# Supplementary material for: Dissecting Phaseolus vulgaris Innate Immune System against Colletotrichum lindemuthianum Infection
Source: PLoS One. 2012 Aug 17;7(8):e43161. doi: 10.1371/journal.pone.0043161 (PMC3422333; doi:10.1371/journal.pone.0043161)
Supplement: Table S1 — GO terms using Blast2GO. Gene ontology terms assigned to individual ESTs from two collections using Blast2GO. One collection from two libraries constructed with control, mock-inoculated seedling shoots (PVEPLE1 and PVEPSE2) and another collection constructed with fungus-inoculated seedling shoots (PVEPSE3). (XLSX) [file pone.0043161.s002.xlsx]

## Sheet: Enzyme Codes LE1+SE2
Seq. Name	Library	Seq. Description	Seq. Length	#Hits	min. eValue	mean Similarity	Enzyme Codes
gi|59934373|gb|CB539810.1|CB539810	PVEPSE2010G06.g	magnesium chelatase h subunit	658	20	3.24701e-141	0.966	EC:6.6.1.2; EC:6.6.1.1
gi|59934966|gb|CB540403.1|CB540403	PVEPSE2019A08.g	magnesium chelatase h-like protein	379	20	1.2314e-40	0.9785	EC:6.6.1.1; EC:6.6.1.2
gi|59935654|gb|CB541091.1|CB541091	PVEPSE2028G03.g	asparagine synthetase	504	20	7.32155e-110	0.948	EC:6.3.5.4
gi|59933796|gb|CB539233.1|CB539233	PVEPSE2001H07.g	biotin carboxylase precursor	516	20	7.29659e-99	0.81	EC:6.3.4.14; EC:6.4.1.2
gi|59934258|gb|CB539695.1|CB539695	PVEPSE2009B08.g	protein	643	20	2.22003e-55	0.9045	EC:6.3.3.1
gi|59933845|gb|CB539282.1|CB539282	PVEPSE2003B11.g	gamma-glutamylcysteine synthetase	591	20	2.6733e-93	0.9165	EC:6.3.2.2
gi|59933479|gb|CB280534.1|CB280534	PVEPLE1002B09.g	protein	546	20	3.64937e-107	0.9835	EC:6.3.2.19
gi|59934976|gb|CB540413.1|CB540413	PVEPSE2019B08.g	protein	532	20	6.53515e-109	0.9935	EC:6.3.2.19
gi|59933907|gb|CB539344.1|CB539344	PVEPSE2004B01.g	transport inhibitor response 1	587	20	2.7131e-134	0.8515	EC:6.3.2.19
gi|59934694|gb|CB540131.1|CB540131	PVEPSE2015C03.g	ubiquitin-conjugating enzyme e2 7	423	20	2.20203e-67	0.9675	EC:6.3.2.19
gi|59934614|gb|CB540051.1|CB540051	PVEPSE2014B07.g	e3 ubiquitin ligase big brother	357	20	4.60252e-54	0.79	EC:6.3.2.19
gi|59934391|gb|CB539828.1|CB539828	PVEPSE2011A12.g	protein	520	20	2.68658e-87	0.8155	EC:6.3.2.19
gi|59935442|gb|CB540879.1|CB540879	PVEPSE2025F04.g	e3 ubiquitin-protein ligase rhf2a	626	20	2.07422e-34	0.785	EC:6.3.2.19
gi|59934864|gb|CB540301.1|CB540301	PVEPSE2017F04.g	e3 ubiquitin-protein ligase rglg2	485	20	3.36032e-25	0.679	EC:6.3.2.19
gi|59934833|gb|CB540270.1|CB540270	PVEPSE2017B07.g	transport inhibitor response 1	570	20	5.34134e-76	0.8725	EC:6.3.2.19
gi|59934241|gb|CB539678.1|CB539678	PVEPSE2008H05.g	ubiquitin-activating enzyme e1 expressed	617	20	2.32788e-119	0.9265	EC:6.3.2.19
gi|59934988|gb|CB540425.1|CB540425	PVEPSE2019C12.g	ubiquitin conjugating enzyme e2	306	20	2.14647e-27	0.994	EC:6.3.2.19
gi|59935236|gb|CB540673.1|CB540673	PVEPSE2022F12.g	e3 ubiquitin-protein ligase upl6	593	20	9.29105e-85	0.819	EC:6.3.2.19
gi|59934587|gb|CB540024.1|CB540024	PVEPSE2013G09.g	ring u-box domain and arm repeat-containing protein	581	20	1.83452e-102	0.8815	EC:6.3.2.19
gi|59934899|gb|CB540336.1|CB540336	PVEPSE2018A10.g	ring zinc finger ankyrin protein	494	20	5.56836e-101	0.9065	EC:6.3.2.19
gi|59933733|gb|CB539170.1|CB539170	PVEPLE1003B11.b	f-box kelch-repeat protein	489	20	9.32137e-16	0.657	EC:6.3.2.19
gi|59935208|gb|CB540645.1|CB540645	PVEPSE2022D03.g	protein	603	20	2.58634e-97	0.7755	EC:6.3.2.19
gi|59935006|gb|CB540443.1|CB540443	PVEPSE2019E11.g	zinc finger	457	20	3.45175e-44	0.5635	EC:6.3.2.19
gi|59935938|gb|CB541375.1|CB541375	PVEPSE2032F08.g	ubiquitin-conjugating enzyme family protein	389	20	1.83837e-61	0.99	EC:6.3.2.19
gi|59934285|gb|CB539722.1|CB539722	PVEPSE2009E08.g	protein	346	20	9.28528e-83	0.957	EC:6.3.2.19
gi|59934663|gb|CB540100.1|CB540100	PVEPSE2014G07.g	protein	597	20	1.097e-101	0.992	EC:6.3.2.19
gi|59935701|gb|CB541138.1|CB541138	PVEPSE2029D05.g	gamma-glutamylputrescine synthetase	638	20	5.25876e-89	0.9995	EC:6.3.1.2; EC:6.3.1.11
gi|59933903|gb|CB539340.1|CB539340	PVEPSE2004A07.g	glutamine synthetase	576	20	4.55644e-128	0.9765	EC:6.3.1.2
gi|59935119|gb|CB540556.1|CB540556	PVEPSE2021B10.g	glutamine synthetase	423	20	3.87714e-31	0.984	EC:6.3.1.2
gi|59935902|gb|CB541339.1|CB541339	PVEPSE2032B08.g	succinyl- ligase	357	20	3.38831e-65	0.873	EC:6.2.1.4; EC:2.3.3.8; EC:6.2.1.5
gi|59935923|gb|CB541360.1|CB541360	PVEPSE2032D11.g	long chain acyl- synthetase 1	395	20	8.98226e-71	0.7975	EC:6.2.1.3
gi|59935046|gb|CB540483.1|CB540483	PVEPSE2020B07.g	acyl- synthetase	513	20	7.93598e-79	0.838	EC:6.2.1.3
gi|59935982|gb|CB541419.1|CB541419	PVEPSE2033E10.g	amp dependent	307	20	1.718e-60	0.8685	EC:6.2.1.26
gi|59935367|gb|CB540804.1|CB540804	PVEPSE2024E03.g	acyl:coa ligase acetate-coa synthetase-like protein	445	20	1.36819e-17	0.7585	EC:6.2.1.25
gi|59935777|gb|CB541214.1|CB541214	PVEPSE2030D12.g	isoleucyl-trna synthetase	640	20	1.53921e-124	0.893	EC:6.1.1.5
gi|59936063|gb|CB541500.1|CB541500	PVEPSE2035C12.g	protein	381	20	5.52121e-74	0.883	EC:6.1.1.3; EC:3.2.1.15
gi|59938431|gb|CB544117.1|CB544117	PVEPSE2015B04.g	threonyl-trna synthetase	535	20	2.24571e-23	0.937	EC:6.1.1.3
gi|59935599|gb|CB541036.1|CB541036	PVEPSE2028A05.g	phenylalanyl-trna synthetase alpha chain	525	20	2.60308e-88	0.9285	EC:6.1.1.20
gi|59935098|gb|CB540535.1|CB540535	PVEPSE2020H08.g	aspartyl-trna synthetase	566	20	3.26011e-88	0.7825	EC:6.1.1.12
gi|59934416|gb|CB539853.1|CB539853	PVEPSE2011D07.g	dna gyrase subunit a	522	20	2.70758e-75	0.782	EC:5.99.1.3
gi|59935516|gb|CB540953.1|CB540953	PVEPSE2026F10.g	dna topoisomerase family protein	493	20	1.4972e-86	0.7325	EC:5.99.1.2
gi|59934233|gb|CB539670.1|CB539670	PVEPSE2008G08.g	chalcone isomerase-like protein	530	20	4.47699e-95	0.698	EC:5.5.1.6
gi|59935142|gb|CB540579.1|CB540579	PVEPSE2021E04.g	chalcone isomerase	590	20	7.98228e-90	0.8265	EC:5.5.1.6
gi|59933440|gb|CB280495.1|CB280495	PVEPLE1001D12.g	myo-inositol-1-phosphate synthase	453	20	1.87716e-60	0.889	EC:5.5.1.4
gi|59933631|gb|CB280686.1|CB280686	PVEPLE1007C12.g	myo-inositol-1-phosphate synthase	559	20	4.57892e-124	0.9845	EC:5.5.1.4
gi|59933646|gb|CB280701.1|CB280701	PVEPLE1007F10.g	myo-inositol-1-phosphate synthase	597	20	4.08417e-113	0.984	EC:5.5.1.4
gi|59934402|gb|CB539839.1|CB539839	PVEPSE2011C02.g	myo-inositol-1-phosphate synthase	418	20	2.75049e-72	0.9855	EC:5.5.1.4
gi|59934631|gb|CB540068.1|CB540068	PVEPSE2014D02.g	protein	535	20	2.30762e-59	0.9455	EC:5.4.99.12
gi|59935438|gb|CB540875.1|CB540875	PVEPSE2025E10.g	glutamate-1-semialdehyde- -aminomutase	628	20	1.00097e-132	0.918	EC:5.4.3.8; EC:2.6.1.0
gi|59934332|gb|CB539769.1|CB539769	PVEPSE2010C05.g	phosphoglycerate bisphosphoglycerate mutase family protein	535	20	3.13822e-84	0.705	EC:5.4.2.1
gi|59934634|gb|CB540071.1|CB540071	PVEPSE2014D07.g	bp5a protein	420	20	6.44242e-32	0.9425	EC:5.4.2.1
gi|59935613|gb|CB541050.1|CB541050	PVEPSE2028B12.g	lycopene beta-cyclase	407	20	4.5362e-79	0.948	EC:5.3.99.8
gi|59933951|gb|CB539388.1|CB539388	PVEPSE2004F10.g	isopentenyl diphosphate isomerase	548	20	9.90537e-110	0.954	EC:5.3.3.2
gi|59934300|gb|CB539737.1|CB539737	PVEPSE2009G10.g	triosephosphate isomerase	601	20	9.66484e-105	0.905	EC:5.3.1.1
gi|59933898|gb|CB539335.1|CB539335	PVEPSE2003H12.g	cyclophilin	600	20	8.72208e-100	0.941	EC:5.2.1.8
gi|59934109|gb|CB539546.1|CB539546	PVEPSE2007A05.g	cyclophilin	515	20	2.73704e-56	0.9375	EC:5.2.1.8
gi|59934763|gb|CB540200.1|CB540200	PVEPSE2016C03.g	cyclophilin	513	20	3.33372e-83	0.9575	EC:5.2.1.8
gi|59935181|gb|CB540618.1|CB540618	PVEPSE2022A01.g	cyclophilin	590	20	8.62367e-113	0.9485	EC:5.2.1.8
gi|59935723|gb|CB541160.1|CB541160	PVEPSE2029F10.g	cyclophilin	531	20	4.31631e-110	0.9555	EC:5.2.1.8
gi|59934931|gb|CB540368.1|CB540368	PVEPSE2018E07.g	peptidyl-prolyl cis-trans fkbp-type	486	20	2.36532e-37	0.9325	EC:5.2.1.8
gi|59935553|gb|CB540990.1|CB540990	PVEPSE2027C07.g	fk506 binding protein	428	20	5.32289e-62	0.858	EC:5.2.1.8
gi|59936007|gb|CB541444.1|CB541444	PVEPSE2034C03.g	peptidylprolyl isomerase	447	20	1.45527e-80	0.889	EC:5.2.1.8
gi|59934176|gb|CB539613.1|CB539613	PVEPSE2007H05.g	fk506 binding-like protein	362	20	1.73718e-38	0.893	EC:5.2.1.8
gi|59935377|gb|CB540814.1|CB540814	PVEPSE2024F09.g	cyclophilin	510	20	1.62149e-92	0.932	EC:5.2.1.8
gi|59935407|gb|CB540844.1|CB540844	PVEPSE2025B06.g	cyclophilin	543	20	3.03639e-100	0.933	EC:5.2.1.8
gi|59933945|gb|CB539382.1|CB539382	PVEPSE2004E10.g	protein	621	20	6.29744e-69	0.766	EC:5.2.1.8
gi|59934806|gb|CB540243.1|CB540243	PVEPSE2016G12.g	peptidylprolyl cis-trans isomerase	560	20	3.0169e-98	0.926	EC:5.2.1.8
gi|59934658|gb|CB540095.1|CB540095	PVEPSE2014F12.g	peptidyl-prolyl cis-trans isomerase cyp20-2	522	20	2.23654e-66	0.8805	EC:5.2.1.8
gi|59935072|gb|CB540509.1|CB540509	PVEPSE2020E09.g	aldose 1-epimerase	530	20	4.66314e-89	0.8385	EC:5.1.3.3
gi|59935637|gb|CB541074.1|CB541074	PVEPSE2028E07.g	gdp-d-mannose-3 -epimerase	496	20	1.00678e-93	0.9435	EC:5.1.3.18
gi|59934749|gb|CB540186.1|CB540186	PVEPSE2016A08.g	nucleotide sugar epimerase-like protein	578	20	3.52589e-120	0.9155	EC:5.1.3.12; EC:5.1.3.6
gi|59934869|gb|CB540306.1|CB540306	PVEPSE2017F09.g	udp-d-glucuronate 4-epimerase 2	496	20	1.10849e-98	0.93	EC:5.1.3.12; EC:5.1.3.6
gi|59933649|gb|CB280704.1|CB280704	PVEPLE1007G01.g	ribulose-phosphate 3-epimerase	645	20	1.0633e-71	0.96	EC:5.1.3.1
gi|59934138|gb|CB539575.1|CB539575	PVEPSE2007D02.g	ribulose-phosphate 3-epimerase	547	20	2.42978e-35	0.9375	EC:5.1.3.1
gi|59935796|gb|CB541233.1|CB541233	PVEPSE2030G02.g	ribulose-phosphate 3-epimerase	617	20	5.50247e-113	0.977	EC:5.1.3.1
gi|59935111|gb|CB540548.1|CB540548	PVEPSE2021B02.g	lactoylglutathione chloroplast	560	20	8.61332e-93	0.9495	EC:4.4.1.5
gi|59935983|gb|CB541420.1|CB541420	PVEPSE2033F03.g	lactoylglutathione lyase-like protein	333	20	1.22492e-39	0.9275	EC:4.4.1.5
gi|59933667|gb|CB539104.1|CB539104	PVEPLE1001B06.b	protein	438	20	4.32769e-34	0.6505	EC:4.3.3.2
gi|59933477|gb|CB280532.1|CB280532	PVEPLE1002B06.g	protein	409	20	9.2254e-33	0.6425	EC:4.3.3.2
gi|59935066|gb|CB540503.1|CB540503	PVEPSE2020D10.g	60s acidic ribosomal protein p0	485	20	3.88801e-39	0.9205	EC:4.2.99.18
gi|59935364|gb|CB540801.1|CB540801	PVEPSE2024D11.g	60s acidic ribosomal protein p0	550	20	1.77892e-108	0.983	EC:4.2.99.18
gi|59935767|gb|CB541204.1|CB541204	PVEPSE2030C08.g	60s acidic ribosomal protein p0	631	20	2.92459e-83	0.946	EC:4.2.99.18
gi|59933459|gb|CB280514.1|CB280514	PVEPLE1001H01.g	pectate lyase	539	20	4.32639e-97	0.919	EC:4.2.2.2
gi|59935675|gb|CB541112.1|CB541112	PVEPSE2029A06.g	pectate lyase	459	20	1.45807e-47	0.912	EC:4.2.2.2
gi|59935991|gb|CB541428.1|CB541428	PVEPSE2033H07.g	pectate lyase	467	20	3.90119e-67	0.9225	EC:4.2.2.2
gi|59936076|gb|CB541513.1|CB541513	PVEPSE2035E10.g	pectate lyase	472	20	4.33032e-67	0.852	EC:4.2.2.2
gi|59933886|gb|CB539323.1|CB539323	PVEPSE2003G10.g	aconitate hydratase 1	631	20	3.48162e-131	0.9385	EC:4.2.1.3
gi|59935446|gb|CB540883.1|CB540883	PVEPSE2025F08.g	enolase	584	20	1.32808e-116	0.9465	EC:4.2.1.11
gi|59935600|gb|CB541037.1|CB541037	PVEPSE2028A06.g	enolase	515	20	2.96975e-111	0.947	EC:4.2.1.11
gi|59935475|gb|CB540912.1|CB540912	PVEPSE2026B02.g	carbonic anhydrase	464	20	6.73403e-45	0.731	EC:4.2.1.1; EC:3.6.3.8; EC:1.6.5.4
gi|59933412|gb|CB280467.1|CB280467	PVEPLE1001A06.g	carbonic anhydrase	465	20	1.08753e-100	0.8745	EC:4.2.1.1
gi|59933759|gb|CB539196.1|CB539196	PVEPLE1004A05.b	carbonic anhydrase	392	20	4.95974e-41	0.895	EC:4.2.1.1
gi|59934072|gb|CB539509.1|CB539509	PVEPSE2006D12.g	carbonic anhydrase	589	20	3.12184e-102	0.875	EC:4.2.1.1
gi|59935727|gb|CB541164.1|CB541164	PVEPSE2029G05.g	carbonic anhydrase	538	20	6.55592e-123	0.883	EC:4.2.1.1
gi|59935734|gb|CB541171.1|CB541171	PVEPSE2029H03.g	carbonic anhydrase	564	20	2.34548e-130	0.887	EC:4.2.1.1
gi|59934472|gb|CB539909.1|CB539909	PVEPSE2012B09.g	carbonic anhydrase 1	331	20	2.67555e-28	0.9165	EC:4.2.1.1
gi|59933529|gb|CB280584.1|CB280584	PVEPLE1005B08.g	carbonic anhydrase	513	20	3.36102e-58	0.884	EC:4.2.1.1
gi|59933591|gb|CB280646.1|CB280646	PVEPLE1006D02.g	carbonic anhydrase	342	20	9.30889e-54	0.734	EC:4.2.1.1
gi|59933604|gb|CB280659.1|CB280659	PVEPLE1006F07.g	carbonic anhydrase	464	20	4.40431e-24	0.8775	EC:4.2.1.1
gi|59933619|gb|CB280674.1|CB280674	PVEPLE1007B03.g	carbonic anhydrase	587	20	1.25035e-127	0.91	EC:4.2.1.1
gi|59933806|gb|CB539243.1|CB539243	PVEPSE2002B10.g	carbonic anhydrase	455	20	2.30304e-106	0.91	EC:4.2.1.1
gi|59933904|gb|CB539341.1|CB539341	PVEPSE2004A09.g	carbonic anhydrase	488	20	1.1127e-85	0.7685	EC:4.2.1.1
gi|59934203|gb|CB539640.1|CB539640	PVEPSE2008C04.g	carbonic anhydrase	613	20	3.12703e-128	0.8215	EC:4.2.1.1
gi|59934649|gb|CB540086.1|CB540086	PVEPSE2014F01.g	carbonic anhydrase	556	20	3.06862e-130	0.9145	EC:4.2.1.1
gi|59934686|gb|CB540123.1|CB540123	PVEPSE2015B02.g	carbonic anhydrase	606	20	6.12314e-144	0.882	EC:4.2.1.1
gi|59934766|gb|CB540203.1|CB540203	PVEPSE2016C06.g	carbonic anhydrase	392	20	1.30603e-53	0.8775	EC:4.2.1.1
gi|59934770|gb|CB540207.1|CB540207	PVEPSE2016C10.g	carbonic anhydrase	481	20	4.76981e-84	0.7675	EC:4.2.1.1
gi|59935071|gb|CB540508.1|CB540508	PVEPSE2020E08.g	carbonic anhydrase	510	20	8.21336e-119	0.901	EC:4.2.1.1
gi|59935085|gb|CB540522.1|CB540522	PVEPSE2020G03.g	carbonic anhydrase	507	20	9.5566e-101	0.7935	EC:4.2.1.1
gi|59935574|gb|CB541011.1|CB541011	PVEPSE2027F02.g	carbonic anhydrase	522	20	1.27746e-109	0.9025	EC:4.2.1.1
gi|59935658|gb|CB541095.1|CB541095	PVEPSE2028G10.g	carbonic anhydrase	562	20	2.60187e-108	0.7965	EC:4.2.1.1
gi|59935690|gb|CB541127.1|CB541127	PVEPSE2029C03.g	carbonic anhydrase	611	20	7.82199e-138	0.9125	EC:4.2.1.1
gi|59936021|gb|CB541458.1|CB541458	PVEPSE2034E04.g	carbonic anhydrase	344	20	3.35249e-78	0.8895	EC:4.2.1.1
gi|59935567|gb|CB541004.1|CB541004	PVEPSE2027E07.g	carbonic anhydrase 2	617	20	1.55071e-121	0.8995	EC:4.2.1.1
gi|59934938|gb|CB540375.1|CB540375	PVEPSE2018F07.g	photolyase blue-light receptor 2	529	20	2.26307e-44	0.797	EC:4.1.99.3
gi|59938532|gb|CB544218.1|CB544218	PVEPLE1007C07.g	fructose tagatose bisphosphate aldolase	335	6	4.12259e-07	0.916667	EC:4.1.2.13
gi|59935959|gb|CB541396.1|CB541396	PVEPSE2033A08.g	plastidic aldolase	569	20	1.03739e-120	0.956	EC:4.1.2.13
gi|59934856|gb|CB540293.1|CB540293	PVEPSE2017E03.g	fructose-bisphosphate chloroplast expressed	573	20	9.61405e-53	0.9305	EC:4.1.2.13
gi|59933655|gb|CB280710.1|CB280710	PVEPLE1007G10.g	fructose-bisphosphate aldolase class-i	582	20	3.33161e-63	0.9365	EC:4.1.2.13
gi|59938535|gb|CB544221.1|CB544221	PVEPLE1007G08.g	plastidic aldolase	506	20	3.89318e-41	0.9125	EC:4.1.2.13
gi|59934271|gb|CB539708.1|CB539708	PVEPSE2009C09.g	plastidic aldolase	554	20	1.41286e-120	0.961	EC:4.1.2.13
gi|59934427|gb|CB539864.1|CB539864	PVEPSE2011F01.g	plastidic aldolase	331	20	1.00245e-18	0.9095	EC:4.1.2.13
gi|59935646|gb|CB541083.1|CB541083	PVEPSE2028F05.g	plastidic aldolase	328	20	3.88005e-18	0.9095	EC:4.1.2.13
gi|59935912|gb|CB541349.1|CB541349	PVEPSE2032C09.g	plastidic aldolase	328	20	3.88288e-18	0.9095	EC:4.1.2.13
gi|59935974|gb|CB541411.1|CB541411	PVEPSE2033D05.g	plastidic aldolase	352	20	7.39362e-67	0.95	EC:4.1.2.13
gi|59936003|gb|CB541440.1|CB541440	PVEPSE2034B08.g	chloroplast latex aldolase-like protein	391	20	4.10712e-57	0.9225	EC:4.1.2.13
gi|59934167|gb|CB539604.1|CB539604	PVEPSE2007G04.g	fructose bisphosphate aldolase	606	20	3.02842e-100	0.93	EC:4.1.2.13
gi|59934509|gb|CB539946.1|CB539946	PVEPSE2012G01.g	fructose bisphosphate aldolase	492	20	2.82253e-88	0.9215	EC:4.1.2.13
gi|59934781|gb|CB540218.1|CB540218	PVEPSE2016E02.g	fructose bisphosphate aldolase	531	20	4.41469e-75	0.914	EC:4.1.2.13
gi|59935344|gb|CB540781.1|CB540781	PVEPSE2024B12.g	plastid fructose bisphosphate aldolase	517	20	1.41532e-71	0.922	EC:4.1.2.13
gi|59935640|gb|CB541077.1|CB541077	PVEPSE2028E10.g	plastid fructose bisphosphate aldolase	358	20	4.18714e-46	0.87	EC:4.1.2.13
gi|59933644|gb|CB280699.1|CB280699	PVEPLE1007F02.g	fructose-bisphosphate class i	589	20	6.10169e-91	0.893	EC:4.1.2.13
gi|59934192|gb|CB539629.1|CB539629	PVEPSE2008B04.g	at3g52930-like protein	603	20	6.02991e-136	0.948	EC:4.1.2.13
gi|59935032|gb|CB540469.1|CB540469	PVEPSE2019H10.g	s-adenosylmethionine decarboxylase	495	20	1.86837e-81	0.901	EC:4.1.1.50; EC:4.1.1.19
gi|59935897|gb|CB541334.1|CB541334	PVEPSE2032A12.g	s-adenosylmethionine decarboxylase	482	20	2.41971e-19	0.9625	EC:4.1.1.50
gi|59934396|gb|CB539833.1|CB539833	PVEPSE2011B06.g	small uorf	521	19	3.22556e-17	0.968947	EC:4.1.1.50
gi|59934561|gb|CB539998.1|CB539998	PVEPSE2013E03.g	indole-3-glycerol phosphate synthase	580	20	3.14525e-39	0.8835	EC:4.1.1.48
gi|59933669|gb|CB539106.1|CB539106	PVEPLE1001C07.b	ribulose bisphosphate carboxylase	292	20	7.90905e-21	0.9215	EC:4.1.1.39
gi|59933462|gb|CB280517.1|CB280517	PVEPLE1001H06.g	ribulose- -bisphosphate carboxylase oxygenase small subunit	379	20	5.72035e-48	0.9535	EC:4.1.1.39
gi|59938388|gb|CB544074.1|CB544074	PVEPSE2003C04.g	ribulose- -bisphosphate carboxylase oxygenase small subunit	505	20	1.56969e-51	0.958	EC:4.1.1.39
gi|59934641|gb|CB540078.1|CB540078	PVEPSE2014E03.g	ribulose- -bisphosphate carboxylase oxygenase small subunit	539	20	1.91751e-50	0.9555	EC:4.1.1.39
gi|59933709|gb|CB539146.1|CB539146	PVEPLE1002D10.b	ribulose bisphosphate carboxylase small chain c	368	20	3.80125e-45	0.9595	EC:4.1.1.39
gi|59933681|gb|CB539118.1|CB539118	PVEPLE1001E06.b	ribulose -bisphosphate carboxylase small chain precursor	374	20	7.41643e-21	0.9485	EC:4.1.1.39
gi|59933777|gb|CB539214.1|CB539214	PVEPLE1004F08.b	ribulose -bisphosphate carboxylase small chain precursor	432	20	3.11984e-35	0.924	EC:4.1.1.39
gi|59935088|gb|CB540525.1|CB540525	PVEPSE2020G07.g	ribulose -bisphosphate carboxylase small chain precursor	445	20	2.30885e-43	0.9575	EC:4.1.1.39
gi|59935508|gb|CB540945.1|CB540945	PVEPSE2026E11.g	ribulose -bisphosphate carboxylase small chain precursor	326	20	2.06684e-50	0.94	EC:4.1.1.39
gi|59936136|gb|CB541573.1|CB541573	PVEPSE2129F02.g	ribulose -bisphosphate carboxylase small chain precursor	467	20	3.49801e-27	0.952	EC:4.1.1.39
gi|59933425|gb|CB280480.1|CB280480	PVEPLE1001C01.g	ribulose bisphosphate carboxylase	415	20	6.64348e-83	0.9065	EC:4.1.1.39
gi|59933439|gb|CB280494.1|CB280494	PVEPLE1001D10.g	ribulose bisphosphate carboxylase	460	20	2.36234e-96	0.9115	EC:4.1.1.39
gi|59933453|gb|CB280508.1|CB280508	PVEPLE1001F10.g	ribulose bisphosphate carboxylase	313	20	7.68769e-54	0.882	EC:4.1.1.39
gi|59933483|gb|CB280538.1|CB280538	PVEPLE1002C07.g	ribulose bisphosphate carboxylase	282	20	1.02313e-46	0.867	EC:4.1.1.39
gi|59933490|gb|CB280545.1|CB280545	PVEPLE1002D04.g	ribulose bisphosphate carboxylase	540	20	1.15902e-110	0.8375	EC:4.1.1.39
gi|59933500|gb|CB280555.1|CB280555	PVEPLE1002E06.g	ribulose bisphosphate carboxylase	515	20	2.30506e-110	0.908	EC:4.1.1.39
gi|59933502|gb|CB280557.1|CB280557	PVEPLE1002E12.g	ribulose bisphosphate carboxylase	347	20	1.36429e-78	0.9025	EC:4.1.1.39
gi|59933518|gb|CB280573.1|CB280573	PVEPLE1002H08.g	ribulose bisphosphate carboxylase	533	20	4.73833e-116	0.9145	EC:4.1.1.39
gi|59933519|gb|CB280574.1|CB280574	PVEPLE1002H09.g	ribulose bisphosphate carboxylase	421	20	8.24321e-91	0.903	EC:4.1.1.39
gi|59933727|gb|CB539164.1|CB539164	PVEPLE1003A02.b	ribulose bisphosphate carboxylase	400	20	7.83385e-64	0.9485	EC:4.1.1.39
gi|59933745|gb|CB539182.1|CB539182	PVEPLE1003E08.b	ribulose bisphosphate carboxylase	409	20	3.59289e-63	0.9425	EC:4.1.1.39
gi|59933784|gb|CB539221.1|CB539221	PVEPLE1004H05.b	ribulose bisphosphate carboxylase	481	20	4.64902e-81	0.936	EC:4.1.1.39
gi|59933522|gb|CB280577.1|CB280577	PVEPLE1005A06.g	ribulose bisphosphate carboxylase	456	20	3.45566e-93	0.8995	EC:4.1.1.39
gi|59933535|gb|CB280590.1|CB280590	PVEPLE1005C09.g	ribulose bisphosphate carboxylase	471	20	2.55553e-94	0.9075	EC:4.1.1.39
gi|59933553|gb|CB280608.1|CB280608	PVEPLE1005F06.g	ribulose bisphosphate carboxylase	485	20	3.56308e-100	0.9095	EC:4.1.1.39
gi|59933575|gb|CB280630.1|CB280630	PVEPLE1006A06.g	ribulose bisphosphate carboxylase	450	20	9.06735e-68	0.9125	EC:4.1.1.39
gi|59933577|gb|CB280632.1|CB280632	PVEPLE1006A08.g	ribulose bisphosphate carboxylase	449	20	1.49641e-68	0.9275	EC:4.1.1.39
gi|59933593|gb|CB280648.1|CB280648	PVEPLE1006D06.g	ribulose bisphosphate carboxylase	453	20	7.30177e-55	0.926	EC:4.1.1.39
gi|59933609|gb|CB280664.1|CB280664	PVEPLE1006H05.g	ribulose bisphosphate carboxylase	411	20	1.75045e-53	0.946	EC:4.1.1.39
gi|59933641|gb|CB280696.1|CB280696	PVEPLE1007E06.g	ribulose bisphosphate carboxylase	554	20	1.97374e-93	0.936	EC:4.1.1.39
gi|59933881|gb|CB539318.1|CB539318	PVEPSE2003G03.g	ribulose bisphosphate carboxylase	540	20	3.09277e-115	0.893	EC:4.1.1.39
gi|59933940|gb|CB539377.1|CB539377	PVEPSE2004E04.g	ribulose bisphosphate carboxylase	638	20	1.2104e-92	0.8975	EC:4.1.1.39
gi|59933961|gb|CB539398.1|CB539398	PVEPSE2004G12.g	ribulose bisphosphate carboxylase	565	20	8.72282e-124	0.919	EC:4.1.1.39
gi|59933963|gb|CB539400.1|CB539400	PVEPSE2004H02.g	ribulose bisphosphate carboxylase	457	20	3.97057e-106	0.9035	EC:4.1.1.39
gi|59934082|gb|CB539519.1|CB539519	PVEPSE2006E11.g	ribulose bisphosphate carboxylase	364	20	6.51061e-60	0.8865	EC:4.1.1.39
gi|59934132|gb|CB539569.1|CB539569	PVEPSE2007C07.g	ribulose bisphosphate carboxylase	390	20	2.43025e-78	0.8905	EC:4.1.1.39
gi|59934222|gb|CB539659.1|CB539659	PVEPSE2008F06.g	ribulose bisphosphate carboxylase	544	20	5.7988e-118	0.909	EC:4.1.1.39
gi|59934299|gb|CB539736.1|CB539736	PVEPSE2009G09.g	ribulose bisphosphate carboxylase	568	20	1.19265e-93	0.9315	EC:4.1.1.39
gi|59934339|gb|CB539776.1|CB539776	PVEPSE2010D01.g	ribulose bisphosphate carboxylase	469	20	7.43609e-84	0.929	EC:4.1.1.39
gi|59934404|gb|CB539841.1|CB539841	PVEPSE2011C04.g	ribulose bisphosphate carboxylase	585	20	1.65017e-99	0.9365	EC:4.1.1.39
gi|59934465|gb|CB539902.1|CB539902	PVEPSE2012B02.g	ribulose bisphosphate carboxylase	498	20	5.79548e-107	0.913	EC:4.1.1.39
gi|59934484|gb|CB539921.1|CB539921	PVEPSE2012C11.g	ribulose bisphosphate carboxylase	509	20	2.03625e-108	0.911	EC:4.1.1.39
gi|59934493|gb|CB539930.1|CB539930	PVEPSE2012D12.g	ribulose bisphosphate carboxylase	479	20	2.69346e-99	0.901	EC:4.1.1.39
gi|59934503|gb|CB539940.1|CB539940	PVEPSE2012F01.g	ribulose bisphosphate carboxylase	312	20	1.14035e-67	0.8915	EC:4.1.1.39
gi|59934601|gb|CB540038.1|CB540038	PVEPSE2014A04.g	ribulose bisphosphate carboxylase	492	20	6.44345e-71	0.9515	EC:4.1.1.39
gi|59934645|gb|CB540082.1|CB540082	PVEPSE2014E09.g	ribulose bisphosphate carboxylase	559	20	4.65258e-123	0.918	EC:4.1.1.39
gi|59934715|gb|CB540152.1|CB540152	PVEPSE2015E10.g	ribulose bisphosphate carboxylase	565	20	2.4964e-123	0.919	EC:4.1.1.39
gi|59934790|gb|CB540227.1|CB540227	PVEPSE2016F04.g	ribulose bisphosphate carboxylase	580	20	1.209e-131	0.913	EC:4.1.1.39
gi|59934895|gb|CB540332.1|CB540332	PVEPSE2018A04.g	ribulose bisphosphate carboxylase	399	20	5.46529e-98	0.937	EC:4.1.1.39
gi|59934903|gb|CB540340.1|CB540340	PVEPSE2018B03.g	ribulose bisphosphate carboxylase	465	20	2.10287e-95	0.902	EC:4.1.1.39
gi|59934915|gb|CB540352.1|CB540352	PVEPSE2018C10.g	ribulose bisphosphate carboxylase	474	20	1.633e-104	0.8985	EC:4.1.1.39
gi|59934953|gb|CB540390.1|CB540390	PVEPSE2018H01.g	ribulose bisphosphate carboxylase	433	20	2.89973e-90	0.911	EC:4.1.1.39
gi|59934961|gb|CB540398.1|CB540398	PVEPSE2018H12.g	ribulose bisphosphate carboxylase	547	20	2.56544e-119	0.9155	EC:4.1.1.39
gi|59934984|gb|CB540421.1|CB540421	PVEPSE2019C04.g	ribulose bisphosphate carboxylase	443	20	7.21501e-94	0.9075	EC:4.1.1.39
gi|59935081|gb|CB540518.1|CB540518	PVEPSE2020F10.g	ribulose bisphosphate carboxylase	561	20	3.06109e-90	0.932	EC:4.1.1.39
gi|59935095|gb|CB540532.1|CB540532	PVEPSE2020H04.g	ribulose bisphosphate carboxylase	450	20	7.83113e-94	0.9075	EC:4.1.1.39
gi|59935109|gb|CB540546.1|CB540546	PVEPSE2021A10.g	ribulose bisphosphate carboxylase	555	20	5.01645e-122	0.916	EC:4.1.1.39
gi|59935307|gb|CB540744.1|CB540744	PVEPSE2023F06.g	ribulose bisphosphate carboxylase	588	20	3.17917e-119	0.9165	EC:4.1.1.39
gi|59935308|gb|CB540745.1|CB540745	PVEPSE2023F07.g	ribulose bisphosphate carboxylase	564	20	1.62114e-121	0.916	EC:4.1.1.39
gi|59935422|gb|CB540859.1|CB540859	PVEPSE2025D02.g	ribulose bisphosphate carboxylase	551	20	7.98918e-121	0.916	EC:4.1.1.39
gi|59935426|gb|CB540863.1|CB540863	PVEPSE2025D06.g	ribulose bisphosphate carboxylase	561	20	4.65258e-123	0.918	EC:4.1.1.39
gi|59935483|gb|CB540920.1|CB540920	PVEPSE2026B12.g	ribulose bisphosphate carboxylase	456	20	2.9567e-92	0.8915	EC:4.1.1.39
gi|59935498|gb|CB540935.1|CB540935	PVEPSE2026D09.g	ribulose bisphosphate carboxylase	516	20	1.8931e-107	0.886	EC:4.1.1.39
gi|59935513|gb|CB540950.1|CB540950	PVEPSE2026F06.g	ribulose bisphosphate carboxylase	461	20	2.26307e-94	0.9075	EC:4.1.1.39
gi|59935544|gb|CB540981.1|CB540981	PVEPSE2027B06.g	ribulose bisphosphate carboxylase	555	20	1.50216e-89	0.9035	EC:4.1.1.39
gi|59935661|gb|CB541098.1|CB541098	PVEPSE2028H01.g	ribulose bisphosphate carboxylase	544	20	2.46535e-119	0.9155	EC:4.1.1.39
gi|59935671|gb|CB541108.1|CB541108	PVEPSE2029A01.g	ribulose bisphosphate carboxylase	311	20	1.40057e-74	0.9275	EC:4.1.1.39
gi|59935876|gb|CB541313.1|CB541313	PVEPSE2031G07.g	ribulose bisphosphate carboxylase	400	20	4.37226e-56	0.901	EC:4.1.1.39
gi|59935926|gb|CB541363.1|CB541363	PVEPSE2032E05.g	ribulose bisphosphate carboxylase	417	20	8.03314e-100	0.9045	EC:4.1.1.39
gi|59935935|gb|CB541372.1|CB541372	PVEPSE2032F04.g	ribulose bisphosphate carboxylase	302	20	2.45436e-49	0.8695	EC:4.1.1.39
gi|59935941|gb|CB541378.1|CB541378	PVEPSE2032G05.g	ribulose bisphosphate carboxylase	414	20	1.27823e-98	0.902	EC:4.1.1.39
gi|59935951|gb|CB541388.1|CB541388	PVEPSE2032H08.g	ribulose bisphosphate carboxylase	451	20	2.00315e-94	0.9075	EC:4.1.1.39
gi|59935964|gb|CB541401.1|CB541401	PVEPSE2033B07.g	ribulose bisphosphate carboxylase	400	20	4.25147e-80	0.9065	EC:4.1.1.39
gi|59935968|gb|CB541405.1|CB541405	PVEPSE2033C08.g	ribulose bisphosphate carboxylase	474	20	1.64884e-113	0.899	EC:4.1.1.39
gi|59936033|gb|CB541470.1|CB541470	PVEPSE2034G06.g	ribulose bisphosphate carboxylase	414	20	6.37806e-83	0.9065	EC:4.1.1.39
gi|59936049|gb|CB541486.1|CB541486	PVEPSE2035A09.g	ribulose bisphosphate carboxylase	437	20	1.17723e-87	0.8955	EC:4.1.1.39
gi|59936064|gb|CB541501.1|CB541501	PVEPSE2035D01.g	ribulose bisphosphate carboxylase	430	20	2.49259e-93	0.9075	EC:4.1.1.39
gi|59936087|gb|CB541524.1|CB541524	PVEPSE2035G07.g	ribulose bisphosphate carboxylase	441	20	3.83271e-91	0.899	EC:4.1.1.39
gi|59936139|gb|CB541576.1|CB541576	PVEPSE2129F06.g	ribulose bisphosphate carboxylase	499	20	5.75298e-72	0.9525	EC:4.1.1.39
gi|59936141|gb|CB541578.1|CB541578	PVEPSE2129F09.g	ribulose bisphosphate carboxylase	464	20	4.25879e-78	0.9345	EC:4.1.1.39
gi|59933695|gb|CB539132.1|CB539132	PVEPLE1001H08.b	ribulose -bisphosphate carboxylase small chain precursor	269	20	1.78809e-22	0.944	EC:4.1.1.39
gi|59933783|gb|CB539220.1|CB539220	PVEPLE1004H02.b	ribulose -bisphosphate carboxylase small chain precursor	394	20	8.32137e-22	0.944	EC:4.1.1.39
gi|59933557|gb|CB280612.1|CB280612	PVEPLE1005F12.g	ribulose -bisphosphate carboxylase small chain precursor	463	20	1.26797e-66	0.944	EC:4.1.1.39
gi|59938529|gb|CB544215.1|CB544215	PVEPLE1006H04.g	ribulose -bisphosphate carboxylase small chain precursor	345	20	6.77593e-39	0.929	EC:4.1.1.39
gi|59934466|gb|CB539903.1|CB539903	PVEPSE2012B03.g	ribulose -bisphosphate carboxylase small chain precursor	403	20	5.58031e-31	0.957	EC:4.1.1.39
gi|59934836|gb|CB540273.1|CB540273	PVEPSE2017B10.g	ribulose -bisphosphate carboxylase small chain precursor	470	20	2.63989e-32	0.957	EC:4.1.1.39
gi|59934877|gb|CB540314.1|CB540314	PVEPSE2017G05.g	ribulose bisphosphate carboxylase small chloroplast	527	20	3.61291e-124	0.91	EC:4.1.1.39
gi|59933457|gb|CB280512.1|CB280512	PVEPLE1001G07.g	ribulose -bisphosphate carboxylase small subunit	547	20	4.46295e-129	0.908	EC:4.1.1.39
gi|59933506|gb|CB280561.1|CB280561	PVEPLE1002F11.g	ribulose -bisphosphate carboxylase small subunit	577	20	5.11187e-133	0.904	EC:4.1.1.39
gi|59933545|gb|CB280600.1|CB280600	PVEPLE1005E04.g	ribulose -bisphosphate carboxylase small subunit	559	20	3.41459e-127	0.909	EC:4.1.1.39
gi|59933551|gb|CB280606.1|CB280606	PVEPLE1005F02.g	ribulose -bisphosphate carboxylase small subunit	650	20	1.65086e-95	0.9415	EC:4.1.1.39
gi|59933552|gb|CB280607.1|CB280607	PVEPLE1005F03.g	ribulose -bisphosphate carboxylase small subunit	489	20	1.67556e-119	0.914	EC:4.1.1.39
gi|59933564|gb|CB280619.1|CB280619	PVEPLE1005H01.g	ribulose -bisphosphate carboxylase small subunit	639	20	1.75499e-127	0.9155	EC:4.1.1.39
gi|59933621|gb|CB280676.1|CB280676	PVEPLE1007B07.g	ribulose -bisphosphate carboxylase small subunit	646	20	1.97989e-127	0.9155	EC:4.1.1.39
gi|59933640|gb|CB280695.1|CB280695	PVEPLE1007E04.g	ribulose -bisphosphate carboxylase small subunit	647	20	1.2984e-132	0.904	EC:4.1.1.39
gi|59933659|gb|CB280714.1|CB280714	PVEPLE1007H07.g	ribulose -bisphosphate carboxylase small subunit	682	20	2.01913e-132	0.904	EC:4.1.1.39
gi|59933804|gb|CB539241.1|CB539241	PVEPSE2002B06.g	ribulose -bisphosphate carboxylase small subunit	525	20	3.75429e-128	0.9155	EC:4.1.1.39
gi|59933874|gb|CB539311.1|CB539311	PVEPSE2003F05.g	ribulose -bisphosphate carboxylase small subunit	603	20	6.27782e-127	0.9085	EC:4.1.1.39
gi|59933882|gb|CB539319.1|CB539319	PVEPSE2003G04.g	ribulose -bisphosphate carboxylase small subunit	606	20	6.53619e-127	0.9085	EC:4.1.1.39
gi|59933913|gb|CB539350.1|CB539350	PVEPSE2004B08.g	ribulose -bisphosphate carboxylase small subunit	625	20	9.78453e-133	0.904	EC:4.1.1.39
gi|59933978|gb|CB539415.1|CB539415	PVEPSE2005A12.g	ribulose -bisphosphate carboxylase small subunit	607	20	1.17469e-127	0.9155	EC:4.1.1.39
gi|59934005|gb|CB539442.1|CB539442	PVEPSE2005E03.g	ribulose -bisphosphate carboxylase small subunit	605	20	8.28654e-130	0.908	EC:4.1.1.39
gi|59934019|gb|CB539456.1|CB539456	PVEPSE2005F10.g	ribulose -bisphosphate carboxylase small subunit	648	20	1.35052e-132	0.904	EC:4.1.1.39
gi|59934042|gb|CB539479.1|CB539479	PVEPSE2006A08.g	ribulose -bisphosphate carboxylase small subunit	626	20	9.78453e-133	0.904	EC:4.1.1.39
gi|59934113|gb|CB539550.1|CB539550	PVEPSE2007A11.g	ribulose -bisphosphate carboxylase small subunit	648	20	2.06034e-127	0.9155	EC:4.1.1.39
gi|59934115|gb|CB539552.1|CB539552	PVEPSE2007B01.g	ribulose -bisphosphate carboxylase small subunit	614	20	1.27178e-127	0.9155	EC:4.1.1.39
gi|59934119|gb|CB539556.1|CB539556	PVEPSE2007B05.g	ribulose -bisphosphate carboxylase small subunit	613	20	2.29564e-130	0.902	EC:4.1.1.39
gi|59934240|gb|CB539677.1|CB539677	PVEPSE2008H04.g	ribulose -bisphosphate carboxylase small subunit	621	20	9.40443e-133	0.904	EC:4.1.1.39
gi|59934264|gb|CB539701.1|CB539701	PVEPSE2009C02.g	ribulose -bisphosphate carboxylase small subunit	583	20	9.93199e-127	0.912	EC:4.1.1.39
gi|59934326|gb|CB539763.1|CB539763	PVEPSE2010B09.g	ribulose -bisphosphate carboxylase small subunit	643	20	1.19683e-130	0.8985	EC:4.1.1.39
gi|59934342|gb|CB539779.1|CB539779	PVEPSE2010D04.g	ribulose -bisphosphate carboxylase small subunit	580	20	5.33086e-133	0.904	EC:4.1.1.39
gi|59934348|gb|CB539785.1|CB539785	PVEPSE2010D10.g	ribulose -bisphosphate carboxylase small subunit	609	20	1.17469e-127	0.9155	EC:4.1.1.39
gi|59934394|gb|CB539831.1|CB539831	PVEPSE2011B04.g	ribulose -bisphosphate carboxylase small subunit	570	20	2.62537e-132	0.911	EC:4.1.1.39
gi|59934406|gb|CB539843.1|CB539843	PVEPSE2011C06.g	ribulose -bisphosphate carboxylase small subunit	624	20	1.49428e-127	0.9155	EC:4.1.1.39
gi|59934553|gb|CB539990.1|CB539990	PVEPSE2013D02.g	ribulose -bisphosphate carboxylase small subunit	546	20	1.22485e-87	0.866	EC:4.1.1.39
gi|59934602|gb|CB540039.1|CB540039	PVEPSE2014A05.g	ribulose -bisphosphate carboxylase small subunit	588	20	5.78024e-133	0.904	EC:4.1.1.39
gi|59934605|gb|CB540042.1|CB540042	PVEPSE2014A10.g	ribulose -bisphosphate carboxylase small subunit	585	20	5.78024e-133	0.904	EC:4.1.1.39
gi|59934607|gb|CB540044.1|CB540044	PVEPSE2014A12.g	ribulose -bisphosphate carboxylase small subunit	584	20	5.55361e-133	0.904	EC:4.1.1.39
gi|59934609|gb|CB540046.1|CB540046	PVEPSE2014B02.g	ribulose -bisphosphate carboxylase small subunit	679	20	2.95374e-127	0.9155	EC:4.1.1.39
gi|59934624|gb|CB540061.1|CB540061	PVEPSE2014C05.g	ribulose -bisphosphate carboxylase small subunit	631	20	6.14801e-132	0.911	EC:4.1.1.39
gi|59934721|gb|CB540158.1|CB540158	PVEPSE2015F06.g	ribulose -bisphosphate carboxylase small subunit	561	20	7.16949e-125	0.9175	EC:4.1.1.39
gi|59934750|gb|CB540187.1|CB540187	PVEPSE2016A10.g	ribulose -bisphosphate carboxylase small subunit	522	20	1.1604e-124	0.9065	EC:4.1.1.39
gi|59934783|gb|CB540220.1|CB540220	PVEPSE2016E04.g	ribulose -bisphosphate carboxylase small subunit	619	20	9.03799e-133	0.904	EC:4.1.1.39
gi|59934803|gb|CB540240.1|CB540240	PVEPSE2016G07.g	ribulose -bisphosphate carboxylase small subunit	548	20	1.74682e-126	0.9035	EC:4.1.1.39
gi|59934841|gb|CB540278.1|CB540278	PVEPSE2017C05.g	ribulose -bisphosphate carboxylase small subunit	586	20	6.75786e-132	0.8985	EC:4.1.1.39
gi|59934890|gb|CB540327.1|CB540327	PVEPSE2017H10.g	ribulose -bisphosphate carboxylase small subunit	546	20	2.89997e-127	0.909	EC:4.1.1.39
gi|59934972|gb|CB540409.1|CB540409	PVEPSE2019B03.g	ribulose -bisphosphate carboxylase small subunit	544	20	2.48232e-128	0.909	EC:4.1.1.39
gi|59935114|gb|CB540551.1|CB540551	PVEPSE2021B05.g	ribulose -bisphosphate carboxylase small subunit	624	20	9.78453e-133	0.904	EC:4.1.1.39
gi|59935120|gb|CB540557.1|CB540557	PVEPSE2021B11.g	ribulose -bisphosphate carboxylase small subunit	572	20	4.71776e-133	0.904	EC:4.1.1.39
gi|59935214|gb|CB540651.1|CB540651	PVEPSE2022D10.g	ribulose -bisphosphate carboxylase small subunit	597	20	6.80109e-133	0.904	EC:4.1.1.39
gi|59935261|gb|CB540698.1|CB540698	PVEPSE2023A08.g	ribulose -bisphosphate carboxylase small subunit	540	20	2.89216e-129	0.9015	EC:4.1.1.39
gi|59935268|gb|CB540705.1|CB540705	PVEPSE2023B08.g	ribulose -bisphosphate carboxylase small subunit	550	20	4.64481e-129	0.908	EC:4.1.1.39
gi|59935269|gb|CB540706.1|CB540706	PVEPSE2023B09.g	ribulose -bisphosphate carboxylase small subunit	553	20	3.98508e-128	0.9015	EC:4.1.1.39
gi|59935286|gb|CB540723.1|CB540723	PVEPSE2023D07.g	ribulose -bisphosphate carboxylase small subunit	550	20	4.64481e-129	0.908	EC:4.1.1.39
gi|59935301|gb|CB540738.1|CB540738	PVEPSE2023E11.g	ribulose -bisphosphate carboxylase small subunit	591	20	3.34964e-130	0.9065	EC:4.1.1.39
gi|59935391|gb|CB540828.1|CB540828	PVEPSE2024H06.g	ribulose -bisphosphate carboxylase small subunit	581	20	5.33086e-133	0.904	EC:4.1.1.39
gi|59935770|gb|CB541207.1|CB541207	PVEPSE2030D02.g	ribulose -bisphosphate carboxylase small subunit	643	20	1.90357e-127	0.9155	EC:4.1.1.39
gi|59935774|gb|CB541211.1|CB541211	PVEPSE2030D08.g	ribulose -bisphosphate carboxylase small subunit	617	20	8.67775e-133	0.904	EC:4.1.1.39
gi|59935788|gb|CB541225.1|CB541225	PVEPSE2030F04.g	ribulose -bisphosphate carboxylase small subunit	625	20	1.49428e-127	0.9155	EC:4.1.1.39
gi|59935871|gb|CB541308.1|CB541308	PVEPSE2031G02.g	ribulose -bisphosphate carboxylase small subunit	595	20	6.27342e-133	0.904	EC:4.1.1.39
gi|59935906|gb|CB541343.1|CB541343	PVEPSE2032C03.g	ribulose -bisphosphate carboxylase small subunit	414	20	3.13706e-99	0.902	EC:4.1.1.39
gi|59934173|gb|CB539610.1|CB539610	PVEPSE2007H02.g	ribulose- -bisphosphate carboxylase small subunit	360	20	9.43454e-64	0.8795	EC:4.1.1.39
gi|59934311|gb|CB539748.1|CB539748	PVEPSE2010A01.g	ribulose- -bisphosphate carboxylase small subunit	337	20	4.08845e-70	0.8825	EC:4.1.1.39
gi|59934905|gb|CB540342.1|CB540342	PVEPSE2018B06.g	ribulose- -bisphosphate carboxylase oxygenase large subunit	321	20	4.71731e-36	0.99	EC:4.1.1.39
gi|59935538|gb|CB540975.1|CB540975	PVEPSE2027A10.g	udp-xyl synthase 5	470	20	1.08818e-107	0.9615	EC:4.1.1.35
gi|59934247|gb|CB539684.1|CB539684	PVEPSE2009A06.g	dihydroflavonol reductase	586	20	6.1815e-132	0.9445	EC:4.1.1.35
gi|59935359|gb|CB540796.1|CB540796	PVEPSE2024D05.g	dihydroflavonol reductase	570	20	4.28042e-93	0.951	EC:4.1.1.35
gi|59935487|gb|CB540924.1|CB540924	PVEPSE2026C05.g	udp-d-apiose udp-d-xylose synthase 1	414	20	1.72128e-78	0.9465	EC:4.1.1.35
gi|59934315|gb|CB539752.1|CB539752	PVEPSE2010A06.g	phosphoenolpyruvate carboxylase	696	20	5.98522e-100	0.947	EC:4.1.1.31; EC:1.3.1.74
gi|59935020|gb|CB540457.1|CB540457	PVEPSE2019G07.g	phosphoenolpyruvate carboxylase	267	20	7.38909e-53	0.9195	EC:4.1.1.31
gi|59934859|gb|CB540296.1|CB540296	PVEPSE2017E08.g	diaminopimelate decarboxylase	504	20	9.51541e-95	0.936	EC:4.1.1.20
gi|59933450|gb|CB280505.1|CB280505	PVEPLE1001F04.g	uncharacterized protein	552	19	2.46936e-23	0.795789	EC:4.1.1.0
gi|59934963|gb|CB540400.1|CB540400	PVEPSE2019A02.g	protein	515	20	6.30411e-70	0.916	EC:4.1.1.0
gi|59934366|gb|CB539803.1|CB539803	PVEPSE2010F08.g	alpha beta fold family protein	532	20	9.01766e-48	0.795	EC:3.8.1.5
gi|59934246|gb|CB539683.1|CB539683	PVEPSE2009A04.g	vacuolar sorting protein 4b	511	20	1.05305e-58	0.9155	EC:3.6.4.3
gi|59934771|gb|CB540208.1|CB540208	PVEPSE2016C11.g	26s proteasome regulatory particle triple-a atpase subunit5a	559	20	1.59546e-100	0.968	EC:3.6.4.3
gi|59934647|gb|CB540084.1|CB540084	PVEPSE2014E11.g	26s proteasome regulatory particle triple-a atpase subunit6	621	20	3.51225e-90	0.98	EC:3.6.4.3
gi|59933828|gb|CB539265.1|CB539265	PVEPSE2003A03.g	cation-transporting atpase	625	20	4.99986e-74	0.749	EC:3.6.3.8
gi|59938454|gb|CB544140.1|CB544140	PVEPSE2023B03.g	plasma membrane h+-atpase	458	20	1.45509e-19	0.9275	EC:3.6.3.6
gi|59935609|gb|CB541046.1|CB541046	PVEPSE2028B07.g	plasma membrane h+-atpase	502	20	7.08206e-85	0.9405	EC:3.6.3.6
gi|59934375|gb|CB539812.1|CB539812	PVEPSE2010G08.g	atp synthase beta chain	558	20	1.12911e-60	0.863	EC:3.6.3.6
gi|59934125|gb|CB539562.1|CB539562	PVEPSE2007B12.g	h+-transporting atp synthase beta chain -like protein	422	20	8.40802e-30	0.9115	EC:3.6.3.6
gi|59934146|gb|CB539583.1|CB539583	PVEPSE2007D12.g	atp synthase beta subunit	384	20	3.6837e-60	0.9015	EC:3.6.3.6
gi|59934060|gb|CB539497.1|CB539497	PVEPSE2006C11.g	atp synthase cf1 epsilon subunit	618	20	8.62399e-86	0.9535	EC:3.6.3.6
gi|59934277|gb|CB539714.1|CB539714	PVEPSE2009D09.g	atp synthase beta subunit	551	20	9.85175e-124	0.9995	EC:3.6.3.6
gi|59935194|gb|CB540631.1|CB540631	PVEPSE2022B05.g	multidrug resistance protein abc transporter family	609	20	7.66912e-62	0.898	EC:3.6.3.44; EC:1.3.1.74; EC:3.6.3.43
gi|59933444|gb|CB280499.1|CB280499	PVEPLE1001E07.g	peroxisomal membrane abc transporter pmp family	537	20	1.52757e-66	0.7605	EC:3.6.3.44
gi|59933803|gb|CB539240.1|CB539240	PVEPSE2002B04.g	heavy metal atpase	458	20	4.48961e-61	0.9355	EC:3.6.3.4; EC:3.6.3.46; EC:3.6.3.8; EC:3.6.3.5
gi|59935950|gb|CB541387.1|CB541387	PVEPSE2032H07.g	abc transporter family protein	474	20	3.10843e-89	0.912	EC:3.6.3.30
gi|59933476|gb|CB280531.1|CB280531	PVEPLE1002B03.g	vacuolar atp synthase subunit g	487	20	5.66522e-35	0.871	EC:3.6.3.0
gi|59934615|gb|CB540052.1|CB540052	PVEPSE2014B08.g	protein	533	20	8.24126e-85	0.7885	EC:3.6.1.43
gi|59933429|gb|CB280484.1|CB280484	PVEPLE1001C05.g	phosphoribosyl-atp pyrophosphohydrolase at-ie	449	20	4.84273e-49	0.8675	EC:3.6.1.31; EC:3.5.4.19
gi|59933445|gb|CB280500.1|CB280500	PVEPLE1001E10.g	structural constituent of	450	19	2.85734e-20	0.926316	EC:3.6.1.3
gi|59934994|gb|CB540431.1|CB540431	PVEPSE2019D08.g	aaa-type atpase family protein	514	20	3.63577e-38	0.616	EC:3.6.1.3
gi|59934307|gb|CB539744.1|CB539744	PVEPSE2009H08.g	rubisco activase 2	463	20	4.81081e-86	0.876	EC:3.6.1.3
gi|59934069|gb|CB539506.1|CB539506	PVEPSE2006D09.g	mutt domain	458	20	4.43637e-61	0.853	EC:3.6.1.22
gi|59934325|gb|CB539762.1|CB539762	PVEPSE2010B08.g	protein	609	20	7.34556e-106	0.867	EC:3.6.1.15; EC:6.6.1.1
gi|59935797|gb|CB541234.1|CB541234	PVEPSE2030G03.g	tir-nbs-lrr resistance protein	618	20	5.39578e-101	0.767	EC:3.6.1.15
gi|59933966|gb|CB539403.1|CB539403	PVEPSE2004H07.g	nucleoside-triphosphatase nucleotide binding protein	556	20	1.54764e-95	0.8095	EC:3.6.1.15
gi|59934944|gb|CB540381.1|CB540381	PVEPSE2018G02.g	soluble inorganic pyrophosphatase	561	20	4.59714e-98	0.8815	EC:3.6.1.1
gi|59935110|gb|CB540547.1|CB540547	PVEPSE2021A11.g	pheophorbide a oxygenase	415	20	3.01289e-99	0.954	EC:3.5.99.7; EC:1.13.12.14; EC:1.3.1.33; EC:4.4.1.15
gi|59934680|gb|CB540117.1|CB540117	PVEPSE2015A05.g	allantoate amidohydrolase	565	20	1.9745e-76	0.8755	EC:3.5.3.9
gi|59935636|gb|CB541073.1|CB541073	PVEPSE2028E06.g	allantoate amidohydrolase	507	20	1.27567e-110	0.8445	EC:3.5.3.9
gi|59935924|gb|CB541361.1|CB541361	PVEPSE2032E02.g	agmatine deiminase	435	20	1.22815e-33	0.803	EC:3.5.3.12
gi|59934662|gb|CB540099.1|CB540099	PVEPSE2014G04.g	oxoprolinase family protein	519	20	1.73258e-75	0.878	EC:3.5.2.9
gi|59935841|gb|CB541278.1|CB541278	PVEPSE2031C03.g	protein	621	20	1.21411e-96	0.824	EC:3.5.2.5
gi|59935139|gb|CB540576.1|CB540576	PVEPSE2021D12.g	peptide-n4-(n-acetyl-beta-glucosaminyl)asparagine amidase a protein	545	20	7.41435e-70	0.7765	EC:3.5.1.52
gi|59933628|gb|CB280683.1|CB280683	PVEPLE1007C08.g	peptide deformylase 1a	649	20	5.05e-86	0.7705	EC:3.5.1.31; EC:3.5.1.88
gi|59935593|gb|CB541030.1|CB541030	PVEPSE2027H10.g	acetylornithine deacetylase	435	20	5.53163e-102	0.9995	EC:3.5.1.16
gi|59935154|gb|CB540591.1|CB540591	PVEPSE2021F04.g	methionyl-trna formyltransferase	395	18	4.48798e-25	0.729444	EC:3.5.1.10; EC:2.1.2.9
gi|59936060|gb|CB541497.1|CB541497	PVEPSE2035C07.g	proteasome subunit alpha type 2	366	20	1.48317e-66	0.958	EC:3.4.25.0
gi|59933449|gb|CB280504.1|CB280504	PVEPLE1001F03.g	proteasome subunit alpha type 3	451	20	3.37723e-95	0.966	EC:3.4.25.0
gi|59934386|gb|CB539823.1|CB539823	PVEPSE2011A07.g	proteasome subunit alpha type 3	619	20	7.75053e-136	0.9655	EC:3.4.25.0
gi|59933798|gb|CB539235.1|CB539235	PVEPSE2001H09.g	20s proteasome beta subunit pbg1	526	20	2.73593e-122	0.928	EC:3.4.25.0
gi|59935948|gb|CB541385.1|CB541385	PVEPSE2032H05.g	proteasome subunit beta type-5-a	448	20	3.53849e-80	0.8555	EC:3.4.25.0
gi|59935251|gb|CB540688.1|CB540688	PVEPSE2022H07.g	cell division protein	503	20	3.56435e-97	0.846	EC:3.4.24.0; EC:3.6.4.3
gi|59935250|gb|CB540687.1|CB540687	PVEPSE2022H06.g	atp-dependent metalloprotease	611	20	4.53286e-125	0.818	EC:3.4.24.0; EC:3.6.4.3
gi|59935860|gb|CB541297.1|CB541297	PVEPSE2031E05.g	filamentation temperature-sensitive h 2b	565	20	5.20163e-78	0.8805	EC:3.4.24.0; EC:3.6.4.3
gi|59935463|gb|CB540900.1|CB540900	PVEPSE2025H08.g	insulin degrading enzyme	624	20	2.66728e-14	0.819	EC:3.4.24.0
gi|59936037|gb|CB541474.1|CB541474	PVEPSE2034H03.g	ethylene-dependent gravitropism-deficient and yellow-green-like 2 protein	345	20	8.24631e-48	0.8535	EC:3.4.24.0
gi|59935105|gb|CB540542.1|CB540542	PVEPSE2021A04.g	chloroplast protease	586	20	1.07677e-51	0.725	EC:3.4.24.0
gi|59934618|gb|CB540055.1|CB540055	PVEPSE2014B11.g	aspartic proteinase asp1	485	9	2.17954e-37	0.67	EC:3.4.23.0
gi|59934772|gb|CB540209.1|CB540209	PVEPSE2016D01.g	aspartic proteinase	361	20	5.66284e-77	0.9235	EC:3.4.23.0
gi|59935761|gb|CB541198.1|CB541198	PVEPSE2030C02.g	aspartyl protease family protein	562	20	2.78617e-127	0.8595	EC:3.4.23.0
gi|59934730|gb|CB540167.1|CB540167	PVEPSE2015G05.g	signal peptide peptidase-like 5	563	20	2.79878e-100	0.8305	EC:3.4.23.0
gi|59935023|gb|CB540460.1|CB540460	PVEPSE2019G11.g	cysteine protease	470	20	6.6237e-108	0.938	EC:3.4.22.0
gi|59934142|gb|CB539579.1|CB539579	PVEPSE2007D07.g	cysteine protease	612	20	1.06821e-90	0.794	EC:3.4.22.0
gi|59934700|gb|CB540137.1|CB540137	PVEPSE2015C11.g	cysteine protease	660	20	1.38793e-122	0.79	EC:3.4.22.0
gi|59935337|gb|CB540774.1|CB540774	PVEPSE2024B02.g	cysteine protease	555	20	7.98336e-98	0.7605	EC:3.4.22.0
gi|59936080|gb|CB541517.1|CB541517	PVEPSE2035F05.g	cysteine protease	350	20	8.71494e-57	0.882	EC:3.4.22.0
gi|59933936|gb|CB539373.1|CB539373	PVEPSE2004D12.g	protein	535	20	2.84626e-104	0.8385	EC:3.4.21.0; EC:1.3.1.74
gi|59935127|gb|CB540564.1|CB540564	PVEPSE2021C08.g	atp-dependent clp protease proteolytic subunit 4	497	20	8.17562e-53	0.8725	EC:3.4.21.0
gi|59935091|gb|CB540528.1|CB540528	PVEPSE2020G11.g	site-1 protease	528	13	8.58132e-54	0.640769	EC:3.4.21.0
gi|59934543|gb|CB539980.1|CB539980	PVEPSE2013C02.g	atp-dependent clp protease proteolytic	553	20	1.72595e-52	0.7915	EC:3.4.21.0
gi|59934437|gb|CB539874.1|CB539874	PVEPSE2011G01.g	protein	413	20	2.91405e-62	0.7655	EC:3.4.21.0
gi|59934403|gb|CB539840.1|CB539840	PVEPSE2011C03.g	protein	334	20	8.96415e-14	0.719	EC:3.4.16.0
gi|59933912|gb|CB539349.1|CB539349	PVEPSE2004B07.g	methionine aminopeptidase 1a	623	20	1.08576e-130	0.9485	EC:3.4.11.0
gi|59935749|gb|CB541186.1|CB541186	PVEPSE2030B02.g	peptidase m1 family protein	687	20	1.47819e-18	0.8295	EC:3.4.11.0
gi|59936145|gb|CB541582.1|CB541582	PVEPSE2129G06.g	peptidase m1 family protein	524	20	3.70759e-38	0.958	EC:3.4.11.0
gi|59933998|gb|CB539435.1|CB539435	PVEPSE2005D03.g	cytosolic alpha-amylase	459	20	1.37057e-99	0.88	EC:3.2.1.60; EC:3.2.1.1
gi|59934726|gb|CB540163.1|CB540163	PVEPSE2015F11.g	protein	428	20	4.36213e-51	0.691	EC:3.2.1.52
gi|59933434|gb|CB280489.1|CB280489	PVEPLE1001D04.g	beta- gba2 type family protein	399	20	4.42365e-48	0.795	EC:3.2.1.45
gi|59935594|gb|CB541031.1|CB541031	PVEPSE2027H11.g	beta- gba2 type family protein	541	20	5.34387e-47	0.7735	EC:3.2.1.45
gi|59935518|gb|CB540955.1|CB540955	PVEPSE2026G01.g	endo-beta- -glucanase	408	20	1.44e-38	0.787	EC:3.2.1.4
gi|59934862|gb|CB540299.1|CB540299	PVEPSE2017E11.g	protein	552	20	1.00761e-71	0.8585	EC:3.2.1.39
gi|59935206|gb|CB540643.1|CB540643	PVEPSE2022C12.g	lysosomal alpha-	488	20	2.68513e-75	0.837	EC:3.2.1.24
gi|59935664|gb|CB541101.1|CB541101	PVEPSE2028H05.g	beta-galactosidase 8	512	20	5.58671e-38	0.8285	EC:3.2.1.23
gi|59934787|gb|CB540224.1|CB540224	PVEPSE2016E09.g	beta galactosidase 9	505	20	1.09998e-89	0.893	EC:3.2.1.23
gi|59933768|gb|CB539205.1|CB539205	PVEPLE1004C10.b	periplasmic beta-glucosidase	484	20	2.38185e-32	0.992	EC:3.2.1.21
gi|59934673|gb|CB540110.1|CB540110	PVEPSE2014H09.g	beta-amylase	536	20	1.86912e-102	0.9	EC:3.2.1.2
gi|59936110|gb|CB541547.1|CB541547	PVEPSE2129B12.g	glycosyl hydrolase	412	20	1.32773e-34	0.719	EC:3.2.1.152
gi|59934091|gb|CB539528.1|CB539528	PVEPSE2006F10.g	protein	657	20	1.39683e-86	0.8395	EC:3.2.1.15
gi|59935629|gb|CB541066.1|CB541066	PVEPSE2028D08.g	polygalacturonase-like protein	451	20	8.8669e-45	0.746	EC:3.2.1.15
gi|59934728|gb|CB540165.1|CB540165	PVEPSE2015G03.g	polygalacturonase non-catalytic subunit jp650	484	20	1.62723e-35	0.723	EC:3.2.1.15
gi|59934537|gb|CB539974.1|CB539974	PVEPSE2013B06.g	at3g16920 k14a17_4	620	20	9.71101e-125	0.851	EC:3.2.1.14
gi|59934629|gb|CB540066.1|CB540066	PVEPSE2014C10.g	beta-glucosidase 44	380	20	6.43693e-43	0.8975	EC:3.2.1.117; EC:3.2.1.25; EC:3.2.1.21
gi|59934283|gb|CB539720.1|CB539720	PVEPSE2009E04.g	syringolide-induced protein 19-1-5	559	20	2.19702e-129	0.924	EC:3.2.1.0; EC:2.4.1.207
gi|59934124|gb|CB539561.1|CB539561	PVEPSE2007B11.g	xyloglucan endotransglucosylase hydrolase	611	20	7.60501e-117	0.884	EC:3.2.1.0; EC:2.4.1.207
gi|59933525|gb|CB280580.1|CB280580	PVEPLE1005A12.g	xyloglucan endotransglucosylase hydrolase	445	20	9.66309e-80	0.8915	EC:3.2.1.0; EC:2.4.1.207
gi|59935453|gb|CB540890.1|CB540890	PVEPSE2025G05.g	xyloglucan endotransglucosylase hydrolase protein 9	536	20	1.09672e-100	0.8855	EC:3.2.1.0; EC:2.4.1.207
gi|59934186|gb|CB539623.1|CB539623	PVEPSE2008A10.g	beta-glucosidase 01	515	20	7.62852e-39	0.806	EC:3.2.1.0
gi|59938541|gb|CB544227.1|CB544227	PVEPLE1003C10.b	unknown [Glycine max]	248	6	2.51457e-12	0.721667	EC:3.2.1.0
gi|59934843|gb|CB540280.1|CB540280	PVEPSE2017C07.g	glycerophosphoryl diester	452	20	1.9188e-33	0.733	EC:3.1.4.46
gi|59933861|gb|CB539298.1|CB539298	PVEPSE2003D09.g	phospholipase d	620	20	1.32401e-117	0.8805	EC:3.1.4.4
gi|59934193|gb|CB539630.1|CB539630	PVEPSE2008B05.g	phospholipase d	617	20	4.35898e-125	0.9335	EC:3.1.4.4
gi|59934278|gb|CB539715.1|CB539715	PVEPSE2009D10.g	rac-type small gtp-binding protein	578	20	5.11223e-45	0.9425	EC:3.1.4.12
gi|59934573|gb|CB540010.1|CB540010	PVEPSE2013F04.g	rac gtp binding protein arac7	633	20	4.94409e-106	0.9225	EC:3.1.4.12
gi|59935620|gb|CB541057.1|CB541057	PVEPSE2028C08.g	pap-specific phosphatase	555	20	1.20223e-66	0.6775	EC:3.1.3.57; EC:3.1.3.7
gi|59938519|gb|CB544205.1|CB544205	PVEPLE1005H02.g	inositol- -triphosphate-5-phosphatase	526	20	3.09744e-34	0.787	EC:3.1.3.56; EC:1.3.1.74
gi|59934428|gb|CB539865.1|CB539865	PVEPSE2011F02.g	type i inositol polyphosphate 5-	572	20	7.75312e-98	0.8015	EC:3.1.3.56; EC:1.3.1.74
gi|59935672|gb|CB541109.1|CB541109	PVEPSE2029A03.g	fructose-6-phosphate-2-kinase fructose- -bisphosphatase	403	20	1.16777e-44	0.8765	EC:3.1.3.46; EC:2.7.1.105
gi|59935952|gb|CB541389.1|CB541389	PVEPSE2032H09.g	2-phosphoglycolate phosphatase 1	513	20	2.37425e-88	0.849	EC:3.1.3.41; EC:3.1.3.18
gi|59935233|gb|CB540670.1|CB540670	PVEPSE2022F08.g	sedoheptulose- -bisphosphatase	613	20	2.34397e-114	0.857	EC:3.1.3.37; EC:3.1.3.11
gi|59935272|gb|CB540709.1|CB540709	PVEPSE2023B12.g	sedoheptulose- -bisphosphatase	541	20	1.78379e-58	0.9425	EC:3.1.3.37; EC:3.1.3.11
gi|59935497|gb|CB540934.1|CB540934	PVEPSE2026D08.g	phosphoinositide phosphatase family protein	348	20	1.01343e-29	0.7675	EC:3.1.3.36
gi|59933993|gb|CB539430.1|CB539430	PVEPSE2005C08.g	survival phosphatase nucleotidase	525	20	6.51447e-67	0.699	EC:3.1.3.2; EC:3.1.3.5
gi|59935043|gb|CB540480.1|CB540480	PVEPSE2020B04.g	acid phosphatase	536	20	6.26486e-108	0.8535	EC:3.1.3.2
gi|59935561|gb|CB540998.1|CB540998	PVEPSE2027D08.g	acid phosphatase	558	20	1.83254e-119	0.848	EC:3.1.3.2
gi|59933792|gb|CB539229.1|CB539229	PVEPSE2001E08.g	vegetative storage protein	291	20	4.64728e-41	0.683	EC:3.1.3.2
gi|59935944|gb|CB541381.1|CB541381	PVEPSE2032G08.g	protein	400	20	1.24929e-55	0.811	EC:3.1.3.18
gi|59934858|gb|CB540295.1|CB540295	PVEPSE2017E06.g	fructose- -bisphosphatase	648	20	9.17932e-110	0.9015	EC:3.1.3.11; EC:1.3.1.74
gi|59935432|gb|CB540869.1|CB540869	PVEPSE2025E01.g	fructose- -bisphosphatase	356	20	3.4435e-56	0.9755	EC:3.1.3.11; EC:1.3.1.74
gi|59935202|gb|CB540639.1|CB540639	PVEPSE2022C04.g	fructose- -	638	20	4.54888e-125	0.942	EC:3.1.3.11; EC:1.3.1.74
gi|59934874|gb|CB540311.1|CB540311	PVEPSE2017G02.g	fructose- -	467	20	2.37035e-92	0.9365	EC:3.1.3.11; EC:1.3.1.74
gi|59934378|gb|CB539815.1|CB539815	PVEPSE2010H02.g	fructose- -bisphosphatase	375	20	8.37713e-54	0.9645	EC:3.1.3.11; EC:1.3.1.74
gi|59935219|gb|CB540656.1|CB540656	PVEPSE2022E03.g	protein	632	20	1.84736e-79	0.791	EC:3.1.3.0
gi|59934592|gb|CB540029.1|CB540029	PVEPSE2013H03.g	glyoxalase ii	476	20	1.09956e-108	0.9265	EC:3.1.2.6
gi|59933899|gb|CB539336.1|CB539336	PVEPSE2004A01.g	ubiquitin carboxyl-terminal	543	20	1.83408e-113	0.943	EC:3.1.2.15
gi|59935699|gb|CB541136.1|CB541136	PVEPSE2029D03.g	protein	651	20	1.2804e-25	0.788	EC:3.1.2.15
gi|59934122|gb|CB539559.1|CB539559	PVEPSE2007B08.g	protein	646	20	1.55307e-78	0.8385	EC:3.1.13.4
gi|59935242|gb|CB540679.1|CB540679	PVEPSE2022G09.g	ribonuclease ii family protein	669	17	2.54142e-15	0.692941	EC:3.1.13.1
gi|59935972|gb|CB541409.1|CB541409	PVEPSE2033C12.g	dienelactone hydrolase family protein	452	20	2.15915e-74	0.82	EC:3.1.1.45
gi|59936133|gb|CB541570.1|CB541570	PVEPSE2129E10.g	lipase family protein	504	20	3.57669e-34	0.8355	EC:3.1.1.3
gi|59935589|gb|CB541026.1|CB541026	PVEPSE2027H01.g	pectinesterase family protein	547	20	1.04133e-40	0.8475	EC:3.1.1.11
gi|59935958|gb|CB541395.1|CB541395	PVEPSE2033A07.g	21 kda protein	558	20	2.73022e-83	0.7205	EC:3.1.1.11
gi|59933857|gb|CB539294.1|CB539294	PVEPSE2003D03.g	21 kda protein	330	20	1.87271e-36	0.651	EC:3.1.1.11
gi|59936009|gb|CB541446.1|CB541446	PVEPSE2034C05.g	lipase class 3 family protein	471	20	6.40756e-20	0.698	EC:3.1.1.1
gi|59935857|gb|CB541294.1|CB541294	PVEPSE2031E01.g	cxe carboxylesterase	460	20	3.36552e-68	0.7795	EC:3.1.1.1
gi|59935096|gb|CB540533.1|CB540533	PVEPSE2020H05.g	gibberellin receptor	453	20	2.44875e-61	0.748	EC:3.1.1.1
gi|59933536|gb|CB280591.1|CB280591	PVEPLE1005C12.g	protein	413	20	6.6312e-86	0.825	EC:3.1.1.1
gi|59935523|gb|CB540960.1|CB540960	PVEPSE2026G08.g	zinc finger	542	20	2.7956e-111	0.8545	EC:3.1.1.1
gi|59934316|gb|CB539753.1|CB539753	PVEPSE2010A08.g	zinc finger	471	20	6.82565e-73	0.6915	EC:3.1.1.1
gi|59934046|gb|CB539483.1|CB539483	PVEPSE2006A12.g	biotin synthase	648	20	2.91692e-103	0.917	EC:2.8.1.6
gi|59934872|gb|CB540309.1|CB540309	PVEPSE2017F12.g	senescence-associated protein	398	20	7.91264e-58	0.7415	EC:2.8.1.1
gi|59933809|gb|CB539246.1|CB539246	PVEPSE2002C05.g	phosphatidylserine synthase	536	20	2.2287e-42	0.8505	EC:2.7.8.8
gi|59935385|gb|CB540822.1|CB540822	PVEPSE2024G09.g	aaa-type atpase family protein	591	20	4.4912e-54	0.754	EC:2.7.7.7; EC:3.6.1.15
gi|59935157|gb|CB540594.1|CB540594	PVEPSE2021F07.g	2-c-methyl-d-erythritol 4-phosphate cytidylyltransferase	625	20	3.89309e-61	0.8295	EC:2.7.7.60
gi|59933630|gb|CB280685.1|CB280685	PVEPLE1007C10.g	rna polymerase sigma subunit 1	590	20	2.30149e-74	0.7265	EC:2.7.7.6
gi|59934467|gb|CB539904.1|CB539904	PVEPSE2012B04.g	rna polymerase sigma subunit 1	456	17	1.97109e-21	0.684706	EC:2.7.7.6
gi|59934713|gb|CB540150.1|CB540150	PVEPSE2015E07.g	protein	593	20	1.51185e-24	0.757	EC:2.7.7.6
gi|59934159|gb|CB539596.1|CB539596	PVEPSE2007F06.g	protein	462	20	3.54779e-43	0.9185	EC:2.7.7.6
gi|59935207|gb|CB540644.1|CB540644	PVEPSE2022D02.g	dna-directed rna polymerase i	581	20	2.35047e-28	0.901	EC:2.7.7.6
gi|59934571|gb|CB540008.1|CB540008	PVEPSE2013F02.g	protein	592	19	7.35294e-100	0.681579	EC:2.7.7.49; EC:6.3.2.19
gi|59935644|gb|CB541081.1|CB541081	PVEPSE2028F03.g	polyprotein [Glycine max]	511	20	3.65875e-57	0.6265	EC:2.7.7.49
gi|59933452|gb|CB280507.1|CB280507	PVEPLE1001F07.g	retrotransposon unclassified	497	20	1.83989e-25	0.679	EC:2.7.7.49
gi|59934825|gb|CB540262.1|CB540262	PVEPSE2017A10.g	aps4	524	20	1.05315e-41	0.842	EC:2.7.7.4; EC:2.7.7.27
gi|59934723|gb|CB540160.1|CB540160	PVEPSE2015F08.g	elongation factor 1-alpha	605	20	1.05056e-53	0.986	EC:2.7.7.4
gi|59934510|gb|CB539947.1|CB539947	PVEPSE2012G02.g	translation elongation factor-1 alpha	541	20	1.81192e-41	0.9735	EC:2.7.7.4
gi|59934736|gb|CB540173.1|CB540173	PVEPSE2015G12.g	elongation factor 1-alpha	523	20	4.90584e-105	0.999	EC:2.7.7.4
gi|59935104|gb|CB540541.1|CB540541	PVEPSE2021A03.g	elongation factor 1-	522	20	8.42598e-119	0.9815	EC:2.7.7.4
gi|59936040|gb|CB541477.1|CB541477	PVEPSE2034H08.g	elongation factor 1-alpha	347	20	6.13811e-75	0.9615	EC:2.7.7.4
gi|59934286|gb|CB539723.1|CB539723	PVEPSE2009E09.g	translation elongation factor-1 alpha	523	20	1.76546e-120	0.986	EC:2.7.7.4
gi|59933762|gb|CB539199.1|CB539199	PVEPLE1004B07.b	adp-glucose pyrophosphorylase large subunit	499	16	2.61398e-08	0.893125	EC:2.7.7.27
gi|59934889|gb|CB540326.1|CB540326	PVEPSE2017H09.g	adp-glucose pyrophosphorylase large subunit	530	20	4.92358e-44	0.701	EC:2.7.7.27
gi|59934501|gb|CB539938.1|CB539938	PVEPSE2012E11.g	adp-glucose pyrophosphorylase large subunit	578	20	2.68991e-130	0.9485	EC:2.7.7.27
gi|59933576|gb|CB280631.1|CB280631	PVEPLE1006A07.g	gdp-l-galactose phosphorylase	474	20	4.40629e-97	0.9025	EC:2.7.7.22
gi|59933826|gb|CB539263.1|CB539263	PVEPSE2002H06.g	peptidyl-prolyl cis-trans isomerase	547	20	6.18422e-81	0.9055	EC:2.7.7.19; EC:5.2.1.8
gi|59935132|gb|CB540569.1|CB540569	PVEPSE2021D02.g	peptidyl-prolyl cis-trans isomerase cyp38	601	20	4.3108e-73	0.759	EC:2.7.7.19; EC:5.2.1.8
gi|59934852|gb|CB540289.1|CB540289	PVEPSE2017D08.g	ethanolamine-phosphate cytidylyltransferase	579	20	4.53656e-116	0.826	EC:2.7.7.14
gi|59933957|gb|CB539394.1|CB539394	PVEPSE2004G07.g	ethanolamine-phosphate cytidylyltransferase	623	20	5.1533e-124	0.8225	EC:2.7.7.14
gi|59934965|gb|CB540402.1|CB540402	PVEPSE2019A07.g	adp-glucose pyrophosphorylase-like protein	528	20	1.98967e-101	0.901	EC:2.7.7.13
gi|59934356|gb|CB539793.1|CB539793	PVEPSE2010E10.g	rna polymerase iv largest subunit	486	20	2.85502e-49	0.627	EC:2.7.7.0
gi|59935454|gb|CB540891.1|CB540891	PVEPSE2025G08.g	elongation factor 1-alpha	579	20	3.4259e-120	0.9965	EC:2.7.7.0
gi|59933932|gb|CB539369.1|CB539369	PVEPSE2004D07.g	translation elongation factor 1	535	20	4.11824e-116	0.997	EC:2.7.7.0
gi|59934767|gb|CB540204.1|CB540204	PVEPSE2016C07.g	nucleoside diphosphate kinase 1	545	20	3.09426e-74	0.9385	EC:2.7.4.6
gi|59933960|gb|CB539397.1|CB539397	PVEPSE2004G11.g	nucleoside diphosphate kinase 2	591	20	8.94718e-103	0.934	EC:2.7.4.6
gi|59934925|gb|CB540362.1|CB540362	PVEPSE2018D10.g	adenylate kinase	464	20	1.33819e-63	0.9595	EC:2.7.4.3; EC:2.7.4.10
gi|59934588|gb|CB540025.1|CB540025	PVEPSE2013G10.g	phosphomevalonate kinase	615	20	4.6751e-50	0.8845	EC:2.7.4.2
gi|59935849|gb|CB541286.1|CB541286	PVEPSE2031D03.g	3-phosphoglycerate kinase	512	20	1.74915e-95	0.973	EC:2.7.2.3
gi|59935610|gb|CB541047.1|CB541047	PVEPSE2028B08.g	3-phosphoglycerate kinase	361	20	1.31203e-59	0.983	EC:2.7.2.3
gi|59934950|gb|CB540387.1|CB540387	PVEPSE2018G10.g	phosphoglycerate kinase	426	20	1.92665e-35	0.9385	EC:2.7.2.3
gi|59935336|gb|CB540773.1|CB540773	PVEPSE2024B01.g	glucan water dikinase	475	20	3.71616e-94	0.9465	EC:2.7.13.3; EC:2.7.9.4
gi|59935748|gb|CB541185.1|CB541185	PVEPSE2030B01.g	pas domain-containing protein tyrosine kinase	509	20	3.76626e-75	0.8645	EC:2.7.112.1; EC:2.7.11.25
gi|59934088|gb|CB539525.1|CB539525	PVEPSE2006F05.g	integrin-linked protein kinase family protein	576	20	4.52385e-81	0.7685	EC:2.7.112.1; EC:2.7.11.25
gi|59934745|gb|CB540182.1|CB540182	PVEPSE2016A04.g	transcriptional corepressor leunig	493	20	1.61537e-27	0.937	EC:2.7.11.7
gi|59933996|gb|CB539433.1|CB539433	PVEPSE2005D01.g	receptor for activated protein kinase	457	20	5.95106e-108	0.9355	EC:2.7.11.7
gi|59935191|gb|CB540628.1|CB540628	PVEPSE2022B02.g	zinc finger ccch domain-containing protein 63	593	20	1.46276e-103	0.844	EC:2.7.11.7
gi|59933902|gb|CB539339.1|CB539339	PVEPSE2004A06.g	wd-40 repeat protein	588	20	2.67313e-87	0.925	EC:2.7.11.7
gi|59934160|gb|CB539597.1|CB539597	PVEPSE2007F07.g	coatomer alpha	408	20	8.05709e-33	0.9225	EC:2.7.11.7
gi|59935999|gb|CB541436.1|CB541436	PVEPSE2034B03.g	shaggy-related protein kinase kappa	388	20	5.11276e-52	0.9395	EC:2.7.11.26; EC:2.7.11.0
gi|59935793|gb|CB541230.1|CB541230	PVEPSE2030F09.g	protein kinase	563	20	6.25682e-117	0.9365	EC:2.7.11.25
gi|59934270|gb|CB539707.1|CB539707	PVEPSE2009C08.g	casein kinase ii alpha subunit	634	20	6.13462e-65	0.9375	EC:2.7.11.23
gi|59935507|gb|CB540944.1|CB540944	PVEPSE2026E10.g	pyruvate dehydrogenase kinase	274	20	3.45456e-22	0.8835	EC:2.7.11.2
gi|59934430|gb|CB539867.1|CB539867	PVEPSE2011F04.g	atp binding	550	20	4.29991e-27	0.748	EC:2.7.11.19
gi|59936032|gb|CB541469.1|CB541469	PVEPSE2034G04.g	protein kinase	362	20	1.87908e-64	0.7885	EC:2.7.11.17
gi|59935582|gb|CB541019.1|CB541019	PVEPSE2027G04.g	protein kinase	476	20	7.54471e-100	0.964	EC:2.7.11.17
gi|59935869|gb|CB541306.1|CB541306	PVEPSE2031F09.g	calcium-dependent protein	578	20	3.98314e-105	0.8795	EC:2.7.11.17
gi|59935614|gb|CB541051.1|CB541051	PVEPSE2028C01.g	unc51-like kinase	313	20	4.21832e-42	0.6965	EC:2.7.11.17
gi|59935123|gb|CB540560.1|CB540560	PVEPSE2021C04.g	cbl-interacting serine threonine-protein kinase 3	639	20	1.45552e-150	0.912	EC:2.7.11.17
gi|59935769|gb|CB541206.1|CB541206	PVEPSE2030C12.g	calcium-dependent protein kinase	571	20	6.54198e-80	0.703	EC:2.7.11.17
gi|59934695|gb|CB540132.1|CB540132	PVEPSE2015C04.g	brassinosteroid insensitive 1-associated receptor kinase 1 expressed	368	20	9.19352e-71	0.8895	EC:2.7.11.16
gi|59934135|gb|CB539572.1|CB539572	PVEPSE2007C10.g	protein	571	20	1.26067e-88	0.723	EC:2.7.11.13
gi|59935465|gb|CB540902.1|CB540902	PVEPSE2025H11.g	atp binding	515	20	1.12932e-37	0.7305	EC:2.7.11.0; EC:2.7.11.26
gi|59935652|gb|CB541089.1|CB541089	PVEPSE2028F12.g	leucine-rich repeat receptor-like protein kinase	369	20	7.34606e-28	0.786	EC:2.7.11.0; EC:1.3.1.74
gi|59934585|gb|CB540022.1|CB540022	PVEPSE2013G07.g	leucine-rich repeat protein kinase-like protein	560	20	4.73927e-93	0.81	EC:2.7.11.0; EC:1.3.1.74
gi|59935927|gb|CB541364.1|CB541364	PVEPSE2032E06.g	protein	409	20	3.67522e-19	0.7485	EC:2.7.11.0; EC:1.3.1.74
gi|59934610|gb|CB540047.1|CB540047	PVEPSE2014B03.g	serine threonine protein kinase	639	20	6.18674e-132	0.9045	EC:2.7.11.0
gi|59933853|gb|CB539290.1|CB539290	PVEPSE2003C10.g	protein	535	20	3.18933e-60	0.7975	EC:2.7.11.0
gi|59936075|gb|CB541512.1|CB541512	PVEPSE2035E07.g	serine threonine-protein kinase snt7	457	20	6.45703e-73	0.8135	EC:2.7.11.0
gi|59933482|gb|CB280537.1|CB280537	PVEPLE1002C02.g	protein kinase	367	20	2.85154e-25	0.87	EC:2.7.11.0
gi|59935322|gb|CB540759.1|CB540759	PVEPSE2023H02.g	calcium-dependent protein kinase	544	20	1.38758e-117	0.9335	EC:2.7.11.0
gi|59934729|gb|CB540166.1|CB540166	PVEPSE2015G04.g	protein kinase adk1	591	20	2.81798e-87	0.998	EC:2.7.11.0
gi|59934550|gb|CB539987.1|CB539987	PVEPSE2013C11.g	protein	594	20	6.81054e-20	0.97	EC:2.7.11.0
gi|59935100|gb|CB540537.1|CB540537	PVEPSE2020H10.g	protein	529	20	1.67711e-122	0.985	EC:2.7.11.0
gi|59935896|gb|CB541333.1|CB541333	PVEPSE2032A11.g	protein	316	20	5.18926e-65	0.9775	EC:2.7.11.0
gi|59934030|gb|CB539467.1|CB539467	PVEPSE2005G11.g	protein	610	20	8.88491e-84	0.831	EC:2.7.11.0
gi|59933472|gb|CB280527.1|CB280527	PVEPLE1002A08.g	protein	499	20	2.27501e-58	0.6405	EC:2.7.11.0
gi|59933505|gb|CB280560.1|CB280560	PVEPLE1002F09.g	agc (camp- cgmp-dependent and protein kinase c) kinase family protein	408	20	3.30125e-21	0.811	EC:2.7.11.0
gi|59935663|gb|CB541100.1|CB541100	PVEPSE2028H03.g	protein	567	20	7.29558e-53	0.661	EC:2.7.11.0
gi|59935973|gb|CB541410.1|CB541410	PVEPSE2033D03.g	protein	415	20	1.97688e-86	0.942	EC:2.7.10.2; EC:2.7.112.1; EC:2.7.11.0
gi|59935248|gb|CB540685.1|CB540685	PVEPSE2022H04.g	protein	655	20	3.31889e-106	0.832	EC:2.7.10.2; EC:2.7.11.25
gi|59935249|gb|CB540686.1|CB540686	PVEPSE2022H05.g	protein	655	20	3.31889e-106	0.832	EC:2.7.10.2; EC:2.7.11.25
gi|59934648|gb|CB540085.1|CB540085	PVEPSE2014E12.g	kinase family protein	539	20	3.981e-101	0.8765	EC:2.7.10.2; EC:2.7.11.0
gi|59934696|gb|CB540133.1|CB540133	PVEPSE2015C06.g	receptor serine-threonine protein	618	20	7.5846e-86	0.805	EC:2.7.10.2; EC:2.7.11.0
gi|59934343|gb|CB539780.1|CB539780	PVEPSE2010D05.g	s-receptor kinase-like protein	558	20	3.98756e-113	0.9255	EC:2.7.10.2; EC:2.7.11.0
gi|59934575|gb|CB540012.1|CB540012	PVEPSE2013F07.g	serine thronine protein	611	20	2.53023e-109	0.807	EC:2.7.10.0; EC:2.7.112.1; EC:2.7.11.25
gi|59933499|gb|CB280554.1|CB280554	PVEPLE1002E05.g	protein kinase	513	20	1.56382e-53	0.7695	EC:2.7.10.0; EC:2.7.11.25
gi|59935738|gb|CB541175.1|CB541175	PVEPSE2029H08.g	protein	485	20	3.55707e-101	0.927	EC:2.7.10.0; EC:2.7.11.0
gi|59935515|gb|CB540952.1|CB540952	PVEPSE2026F08.g	kinase family protein	498	20	5.64819e-64	0.927	EC:2.7.10.0
gi|59935495|gb|CB540932.1|CB540932	PVEPSE2026D05.g	pyruvate kinase	505	20	3.87362e-103	0.9795	EC:2.7.1.40
gi|59933971|gb|CB539408.1|CB539408	PVEPSE2004H12.g	tk1-like deoxyribonucleoside kinase	526	13	4.75311e-12	0.752308	EC:2.7.1.21
gi|59934107|gb|CB539544.1|CB539544	PVEPSE2006H11.g	phosphoribulokinase precursor	567	20	3.03064e-105	0.8465	EC:2.7.1.19
gi|59934243|gb|CB539680.1|CB539680	PVEPSE2008H09.g	phosphoribulokinase precursor	600	20	3.08728e-103	0.8455	EC:2.7.1.19
gi|59935712|gb|CB541149.1|CB541149	PVEPSE2029E07.g	phosphoribulokinase precursor	607	20	1.40772e-94	0.842	EC:2.7.1.19
gi|59934016|gb|CB539453.1|CB539453	PVEPSE2005F05.g	phosphoribulokinase precursor	436	20	1.57059e-34	0.9465	EC:2.7.1.19
gi|59935183|gb|CB540620.1|CB540620	PVEPSE2022A03.g	phosphoribulokinase precursor	418	20	1.78501e-48	0.7775	EC:2.7.1.19
gi|59934691|gb|CB540128.1|CB540128	PVEPSE2015B09.g	trna 2 phosphotransferase	394	20	3.08947e-75	0.885	EC:2.7.1.160
gi|59933549|gb|CB280604.1|CB280604	PVEPLE1005E12.g	protein	439	20	1.42598e-21	0.7445	EC:2.7.1.15
gi|59934725|gb|CB540162.1|CB540162	PVEPSE2015F10.g	protein	585	12	6.02555e-09	0.78	EC:2.7.1.134; EC:2.7.1.159
gi|59934062|gb|CB539499.1|CB539499	PVEPSE2006D01.g	pyrophosphate-dependent phosphofructokinase alpha subunit	375	20	8.13247e-70	0.9315	EC:2.7.1.11; EC:2.7.1.90
gi|59933850|gb|CB539287.1|CB539287	PVEPSE2003C06.g	uracil phosphoribosyltransferase	639	20	1.4787e-77	0.9505	EC:2.7.1.0; EC:2.7.1.48; EC:2.4.2.9
gi|59934565|gb|CB540002.1|CB540002	PVEPSE2013E07.g	fggy family of carbohydrate kinase	541	20	4.67863e-87	0.8555	EC:2.7.1.0
gi|59935922|gb|CB541359.1|CB541359	PVEPSE2032D10.g	phosphoserine aminotransferase	363	20	5.6351e-72	0.8945	EC:2.6.1.52
gi|59933475|gb|CB280530.1|CB280530	PVEPLE1002B02.g	aminotransferase 1	426	20	3.30274e-92	0.944	EC:2.6.1.45
gi|59933497|gb|CB280552.1|CB280552	PVEPLE1002E03.g	aminotransferase 1	513	20	5.20341e-112	0.947	EC:2.6.1.45
gi|59935881|gb|CB541318.1|CB541318	PVEPSE2031H03.g	aminotransferase 2	652	20	1.7816e-130	0.9435	EC:2.6.1.45
gi|59933666|gb|CB539103.1|CB539103	PVEPLE1001B02.b	aminotransferase 2	369	20	4.452e-34	0.943	EC:2.6.1.45
gi|59934057|gb|CB539494.1|CB539494	PVEPSE2006C08.g	alanine-2-oxoglutarate aminotransferase 2	622	20	1.34173e-138	0.944	EC:2.6.1.44; EC:2.3.2.2; EC:4.4.1.14; EC:2.6.1.2; EC:2.3.2.15; EC:2.6.1.4
gi|59934354|gb|CB539791.1|CB539791	PVEPSE2010E08.g	alanine-2-oxoglutarate aminotransferase 2	559	20	2.32609e-123	0.9445	EC:2.6.1.44; EC:2.3.2.2; EC:4.4.1.14; EC:2.6.1.2; EC:2.3.2.15; EC:2.6.1.4
gi|59934983|gb|CB540420.1|CB540420	PVEPSE2019C03.g	alanine-2-oxoglutarate aminotransferase 2	420	20	7.80479e-89	0.9625	EC:2.6.1.44; EC:2.3.2.2; EC:4.4.1.14; EC:2.6.1.2; EC:2.3.2.15; EC:2.6.1.4
gi|59935588|gb|CB541025.1|CB541025	PVEPSE2027G11.g	alanine-2-oxoglutarate aminotransferase 2	469	20	8.18345e-76	0.9345	EC:2.6.1.44; EC:2.3.2.2; EC:4.4.1.14; EC:2.6.1.2; EC:2.3.2.15; EC:2.6.1.4
gi|59936146|gb|CB541583.1|CB541583	PVEPSE2129G07.g	alanine aminotransferase	395	20	1.02597e-32	0.921	EC:2.6.1.2; EC:4.4.1.14
gi|59935447|gb|CB540884.1|CB540884	PVEPSE2025F09.g	ornithine aminotransferase	674	20	1.91496e-91	0.8	EC:2.6.1.13
gi|59933528|gb|CB280583.1|CB280583	PVEPLE1005B04.g	aspartate aminotransferase	428	20	3.02668e-27	0.977	EC:2.6.1.1
gi|59934809|gb|CB540246.1|CB540246	PVEPSE2016H03.g	aminotransferase 2	566	20	2.88761e-104	0.9465	EC:2.6.1.0
gi|59935260|gb|CB540697.1|CB540697	PVEPSE2023A07.g	aminotransferase 2	517	20	1.12919e-88	0.957	EC:2.6.1.0
gi|59933680|gb|CB539117.1|CB539117	PVEPLE1001E03.b	aminotransferase 2	361	20	6.6928e-35	0.956	EC:2.6.1.0
gi|59934819|gb|CB540256.1|CB540256	PVEPSE2017A04.g	hydroxymethylbilane synthase	576	20	5.95004e-87	0.9135	EC:2.5.1.61
gi|59934664|gb|CB540101.1|CB540101	PVEPSE2014G09.g	s-adenosylmethionine synthetase	500	20	5.50581e-101	0.9825	EC:2.5.1.6
gi|59935056|gb|CB540493.1|CB540493	PVEPSE2020C08.g	s-adenosylmethionine synthetase	519	20	1.35868e-108	0.984	EC:2.5.1.6
gi|59935643|gb|CB541080.1|CB541080	PVEPSE2028F02.g	s-adenosylmethionine synthetase	486	20	3.89863e-97	0.9885	EC:2.5.1.6
gi|59934029|gb|CB539466.1|CB539466	PVEPSE2005G10.g	2-dehydro-3-deoxyphosphoheptonate aldolase 3-deoxy-d-arabino-heptulosonate 7-phosphate synthetase	592	20	5.02543e-84	0.8925	EC:2.5.1.54
gi|59935970|gb|CB541407.1|CB541407	PVEPSE2033C10.g	2-dehydro-3-deoxyphosphoheptonate aldolase 3-deoxy-d-arabino-heptulosonate 7-phosphate synthetase	462	20	8.2526e-56	0.869	EC:2.5.1.54
gi|59935842|gb|CB541279.1|CB541279	PVEPSE2031C04.g	cystathionine gamma-synthase	625	20	5.89741e-122	0.8615	EC:2.5.1.48
gi|59933983|gb|CB539420.1|CB539420	PVEPSE2005B05.g	cysteine synthase	676	20	6.841e-71	0.9535	EC:2.5.1.47
gi|59938410|gb|CB544096.1|CB544096	PVEPSE2010A07.g	beta-cyanoalanine synthase	447	20	5.59783e-38	0.958	EC:2.5.1.47
gi|59935503|gb|CB540940.1|CB540940	PVEPSE2026E05.g	phytoene synthase	521	20	2.65486e-114	0.7585	EC:2.5.1.32
gi|59936113|gb|CB541550.1|CB541550	PVEPSE2129C06.g	fzo-like protein	525	18	1.32598e-45	0.728333	EC:2.5.1.3
gi|59935406|gb|CB540843.1|CB540843	PVEPSE2025B04.g	5-enol-pyruvylshikimate-phosphate synthase	482	20	3.32007e-79	0.9045	EC:2.5.1.19
gi|59935171|gb|CB540608.1|CB540608	PVEPSE2021H01.g	glutathione s-transferase	547	20	7.09566e-99	0.7415	EC:2.5.1.18
gi|59934544|gb|CB539981.1|CB539981	PVEPSE2013C03.g	in2-1 protein	612	20	6.5067e-113	0.8475	EC:2.5.1.18
gi|59935459|gb|CB540896.1|CB540896	PVEPSE2025H02.g	glutathione s-	589	20	2.25047e-107	0.825	EC:2.5.1.18
gi|59934002|gb|CB539439.1|CB539439	PVEPSE2005D10.g	solanesyl diphosphate synthase	576	20	2.69151e-32	0.613	EC:2.5.1.0
gi|59935996|gb|CB541433.1|CB541433	PVEPSE2034A09.g	adenine phosphoribosyltransferase	514	20	1.01654e-35	0.97	EC:2.4.2.7
gi|59934718|gb|CB540155.1|CB540155	PVEPSE2015F02.g	adenine phosphoribosyltransferase	591	20	7.03871e-89	0.8485	EC:2.4.2.7
gi|59933832|gb|CB539269.1|CB539269	PVEPSE2003A08.g	amidophosphoribosyltransferase	608	20	9.53934e-83	0.8505	EC:2.4.2.14
gi|59935309|gb|CB540746.1|CB540746	PVEPSE2023F08.g	protein	442	20	1.08136e-91	0.9415	EC:2.4.2.11
gi|59933496|gb|CB280551.1|CB280551	PVEPLE1002E02.g	penicillin-binding protein 1a	510	20	3.63801e-105	0.9905	EC:2.4.2.0
gi|59935710|gb|CB541147.1|CB541147	PVEPSE2029E04.g	at3g02350-like protein	522	20	1.3995e-99	0.889	EC:2.4.1.43
gi|59934338|gb|CB539775.1|CB539775	PVEPSE2010C12.g	cazy family gt8	496	20	1.58275e-26	0.8975	EC:2.4.1.43
gi|59934462|gb|CB539899.1|CB539899	PVEPSE2012A10.g	starch synthase iia precursor	409	6	1.79624e-44	0.8	EC:2.4.1.21
gi|59933732|gb|CB539169.1|CB539169	PVEPLE1003B09.b	xyloglucan endotransglucosylase	501	20	2.27643e-57	0.9	EC:2.4.1.207; EC:3.2.1.0
gi|59935569|gb|CB541006.1|CB541006	PVEPSE2027E09.g	alpha- -glucan-protein synthase	481	20	3.94209e-94	0.9425	EC:2.4.1.186
gi|59936072|gb|CB541509.1|CB541509	PVEPSE2035D12.g	trehalose-6-phosphate synthase	357	20	9.75168e-73	0.952	EC:2.4.1.15; EC:3.1.3.12
gi|59935124|gb|CB540561.1|CB540561	PVEPSE2021C05.g	glycosyl transferase family 17 protein	608	20	1.93495e-90	0.8435	EC:2.4.1.144
gi|59934606|gb|CB540043.1|CB540043	PVEPSE2014A11.g	beta- -mannosyltransferase	647	20	1.0919e-113	0.797	EC:2.4.1.142
gi|59934940|gb|CB540377.1|CB540377	PVEPSE2018F09.g	sucrose synthase	504	20	1.44926e-110	0.956	EC:2.4.1.14; EC:2.4.1.13
gi|59935751|gb|CB541188.1|CB541188	PVEPSE2030B04.g	sucrose synthase	629	20	5.28479e-131	0.9005	EC:2.4.1.14; EC:2.4.1.13
gi|59935616|gb|CB541053.1|CB541053	PVEPSE2028C03.g	glycosyltransferase	523	20	5.42107e-110	0.8095	EC:2.4.1.135
gi|59934229|gb|CB539666.1|CB539666	PVEPSE2008G03.g	cellulose synthase catalytic subunit	492	20	8.96215e-58	0.9845	EC:2.4.1.12
gi|59934053|gb|CB539490.1|CB539490	PVEPSE2006B09.g	protein	640	20	1.47982e-75	0.693	EC:2.4.1.12
gi|59934055|gb|CB539492.1|CB539492	PVEPSE2006C01.g	protein	431	20	1.24167e-52	0.705	EC:2.4.1.12
gi|59935273|gb|CB540710.1|CB540710	PVEPSE2023C01.g	cellulose synthase	510	20	5.12715e-119	0.984	EC:2.4.1.12
gi|59935818|gb|CB541255.1|CB541255	PVEPSE2030H12.g	cellulose synthase	558	20	1.14196e-92	0.953	EC:2.4.1.12
gi|59934110|gb|CB539547.1|CB539547	PVEPSE2007A06.g	protein	548	20	9.17598e-75	0.739	EC:2.4.1.119; EC:5.2.1.8
gi|59934039|gb|CB539476.1|CB539476	PVEPSE2006A03.g	defender against cell death 2	544	20	6.887e-46	0.9525	EC:2.4.1.119
gi|59935348|gb|CB540785.1|CB540785	PVEPSE2024C04.g	glucosyl transferase	348	20	6.801e-43	0.786	EC:2.4.1.115; EC:2.4.1.215; EC:2.4.1.203
gi|59934476|gb|CB539913.1|CB539913	PVEPSE2012C01.g	protein	436	20	7.26329e-77	0.844	EC:2.4.1.115
gi|59935292|gb|CB540729.1|CB540729	PVEPSE2023E01.g	udp-	359	20	1.64338e-75	0.8265	EC:2.4.1.115
gi|59934250|gb|CB539687.1|CB539687	PVEPSE2009A10.g	granule-bound starch synthase	487	20	5.51446e-100	0.909	EC:2.4.1.11; EC:2.4.1.21
gi|59935994|gb|CB541431.1|CB541431	PVEPSE2034A07.g	udp-	478	20	8.15407e-65	0.5495	EC:2.4.1.0
gi|59934401|gb|CB539838.1|CB539838	PVEPSE2011B11.g	beta- -n-acetylglucosaminyltransferase	559	20	2.31995e-28	0.8175	EC:2.4.1.0
gi|59933626|gb|CB280681.1|CB280681	PVEPLE1007C03.g	flavonoid glycosyltransferase	546	20	1.03283e-108	0.642	EC:2.4.1.0
gi|59933927|gb|CB539364.1|CB539364	PVEPSE2004D01.g	hydroquinone glucosyltransferase	607	20	1.51492e-96	0.742	EC:2.4.1.0
gi|59935772|gb|CB541209.1|CB541209	PVEPSE2030D05.g	galactomannan galactosyltransferase	445	20	3.73668e-15	0.7665	EC:2.4.1.0
gi|59934757|gb|CB540194.1|CB540194	PVEPSE2016B07.g	atp-citrate lyase a-1	582	20	7.29025e-119	0.915	EC:2.3.3.8; EC:6.2.1.5
gi|59934773|gb|CB540210.1|CB540210	PVEPSE2016D02.g	atp-citrate lyase a-1	584	20	2.9471e-118	0.915	EC:2.3.3.8; EC:6.2.1.5
gi|59934839|gb|CB540276.1|CB540276	PVEPSE2017C03.g	acetyl- cytosolic 2	541	20	3.48769e-84	0.9225	EC:2.3.1.9
gi|59935703|gb|CB541140.1|CB541140	PVEPSE2029D07.g	acyl:coa ligase	631	20	1.51286e-115	0.8485	EC:2.3.1.86; EC:1.13.12.7; EC:6.2.1.12
gi|59935356|gb|CB540793.1|CB540793	PVEPSE2024D02.g	histone acetyltransferase	493	20	3.60502e-44	0.992	EC:2.3.1.48
gi|59934301|gb|CB539738.1|CB539738	PVEPSE2009G11.g	transducin wd40 domain-containing protein	539	20	2.9947e-100	0.813	EC:2.3.1.48
gi|59933562|gb|CB280617.1|CB280617	PVEPLE1005G10.g	protein	562	20	3.59578e-73	0.7575	EC:2.3.1.48
gi|59936069|gb|CB541506.1|CB541506	PVEPSE2035D09.g	protein	438	20	1.06879e-41	0.7975	EC:2.3.1.30
gi|59935724|gb|CB541161.1|CB541161	PVEPSE2029F11.g	3-ketoacyl- thiolase	404	20	1.32442e-62	0.8295	EC:2.3.1.16
gi|59935741|gb|CB541178.1|CB541178	PVEPSE2030A03.g	anthranilate n-benzoyltransferase	428	19	1.37385e-40	0.767368	EC:2.3.1.144
gi|59935827|gb|CB541264.1|CB541264	PVEPSE2031A11.g	anthranilate n-benzoyltransferase	564	20	1.67487e-38	0.758	EC:2.3.1.133; EC:2.3.1.99
gi|59935369|gb|CB540806.1|CB540806	PVEPSE2024E06.g	dihydrolipoyllysine-residue acetyltransferase component 3 of pyruvate dehydrogenase complex	454	20	4.26655e-90	0.943	EC:2.3.1.12; EC:2.3.1.168
gi|59934546|gb|CB539983.1|CB539983	PVEPSE2013C05.g	acetolactate synthase	563	20	1.69258e-109	0.9525	EC:2.2.1.6
gi|59934530|gb|CB539967.1|CB539967	PVEPSE2013A08.g	transaldolase	642	20	9.49502e-76	0.9405	EC:2.2.1.2
gi|59935878|gb|CB541315.1|CB541315	PVEPSE2031G10.g	transaldolase	604	20	1.008e-102	0.834	EC:2.2.1.2
gi|59935144|gb|CB540581.1|CB540581	PVEPSE2021E06.g	transketolase	597	20	8.01179e-57	0.798	EC:2.2.1.1
gi|59933728|gb|CB539165.1|CB539165	PVEPLE1003A06.b	tktc_crapl ame: full= chloroplastic short=tk	481	20	1.74987e-46	0.935	EC:2.2.1.1
gi|59934590|gb|CB540027.1|CB540027	PVEPSE2013G12.g	tktc_crapl ame: full= chloroplastic short=tk	478	20	1.78666e-81	0.91	EC:2.2.1.1
gi|59935136|gb|CB540573.1|CB540573	PVEPSE2021D09.g	tktc_crapl ame: full= chloroplastic short=tk	553	20	3.11698e-57	0.929	EC:2.2.1.1
gi|59935038|gb|CB540475.1|CB540475	PVEPSE2020A09.g	chloroplast transketolase	381	20	4.36408e-80	0.9585	EC:2.2.1.1
gi|59934436|gb|CB539873.1|CB539873	PVEPSE2011F12.g	transketolase 1	572	20	1.93043e-123	0.9445	EC:2.2.1.1
gi|59934020|gb|CB539457.1|CB539457	PVEPSE2005F12.g	precursor of carboxylase t-protein glycine decarboxylase complex	549	20	5.05542e-97	0.9425	EC:2.1.2.10; EC:2.6.1.0
gi|59934681|gb|CB540118.1|CB540118	PVEPSE2015A06.g	aminomethyltransferase	544	20	2.35509e-107	0.9175	EC:2.1.2.10; EC:2.6.1.0
gi|59935998|gb|CB541435.1|CB541435	PVEPSE2034A12.g	serine hydroxymethyltransferase	412	20	2.59374e-79	0.928	EC:2.1.2.1
gi|59933456|gb|CB280511.1|CB280511	PVEPLE1001G05.g	glycine hydroxymethyltransferase	480	20	1.6683e-79	0.927	EC:2.1.2.1
gi|59934200|gb|CB539637.1|CB539637	PVEPSE2008B12.g	glycine hydroxymethyltransferase	485	20	9.67817e-94	0.933	EC:2.1.2.1
gi|59934752|gb|CB540189.1|CB540189	PVEPSE2016B01.g	serine hydroxymethyltransferase 3	508	20	1.32741e-111	0.915	EC:2.1.2.1
gi|59933720|gb|CB539157.1|CB539157	PVEPLE1002G05.b	glycine hydroxymethyltransferase	602	20	1.85513e-127	0.9795	EC:2.1.2.1
gi|59933771|gb|CB539208.1|CB539208	PVEPLE1004D08.b	coclaurine n-methyltransferase	447	20	1.00483e-41	0.878	EC:2.1.1.79
gi|59934706|gb|CB540143.1|CB540143	PVEPSE2015D08.g	catechol o-methyltransferase	614	20	2.37309e-83	0.841	EC:2.1.1.6; EC:2.1.1.68
gi|59935854|gb|CB541291.1|CB541291	PVEPSE2031D09.g	24-sterol c-methyltransferase	549	20	8.51215e-88	0.9285	EC:2.1.1.41; EC:2.1.1.143
gi|59935853|gb|CB541290.1|CB541290	PVEPSE2031D08.g	methionine synthase	508	20	1.76478e-94	0.943	EC:2.1.1.14
gi|59936089|gb|CB541526.1|CB541526	PVEPSE2035G09.g	methionine synthase	349	20	2.10924e-74	0.9685	EC:2.1.1.14
gi|59933797|gb|CB539234.1|CB539234	PVEPSE2001H08.g	caffeoyl- 3-o-methyltransferase	559	20	1.57884e-120	0.96	EC:2.1.1.104
gi|59934556|gb|CB539993.1|CB539993	PVEPSE2013D08.g	phosphoethanolamine n-methyltransferase	507	20	1.22273e-79	0.8985	EC:2.1.1.103
gi|59935555|gb|CB540992.1|CB540992	PVEPSE2027C09.g	protein-s isoprenylcysteine o-	568	20	4.00683e-46	0.839	EC:2.1.1.100
gi|59935627|gb|CB541064.1|CB541064	PVEPSE2028D05.g	protein	530	20	4.07377e-86	0.816	EC:2.1.1.0
gi|59936129|gb|CB541566.1|CB541566	PVEPSE2129E05.g	protein	548	20	5.9988e-69	0.7965	EC:2.1.1.0
gi|59935838|gb|CB541275.1|CB541275	PVEPSE2031B12.g	methyltransferase pmt3	590	20	4.00092e-39	0.819	EC:2.1.1.0
gi|59933643|gb|CB280698.1|CB280698	PVEPLE1007F01.g	s-adenosyl-l-methionine-dependent methyltransferase-like protein	509	18	4.34153e-19	0.713333	EC:2.1.1.0
gi|59933994|gb|CB539431.1|CB539431	PVEPSE2005C10.g	atp binding	607	20	1.5724e-77	0.918	EC:2.1.1.0
gi|59935107|gb|CB540544.1|CB540544	PVEPSE2021A06.g	cytochrome c oxidase polypeptide vc	595	20	1.32797e-32	0.887	EC:1.9.3.1
gi|59934139|gb|CB539576.1|CB539576	PVEPSE2007D03.g	protein	494	20	2.6848e-85	0.8635	EC:1.9.3.1
gi|59934621|gb|CB540058.1|CB540058	PVEPSE2014C02.g	cytochrome c oxidase subunit vb	532	20	1.45667e-21	0.947	EC:1.9.3.1
gi|59933924|gb|CB539361.1|CB539361	PVEPSE2004C10.g	dehydroascorbate reductase	647	20	2.97731e-127	0.874	EC:1.8.5.1
gi|59934390|gb|CB539827.1|CB539827	PVEPSE2011A11.g	adenylyl-sulfate reductase	620	20	1.15678e-84	0.8355	EC:1.8.4.8; EC:1.8.99.2; EC:1.8.4.9
gi|59935704|gb|CB541141.1|CB541141	PVEPSE2029D08.g	tpr repeat-containing thioredoxin tdx	526	20	1.16539e-84	0.753	EC:1.8.4.0
gi|59934097|gb|CB539534.1|CB539534	PVEPSE2006G07.g	sulfite oxidase	548	20	1.07417e-95	0.8835	EC:1.8.3.1
gi|59934492|gb|CB539929.1|CB539929	PVEPSE2012D11.g	glutathione reductase	526	20	6.65552e-117	0.939	EC:1.8.1.7
gi|59934041|gb|CB539478.1|CB539478	PVEPSE2006A07.g	protein	463	20	6.9503e-55	0.8745	EC:1.6.99.3
gi|59935002|gb|CB540439.1|CB540439	PVEPSE2019E06.g	ferredoxin-nadp reductase	444	20	3.41728e-97	0.952	EC:1.6.99.1; EC:1.18.1.2
gi|59935116|gb|CB540553.1|CB540553	PVEPSE2021B07.g	ferredoxin-nadp+ reductase	499	20	4.48877e-61	0.9685	EC:1.6.99.1; EC:1.18.1.2
gi|59935376|gb|CB540813.1|CB540813	PVEPSE2024F07.g	ferredoxin-nadp+ reductase	572	20	5.00734e-59	0.9685	EC:1.6.99.1; EC:1.18.1.2
gi|59936029|gb|CB541466.1|CB541466	PVEPSE2034F04.g	ferredoxin--nadp+ reductase	297	20	6.56252e-31	0.955	EC:1.6.99.1; EC:1.18.1.2
gi|59933793|gb|CB539230.1|CB539230	PVEPSE2001F04.g	ferredoxin-nadp+ reductase	322	20	1.8116e-18	0.75	EC:1.6.99.1; EC:1.18.1.2
gi|59935456|gb|CB540893.1|CB540893	PVEPSE2025G10.g	benzoquinone reductase	527	20	4.62395e-46	0.942	EC:1.6.5.7; EC:1.6.5.5
gi|59935349|gb|CB540786.1|CB540786	PVEPSE2024C05.g	nadph quinone oxidoreductase	492	20	2.75122e-95	0.864	EC:1.6.5.5
gi|59934689|gb|CB540126.1|CB540126	PVEPSE2015B07.g	quinone oxidoreductase-like protein	620	20	5.95532e-80	0.848	EC:1.6.5.5
gi|59935326|gb|CB540763.1|CB540763	PVEPSE2023H06.g	quinone oxidoreductase-like protein	415	20	5.74811e-58	0.844	EC:1.6.5.5
gi|59934714|gb|CB540151.1|CB540151	PVEPSE2015E08.g	nadh-ubiquinone oxidoreductase subunit	530	20	1.23454e-53	0.858	EC:1.6.5.3
gi|59933979|gb|CB539416.1|CB539416	PVEPSE2005B01.g	nadh dehydrogenase	514	20	2.50195e-73	0.9705	EC:1.6.5.3
gi|59935193|gb|CB540630.1|CB540630	PVEPSE2022B04.g	nadh dehydrogenase	625	20	9.7094e-79	0.969	EC:1.6.5.3
gi|59935863|gb|CB541300.1|CB541300	PVEPSE2031E11.g	nadh:ubiquinone oxidoreductase subunit-	469	20	1.81251e-76	0.7445	EC:1.6.5.3
gi|59934150|gb|CB539587.1|CB539587	PVEPSE2007E04.g	nad h:plastoquinone dehydrogenase complex subunit o	318	16	7.25179e-40	0.83875	EC:1.6.5.0
gi|59933411|gb|CB280466.1|CB280466	PVEPLE1001A02.g	ferric reduction oxidase 6	468	20	2.19374e-19	0.819	EC:1.6.3.1; EC:1.16.1.7
gi|59934461|gb|CB539898.1|CB539898	PVEPSE2012A09.g	polyamine oxidase 4	535	20	3.16704e-96	0.852	EC:1.5.3.11; EC:1.4.3.21; EC:2.1.1.0
gi|59933446|gb|CB280501.1|CB280501	PVEPLE1001E11.g	glycine decarboxylase multi-enzyme h subunit	472	20	3.32864e-71	0.911	EC:1.4.4.2; EC:2.1.2.10
gi|59933715|gb|CB539152.1|CB539152	PVEPLE1002E11.b	glycine decarboxylase multi-enzyme h subunit	430	20	9.07741e-46	0.944	EC:1.4.4.2; EC:2.1.2.10
gi|59933764|gb|CB539201.1|CB539201	PVEPLE1004C03.b	glycine decarboxylase multi-enzyme h subunit	550	20	5.87331e-93	0.9065	EC:1.4.4.2; EC:2.1.2.10
gi|59935080|gb|CB540517.1|CB540517	PVEPSE2020F09.g	glycine decarboxylase multi-enzyme h subunit	452	20	1.59562e-79	0.8975	EC:1.4.4.2; EC:2.1.2.10
gi|59936039|gb|CB541476.1|CB541476	PVEPSE2034H05.g	glycine decarboxylase multi-enzyme h subunit	450	20	6.46713e-88	0.9185	EC:1.4.4.2; EC:2.1.2.10
gi|59934158|gb|CB539595.1|CB539595	PVEPSE2007F04.g	glycine dehydrogenase	547	20	7.88735e-97	0.95	EC:1.4.4.2; EC:1.3.1.74
gi|59935106|gb|CB540543.1|CB540543	PVEPSE2021A05.g	p- protein	567	20	4.56333e-114	0.9405	EC:1.4.4.2; EC:1.3.1.74
gi|59934608|gb|CB540045.1|CB540045	PVEPSE2014B01.g	protein	537	20	2.95806e-53	0.809	EC:1.3.99.5
gi|59936078|gb|CB541515.1|CB541515	PVEPSE2035F02.g	acyl- oxidase	368	20	2.86696e-39	0.6935	EC:1.3.99.3; EC:1.3.3.6
gi|59933790|gb|CB539227.1|CB539227	PVEPSE2001C12.g	acyl- dehydrogenase	406	20	4.61128e-73	0.7495	EC:1.3.99.3
gi|59933730|gb|CB539167.1|CB539167	PVEPLE1003A11.b	all-trans-retinol -reductase	338	20	5.32262e-36	0.9125	EC:1.3.99.23
gi|59935323|gb|CB540760.1|CB540760	PVEPSE2023H03.g	protoporphyrinogen oxidase	405	20	5.37115e-56	0.878	EC:1.3.3.4
gi|59933897|gb|CB539334.1|CB539334	PVEPSE2003H11.g	dihydroorotate dehydrogenase-like protein	609	20	9.73528e-112	0.902	EC:1.3.3.1; EC:1.3.1.2
gi|59933989|gb|CB539426.1|CB539426	PVEPSE2005C03.g	receptor protein	585	20	1.22136e-61	0.8505	EC:1.3.1.74; EC:2.7.11.25
gi|59934611|gb|CB540048.1|CB540048	PVEPSE2014B04.g	heat shock	606	20	1.29151e-113	0.9835	EC:1.3.1.74
gi|59934620|gb|CB540057.1|CB540057	PVEPSE2014C01.g	heat shock protein 70	601	20	2.47512e-87	0.81	EC:1.3.1.74
gi|59935414|gb|CB540851.1|CB540851	PVEPSE2025C02.g	leucine-rich repeat protein	564	20	7.48625e-71	0.9475	EC:1.3.1.74
gi|59935847|gb|CB541284.1|CB541284	PVEPSE2031C12.g	protein	630	20	1.57044e-94	0.8195	EC:1.3.1.74
gi|59935965|gb|CB541402.1|CB541402	PVEPSE2033B09.g	clathrin assembly protein	300	20	6.0422e-28	0.845	EC:1.3.1.74
gi|59934103|gb|CB539540.1|CB539540	PVEPSE2006H03.g	leucine-rich repeat family protein	593	20	5.12182e-63	0.7235	EC:1.3.1.74
gi|59933627|gb|CB280682.1|CB280682	PVEPLE1007C05.g	protein	551	20	3.34003e-38	0.877	EC:1.3.1.74
gi|59933819|gb|CB539256.1|CB539256	PVEPSE2002F05.g	heat shock protein 70	536	20	1.70401e-74	0.8705	EC:1.3.1.74
gi|59935230|gb|CB540667.1|CB540667	PVEPSE2022F05.g	heat shock protein 70	596	20	2.7066e-116	0.998	EC:1.3.1.74
gi|59934351|gb|CB539788.1|CB539788	PVEPSE2010E05.g	calmodulin	648	20	2.11659e-99	0.9895	EC:1.3.1.74
gi|59933616|gb|CB280671.1|CB280671	PVEPLE1007A05.g	23kda polypeptide of the oxygen evolving complex of photosystem ii	533	20	9.17816e-101	0.8675	EC:1.3.1.74
gi|59933935|gb|CB539372.1|CB539372	PVEPSE2004D10.g	23kda polypeptide of the oxygen evolving complex of photosystem ii	606	20	5.41434e-111	0.866	EC:1.3.1.74
gi|59935015|gb|CB540452.1|CB540452	PVEPSE2019G01.g	23kda polypeptide of the oxygen evolving complex of photosystem ii	521	20	5.51146e-101	0.867	EC:1.3.1.74
gi|59935150|gb|CB540587.1|CB540587	PVEPSE2021E12.g	23kda polypeptide of the oxygen evolving complex of photosystem ii	535	20	9.56095e-101	0.8675	EC:1.3.1.74
gi|59935196|gb|CB540633.1|CB540633	PVEPSE2022B09.g	23kda polypeptide of the oxygen evolving complex of photosystem ii	590	20	3.42988e-115	0.869	EC:1.3.1.74
gi|59935255|gb|CB540692.1|CB540692	PVEPSE2023A02.g	23kda polypeptide of the oxygen evolving complex of photosystem ii	483	20	1.24133e-91	0.8495	EC:1.3.1.74
gi|59935711|gb|CB541148.1|CB541148	PVEPSE2029E06.g	23kda polypeptide of the oxygen evolving complex of photosystem ii	544	20	1.07813e-100	0.8675	EC:1.3.1.74
gi|59934636|gb|CB540073.1|CB540073	PVEPSE2014D09.g	sugar transport protein 14	605	20	1.71427e-97	0.811	EC:1.3.1.74
gi|59935209|gb|CB540646.1|CB540646	PVEPSE2022D04.g	histidine phosphotransfer protein	597	20	1.16343e-91	0.8765	EC:1.3.1.74
gi|59933887|gb|CB539324.1|CB539324	PVEPSE2003G11.g	23kda polypeptide of the oxygen evolving complex of photosystem ii	564	20	8.79096e-111	0.87	EC:1.3.1.74
gi|59934252|gb|CB539689.1|CB539689	PVEPSE2009B01.g	23kda polypeptide of the oxygen evolving complex of photosystem ii	454	20	4.2105e-85	0.8655	EC:1.3.1.74
gi|59934282|gb|CB539719.1|CB539719	PVEPSE2009E03.g	oxygen-evolving enhancer protein 2	575	20	1.30005e-127	0.9375	EC:1.3.1.74
gi|59934847|gb|CB540284.1|CB540284	PVEPSE2017C12.g	oxygen-evolving enhancer protein 2-1	463	20	9.7956e-87	0.9045	EC:1.3.1.74
gi|59935852|gb|CB541289.1|CB541289	PVEPSE2031D07.g	oxygen-evolving enhancer protein 2-1	460	20	7.23897e-57	0.901	EC:1.3.1.74
gi|59938530|gb|CB544216.1|CB544216	PVEPLE1007A08.g	12-oxophytodienoate reductase	361	20	1.29042e-55	0.8545	EC:1.3.1.42
gi|59935831|gb|CB541268.1|CB541268	PVEPSE2031B04.g	nadph:protochlorophyllide oxidoreductase a	628	20	6.87989e-104	0.8565	EC:1.3.1.33
gi|59935755|gb|CB541192.1|CB541192	PVEPSE2030B08.g	protochlorophyllide reductase b	518	20	2.08545e-72	0.975	EC:1.3.1.33
gi|59938481|gb|CB544167.1|CB544167	PVEPSE2031H05.g	protochlorophyllide reductase precursor-like protein	300	20	3.78788e-24	0.9615	EC:1.3.1.33
gi|59934094|gb|CB539531.1|CB539531	PVEPSE2006G02.g	rossmann-fold nad -binding domain-containing protein	557	20	7.98218e-104	0.896	EC:1.3.1.33
gi|59935803|gb|CB541240.1|CB541240	PVEPSE2030G09.g	protochlorophyllide reductase b	656	20	6.13043e-131	0.9675	EC:1.3.1.33
gi|59933889|gb|CB539326.1|CB539326	PVEPSE2003H01.g	protochlorophyllide reductase precursor	502	20	7.33385e-97	0.9605	EC:1.3.1.33
gi|59934370|gb|CB539807.1|CB539807	PVEPSE2010G03.g	protochlorophyllide reductase precursor	318	20	9.41431e-57	0.966	EC:1.3.1.33
gi|59934871|gb|CB540308.1|CB540308	PVEPSE2017F11.g	protochlorophyllide reductase precursor	368	20	1.36057e-59	0.9105	EC:1.3.1.33
gi|59935536|gb|CB540973.1|CB540973	PVEPSE2027A07.g	protochlorophyllide reductase precursor	512	20	3.29591e-79	0.8655	EC:1.3.1.33
gi|59933794|gb|CB539231.1|CB539231	PVEPSE2001G04.g	protein	449	20	2.66833e-84	0.923	EC:1.2.4.1; EC:1.1.1.44
gi|59935649|gb|CB541086.1|CB541086	PVEPSE2028F08.g	protein	468	20	3.54067e-84	0.923	EC:1.2.4.1; EC:1.1.1.44
gi|59934802|gb|CB540239.1|CB540239	PVEPSE2016G06.g	germin-like protein	407	20	2.44794e-62	0.772	EC:1.2.3.4; EC:1.1.1.271
gi|59934851|gb|CB540288.1|CB540288	PVEPSE2017D06.g	germin-like protein	606	20	5.40298e-107	0.775	EC:1.2.3.4; EC:1.1.1.271
gi|59933962|gb|CB539399.1|CB539399	PVEPSE2004H01.g	germin-like protein	587	20	2.23157e-80	0.8585	EC:1.2.3.4
gi|59934876|gb|CB540313.1|CB540313	PVEPSE2017G04.g	germin-like protein	332	20	1.97519e-53	0.872	EC:1.2.3.4
gi|59935245|gb|CB540682.1|CB540682	PVEPSE2022G12.g	nadp-dependent glyceraldehyde-3-phosphate dehydrogenase	526	20	6.73422e-115	0.976	EC:1.2.1.9
gi|59933584|gb|CB280639.1|CB280639	PVEPLE1006B12.g	coniferaldehyde sinapaldehyde dehydrogenase	384	20	9.224e-39	0.804	EC:1.2.1.36
gi|59934104|gb|CB539541.1|CB539541	PVEPSE2006H07.g	formate dehydrogenase- major subunit domain protein	648	20	8.66828e-122	0.986	EC:1.2.1.2
gi|59934531|gb|CB539968.1|CB539968	PVEPSE2013A09.g	glyceraldehyde-3-phosphate dehydrogenase	603	20	8.41109e-111	0.906	EC:1.2.1.12; EC:1.2.1.13; EC:1.2.1.9
gi|59933765|gb|CB539202.1|CB539202	PVEPLE1004C05.b	glyceraldehyde-3-phosphate dehydrogenase	532	20	1.88053e-67	0.979	EC:1.2.1.12; EC:1.2.1.13
gi|59933574|gb|CB280629.1|CB280629	PVEPLE1006A05.g	glyceraldehyde-3-phosphate dehydrogenase	257	20	1.6239e-22	0.982	EC:1.2.1.12; EC:1.2.1.13
gi|59933888|gb|CB539325.1|CB539325	PVEPSE2003G12.g	glyceraldehyde-3-phosphate dehydrogenase	605	20	4.87114e-89	0.8915	EC:1.2.1.12; EC:1.2.1.13
gi|59933895|gb|CB539332.1|CB539332	PVEPSE2003H08.g	glyceraldehyde-3-phosphate dehydrogenase	587	20	3.85367e-89	0.8915	EC:1.2.1.12; EC:1.2.1.13
gi|59933986|gb|CB539423.1|CB539423	PVEPSE2005B10.g	glyceraldehyde-3-phosphate dehydrogenase	570	20	6.0318e-81	0.8895	EC:1.2.1.12; EC:1.2.1.13
gi|59934312|gb|CB539749.1|CB539749	PVEPSE2010A02.g	glyceraldehyde-3-phosphate dehydrogenase	563	20	1.79493e-79	0.8895	EC:1.2.1.12; EC:1.2.1.13
gi|59934494|gb|CB539931.1|CB539931	PVEPSE2012E04.g	glyceraldehyde-3-phosphate dehydrogenase	437	20	8.62927e-51	0.8915	EC:1.2.1.12; EC:1.2.1.13
gi|59934746|gb|CB540183.1|CB540183	PVEPSE2016A05.g	glyceraldehyde-3-phosphate dehydrogenase	538	20	4.2205e-78	0.8855	EC:1.2.1.12; EC:1.2.1.13
gi|59934791|gb|CB540228.1|CB540228	PVEPSE2016F05.g	glyceraldehyde-3-phosphate dehydrogenase	351	20	6.01414e-36	0.973	EC:1.2.1.12; EC:1.2.1.13
gi|59935362|gb|CB540799.1|CB540799	PVEPSE2024D08.g	glyceraldehyde-3-phosphate dehydrogenase	601	20	1.80795e-88	0.8915	EC:1.2.1.12; EC:1.2.1.13
gi|59935708|gb|CB541145.1|CB541145	PVEPSE2029E01.g	glyceraldehyde-3-phosphate dehydrogenase	422	20	7.10602e-51	0.8915	EC:1.2.1.12; EC:1.2.1.13
gi|59934319|gb|CB539756.1|CB539756	PVEPSE2010B01.g	glyceraldehyde-3-phosphate dehydrogenase	514	20	2.01617e-67	0.882	EC:1.2.1.12; EC:1.2.1.13
gi|59935341|gb|CB540778.1|CB540778	PVEPSE2024B08.g	glyceraldehyde-3-phosphate dehydrogenase	541	20	1.16026e-57	0.927	EC:1.2.1.12; EC:1.2.1.13
gi|59936154|gb|CB541591.1|CB541591	PVEPSE2129H08.g	glyceraldehyde-3-phosphate dehydrogenase	555	20	3.98425e-69	0.978	EC:1.2.1.12; EC:1.2.1.13
gi|59938475|gb|CB544161.1|CB544161	PVEPSE2030E04.g	glyceraldehyde-3-phosphate dehydrogenase (nadp+)	398	20	2.81123e-27	0.9865	EC:1.2.1.12; EC:1.2.1.13
gi|59933498|gb|CB280553.1|CB280553	PVEPLE1002E04.g	glyceraldehyde-3-phosphate dehydrogenase (nadp+)	369	20	1.41301e-38	0.9705	EC:1.2.1.12; EC:1.2.1.13
gi|59934137|gb|CB539574.1|CB539574	PVEPSE2007D01.g	glyceraldehyde-3-phosphate dehydrogenase	399	20	1.40236e-57	0.954	EC:1.2.1.12; EC:1.2.1.13
gi|59935979|gb|CB541416.1|CB541416	PVEPSE2033E04.g	glyceraldehyde-3-phosphate dehydrogenase	495	20	3.09422e-90	0.9485	EC:1.2.1.12
gi|59936024|gb|CB541461.1|CB541461	PVEPSE2034E07.g	protein	352	20	1.93303e-65	0.9135	EC:1.2.1.11
gi|59935729|gb|CB541166.1|CB541166	PVEPSE2029G07.g	ferredoxin-nadp reductase	618	20	1.09248e-127	0.912	EC:1.18.1.2
gi|59935915|gb|CB541352.1|CB541352	PVEPSE2032D02.g	ferredoxin-nadp reductase	348	20	1.79511e-74	0.945	EC:1.18.1.2
gi|59934382|gb|CB539819.1|CB539819	PVEPSE2010H07.g	4-hydroxy-3-methylbut-2-enyl diphosphate synthase	613	20	1.07627e-116	0.921	EC:1.17.7.1
gi|59935787|gb|CB541224.1|CB541224	PVEPSE2030F03.g	4-hydroxy-3-methylbut-2-enyl diphosphate synthase	646	20	2.07255e-120	0.973	EC:1.17.7.1
gi|59933468|gb|CB280523.1|CB280523	PVEPLE1001H12.g	ferritin	575	20	3.84081e-94	0.87	EC:1.16.3.1
gi|59934512|gb|CB539949.1|CB539949	PVEPSE2012G07.g	ferritin 3	403	20	1.09645e-39	0.9255	EC:1.16.3.1
gi|59934794|gb|CB540231.1|CB540231	PVEPSE2016F10.g	ferritin- chloroplastic	556	20	1.47919e-47	0.906	EC:1.16.3.1
gi|59936000|gb|CB541437.1|CB541437	PVEPSE2034B05.g	ferritin- chloroplastic	456	20	2.10689e-41	0.8605	EC:1.16.3.1
gi|59933543|gb|CB280598.1|CB280598	PVEPLE1005E02.g	ferritin light chain	508	20	5.22787e-86	0.8595	EC:1.16.3.1
gi|59935221|gb|CB540658.1|CB540658	PVEPSE2022E05.g	chloroplast cu zn superoxide dismutase	632	20	1.23952e-98	0.8115	EC:1.15.1.1; EC:1.11.1.7
gi|59934377|gb|CB539814.1|CB539814	PVEPSE2010H01.g	1-aminocyclopropane-1-carboxylate oxidase	542	20	9.93602e-91	0.952	EC:1.14.17.4
gi|59936031|gb|CB541468.1|CB541468	PVEPSE2034F08.g	1-aminocyclopropane-1-carboxylate oxidase	432	20	1.40217e-77	0.961	EC:1.14.17.4
gi|59936107|gb|CB541544.1|CB541544	PVEPSE2129B07.g	1-aminocyclopropane-1-carboxylate oxidase	582	20	1.45363e-71	0.9195	EC:1.14.17.4
gi|59934947|gb|CB540384.1|CB540384	PVEPSE2018G06.g	1-aminocyclopropane-1-carboxylic acid oxidase	423	20	7.21723e-21	0.859	EC:1.14.17.4
gi|59935279|gb|CB540716.1|CB540716	PVEPSE2023C10.g	1-aminocyclopropane-1-carboxylic acid oxidase	450	20	2.16893e-28	0.8665	EC:1.14.17.4
gi|59933841|gb|CB539278.1|CB539278	PVEPSE2003B06.g	cytochrome p450	697	20	4.88116e-71	0.9025	EC:1.14.14.1
gi|59933570|gb|CB280625.1|CB280625	PVEPLE1005H08.g	zeaxanthin epoxidase	393	20	7.23534e-69	0.7595	EC:1.14.13.90
gi|59933617|gb|CB280672.1|CB280672	PVEPLE1007A07.g	magnesium-protoporphyrin ix monomethyl ester	553	20	7.04842e-88	0.8595	EC:1.14.13.81
gi|59934478|gb|CB539915.1|CB539915	PVEPSE2012C03.g	magnesium-protoporphyrin ix monomethyl ester	518	20	4.8427e-85	0.856	EC:1.14.13.81
gi|59934731|gb|CB540168.1|CB540168	PVEPSE2015G06.g	magnesium-protoporphyrin ix monomethyl ester	571	20	2.55369e-94	0.872	EC:1.14.13.81
gi|59933781|gb|CB539218.1|CB539218	PVEPLE1004G10.b	magnesium-protoporphyrin ix monomethyl ester	455	20	2.35038e-48	0.9575	EC:1.14.13.81
gi|59934147|gb|CB539584.1|CB539584	PVEPSE2007E01.g	magnesium-protoporphyrin ix monomethyl ester	482	20	5.14772e-40	0.95	EC:1.14.13.81
gi|59935499|gb|CB540936.1|CB540936	PVEPSE2026E01.g	ent-kaurene oxidase	314	20	3.78509e-61	0.902	EC:1.14.13.78
gi|59936054|gb|CB541491.1|CB541491	PVEPSE2035B07.g	at1g11680-like protein	363	20	2.88155e-75	0.9375	EC:1.14.13.70; EC:2.1.1.0
gi|59935837|gb|CB541274.1|CB541274	PVEPSE2031B11.g	prolyl 4-hydroxylase alpha	559	20	1.04523e-128	0.931	EC:1.14.11.2
gi|59934420|gb|CB539857.1|CB539857	PVEPSE2011D12.g	opc-8:0 ligase1	521	20	1.60621e-59	0.8385	EC:1.13.12.7; EC:6.2.1.12
gi|59935540|gb|CB540977.1|CB540977	PVEPSE2027A12.g	chlorophyll a oxygenase	399	20	1.7014e-35	0.9165	EC:1.13.12.14
gi|59935311|gb|CB540748.1|CB540748	PVEPSE2023F10.g	submergence-induced protein 2-like protein	533	20	2.0443e-56	0.9225	EC:1.13.11.54
gi|59936123|gb|CB541560.1|CB541560	PVEPSE2129D07.g	submergence-induced protein 2-like protein	510	20	3.73838e-47	0.9455	EC:1.13.11.54
gi|59933883|gb|CB539320.1|CB539320	PVEPSE2003G05.g	homogentisate -dioxygenase	582	20	1.00704e-67	0.6965	EC:1.13.11.5
gi|59934849|gb|CB540286.1|CB540286	PVEPSE2017D03.g	lipoxygenase	584	20	1.78907e-91	0.8735	EC:1.13.11.12
gi|59935572|gb|CB541009.1|CB541009	PVEPSE2027E12.g	lipoxygenase	474	20	2.34824e-73	0.8325	EC:1.13.11.12
gi|59933603|gb|CB280658.1|CB280658	PVEPLE1006F06.g	senescence-associated nodulin 1a	372	20	6.09336e-45	0.7815	EC:1.13.11.0; EC:1.14.11.23
gi|59933424|gb|CB280479.1|CB280479	PVEPLE1001B12.g	one helix protein	499	20	5.66403e-45	0.7515	EC:1.13.11.0
gi|59934999|gb|CB540436.1|CB540436	PVEPSE2019E03.g	protein	590	20	2.60395e-124	0.8145	EC:1.13.11.0
gi|59934447|gb|CB539884.1|CB539884	PVEPSE2011G11.g	tudor pwwp mbt domain-containing protein	538	20	2.50377e-67	0.7235	EC:1.11.1.9
gi|59934868|gb|CB540305.1|CB540305	PVEPSE2017F08.g	2-cys peroxiredoxin	576	20	4.31301e-111	0.9675	EC:1.11.1.7; EC:1.11.1.15
gi|59935084|gb|CB540521.1|CB540521	PVEPSE2020G02.g	peroxiredoxin q	381	20	2.7699e-68	0.897	EC:1.11.1.7; EC:1.11.1.15
gi|59935477|gb|CB540914.1|CB540914	PVEPSE2026B04.g	peroxiredoxin q	524	20	3.84515e-102	0.9065	EC:1.11.1.7; EC:1.11.1.15
gi|59935630|gb|CB541067.1|CB541067	PVEPSE2028D10.g	peroxiredoxin q	502	20	9.01735e-66	0.853	EC:1.11.1.7; EC:1.11.1.15
gi|59935496|gb|CB540933.1|CB540933	PVEPSE2026D07.g	thioredoxin fold	493	20	7.42242e-20	0.905	EC:1.11.1.7; EC:1.11.1.15
gi|59935079|gb|CB540516.1|CB540516	PVEPSE2020F07.g	af149277_1peroxidase 1 precursor	518	20	8.64984e-98	0.8885	EC:1.11.1.7
gi|59933836|gb|CB539273.1|CB539273	PVEPSE2003A12.g	secretory peroxidase	612	20	1.93438e-111	0.9575	EC:1.11.1.7
gi|59933815|gb|CB539252.1|CB539252	PVEPSE2002D10.g	peroxidase	376	20	6.77998e-59	0.974	EC:1.11.1.7
gi|59935354|gb|CB540791.1|CB540791	PVEPSE2024C12.g	peroxidase	499	20	1.40962e-83	0.9625	EC:1.11.1.7
gi|59935595|gb|CB541032.1|CB541032	PVEPSE2027H12.g	peroxidase	473	20	5.00536e-79	0.965	EC:1.11.1.7
gi|59933829|gb|CB539266.1|CB539266	PVEPSE2003A04.g	uncharacterized protein	492	20	4.13964e-50	0.7995	EC:1.11.1.7
gi|59935874|gb|CB541311.1|CB541311	PVEPSE2031G05.g	peroxidase	575	20	7.23015e-78	0.8335	EC:1.11.1.7
gi|59936057|gb|CB541494.1|CB541494	PVEPSE2035B12.g	peroxidase	326	20	1.41096e-30	0.9715	EC:1.11.1.7
gi|59934048|gb|CB539485.1|CB539485	PVEPSE2006B03.g	catalase	437	20	4.75953e-86	0.989	EC:1.11.1.6
gi|59935939|gb|CB541376.1|CB541376	PVEPSE2032F09.g	catalase	446	20	6.55204e-105	0.963	EC:1.11.1.6
gi|59936130|gb|CB541567.1|CB541567	PVEPSE2129E06.g	glutathione peroxidase	599	20	5.9652e-85	0.9285	EC:1.11.1.12; EC:1.11.1.9
gi|59935368|gb|CB540805.1|CB540805	PVEPSE2024E05.g	x chain conformational mobility in the active site of a heme peroxidase	442	20	2.81942e-71	0.9655	EC:1.11.1.11
gi|59933871|gb|CB539308.1|CB539308	PVEPSE2003F02.g	cytochrome b6-f complex iron-sulfur subunit 2	368	20	1.75232e-56	0.906	EC:1.10.99.1; EC:1.10.2.2
gi|59933608|gb|CB280663.1|CB280663	PVEPLE1006H01.g	rieske iron-sulphur protein precursor	471	20	4.3305e-102	0.9015	EC:1.10.99.1; EC:1.10.2.2
gi|59934013|gb|CB539450.1|CB539450	PVEPSE2005F02.g	rieske iron-sulphur protein precursor	398	20	9.67329e-46	0.936	EC:1.10.99.1; EC:1.10.2.2
gi|59935050|gb|CB540487.1|CB540487	PVEPSE2020C02.g	rieske iron-sulphur protein precursor	570	20	1.54292e-110	0.857	EC:1.10.99.1; EC:1.10.2.2
gi|59936132|gb|CB541569.1|CB541569	PVEPSE2129E08.g	rieske iron-sulphur protein precursor	346	20	4.59241e-44	0.9355	EC:1.10.99.1; EC:1.10.2.2
gi|59933605|gb|CB280660.1|CB280660	PVEPLE1006G04.g	protein	469	20	2.69184e-51	0.7675	EC:1.10.99.1
gi|59935633|gb|CB541070.1|CB541070	PVEPSE2028E03.g	laccase 110c	543	20	2.73716e-97	0.841	EC:1.10.3.3; EC:1.10.3.2
gi|59934070|gb|CB539507.1|CB539507	PVEPSE2006D10.g	rieske iron-sulphur protein precursor	545	20	2.40487e-107	0.8615	EC:1.10.2.2; EC:1.10.99.1
gi|59935389|gb|CB540826.1|CB540826	PVEPSE2024H03.g	rieske iron-sulphur protein precursor	588	20	4.38763e-107	0.8615	EC:1.10.2.2; EC:1.10.99.1
gi|59935611|gb|CB541048.1|CB541048	PVEPSE2028B10.g	rieske iron-sulphur protein precursor	540	20	3.89486e-94	0.8545	EC:1.10.2.2; EC:1.10.99.1
gi|59935931|gb|CB541368.1|CB541368	PVEPSE2032E10.g	rieske iron-sulphur protein precursor	420	20	9.72699e-42	0.8645	EC:1.10.2.2; EC:1.10.99.1
gi|59934541|gb|CB539978.1|CB539978	PVEPSE2013B12.g	glycolate oxidase	472	20	1.98481e-91	0.977	EC:1.1.3.15
gi|59935262|gb|CB540699.1|CB540699	PVEPSE2023A09.g	glycolate oxidase	497	20	7.05656e-84	0.9755	EC:1.1.3.15
gi|59934018|gb|CB539455.1|CB539455	PVEPSE2005F08.g	ketol-acid reductoisomerase	473	20	3.20055e-100	0.9535	EC:1.1.1.86
gi|59936102|gb|CB541539.1|CB541539	PVEPSE2129A08.g	ketol-acid reductoisomerase	636	20	4.89917e-94	0.965	EC:1.1.1.86
gi|59935666|gb|CB541103.1|CB541103	PVEPSE2028H07.g	nadp-dependent malate dehydrogenase	556	20	3.63855e-42	0.614	EC:1.1.1.82
gi|59934952|gb|CB540389.1|CB540389	PVEPSE2018G12.g	protein	429	20	4.62154e-68	0.8045	EC:1.1.1.44
gi|59933622|gb|CB280677.1|CB280677	PVEPLE1007B08.g	6-phosphogluconate dehydrogenase	568	20	1.24964e-90	0.9255	EC:1.1.1.44
gi|59933918|gb|CB539355.1|CB539355	PVEPSE2004C02.g	nadp-specific isocitrate dehydrogenase	574	20	1.20796e-105	0.935	EC:1.1.1.42
gi|59934417|gb|CB539854.1|CB539854	PVEPSE2011D09.g	nadp-specific isocitrate dehydrogenase	597	20	2.13387e-134	0.9435	EC:1.1.1.42
gi|59934928|gb|CB540365.1|CB540365	PVEPSE2018E03.g	nadp-dependent isocitrate dehydrogenase	463	20	6.18295e-107	0.965	EC:1.1.1.42
gi|59935370|gb|CB540807.1|CB540807	PVEPSE2024E07.g	isocitrate dehydrogenase	583	20	8.45219e-112	0.8965	EC:1.1.1.41
gi|59934717|gb|CB540154.1|CB540154	PVEPSE2015F01.g	nadp-dependent malic enzyme	303	20	2.33027e-26	0.9375	EC:1.1.1.40
gi|59933601|gb|CB280656.1|CB280656	PVEPLE1006E12.g	lactate malate dehydrogenase family protein	456	20	2.12965e-93	0.9325	EC:1.1.1.37; EC:1.1.1.82
gi|59933428|gb|CB280483.1|CB280483	PVEPLE1001C04.g	malate dehydrogenase	480	20	5.34619e-17	0.942	EC:1.1.1.37
gi|59934816|gb|CB540253.1|CB540253	PVEPSE2016H12.g	cytosolic malate dehydrogenase	550	20	1.76712e-110	0.979	EC:1.1.1.37
gi|59934866|gb|CB540303.1|CB540303	PVEPSE2017F06.g	cytosolic malate dehydrogenase	504	20	9.78921e-101	0.968	EC:1.1.1.37
gi|59933977|gb|CB539414.1|CB539414	PVEPSE2005A09.g	alcohol dehydrogenase	611	20	4.85854e-65	0.7855	EC:1.1.1.284
gi|59935258|gb|CB540695.1|CB540695	PVEPSE2023A05.g	alcohol dehydrogenase	360	20	5.84069e-57	0.781	EC:1.1.1.284
gi|59934693|gb|CB540130.1|CB540130	PVEPSE2015B11.g	1-deoxy-d-xylulose 5-phosphate reductoisomerase	597	20	5.24883e-132	0.951	EC:1.1.1.267
gi|59934056|gb|CB539493.1|CB539493	PVEPSE2006C04.g	glutamyl-trna reductase	677	20	1.88349e-78	0.9425	EC:1.1.1.25; EC:1.2.1.70
gi|59934098|gb|CB539535.1|CB539535	PVEPSE2006G09.g	glutamyl-trna reductase	628	20	5.71802e-78	0.9445	EC:1.1.1.25; EC:1.2.1.70
gi|59933433|gb|CB280488.1|CB280488	PVEPLE1001D02.g	uncharacterized protein loc100306108	493	20	2.64939e-99	0.7955	EC:1.1.1.206
gi|59935752|gb|CB541189.1|CB541189	PVEPSE2030B05.g	aldo keto reductase family protein	580	20	1.8808e-119	0.8895	EC:1.1.1.149
gi|59935296|gb|CB540733.1|CB540733	PVEPSE2023E05.g	sorbitol dehydrogenase	519	20	7.55008e-121	0.9035	EC:1.1.1.14
gi|59933493|gb|CB280548.1|CB280548	PVEPLE1002D10.g	sorbitol dehydrogenase-like protein	447	20	7.59628e-90	0.909	EC:1.1.1.14
gi|59934719|gb|CB540156.1|CB540156	PVEPSE2015F04.g	sorbitol dehydrogenase-like protein	575	20	2.37901e-127	0.927	EC:1.1.1.14
gi|59935076|gb|CB540513.1|CB540513	PVEPSE2020F03.g	ketoacyl-acp reductase	515	20	4.32706e-54	0.954	EC:1.1.1.100
gi|59935714|gb|CB541151.1|CB541151	PVEPSE2029E10.g	short chain alcohol	550	20	5.90802e-80	0.812	EC:1.1.1.100
gi|59935735|gb|CB541172.1|CB541172	PVEPSE2029H04.g	cinnamyl alcohol dehydrogenase	561	20	1.36414e-111	0.8775	EC:1.1.1.1
gi|59935907|gb|CB541344.1|CB541344	PVEPSE2032C04.g	cinnamyl alcohol dehydrogenase	319	20	3.58078e-58	0.8635	EC:1.1.1.1
gi|59938552|gb|CB544238.1|CB544238	PVEPLE1004G09.b	formate dehydrogenase	400	20	1.59862e-27	0.95	EC:1.1.1.0; EC:1.2.1.2
gi|59934652|gb|CB540089.1|CB540089	PVEPSE2014F06.g	protein	617	20	5.04744e-87	0.751	-
gi|59935673|gb|CB541110.1|CB541110	PVEPSE2029A04.g	2-methyl-6-phytylbenzoquinone methyltranferase	486	20	3.23917e-90	0.9335	-
gi|59934701|gb|CB540138.1|CB540138	PVEPSE2015D01.g	mads box agl protein	546	20	1.22364e-66	0.818	-
gi|59935490|gb|CB540927.1|CB540927	PVEPSE2026C10.g	ein3-binding f-box protein 2	538	20	3.21477e-39	0.685	-
gi|59934244|gb|CB539681.1|CB539681	PVEPSE2008H10.g	nuclear ribonuclease z	530	20	5.73059e-69	0.769	-
gi|59933795|gb|CB539232.1|CB539232	PVEPSE2001H03.g	kinesin family member 2 24	519	20	3.27543e-36	0.5775	-
gi|59935293|gb|CB540730.1|CB540730	PVEPSE2023E02.g	leucine-rich repeat-like protein	526	20	1.6941e-43	0.555	-
gi|59933789|gb|CB539226.1|CB539226	PVEPSE2001C11.g	general l-amino acid transport system permease protein aapq domain protein	540	20	4.1944e-64	0.7525	-
gi|59933602|gb|CB280657.1|CB280657	PVEPLE1006F04.g	mip sip subfamily	380	20	7.1897e-53	0.69	-
gi|59934734|gb|CB540171.1|CB540171	PVEPSE2015G09.g	vacuolar cation proton exchanger 1	635	20	1.2877e-90	0.86	-
gi|59935064|gb|CB540501.1|CB540501	PVEPSE2020D08.g	vacuolar cation proton exchanger 1	549	20	1.04799e-74	0.847	-
gi|59934906|gb|CB540343.1|CB540343	PVEPSE2018B07.g	ca2+ antiporter cation exchanger	443	20	1.67119e-57	0.8675	-
gi|59934065|gb|CB539502.1|CB539502	PVEPSE2006D05.g	tonoplast intrinsic protein	573	20	3.76129e-88	0.89	-
gi|59934331|gb|CB539768.1|CB539768	PVEPSE2010C03.g	tonoplast intrinsic protein	553	20	4.61687e-85	0.8875	-
gi|59934709|gb|CB540146.1|CB540146	PVEPSE2015D12.g	tonoplast intrinsic protein	514	20	4.65419e-69	0.8835	-
gi|59938441|gb|CB544127.1|CB544127	PVEPSE2018E10.g	tonoplast intrinsic protein	284	20	1.30265e-39	0.942	-
gi|59938449|gb|CB544135.1|CB544135	PVEPSE2022B07.g	tonoplast intrinsic protein	346	20	1.96928e-54	0.9545	-
gi|59935790|gb|CB541227.1|CB541227	PVEPSE2030F06.g	tonoplast intrinsic protein	603	20	5.17269e-112	0.8955	-
gi|59935112|gb|CB540549.1|CB540549	PVEPSE2021B03.g	auxin efflux carrier component	578	20	1.03735e-122	0.9685	-
gi|59935908|gb|CB541345.1|CB541345	PVEPSE2032C05.g	mitochondrial import inner membrane translocase subunit tim10	403	20	7.5205e-54	0.8685	-
gi|59934063|gb|CB539500.1|CB539500	PVEPSE2006D02.g	plasma membrane intrinsic protein	563	20	6.39643e-120	0.896	-
gi|59933512|gb|CB280567.1|CB280567	PVEPLE1002G12.g	mip pip subfamily	370	20	2.92974e-51	0.91	-
gi|59935177|gb|CB540614.1|CB540614	PVEPSE2021H07.g	mip tip subfamily	597	20	1.36934e-97	0.9215	-
gi|59935988|gb|CB541425.1|CB541425	PVEPSE2033G05.g	tonoplast intrinsic protein	382	20	2.27832e-47	0.9475	-
gi|59935172|gb|CB540609.1|CB540609	PVEPSE2021H02.g	translation factor	570	20	2.20393e-73	0.9625	-
gi|59933837|gb|CB539274.1|CB539274	PVEPSE2003B01.g	translation initiation factor if-3	507	20	4.06868e-60	0.839	-
gi|59933876|gb|CB539313.1|CB539313	PVEPSE2003F07.g	translation initiation factor if-3	607	20	1.94127e-67	0.7985	-
gi|59934114|gb|CB539551.1|CB539551	PVEPSE2007A12.g	ubiquitin fusion protein	513	20	4.55903e-87	0.9735	-
gi|59933538|gb|CB280593.1|CB280593	PVEPLE1005D04.g	30s ribosomal protein s9	499	20	1.64684e-54	0.8705	-
gi|59934195|gb|CB539632.1|CB539632	PVEPSE2008B07.g	ribosomal protein l12	605	20	1.57385e-48	0.826	-
gi|59935089|gb|CB540526.1|CB540526	PVEPSE2020G08.g	ribosomal protein l12	508	20	3.28006e-25	0.795	-
gi|59935192|gb|CB540629.1|CB540629	PVEPSE2022B03.g	ribosomal protein l12	528	20	4.03237e-31	0.808	-
gi|59935408|gb|CB540845.1|CB540845	PVEPSE2025B07.g	endoplasmin-like protein	557	20	2.23686e-68	0.9125	-
gi|59933851|gb|CB539288.1|CB539288	PVEPSE2003C07.g	60s acidic ribosomal protein p1	509	20	3.74207e-19	0.723	-
gi|59935746|gb|CB541183.1|CB541183	PVEPSE2030A09.g	transcription factor bhlh63	551	20	8.07689e-79	0.7275	-
gi|59933423|gb|CB280478.1|CB280478	PVEPLE1001B11.g	protein	460	20	6.49535e-38	0.9645	-
gi|59933704|gb|CB539141.1|CB539141	PVEPLE1002B11.b	protein	394	20	3.70696e-24	0.9905	-
gi|59934891|gb|CB540328.1|CB540328	PVEPSE2017H12.g	nod26-like major intrinsic protein	527	20	1.54909e-76	0.7695	-
gi|59935278|gb|CB540715.1|CB540715	PVEPSE2023C09.g	gtpase activating	493	20	2.21814e-40	0.736	-
gi|59934900|gb|CB540337.1|CB540337	PVEPSE2018A11.g	burp domain protein	542	20	2.239e-125	0.7125	-
gi|59935118|gb|CB540555.1|CB540555	PVEPSE2021B09.g	nitrate transporter	568	20	4.45468e-98	0.805	-
gi|59934513|gb|CB539950.1|CB539950	PVEPSE2012G09.g	dehydrin [Phaseolus vulgaris]	541	2	2.76147e-24	0.87	-
gi|59935346|gb|CB540783.1|CB540783	PVEPSE2024C02.g	chaperone protein htpg family protein	411	20	1.68409e-84	0.9575	-
gi|59935455|gb|CB540892.1|CB540892	PVEPSE2025G09.g	thioredoxin-like protein cdsp32	591	20	5.38757e-113	0.778	-
gi|59935457|gb|CB540894.1|CB540894	PVEPSE2025G11.g	thioredoxin-like protein cdsp32	522	20	6.448e-96	0.7595	-
gi|59934735|gb|CB540172.1|CB540172	PVEPSE2015G11.g	protein	585	20	1.23887e-90	0.8635	-
gi|59934765|gb|CB540202.1|CB540202	PVEPSE2016C05.g	plant synaptotagmin	536	20	7.07946e-77	0.9045	-
gi|59935782|gb|CB541219.1|CB541219	PVEPSE2030E07.g	plastocyanin chloroplast	581	20	2.1455e-69	0.829	-
gi|59934810|gb|CB540247.1|CB540247	PVEPSE2016H05.g	late embryogenesis abundant protein	491	20	1.28867e-44	0.571	-
gi|59935222|gb|CB540659.1|CB540659	PVEPSE2022E06.g	late-embryogenesis protein	650	20	2.39465e-37	0.6785	-
gi|59933788|gb|CB539225.1|CB539225	PVEPSE2001C04.g	protein	490	20	4.36031e-48	0.67	-
gi|59933875|gb|CB539312.1|CB539312	PVEPSE2003F06.g	ripening related protein	571	20	1.93427e-61	0.6875	-
gi|59935953|gb|CB541390.1|CB541390	PVEPSE2032H11.g	nascent polypeptide associated complex alpha chain	426	20	5.65997e-57	0.952	-
gi|59935325|gb|CB540762.1|CB540762	PVEPSE2023H05.g	thioredoxin m	517	20	1.1858e-83	0.719	-
gi|59935682|gb|CB541119.1|CB541119	PVEPSE2029B03.g	rab gtpase homolog g3e	536	20	9.6213e-83	0.961	-
gi|59935431|gb|CB540868.1|CB540868	PVEPSE2025D12.g	osmotin-like protein	594	20	7.20943e-82	0.8085	-
gi|59934144|gb|CB539581.1|CB539581	PVEPSE2007D09.g	protein	394	20	1.11016e-77	0.908	-
gi|59936109|gb|CB541546.1|CB541546	PVEPSE2129B11.g	at5g44370-like protein	533	20	8.46966e-92	0.824	-
gi|59935053|gb|CB540490.1|CB540490	PVEPSE2020C05.g	alpha beta hydrolase fold protein	361	20	3.03194e-34	0.6185	-
gi|59935166|gb|CB540603.1|CB540603	PVEPSE2021G08.g	one helix protein 2	603	20	2.111e-68	0.7435	-
gi|59934616|gb|CB540053.1|CB540053	PVEPSE2014B09.g	myb-like transcription factor-like protein	451	20	2.13332e-56	0.7275	-
gi|59934670|gb|CB540107.1|CB540107	PVEPSE2014H05.g	myb family transcription factor	609	20	1.72815e-106	0.8995	-
gi|59933791|gb|CB539228.1|CB539228	PVEPSE2001D10.g	dehydration-induced protein erd15	380	20	4.74192e-50	0.8065	-
gi|59934208|gb|CB539645.1|CB539645	PVEPSE2008C10.g	basic helix-loop-helix domain-containing protein	610	20	3.56535e-78	0.768	-
gi|59934095|gb|CB539532.1|CB539532	PVEPSE2006G03.g	gip1-like protein	601	20	2.06291e-58	0.8025	-
gi|59935564|gb|CB541001.1|CB541001	PVEPSE2027D12.g	gip1-like protein	516	20	7.05912e-59	0.8025	-
gi|59935473|gb|CB540910.1|CB540910	PVEPSE2026A11.g	bel1-like homeodomain 1	494	20	3.17148e-30	0.561	-
gi|59934742|gb|CB540179.1|CB540179	PVEPSE2015H12.g	actin depolymerizing factor 3	534	20	7.6973e-48	0.9535	-
gi|59934087|gb|CB539524.1|CB539524	PVEPSE2006F04.g	oxidative stress 3	504	20	2.80548e-35	0.7925	-
gi|59935130|gb|CB540567.1|CB540567	PVEPSE2021C11.g	major latex	634	20	9.54363e-50	0.683	-
gi|59934698|gb|CB540135.1|CB540135	PVEPSE2015C08.g	al-induced protein	380	20	2.66278e-48	0.9315	-
gi|59933495|gb|CB280550.1|CB280550	PVEPLE1002D12.g	aluminum induced protein with ygl and lrdr motifs	409	20	6.56178e-69	0.92	-
gi|59934464|gb|CB539901.1|CB539901	PVEPSE2012B01.g	saur family protein	283	20	3.08256e-17	0.7185	-
gi|59934279|gb|CB539716.1|CB539716	PVEPSE2009D11.g	preprotein translocase subunit seca	597	20	1.45418e-121	0.9185	-
gi|59935125|gb|CB540562.1|CB540562	PVEPSE2021C06.g	annexin d4	601	20	1.78129e-134	0.823	-
gi|59935443|gb|CB540880.1|CB540880	PVEPSE2025F05.g	annexin d4	611	20	5.95845e-41	0.898	-
gi|59934004|gb|CB539441.1|CB539441	PVEPSE2005E02.g	eif4-gamma eif5 eif2-epsilon domain-containing protein	495	20	1.46837e-81	0.945	-
gi|59934099|gb|CB539536.1|CB539536	PVEPSE2006G11.g	eif4-gamma eif5 eif2-epsilon domain-containing protein	630	20	1.50405e-139	0.953	-
gi|59935448|gb|CB540885.1|CB540885	PVEPSE2025F10.g	myb-related protein 1	617	20	5.82793e-67	0.7185	-
gi|59934637|gb|CB540074.1|CB540074	PVEPSE2014D10.g	dna binding	594	20	1.88691e-32	0.8305	-
gi|59935287|gb|CB540724.1|CB540724	PVEPSE2023D08.g	myb family transcription factor	511	20	1.90309e-104	0.8525	-
gi|59934829|gb|CB540266.1|CB540266	PVEPSE2017B02.g	squamosa promoter-binding-like protein 13	512	20	1.19853e-43	0.701	-
gi|59935143|gb|CB540580.1|CB540580	PVEPSE2021E05.g	b-box zinc finger protein	576	20	7.59661e-50	0.6855	-
gi|59935022|gb|CB540459.1|CB540459	PVEPSE2019G10.g	protein	468	20	1.18436e-54	0.7415	-
gi|59935956|gb|CB541393.1|CB541393	PVEPSE2033A05.g	nac domain ipr003441	539	20	3.25479e-67	0.867	-
gi|59935220|gb|CB540657.1|CB540657	PVEPSE2022E04.g	protein	631	20	1.10996e-51	0.706	-
gi|59933507|gb|CB280562.1|CB280562	PVEPLE1002G03.g	aux iaa protein	358	20	3.31444e-19	0.7455	-
gi|59934066|gb|CB539503.1|CB539503	PVEPSE2006D06.g	aux iaa protein	535	20	8.33436e-50	0.7155	-
gi|59938545|gb|CB544231.1|CB544231	PVEPLE1003G07.b	auxin-induced protein	549	20	2.43557e-52	0.9365	-
gi|59934732|gb|CB540169.1|CB540169	PVEPSE2015G07.g	protein	585	20	6.21271e-90	0.7205	-
gi|59934223|gb|CB539660.1|CB539660	PVEPSE2008F07.g	ap2 erf domain-containing transcription factor	621	20	1.19929e-43	0.9545	-
gi|59935016|gb|CB540453.1|CB540453	PVEPSE2019G02.g	ap2 domain class transcription factor	551	20	2.17209e-58	0.6365	-
gi|59934991|gb|CB540428.1|CB540428	PVEPSE2019D04.g	protein	559	20	3.88441e-94	0.994	-
gi|59934448|gb|CB539885.1|CB539885	PVEPSE2011H01.g	ubiquitin-conjugating enzyme	559	20	3.14098e-103	0.9905	-
gi|59935844|gb|CB541281.1|CB541281	PVEPSE2031C08.g	ubiquitin ligase protein	577	20	4.79092e-38	0.507	-
gi|59933647|gb|CB280702.1|CB280702	PVEPLE1007F11.g	chloroplast protein 12	518	20	4.31582e-54	0.7155	-
gi|59933976|gb|CB539413.1|CB539413	PVEPSE2005A08.g	chloroplast protein 12	613	20	1.4067e-72	0.7535	-
gi|59935010|gb|CB540447.1|CB540447	PVEPSE2019F04.g	chloroplast protein 12	601	20	1.92115e-71	0.7495	-
gi|59934328|gb|CB539765.1|CB539765	PVEPSE2010B11.g	chloroplast protein cp12	294	20	2.89435e-33	0.819	-
gi|59934774|gb|CB540211.1|CB540211	PVEPSE2016D03.g	light-mediated development protein det1	481	20	1.28458e-78	0.7755	-
gi|59935102|gb|CB540539.1|CB540539	PVEPSE2020H12.g	protein	573	20	3.31088e-75	0.952	-
gi|59934174|gb|CB539611.1|CB539611	PVEPSE2007H03.g	charged multivesicular body protein	506	20	3.15677e-95	0.965	-
gi|59933749|gb|CB539186.1|CB539186	PVEPLE1003F10.b	snf7 family protein	539	20	8.50419e-65	0.911	-
gi|59934130|gb|CB539567.1|CB539567	PVEPSE2007C05.g	snf7-like protein	613	20	4.14302e-78	0.9795	-
gi|59935921|gb|CB541358.1|CB541358	PVEPSE2032D09.g	charged multivesicular body protein 5	465	20	1.13366e-100	0.966	-
gi|59935596|gb|CB541033.1|CB541033	PVEPSE2028A02.g	guanine nucleotide regulatory protein	600	20	8.32799e-101	0.926	-
gi|59934668|gb|CB540105.1|CB540105	PVEPSE2014H03.g	rab family gtpase	454	20	1.54868e-37	0.9955	-
gi|59935638|gb|CB541075.1|CB541075	PVEPSE2028E08.g	rab family gtpase	450	20	6.91821e-65	0.999	-
gi|59935873|gb|CB541310.1|CB541310	PVEPSE2031G04.g	protein	548	20	5.03329e-97	0.696	-
gi|59935976|gb|CB541413.1|CB541413	PVEPSE2033D09.g	pleckstrin homology domain-containing protein	473	20	1.23476e-75	0.7665	-
gi|59933679|gb|CB539116.1|CB539116	PVEPLE1001E02.b	chaperone protein dnaj chloroplast	392	17	1.29052e-18	0.770588	-
gi|59935491|gb|CB540928.1|CB540928	PVEPSE2026C11.g	chaperone protein dnaj chloroplast	525	20	4.56403e-40	0.7675	-
gi|59933494|gb|CB280549.1|CB280549	PVEPLE1002D11.g	altered response to gravity	323	7	2.61364e-10	0.865714	-
gi|59935804|gb|CB541241.1|CB541241	PVEPSE2030G10.g	heat shock protein 90	573	20	1.25987e-125	0.9865	-
gi|59935004|gb|CB540441.1|CB540441	PVEPSE2019E09.g	protein	521	20	1.32785e-48	0.9585	-
gi|59936046|gb|CB541483.1|CB541483	PVEPSE2035A06.g	kinase family protein	492	20	3.00279e-56	0.644	-
gi|59936030|gb|CB541467.1|CB541467	PVEPSE2034F05.g	protein	309	20	1.28513e-57	0.878	-
gi|59935037|gb|CB540474.1|CB540474	PVEPSE2020A08.g	protein phosphatase 2c 57	539	20	2.15479e-96	0.8545	-
gi|59935720|gb|CB541157.1|CB541157	PVEPSE2029F06.g	abscisic acid insensitivity 1b	549	20	9.48205e-82	0.8495	-
gi|59935381|gb|CB540818.1|CB540818	PVEPSE2024G04.g	abscisic insensitive 1b	620	20	2.54647e-111	0.906	-
gi|59934164|gb|CB539601.1|CB539601	PVEPSE2007G01.g	protein topless	513	20	1.15377e-33	0.839	-
gi|59933534|gb|CB280589.1|CB280589	PVEPLE1005C05.g	protein	441	20	8.85948e-58	0.817	-
gi|59934936|gb|CB540373.1|CB540373	PVEPSE2018F04.g	dead-box atp-dependent rna helicase ise2	452	20	6.65477e-76	0.837	-
gi|59934392|gb|CB539829.1|CB539829	PVEPSE2011B01.g	atp synthase cf0 subunit iv	297	20	9.57053e-31	0.881	-
gi|59935757|gb|CB541194.1|CB541194	PVEPSE2030B10.g	ribosomal protein s3	633	20	5.44474e-93	0.8985	-
gi|59933430|gb|CB280485.1|CB280485	PVEPLE1001C07.g	photosystem ii 10 kda chloroplast	425	20	1.27617e-81	0.9145	-
gi|59934152|gb|CB539589.1|CB539589	PVEPSE2007E07.g	photosystem ii 10 kda chloroplast	616	20	2.64028e-81	0.9145	-
gi|59934409|gb|CB539846.1|CB539846	PVEPSE2011C10.g	photosystem ii 10 kda chloroplast	572	20	1.4704e-79	0.908	-
gi|59934572|gb|CB540009.1|CB540009	PVEPSE2013F03.g	photosystem ii 10 kda chloroplast	589	20	4.81579e-75	0.9155	-
gi|59934690|gb|CB540127.1|CB540127	PVEPSE2015B08.g	photosystem ii 10 kda chloroplast	599	20	2.18213e-81	0.9145	-
gi|59934711|gb|CB540148.1|CB540148	PVEPSE2015E05.g	photosystem ii 10 kda chloroplast	615	20	2.64028e-81	0.9145	-
gi|59935162|gb|CB540599.1|CB540599	PVEPSE2021G02.g	photosystem ii 10 kda chloroplast	513	20	7.05222e-82	0.9145	-
gi|59935450|gb|CB540887.1|CB540887	PVEPSE2025G02.g	photosystem ii 10 kda chloroplast	569	20	1.48339e-81	0.9145	-
gi|59935683|gb|CB541120.1|CB541120	PVEPSE2029B04.g	photosystem ii 10 kda chloroplast	559	20	1.26912e-81	0.9145	-
gi|59933435|gb|CB280490.1|CB280490	PVEPLE1001D06.g	pgr5-like protein 1a	385	20	6.79844e-70	0.9	-
gi|59933436|gb|CB280491.1|CB280491	PVEPLE1001D07.g	pgr5-like protein 1a	507	20	2.23955e-47	0.781	-
gi|59935686|gb|CB541123.1|CB541123	PVEPSE2029B08.g	pgr5-like protein 1a	584	20	5.64798e-63	0.9465	-
gi|59933685|gb|CB539122.1|CB539122	PVEPLE1001F04.b	ultraviolet-b-repressible protein	360	20	8.8249e-23	0.881	-
gi|59933504|gb|CB280559.1|CB280559	PVEPLE1002F04.g	ultraviolet-b-repressible protein	462	20	1.14847e-44	0.822	-
gi|59935288|gb|CB540725.1|CB540725	PVEPSE2023D09.g	ultraviolet-b-repressible protein	500	20	3.10561e-45	0.829	-
gi|59933702|gb|CB539139.1|CB539139	PVEPLE1002B07.b	chloroplast photosystem ii 10 kda protein	404	20	2.93349e-46	0.9335	-
gi|59933705|gb|CB539142.1|CB539142	PVEPLE1002C07.b	chloroplast photosystem ii 10 kda protein	410	20	3.16784e-46	0.9335	-
gi|59933767|gb|CB539204.1|CB539204	PVEPLE1004C08.b	chloroplast photosystem ii 10 kda protein	437	20	8.26441e-56	0.9205	-
gi|59933469|gb|CB280524.1|CB280524	PVEPLE1002A02.g	photosystem ii 10 kda chloroplast	375	20	2.07035e-41	0.9455	-
gi|59933779|gb|CB539216.1|CB539216	PVEPLE1004G03.b	photosystem ii 10 kda chloroplast	351	20	1.68597e-45	0.9305	-
gi|59933835|gb|CB539272.1|CB539272	PVEPSE2003A11.g	photosystem ii 10 kda chloroplast	445	20	1.07256e-68	0.912	-
gi|59934644|gb|CB540081.1|CB540081	PVEPSE2014E07.g	photosystem ii 10 kda chloroplast	400	20	2.67212e-44	0.9365	-
gi|59935313|gb|CB540750.1|CB540750	PVEPSE2023G01.g	photosystem ii 10 kda chloroplast	524	20	2.95935e-68	0.912	-
gi|59933420|gb|CB280475.1|CB280475	PVEPLE1001B07.g	photosystem ii 10 kda polypeptide	404	20	1.25638e-77	0.9115	-
gi|59933547|gb|CB280602.1|CB280602	PVEPLE1005E07.g	photosystem ii 10 kda polypeptide	372	20	1.17708e-35	0.9355	-
gi|59936135|gb|CB541572.1|CB541572	PVEPSE2129E12.g	lipoic acid	333	20	9.11108e-16	0.85	-
gi|59934838|gb|CB540275.1|CB540275	PVEPSE2017C02.g	lil3 protein	607	20	8.38979e-78	0.883	-
gi|59935282|gb|CB540719.1|CB540719	PVEPSE2023D02.g	chlorophyll a-b binding protein cp24	312	20	2.26954e-21	0.9685	-
gi|59936106|gb|CB541543.1|CB541543	PVEPSE2129B06.g	chlorophyll a-b binding protein cp24	643	20	4.74614e-109	0.958	-
gi|59934219|gb|CB539656.1|CB539656	PVEPSE2008F02.g	chloroplast light-harvesting complex ii protein	480	20	1.19638e-113	0.9335	-
gi|59935825|gb|CB541262.1|CB541262	PVEPSE2031A09.g	chloroplast light-harvesting complex ii protein	449	20	1.2008e-110	0.9695	-
gi|59934221|gb|CB539658.1|CB539658	PVEPSE2008F05.g	light-harvesting complex ii protein lhcb6	561	20	1.46675e-135	0.961	-
gi|59934789|gb|CB540226.1|CB540226	PVEPSE2016F03.g	light-harvesting complex i protein lhca6	533	20	2.10676e-98	0.8425	-
gi|59933893|gb|CB539330.1|CB539330	PVEPSE2003H06.g	chlorophyll a-b binding protein of lhcii type iii	653	20	1.57497e-31	0.994	-
gi|59933740|gb|CB539177.1|CB539177	PVEPLE1003D11.b	light-harvesting complex ii protein lhcb3	245	20	1.90862e-27	0.987	-
gi|59933915|gb|CB539352.1|CB539352	PVEPSE2004B11.g	light-harvesting complex ii protein lhcb3	596	20	8.14642e-110	0.961	-
gi|59933925|gb|CB539362.1|CB539362	PVEPSE2004C11.g	light-harvesting complex ii protein lhcb3	608	20	9.55288e-110	0.961	-
gi|59934140|gb|CB539577.1|CB539577	PVEPSE2007D04.g	light-harvesting complex ii protein lhcb3	495	20	1.76882e-114	0.971	-
gi|59934638|gb|CB540075.1|CB540075	PVEPSE2014D11.g	light-harvesting complex ii protein lhcb3	556	20	4.83487e-110	0.961	-
gi|59935049|gb|CB540486.1|CB540486	PVEPSE2020B12.g	light-harvesting complex ii protein lhcb3	439	20	2.70362e-70	0.943	-
gi|59935335|gb|CB540772.1|CB540772	PVEPSE2024A10.g	light-harvesting complex ii protein lhcb3	510	20	2.06231e-85	0.95	-
gi|59935604|gb|CB541041.1|CB541041	PVEPSE2028A11.g	light-harvesting complex ii protein lhcb3	396	20	2.9012e-63	0.937	-
gi|59935665|gb|CB541102.1|CB541102	PVEPSE2028H06.g	light-harvesting complex ii protein lhcb3	446	20	3.93219e-68	0.923	-
gi|59935756|gb|CB541193.1|CB541193	PVEPSE2030B09.g	light-harvesting complex ii protein lhcb3	628	20	4.41929e-117	0.961	-
gi|59934255|gb|CB539692.1|CB539692	PVEPSE2009B05.g	photosystem i subunit o	600	20	4.74452e-74	0.88	-
gi|59934281|gb|CB539718.1|CB539718	PVEPSE2009E01.g	photosystem i subunit o	480	20	9.71781e-75	0.88	-
gi|59934288|gb|CB539725.1|CB539725	PVEPSE2009E11.g	photosystem i subunit o	449	20	1.08002e-73	0.874	-
gi|59934290|gb|CB539727.1|CB539727	PVEPSE2009F06.g	photosystem i subunit o	504	20	1.38454e-74	0.88	-
gi|59934536|gb|CB539973.1|CB539973	PVEPSE2013B05.g	photosystem i subunit o	502	20	7.84228e-69	0.887	-
gi|59934739|gb|CB540176.1|CB540176	PVEPSE2015H08.g	photosystem i subunit o	584	20	3.77769e-74	0.88	-
gi|59934992|gb|CB540429.1|CB540429	PVEPSE2019D05.g	photosystem i subunit o	456	20	7.07091e-75	0.88	-
gi|59935074|gb|CB540511.1|CB540511	PVEPSE2020E12.g	photosystem i subunit o	450	20	6.52915e-75	0.88	-
gi|59935879|gb|CB541316.1|CB541316	PVEPSE2031G11.g	photosystem i subunit o	593	20	4.23439e-74	0.88	-
gi|59933813|gb|CB539250.1|CB539250	PVEPSE2002D07.g	sex-linked protein 9	506	20	3.12418e-64	0.9135	-
gi|59934067|gb|CB539504.1|CB539504	PVEPSE2006D07.g	sex-linked protein 9	418	20	1.82045e-46	0.9365	-
gi|59934703|gb|CB540140.1|CB540140	PVEPSE2015D04.g	sex-linked protein 9	398	20	1.44095e-41	0.936	-
gi|59934855|gb|CB540292.1|CB540292	PVEPSE2017E02.g	sex-linked protein 9	361	20	7.88064e-50	0.8565	-
gi|59935635|gb|CB541072.1|CB541072	PVEPSE2028E05.g	selenate subunit	531	20	1.33861e-124	0.99	-
gi|59935605|gb|CB541042.1|CB541042	PVEPSE2028A12.g	ax110p-like protein	315	20	5.67023e-24	0.8315	-
gi|59938408|gb|CB544094.1|CB544094	PVEPSE2009D06.g	short chain alcohol	295	20	4.38678e-13	0.728	-
gi|59933707|gb|CB539144.1|CB539144	PVEPLE1002D02.b	short chain alcohol dehydrogenase-like	380	20	6.35965e-21	0.724	-
gi|59935028|gb|CB540465.1|CB540465	PVEPSE2019H06.g	protein	488	17	5.51079e-35	0.676471	-
gi|59934712|gb|CB540149.1|CB540149	PVEPSE2015E06.g	urease accessory protein	616	20	9.76113e-138	0.9515	-
gi|59934964|gb|CB540401.1|CB540401	PVEPSE2019A05.g	rac-gtp binding	521	20	1.77472e-36	0.799	-
gi|59933523|gb|CB280578.1|CB280578	PVEPLE1005A09.g	protein	453	20	1.21878e-58	0.787	-
gi|59936018|gb|CB541455.1|CB541455	PVEPSE2034D07.g	alpha tubulin	355	20	3.91227e-32	0.963	-
gi|59936138|gb|CB541575.1|CB541575	PVEPSE2129F05.g	alpha tubulin	514	20	2.54578e-70	0.985	-
gi|59935087|gb|CB540524.1|CB540524	PVEPSE2020G06.g	alpha-tubulin 4	517	20	1.96208e-98	0.968	-
gi|59934473|gb|CB539910.1|CB539910	PVEPSE2012B10.g	tubulin alpha-1 chain	498	20	2.56951e-86	0.9865	-
gi|59935753|gb|CB541190.1|CB541190	PVEPSE2030B06.g	e3 ubiquitin-protein ligase rhf2a	622	20	1.06612e-99	0.8795	-
gi|59935962|gb|CB541399.1|CB541399	PVEPSE2033B05.g	metal ion binding protein	415	20	3.71016e-34	0.796	-
gi|59936005|gb|CB541442.1|CB541442	PVEPSE2034B11.g	heavy-metal-associated domain--containing protein	395	15	1.12354e-20	0.767333	-
gi|59934460|gb|CB539897.1|CB539897	PVEPSE2012A08.g	magnesium transporter	560	20	1.17152e-84	0.846	-
gi|59934557|gb|CB539994.1|CB539994	PVEPSE2013D09.g	acyl- n-acyltransferases-containing protein	579	17	1.26721e-60	0.707647	-
gi|59934249|gb|CB539686.1|CB539686	PVEPSE2009A08.g	protein	389	20	4.706e-44	0.764	-
gi|59935850|gb|CB541287.1|CB541287	PVEPSE2031D05.g	protein	562	20	7.84823e-111	0.8535	-
gi|59936019|gb|CB541456.1|CB541456	PVEPSE2034D08.g	haloacid dehalogenase-like hydrolase domain-containing protein	440	20	1.36525e-29	0.956	-
gi|59934308|gb|CB539745.1|CB539745	PVEPSE2009H09.g	protein	606	20	1.40707e-111	0.896	-
gi|59934231|gb|CB539668.1|CB539668	PVEPSE2008G05.g	haloacid dehalogenase-like hydrolase	402	20	5.76673e-52	0.882	-
gi|59933774|gb|CB539211.1|CB539211	PVEPLE1004E06.b	haloacid dehalogenase-like hydrolase domain-containing protein	422	20	9.45754e-47	0.892	-
gi|59935815|gb|CB541252.1|CB541252	PVEPSE2030H09.g	protein	574	20	1.35535e-58	0.738	-
gi|59934145|gb|CB539582.1|CB539582	PVEPSE2007D11.g	protein	473	20	1.39546e-65	0.9535	-
gi|59933458|gb|CB280513.1|CB280513	PVEPLE1001G10.g	gras family transcription factor	367	20	6.93959e-69	0.8405	-
gi|59934141|gb|CB539578.1|CB539578	PVEPSE2007D05.g	rna splicing protein	557	20	4.3606e-98	0.844	-
gi|59933701|gb|CB539138.1|CB539138	PVEPLE1002B05.b	nuclear division rft1-like protein	463	13	2.01524e-18	0.756923	-
gi|59935466|gb|CB540903.1|CB540903	PVEPSE2025H12.g	lipid transfer	531	20	1.40279e-29	0.7545	-
gi|59935276|gb|CB540713.1|CB540713	PVEPSE2023C07.g	proline-rich protein	445	20	1.29979e-66	0.7265	-
gi|59933801|gb|CB539238.1|CB539238	PVEPSE2002A12.g	arachidonic acid-induced dea1	437	20	5.16319e-35	0.871	-
gi|59933634|gb|CB280689.1|CB280689	PVEPLE1007D06.g	proline-rich protein	542	20	2.09168e-69	0.738	-
gi|59935949|gb|CB541386.1|CB541386	PVEPSE2032H06.g	#NAME?	404	17	3.65341e-12	0.744706	-
gi|59935648|gb|CB541085.1|CB541085	PVEPSE2028F07.g	omega-3 fatty acid desaturase	440	20	1.69397e-68	0.722	-
gi|59934458|gb|CB539895.1|CB539895	PVEPSE2012A06.g	saposin b domain-containing protein	546	20	1.01912e-76	0.674	-
gi|59935234|gb|CB540671.1|CB540671	PVEPSE2022F10.g	patatin t5	599	20	9.54413e-77	0.8605	-
gi|59934080|gb|CB539517.1|CB539517	PVEPSE2006E08.g	indole-3-acetic acid inducible 14	605	20	4.53416e-85	0.7415	-
gi|59933947|gb|CB539384.1|CB539384	PVEPSE2004F03.g	protein tify 6b	591	20	1.1959e-15	0.7905	-
gi|59933489|gb|CB280544.1|CB280544	PVEPLE1002D03.g	hesb-like domain-containing protein 2	447	20	2.0496e-58	0.9345	-
gi|59936124|gb|CB541561.1|CB541561	PVEPSE2129D08.g	nitrogen fixation protein	560	20	7.0978e-83	0.9235	-
gi|59933542|gb|CB280597.1|CB280597	PVEPLE1005E01.g1	target of myb protein 1	574	20	2.6688e-83	0.838	-
gi|59934360|gb|CB539797.1|CB539797	PVEPSE2010F02.g	phox domain-containing protein	563	20	9.06056e-46	0.7045	-
gi|59935679|gb|CB541116.1|CB541116	PVEPSE2029A12.g	26s proteasome non-atpase regulatory subunit 9	385	20	5.72481e-35	0.8335	-
gi|59934257|gb|CB539694.1|CB539694	PVEPSE2009B07.g	protein	601	20	8.70795e-74	0.856	-
gi|59934982|gb|CB540419.1|CB540419	PVEPSE2019C02.g	histone deacetylase	516	20	1.41404e-52	0.74	-
gi|59934225|gb|CB539662.1|CB539662	PVEPSE2008F09.g	geranylgeranyl reductase	521	20	3.40242e-91	0.8425	-
gi|59934978|gb|CB540415.1|CB540415	PVEPSE2019B10.g	auxin response factor 2	554	20	4.01384e-48	0.839	-
gi|59935494|gb|CB540931.1|CB540931	PVEPSE2026D04.g	auxin response factor 2	536	20	8.16975e-117	0.9725	-
gi|59935149|gb|CB540586.1|CB540586	PVEPSE2021E11.g	leunig	578	20	5.10215e-121	0.9015	-
gi|59934335|gb|CB539772.1|CB539772	PVEPSE2010C09.g	acyl carrier protein	630	20	2.8707e-72	0.8185	-
gi|59935417|gb|CB540854.1|CB540854	PVEPSE2025C05.g	acyl carrier protein 4	603	20	1.75105e-55	0.748	-
gi|59934977|gb|CB540414.1|CB540414	PVEPSE2019B09.g	abc transporter family protein	308	20	3.60378e-61	0.9185	-
gi|59935280|gb|CB540717.1|CB540717	PVEPSE2023C11.g	trafficking protein particle complex subunit 4	579	20	4.64518e-70	0.913	-
gi|59935816|gb|CB541253.1|CB541253	PVEPSE2030H10.g	embryo defective 1923 protein	559	9	3.36005e-61	0.751111	-
gi|59934857|gb|CB540294.1|CB540294	PVEPSE2017E04.g	f-box family protein	512	20	9.19176e-70	0.7085	-
gi|59934009|gb|CB539446.1|CB539446	PVEPSE2005E10.g	myosin heavy chain-related protein	646	15	6.0854e-60	0.820667	-
gi|59934737|gb|CB540174.1|CB540174	PVEPSE2015H02.g	protein magatama 3	601	20	2.1363e-84	0.731	-
gi|59933838|gb|CB539275.1|CB539275	PVEPSE2003B02.g	multi antimicrobial extrusion family protein	607	20	3.90819e-65	0.8645	-
gi|59933894|gb|CB539331.1|CB539331	PVEPSE2003H07.g	mate transporter 2	370	20	2.0806e-28	0.8515	-
gi|59933569|gb|CB280624.1|CB280624	PVEPLE1005H07.g	transparent testa 12 protein	399	20	3.95319e-12	0.8945	-
gi|59934214|gb|CB539651.1|CB539651	PVEPSE2008E05.g	dna cross-link repair protein snm1	575	20	3.53213e-72	0.7835	-
gi|59933718|gb|CB539155.1|CB539155	PVEPLE1002F07.b	retrotransposon unclassified	364	20	1.39602e-25	0.674	-
gi|59934788|gb|CB540225.1|CB540225	PVEPSE2016E11.g	polyprotein [Glycine max]	541	20	8.8713e-30	0.651	-
gi|59935213|gb|CB540650.1|CB540650	PVEPSE2022D09.g	uncharacterized protein	598	20	2.57477e-53	0.8075	-
gi|59935225|gb|CB540662.1|CB540662	PVEPSE2022E09.g	uncharacterized protein	490	20	3.96747e-53	0.7975	-
gi|59935205|gb|CB540642.1|CB540642	PVEPSE2022C09.g	protein	620	20	3.98562e-93	0.768	-
gi|59933974|gb|CB539411.1|CB539411	PVEPSE2005A05.g	resistance protein	639	20	7.35076e-23	0.7955	-
gi|59935760|gb|CB541197.1|CB541197	PVEPSE2030C01.g	resistance protein	546	20	7.65871e-26	0.7525	-
gi|59935246|gb|CB540683.1|CB540683	PVEPSE2022H02.g	harpin-induced protein	571	20	9.96227e-91	0.818	-
gi|59933867|gb|CB539304.1|CB539304	PVEPSE2003E06.g	bifunctional nuclease in basal defense response 1	583	20	8.42085e-64	0.6785	-
gi|59934830|gb|CB540267.1|CB540267	PVEPSE2017B03.g	pop3 peptide	304	20	5.83629e-51	0.7585	-
gi|59935832|gb|CB541269.1|CB541269	PVEPSE2031B05.g	spl1-related2 protein	620	20	2.81543e-55	0.699	-
gi|59934578|gb|CB540015.1|CB540015	PVEPSE2013F11.g	ribosome-recycling factor	408	13	3.93582e-30	0.582308	-
gi|59935607|gb|CB541044.1|CB541044	PVEPSE2028B05.g	protein phosphatase 2c	515	20	2.41028e-113	0.957	-
gi|59934885|gb|CB540322.1|CB540322	PVEPSE2017H02.g	protein phosphatase 2c	386	19	2.07144e-11	0.828421	-
gi|59934272|gb|CB539709.1|CB539709	PVEPSE2009C12.g	14-3-3-like protein gf14 lambda	501	20	7.68464e-98	0.9195	-
gi|59935799|gb|CB541236.1|CB541236	PVEPSE2030G05.g	14-3-3-like protein gf14 lambda	563	20	8.1025e-103	0.9185	-
gi|59934040|gb|CB539477.1|CB539477	PVEPSE2006A06.g	at4g01050 f2n1_31	633	17	8.31594e-33	0.622353	-
gi|59934412|gb|CB539849.1|CB539849	PVEPSE2011D02.g	at4g01050 f2n1_31	426	17	6.6898e-44	0.684706	-
gi|59935402|gb|CB540839.1|CB540839	PVEPSE2025A10.g	at4g01050 f2n1_31	562	17	1.53455e-61	0.595882	-
gi|59934230|gb|CB539667.1|CB539667	PVEPSE2008G04.g	protein regulator of	576	13	1.80224e-38	0.578462	-
gi|59934170|gb|CB539607.1|CB539607	PVEPSE2007G08.g	mitochondrial rna editing factor 1	527	20	5.83762e-51	0.843	-
gi|59933863|gb|CB539300.1|CB539300	PVEPSE2003D11.g	high mobility group b2 protein	556	20	1.80351e-21	0.9055	-
gi|59935253|gb|CB540690.1|CB540690	PVEPSE2022H10.g	high mobility group protein b1	426	20	4.75513e-38	0.8795	-
gi|59935256|gb|CB540693.1|CB540693	PVEPSE2023A03.g	red chlorophyll catabolite reductase	388	20	5.98694e-21	0.801	-
gi|59935829|gb|CB541266.1|CB541266	PVEPSE2031B01.g	speckle-type poz	584	20	1.12e-33	0.8855	-
gi|59935623|gb|CB541060.1|CB541060	PVEPSE2028C12.g	cinnamyl alcohol dehydrogenase	526	20	1.81883e-66	0.862	-
gi|59934446|gb|CB539883.1|CB539883	PVEPSE2011G10.g	catalytic coenzyme binding protein	566	20	2.47513e-112	0.8835	-
gi|59935403|gb|CB540840.1|CB540840	PVEPSE2025B01.g	poly polymerase	519	2	3.77297e-07	0.645	-
gi|59934483|gb|CB539920.1|CB539920	PVEPSE2012C09.g	glutaredoxin type i	468	20	2.18645e-46	0.818	-
gi|59936092|gb|CB541529.1|CB541529	PVEPSE2035G12.g	thioredoxin h	340	20	4.05481e-53	0.875	-
gi|59935901|gb|CB541338.1|CB541338	PVEPSE2032B06.g	thioredoxin h	333	20	6.06141e-51	0.787	-
gi|59936140|gb|CB541577.1|CB541577	PVEPSE2129F07.g	protein	341	20	4.21235e-18	0.778	-
gi|59935423|gb|CB540860.1|CB540860	PVEPSE2025D03.g	cytochrome c	585	20	4.30115e-74	0.9555	-
gi|59935159|gb|CB540596.1|CB540596	PVEPSE2021F10.g	e3 sumo-protein ligase siz1	573	20	2.63808e-62	0.64	-
gi|59935527|gb|CB540964.1|CB540964	PVEPSE2026H03.g	prohibitin	568	20	8.14811e-115	0.929	-
gi|59934470|gb|CB539907.1|CB539907	PVEPSE2012B07.g	glucose-6-phosphate dehydrogenase	589	20	4.30978e-52	0.6725	-
gi|59935018|gb|CB540455.1|CB540455	PVEPSE2019G04.g	protein	481	20	3.68968e-71	0.5735	-
gi|59934893|gb|CB540330.1|CB540330	PVEPSE2018A02.g	protein	443	20	8.09377e-25	0.861	-
gi|59935718|gb|CB541155.1|CB541155	PVEPSE2029F03.g	cell elongation protein diminuto	524	20	5.47917e-49	0.8995	-
gi|59934505|gb|CB539942.1|CB539942	PVEPSE2012F04.g	cytochrome p450	474	20	3.21973e-73	0.9045	-
gi|59934007|gb|CB539444.1|CB539444	PVEPSE2005E06.g	chaperonin 60	660	20	2.03831e-102	0.925	-
gi|59933968|gb|CB539405.1|CB539405	PVEPSE2004H09.g	tcp-1 cpn60 chaperonin family protein	599	20	1.03576e-108	0.944	-
gi|59935519|gb|CB540956.1|CB540956	PVEPSE2026G04.g	atp binding microtubule motor family protein	495	20	1.81508e-48	0.83	-
gi|59934914|gb|CB540351.1|CB540351	PVEPSE2018C08.g	protein	442	20	6.10459e-74	0.887	-
gi|59934441|gb|CB539878.1|CB539878	PVEPSE2011G05.g	kinesin calponin homology and calcium binding and coiled-coil domain-containing protein	454	20	1.45765e-61	0.836	-
gi|59935612|gb|CB541049.1|CB541049	PVEPSE2028B11.g	hsp like protein	514	20	8.24485e-25	0.7635	-
gi|59935094|gb|CB540531.1|CB540531	PVEPSE2020H02.g	dead-box atp-dependent rna helicase 14	296	20	2.65533e-32	0.9085	-
gi|59934500|gb|CB539937.1|CB539937	PVEPSE2012E10.g	protein	599	20	4.56055e-72	0.8325	-
gi|59935898|gb|CB541335.1|CB541335	PVEPSE2032B02.g	v0 subunit e	339	20	5.93835e-43	0.913	-
gi|59935332|gb|CB540769.1|CB540769	PVEPSE2024A05.g	amino acid permease 6	617	20	5.17634e-64	0.745	-
gi|59934946|gb|CB540383.1|CB540383	PVEPSE2018G04.g	protein	502	20	3.56873e-97	0.73	-
gi|59935676|gb|CB541113.1|CB541113	PVEPSE2029A07.g	protein	489	20	9.62597e-30	0.98	-
gi|59934627|gb|CB540064.1|CB540064	PVEPSE2014C08.g	profilin	572	20	2.3341e-88	0.9355	-
gi|59936144|gb|CB541581.1|CB541581	PVEPSE2129G03.g	protein	470	20	1.58039e-36	0.775	-
gi|59934389|gb|CB539826.1|CB539826	PVEPSE2011A10.g	c2h2-type zinc finger protein	585	20	1.82989e-44	0.6995	-
gi|59934207|gb|CB539644.1|CB539644	PVEPSE2008C09.g	ring u-box domain-containing protein	441	20	1.50036e-85	0.684	-
gi|59933959|gb|CB539396.1|CB539396	PVEPSE2004G10.g	cleavage and polyadenylation specificity	639	20	3.32099e-29	0.76	-
gi|59935264|gb|CB540701.1|CB540701	PVEPSE2023B01.g	e3 ubiquitin ligase-like protein	428	20	8.05731e-84	0.8465	-
gi|59935315|gb|CB540752.1|CB540752	PVEPSE2023G03.g	protein binding	530	20	2.01856e-67	0.86	-
gi|59934514|gb|CB539951.1|CB539951	PVEPSE2012G10.g	ring finger	591	20	1.10078e-78	0.7045	-
gi|59934688|gb|CB540125.1|CB540125	PVEPSE2015B06.g	ring fyve phd zinc finger-containing protein	526	20	1.35121e-61	0.886	-
gi|59935631|gb|CB541068.1|CB541068	PVEPSE2028D12.g	uncharacterized protein	500	20	8.71342e-109	0.7985	-
gi|59935418|gb|CB540855.1|CB540855	PVEPSE2025C06.g	ring finger protein	667	16	1.05885e-45	0.72	-
gi|59933839|gb|CB539276.1|CB539276	PVEPSE2003B03.g	chy and ctchy and ring-type zinc finger protein	617	20	3.89541e-129	0.873	-
gi|59934939|gb|CB540376.1|CB540376	PVEPSE2018F08.g	protein	521	20	3.03758e-92	0.806	-
gi|59935808|gb|CB541245.1|CB541245	PVEPSE2030H02.g	zinc finger a20 and an1 domain-containing stress-associated protein 2	576	20	3.60839e-34	0.8795	-
gi|59934583|gb|CB540020.1|CB540020	PVEPSE2013G05.g	legumin-like protein	576	20	2.00276e-112	0.85	-
gi|59934359|gb|CB539796.1|CB539796	PVEPSE2010F01.g	zinc finger	410	18	3.13763e-17	0.715556	-
gi|59934901|gb|CB540338.1|CB540338	PVEPSE2018A12.g	ring zinc finger ankyrin protein	483	20	1.30703e-98	0.9035	-
gi|59934000|gb|CB539437.1|CB539437	PVEPSE2005D07.g	chloroplast chlorophyll a b-binding protein	561	20	5.61537e-23	0.974	-
gi|59934526|gb|CB539963.1|CB539963	PVEPSE2013A02.g	chloride channel	577	20	2.07618e-86	0.8495	-
gi|59935775|gb|CB541212.1|CB541212	PVEPSE2030D10.g	protein	585	20	5.0685e-104	0.837	-
gi|59934942|gb|CB540379.1|CB540379	PVEPSE2018F12.g	eukaryotic translation initiation factor 5a isoform iv	435	20	1.73905e-75	0.941	-
gi|59934100|gb|CB539537.1|CB539537	PVEPSE2006G12.g	eukaryotic translation initiation factor 5a2	471	20	5.74856e-100	0.923	-
gi|59935932|gb|CB541369.1|CB541369	PVEPSE2032E11.g	eukaryotic initiation factor 4b	409	17	4.23729e-18	0.7	-
gi|59933896|gb|CB539333.1|CB539333	PVEPSE2003H10.g	elongation factor ef-g	615	20	1.85618e-88	0.968	-
gi|59934508|gb|CB539945.1|CB539945	PVEPSE2012F12.g	protein	516	20	8.23455e-102	0.924	-
gi|59934707|gb|CB540144.1|CB540144	PVEPSE2015D10.g	elongation factor family protein	595	20	9.66253e-57	0.952	-
gi|59935392|gb|CB540829.1|CB540829	PVEPSE2024H08.g	elongation factor 1-gamma	584	20	9.45836e-77	0.834	-
gi|59938484|gb|CB544170.1|CB544170	PVEPSE2035F06.g	elongation factor 1 beta	307	20	2.90186e-13	0.9235	-
gi|59936112|gb|CB541549.1|CB541549	PVEPSE2129C04.g	elongation factor 1	574	20	2.20101e-74	0.963	-
gi|59934542|gb|CB539979.1|CB539979	PVEPSE2013C01.g	elongation factor p (ef-p)	521	20	2.19057e-74	0.891	-
gi|59933964|gb|CB539401.1|CB539401	PVEPSE2004H03.g	transcription elongation factor 1	540	20	9.55989e-29	0.9125	-
gi|59933565|gb|CB280620.1|CB280620	PVEPLE1005H03.g	folic acid binding transferase	541	20	9.58871e-109	0.7515	-
gi|59935565|gb|CB541002.1|CB541002	PVEPSE2027E03.g	yak1-like protein 1	537	15	5.16216e-38	0.527333	-
gi|59934920|gb|CB540357.1|CB540357	PVEPSE2018D04.g	cellulose synthase isolog	488	20	1.6891e-42	0.6045	-
gi|59933948|gb|CB539385.1|CB539385	PVEPSE2004F04.g	uncharacterized protein	538	20	4.46614e-29	0.758	-
gi|59935013|gb|CB540450.1|CB540450	PVEPSE2019F10.g	protein	481	20	1.03953e-101	0.9385	-
gi|59935585|gb|CB541022.1|CB541022	PVEPSE2027G07.g	calmodulin-binding transcription activator	488	20	7.42724e-74	0.775	-
gi|59934776|gb|CB540213.1|CB540213	PVEPSE2016D06.g	dna binding	552	20	1.52304e-65	0.7575	-
gi|59935622|gb|CB541059.1|CB541059	PVEPSE2028C11.g	transcription factor	517	12	3.58517e-07	0.846667	-
gi|59934298|gb|CB539735.1|CB539735	PVEPSE2009G08.g	60s ribosomal protein l7-4	617	20	5.39376e-106	0.9275	-
gi|59934921|gb|CB540358.1|CB540358	PVEPSE2018D05.g	ap2 erf domain-containing transcription factor	406	20	9.36949e-43	0.648	-
gi|59935705|gb|CB541142.1|CB541142	PVEPSE2029D10.g	ap2 erf domain-containing transcription factor	513	20	1.10044e-55	0.7665	-
gi|59934710|gb|CB540147.1|CB540147	PVEPSE2015E01.g	dehydration-responsive element binding protein 2	331	20	6.07462e-44	0.9355	-
gi|59933984|gb|CB539421.1|CB539421	PVEPSE2005B06.g	hmg (high mobility group) box protein	487	20	5.55476e-69	0.723	-
gi|59935008|gb|CB540445.1|CB540445	PVEPSE2019F02.g	calreticulin	532	20	4.599e-76	0.9475	-
gi|59934800|gb|CB540237.1|CB540237	PVEPSE2016G04.g	vesicle-associated membrane	404	20	1.6678e-60	0.7555	-
gi|59935795|gb|CB541232.1|CB541232	PVEPSE2030G01.g	ribosomal protein l15 family protein	493	7	1.14248e-43	0.771429	-
gi|59934169|gb|CB539606.1|CB539606	PVEPSE2007G07.g	60s ribosomal protein l38	433	20	5.81658e-39	0.951	-
gi|59935048|gb|CB540485.1|CB540485	PVEPSE2020B10.g	protein	417	20	2.83069e-78	0.9775	-
gi|59934980|gb|CB540417.1|CB540417	PVEPSE2019B12.g	uncharacterized protein loc100306286	369	2	1.13095e-14	0.925	-
gi|59933860|gb|CB539297.1|CB539297	PVEPSE2003D08.g	40s ribosomal protein	635	20	2.30069e-125	0.9735	-
gi|59935093|gb|CB540530.1|CB540530	PVEPSE2020H01.g	40s ribosomal protein s23	458	20	2.13936e-88	0.9845	-
gi|59934453|gb|CB539890.1|CB539890	PVEPSE2011H06.g	40s ribosomal protein sa	576	20	4.94723e-110	0.9725	-
gi|59935235|gb|CB540672.1|CB540672	PVEPSE2022F11.g	ribosomal protein	370	20	3.42203e-12	0.7995	-
gi|59934554|gb|CB539991.1|CB539991	PVEPSE2013D04.g	40s ribosomal protein s4	594	20	2.38065e-129	0.985	-
gi|59934011|gb|CB539448.1|CB539448	PVEPSE2005E12.g	protein	447	20	1.72947e-57	0.9475	-
gi|59934929|gb|CB540366.1|CB540366	PVEPSE2018E04.g	60s ribosomal protein l17	565	20	9.78342e-32	0.9525	-
gi|59934027|gb|CB539464.1|CB539464	PVEPSE2005G08.g	protein	569	20	1.62486e-124	0.9495	-
gi|59934369|gb|CB539806.1|CB539806	PVEPSE2010G02.g	ribosomal protein l22	486	20	9.8118e-65	0.8125	-
gi|59934395|gb|CB539832.1|CB539832	PVEPSE2011B05.g	ribosomal protein l22	501	20	3.20648e-69	0.8275	-
gi|59934023|gb|CB539460.1|CB539460	PVEPSE2005G03.g	50s ribosomal protein l1	506	20	8.88899e-102	0.9315	-
gi|59934429|gb|CB539866.1|CB539866	PVEPSE2011F03.g	50s ribosomal protein l1	598	20	8.48887e-37	0.846	-
gi|59938393|gb|CB544079.1|CB544079	PVEPSE2004A05.g	40s ribosomal protein s21	498	20	6.32481e-51	0.9425	-
gi|59934405|gb|CB539842.1|CB539842	PVEPSE2011C05.g	tubulin alpha-5 chain	588	20	1.93886e-105	0.9765	-
gi|59934894|gb|CB540331.1|CB540331	PVEPSE2018A03.g	tubulin alpha-5 chain	437	20	1.50594e-94	0.969	-
gi|59934702|gb|CB540139.1|CB540139	PVEPSE2015D03.g	anthranilate n-benzoyltransferase	667	20	7.74651e-37	0.623	-
gi|59935405|gb|CB540842.1|CB540842	PVEPSE2025B03.g	hydroxycinnamoyl shikimate quinate hydroxycinnamoyltransferase-like protein	537	20	6.79291e-84	0.6295	-
gi|59935135|gb|CB540572.1|CB540572	PVEPSE2021D08.g	histidine kinase 1	476	10	3.27838e-21	0.594	-
gi|59933693|gb|CB539130.1|CB539130	PVEPLE1001H05.b	root phototropism protein 2	380	20	6.67142e-12	0.898	-
gi|59935244|gb|CB540681.1|CB540681	PVEPSE2022G11.g	phototropic-responsive nph3 family protein	587	20	5.30144e-127	0.8425	-
gi|59934269|gb|CB539706.1|CB539706	PVEPSE2009C07.g	protein	514	20	6.02079e-35	0.6955	-
gi|59934010|gb|CB539447.1|CB539447	PVEPSE2005E11.g	transcription factor	634	20	2.75774e-68	0.82	-
gi|59935163|gb|CB540600.1|CB540600	PVEPSE2021G03.g	homeobox-leucine zipper protein athb-6	547	14	8.1686e-14	0.826429	-
gi|59933816|gb|CB539253.1|CB539253	PVEPSE2002E01.g	homeobox-leucine zipper protein hat7	363	20	2.49978e-32	0.6635	-
gi|59935419|gb|CB540856.1|CB540856	PVEPSE2025C07.g	protein	617	19	1.1456e-44	0.716842	-
gi|59935811|gb|CB541248.1|CB541248	PVEPSE2030H05.g	bzip transcription factor bzip89	568	20	4.13793e-67	0.587	-
gi|59935731|gb|CB541168.1|CB541168	PVEPSE2029G10.g	protein	586	20	1.0698e-68	0.5815	-
gi|59934677|gb|CB540114.1|CB540114	PVEPSE2015A02.g	protein	549	20	1.87179e-79	0.9305	-
gi|59935575|gb|CB541012.1|CB541012	PVEPSE2027F03.g	3 -5 exonuclease and kh-i domain-containing protein	364	20	7.01991e-37	0.834	-
gi|59935547|gb|CB540984.1|CB540984	PVEPSE2027B10.g	rna-binding protein cp31	478	20	3.41902e-87	0.896	-
gi|59934927|gb|CB540364.1|CB540364	PVEPSE2018E02.g	protein	464	20	1.69235e-83	0.8455	-
gi|59933421|gb|CB280476.1|CB280476	PVEPLE1001B08.g	dead-box atp-dependent rna helicase 3	309	20	1.76771e-15	0.8645	-
gi|59933422|gb|CB280477.1|CB280477	PVEPLE1001B09.g	dead-box atp-dependent rna helicase 3	291	20	9.12009e-15	0.8785	-
gi|59934052|gb|CB539489.1|CB539489	PVEPSE2006B08.g	trna rrna methyltransferase family protein	613	20	2.56082e-123	0.715	-
gi|59936137|gb|CB541574.1|CB541574	PVEPSE2129F04.g	trna rrna methyltransferase family protein	481	12	1.27164e-29	0.775	-
gi|59935563|gb|CB541000.1|CB541000	PVEPSE2027D11.g	protein	462	20	1.66267e-41	0.889	-
gi|59935316|gb|CB540753.1|CB540753	PVEPSE2023G04.g	rna-binding protein	528	20	6.66776e-39	0.8235	-
gi|59934422|gb|CB539859.1|CB539859	PVEPSE2011E05.g	protein	576	20	1.09368e-66	0.8995	-
gi|59935695|gb|CB541132.1|CB541132	PVEPSE2029C10.g	protein	579	20	8.31135e-73	0.6825	-
gi|59934220|gb|CB539657.1|CB539657	PVEPSE2008F03.g	rna recognition motif-containing protein	608	20	4.19147e-60	0.739	-
gi|59935626|gb|CB541063.1|CB541063	PVEPSE2028D04.g	eukaryotic translation initiation factor 2 subunit 1	580	20	3.36307e-94	0.9555	-
gi|59934777|gb|CB540214.1|CB540214	PVEPSE2016D07.g	cap-binding protein	504	20	8.41547e-101	0.865	-
gi|59933683|gb|CB539120.1|CB539120	PVEPLE1001F01.b	protein	338	20	1.61423e-55	0.7805	-
gi|59934006|gb|CB539443.1|CB539443	PVEPSE2005E05.g	kh domain containing expressed	596	20	3.396e-107	0.609	-
gi|59934128|gb|CB539565.1|CB539565	PVEPSE2007C03.g	poly -binding	595	20	1.10541e-36	0.724	-
gi|59934131|gb|CB539568.1|CB539568	PVEPSE2007C06.g	poly -binding	582	20	1.19658e-46	0.6785	-
gi|59933664|gb|CB539101.1|CB539101	PVEPLE1001A10.b	protein	388	20	7.36472e-13	0.819	-
gi|59933834|gb|CB539271.1|CB539271	PVEPSE2003A10.g	protein	449	20	8.23806e-18	0.854	-
gi|59934786|gb|CB540223.1|CB540223	PVEPSE2016E07.g	protein	576	20	7.99972e-111	0.9065	-
gi|59933473|gb|CB280528.1|CB280528	PVEPLE1002A10.g	rna-binding kh domain-containing protein	499	20	5.09136e-89	0.772	-
gi|59933992|gb|CB539429.1|CB539429	PVEPSE2005C06.g	rna-binding protein	651	20	3.04716e-78	0.5805	-
gi|59934260|gb|CB539697.1|CB539697	PVEPSE2009B10.g	protein	591	20	2.6178e-91	0.887	-
gi|59934077|gb|CB539514.1|CB539514	PVEPSE2006E05.g	senescence-associated protein	620	20	6.58028e-102	0.7795	-
gi|59934603|gb|CB540040.1|CB540040	PVEPSE2014A06.g	senescence-associated protein	529	20	1.89173e-86	0.7715	-
gi|59934320|gb|CB539757.1|CB539757	PVEPSE2010B02.g	ran binding protein	500	20	4.2088e-81	0.9015	-
gi|59934600|gb|CB540037.1|CB540037	PVEPSE2014A02.g	dual specificity protein phosphatase family protein	518	20	2.18117e-47	0.673	-
gi|59933933|gb|CB539370.1|CB539370	PVEPSE2004D08.g	protein tyrosine expressed	515	20	3.03753e-71	0.859	-
gi|59934129|gb|CB539566.1|CB539566	PVEPSE2007C04.g	protein	554	20	2.68801e-52	0.7695	-
gi|59933930|gb|CB539367.1|CB539367	PVEPSE2004D05.g	14-3-3 protein	530	20	1.04273e-118	0.973	-
gi|59935174|gb|CB540611.1|CB540611	PVEPSE2021H04.g	14-3-3 protein	567	20	1.69528e-109	0.966	-
gi|59935435|gb|CB540872.1|CB540872	PVEPSE2025E06.g	14-3-3 protein	594	20	2.5452e-114	0.9395	-
gi|59934289|gb|CB539726.1|CB539726	PVEPSE2009F04.g	auxin response factor 9	358	20	1.85716e-55	0.8195	-
gi|59934191|gb|CB539628.1|CB539628	PVEPSE2008B03.g	nucleotide binding	625	20	1.21967e-94	0.8315	-
gi|59934959|gb|CB540396.1|CB540396	PVEPSE2018H09.g	adenine nucleotide translocase	487	20	9.24537e-58	0.883	-
gi|59935598|gb|CB541035.1|CB541035	PVEPSE2028A04.g	protein	509	20	3.45234e-46	0.7285	-
gi|59935065|gb|CB540502.1|CB540502	PVEPSE2020D09.g	tsl-kinase interacting protein 1	509	20	4.66873e-39	0.8775	-
gi|59933811|gb|CB539248.1|CB539248	PVEPSE2002D03.g	dna binding protein	410	20	9.80091e-74	0.836	-
gi|59936015|gb|CB541452.1|CB541452	PVEPSE2034D04.g	nuclear acid binding	472	20	5.48879e-93	0.858	-
gi|59934314|gb|CB539751.1|CB539751	PVEPSE2010A05.g	jun activation domain binding	583	20	1.17443e-82	0.9095	-
gi|59935488|gb|CB540925.1|CB540925	PVEPSE2026C07.g	atp-dependent clp	548	20	1.34997e-118	0.9715	-
gi|59935042|gb|CB540479.1|CB540479	PVEPSE2020B03.g	ataxin-2 c-terminal region family expressed	598	20	9.03549e-18	0.7095	-
gi|59935740|gb|CB541177.1|CB541177	PVEPSE2030A01.g	protein binding	467	8	1.56848e-10	0.68125	-
gi|59935677|gb|CB541114.1|CB541114	PVEPSE2029A10.g	protein	417	20	4.61045e-57	0.7025	-
gi|59934823|gb|CB540260.1|CB540260	PVEPSE2017A08.g	uncharacterized protein	604	20	5.44176e-52	0.8695	-
gi|59935374|gb|CB540811.1|CB540811	PVEPSE2024F03.g	uncharacterized protein	623	20	6.7262e-52	0.8695	-
gi|59935384|gb|CB540821.1|CB540821	PVEPSE2024G08.g	transposon protein	520	17	4.54479e-16	0.841176	-
gi|59933890|gb|CB539327.1|CB539327	PVEPSE2003H02.g	mitochondrial import inner membrane translocase subunit tim23	532	20	1.08011e-60	0.7685	-
gi|59935302|gb|CB540739.1|CB540739	PVEPSE2023F01.g	protein transport protein sec61 gamma subunit	448	20	4.24247e-28	0.9675	-
gi|59934679|gb|CB540116.1|CB540116	PVEPSE2015A04.g	protein binding	440	20	9.12631e-47	0.9425	-
gi|59935987|gb|CB541424.1|CB541424	PVEPSE2033G04.g	inner membrane protein albino3	302	20	3.20496e-49	0.8825	-
gi|59935597|gb|CB541034.1|CB541034	PVEPSE2028A03.g	inner membrane protein	501	20	1.49658e-68	0.7365	-
gi|59933610|gb|CB280665.1|CB280665	PVEPLE1006H06.g	sec61 transport protein	382	20	2.10585e-80	0.9575	-
gi|59934684|gb|CB540121.1|CB540121	PVEPSE2015A10.g	potassium transporter	581	20	5.82062e-106	0.887	-
gi|59934979|gb|CB540416.1|CB540416	PVEPSE2019B11.g	potassium transporter	565	20	2.71626e-119	0.9515	-
gi|59934234|gb|CB539671.1|CB539671	PVEPSE2008G09.g	atp binding	637	20	1.37987e-61	0.6535	-
gi|59933923|gb|CB539360.1|CB539360	PVEPSE2004C09.g	pi-plc x domain-containing protein	603	6	4.15809e-14	0.705	-
gi|59935602|gb|CB541039.1|CB541039	PVEPSE2028A08.g	osbp(oxysterol binding protein)-related protein 2a	610	20	4.16555e-93	0.849	-
gi|59935984|gb|CB541421.1|CB541421	PVEPSE2033F04.g	myb transcription factor	431	20	4.84202e-92	0.8985	-
gi|59934268|gb|CB539705.1|CB539705	PVEPSE2009C06.g	precursor of carboxylase p-protein glycine decarboxylase complex	380	7	1.07246e-07	0.764286	-
gi|59936059|gb|CB541496.1|CB541496	PVEPSE2035C03.g	enoyl-acp reductase	553	18	6.1434e-38	0.581667	-
gi|59935778|gb|CB541215.1|CB541215	PVEPSE2030E02.g	ribulose -bisphosphate carboxylase small chain precursor	420	20	1.48835e-58	0.682	-
gi|59934092|gb|CB539529.1|CB539529	PVEPSE2006F11.g	thioredoxin-like protein	335	17	6.30659e-35	0.688824	-
gi|59935578|gb|CB541015.1|CB541015	PVEPSE2027F06.g	protein	527	20	1.36582e-73	0.576	-
gi|59935919|gb|CB541356.1|CB541356	PVEPSE2032D07.g	dicarboxylate tricarboxylate carrier	440	20	8.36364e-64	0.8935	-
gi|59933642|gb|CB280697.1|CB280697	PVEPLE1007E11.g	#NAME?	523	20	2.72366e-67	0.845	-
gi|59933656|gb|CB280711.1|CB280711	PVEPLE1007G11.g	rna binding protein	342	20	1.21115e-23	0.759	-
gi|59934878|gb|CB540315.1|CB540315	PVEPSE2017G06.g	rna binding protein	506	20	2.15114e-110	0.9465	-
gi|59935918|gb|CB541355.1|CB541355	PVEPSE2032D06.g	rna binding protein	376	20	4.53466e-79	0.948	-
gi|59936053|gb|CB541490.1|CB541490	PVEPSE2035B06.g	rna binding protein	322	20	1.64697e-62	0.944	-
gi|59934747|gb|CB540184.1|CB540184	PVEPSE2016A06.g	af206627_1globulin-like protein	350	20	8.57466e-34	0.7505	-
gi|59936013|gb|CB541450.1|CB541450	PVEPSE2034D02.g	pab8 binding protein 8	356	20	4.55089e-64	0.8955	-
gi|59933455|gb|CB280510.1|CB280510	PVEPLE1001G03.g	rna-binding protein-defense related 1	567	20	5.58342e-89	0.746	-
gi|59935606|gb|CB541043.1|CB541043	PVEPSE2028B04.g	transducin wd40 domain-containing protein	537	20	2.04007e-36	0.812	-
gi|59935115|gb|CB540552.1|CB540552	PVEPSE2021B06.g	zinc knuckle (cchc-type) family protein	579	12	2.46617e-16	0.713333	-
gi|59933751|gb|CB539188.1|CB539188	PVEPLE1003G01.b	retrotransposon unclassified	521	20	3.07317e-33	0.6685	-
gi|59934049|gb|CB539486.1|CB539486	PVEPSE2006B04.g	ctc-interacting domain 9	609	8	8.73648e-43	0.64875	-
gi|59935263|gb|CB540700.1|CB540700	PVEPSE2023A12.g	glycine-rich rna-binding protein	517	20	1.39665e-47	0.9345	-
gi|59933461|gb|CB280516.1|CB280516	PVEPLE1001H04.g	rna-binding (rrm rbd rnp motifs) family protein	584	20	1.13904e-65	0.9075	-
gi|59935550|gb|CB540987.1|CB540987	PVEPSE2027C03.g	arginine serine-rich zinc knuckle-containing protein 33	599	20	2.21243e-63	0.756	-
gi|59934096|gb|CB539533.1|CB539533	PVEPSE2006G04.g	protein	605	20	2.46674e-42	0.7035	-
gi|59935430|gb|CB540867.1|CB540867	PVEPSE2025D11.g	3 exoribonuclease	527	20	2.24166e-20	0.7825	-
gi|59938482|gb|CB544168.1|CB544168	PVEPSE2032A04.g	gag-pol identical	226	20	3.43799e-13	0.629	-
gi|59935556|gb|CB540993.1|CB540993	PVEPSE2027C10.g	myb transcription factor myb173	499	20	7.71483e-33	0.603	-
gi|59934450|gb|CB539887.1|CB539887	PVEPSE2011H03.g	single-stranded nucleic acid binding r3h protein	511	20	1.0275e-39	0.85	-
gi|59934340|gb|CB539777.1|CB539777	PVEPSE2010D02.g	high affinity nitrate transporter	560	20	2.48557e-57	0.823	-
gi|59935291|gb|CB540728.1|CB540728	PVEPSE2023D12.g	protein	577	17	7.02079e-53	0.815882	-
gi|59934383|gb|CB539820.1|CB539820	PVEPSE2010H09.g	geminivirus rep-interacting motor protein	584	20	3.10707e-110	0.8835	-
gi|59938425|gb|CB544111.1|CB544111	PVEPSE2013H07.g	autophagy 8h	538	20	3.8268e-56	0.882	-
gi|59934302|gb|CB539739.1|CB539739	PVEPSE2009H02.g	microtubule associated protein	530	20	3.89439e-92	0.8875	-
gi|59934646|gb|CB540083.1|CB540083	PVEPSE2014E10.g	targeting protein for xklp2	591	20	1.61239e-27	0.7005	-
gi|59935267|gb|CB540704.1|CB540704	PVEPSE2023B05.g	chloroplast chlorophyll a b binding protein	433	20	1.52885e-67	0.935	-
gi|59935885|gb|CB541322.1|CB541322	PVEPSE2031H09.g	chloroplast chlorophyll a b binding protein	501	20	1.02639e-64	0.9045	-
gi|59933481|gb|CB280536.1|CB280536	PVEPLE1002C01.g	chlorophyll a b binding	356	20	7.65083e-64	0.938	-
gi|59933742|gb|CB539179.1|CB539179	PVEPLE1003E03.b	chlorophyll a b binding	306	20	4.94332e-44	0.93	-
gi|59933566|gb|CB280621.1|CB280621	PVEPLE1005H04.g	chlorophyll a b binding	610	20	1.31002e-123	0.955	-
gi|59933942|gb|CB539379.1|CB539379	PVEPSE2004E06.g	chlorophyll a b binding	443	20	6.72044e-90	0.9505	-
gi|59933954|gb|CB539391.1|CB539391	PVEPSE2004G03.g	chlorophyll a b binding	439	20	6.44662e-90	0.9505	-
gi|59933967|gb|CB539404.1|CB539404	PVEPSE2004H08.g	chlorophyll a b binding	454	20	3.42938e-79	0.949	-
gi|59934012|gb|CB539449.1|CB539449	PVEPSE2005F01.g	chlorophyll a b binding	343	20	1.13408e-64	0.943	-
gi|59934126|gb|CB539563.1|CB539563	PVEPSE2007C01.g	chlorophyll a b binding	565	20	1.839e-126	0.96	-
gi|59934127|gb|CB539564.1|CB539564	PVEPSE2007C02.g	chlorophyll a b binding	595	20	9.26674e-118	0.951	-
gi|59934166|gb|CB539603.1|CB539603	PVEPSE2007G03.g	chlorophyll a b binding	471	20	1.3545e-87	0.924	-
gi|59934205|gb|CB539642.1|CB539642	PVEPSE2008C06.g	chlorophyll a b binding	410	20	6.78872e-70	0.9435	-
gi|59934304|gb|CB539741.1|CB539741	PVEPSE2009H04.g	chlorophyll a b binding	550	20	1.47e-105	0.953	-
gi|59934330|gb|CB539767.1|CB539767	PVEPSE2010C02.g	chlorophyll a b binding	395	20	2.97948e-67	0.9465	-
gi|59934408|gb|CB539845.1|CB539845	PVEPSE2011C09.g	chlorophyll a b binding	549	20	1.32418e-115	0.9565	-
gi|59934439|gb|CB539876.1|CB539876	PVEPSE2011G03.g	chlorophyll a b binding	507	20	2.14456e-94	0.9535	-
gi|59934457|gb|CB539894.1|CB539894	PVEPSE2012A02.g	chlorophyll a b binding	549	20	4.62912e-116	0.9565	-
gi|59934599|gb|CB540036.1|CB540036	PVEPSE2014A01.g	chlorophyll a b binding	442	20	1.48663e-86	0.928	-
gi|59934753|gb|CB540190.1|CB540190	PVEPSE2016B02.g	chlorophyll a b binding	542	20	2.3513e-106	0.957	-
gi|59934760|gb|CB540197.1|CB540197	PVEPSE2016B11.g	chlorophyll a b binding	513	20	1.15473e-115	0.9565	-
gi|59934848|gb|CB540285.1|CB540285	PVEPSE2017D01.g	chlorophyll a b binding	509	20	2.23106e-94	0.9535	-
gi|59934902|gb|CB540339.1|CB540339	PVEPSE2018B02.g	chlorophyll a b binding	417	20	6.79419e-73	0.948	-
gi|59934916|gb|CB540353.1|CB540353	PVEPSE2018C11.g	chlorophyll a b binding	381	20	1.31239e-81	0.9465	-
gi|59934981|gb|CB540418.1|CB540418	PVEPSE2019C01.g	chlorophyll a b binding	549	20	2.55121e-106	0.957	-
gi|59935057|gb|CB540494.1|CB540494	PVEPSE2020C09.g	chlorophyll a b binding	507	20	8.69389e-94	0.952	-
gi|59935128|gb|CB540565.1|CB540565	PVEPSE2021C09.g	chlorophyll a b binding	438	20	9.43473e-80	0.948	-
gi|59935147|gb|CB540584.1|CB540584	PVEPSE2021E09.g	chlorophyll a b binding	540	20	1.17262e-115	0.9565	-
gi|59935160|gb|CB540597.1|CB540597	PVEPSE2021F11.g	chlorophyll a b binding	403	20	1.03004e-63	0.8975	-
gi|59935161|gb|CB540598.1|CB540598	PVEPSE2021G01.g	chlorophyll a b binding	414	20	1.02413e-81	0.9465	-
gi|59935188|gb|CB540625.1|CB540625	PVEPSE2022A09.g	chlorophyll a b binding	508	20	2.02969e-111	0.958	-
gi|59935281|gb|CB540718.1|CB540718	PVEPSE2023D01.g	chlorophyll a b binding	519	20	2.93772e-114	0.9565	-
gi|59935345|gb|CB540782.1|CB540782	PVEPSE2024C01.g	chlorophyll a b binding	567	20	1.94849e-121	0.9535	-
gi|59935415|gb|CB540852.1|CB540852	PVEPSE2025C03.g	chlorophyll a b binding	480	20	7.43026e-102	0.956	-
gi|59935451|gb|CB540888.1|CB540888	PVEPSE2025G03.g	chlorophyll a b binding	551	20	3.39684e-116	0.9565	-
gi|59935467|gb|CB540904.1|CB540904	PVEPSE2026A02.g	chlorophyll a b binding	527	20	2.59428e-111	0.958	-
gi|59935514|gb|CB540951.1|CB540951	PVEPSE2026F07.g	chlorophyll a b binding	489	20	8.3965e-102	0.956	-
gi|59935520|gb|CB540957.1|CB540957	PVEPSE2026G05.g	chlorophyll a b binding	504	20	2.05962e-94	0.9535	-
gi|59935542|gb|CB540979.1|CB540979	PVEPSE2027B04.g	chlorophyll a b binding	407	20	4.8956e-72	0.9475	-
gi|59935545|gb|CB540982.1|CB540982	PVEPSE2027B07.g	chlorophyll a b binding	405	20	9.05806e-82	0.9465	-
gi|59935559|gb|CB540996.1|CB540996	PVEPSE2027D06.g	chlorophyll a b binding	432	20	1.602e-82	0.9465	-
gi|59935568|gb|CB541005.1|CB541005	PVEPSE2027E08.g	chlorophyll a b binding	406	20	1.15629e-82	0.9465	-
gi|59935656|gb|CB541093.1|CB541093	PVEPSE2028G08.g	chlorophyll a b binding	575	20	2.57785e-113	0.961	-
gi|59935678|gb|CB541115.1|CB541115	PVEPSE2029A11.g	chlorophyll a b binding	452	20	9.40292e-79	0.939	-
gi|59935717|gb|CB541154.1|CB541154	PVEPSE2029F02.g	chlorophyll a b binding	284	20	1.91205e-41	0.916	-
gi|59935725|gb|CB541162.1|CB541162	PVEPSE2029G02.g	chlorophyll a b binding	542	20	5.78865e-107	0.957	-
gi|59935744|gb|CB541181.1|CB541181	PVEPSE2030A06.g	chlorophyll a b binding	549	20	4.62912e-116	0.9565	-
gi|59935781|gb|CB541218.1|CB541218	PVEPSE2030E06.g	chlorophyll a b binding	549	20	6.28001e-107	0.957	-
gi|59935824|gb|CB541261.1|CB541261	PVEPSE2031A07.g	chlorophyll a b binding	620	20	7.68105e-126	0.964	-
gi|59935865|gb|CB541302.1|CB541302	PVEPSE2031F04.g	chlorophyll a b binding	502	20	1.68241e-93	0.9465	-
gi|59935916|gb|CB541353.1|CB541353	PVEPSE2032D04.g	chlorophyll a b binding	392	20	4.83358e-78	0.9365	-
gi|59935986|gb|CB541423.1|CB541423	PVEPSE2033F06.g	chlorophyll a b binding	293	20	4.32304e-41	0.9205	-
gi|59935990|gb|CB541427.1|CB541427	PVEPSE2033H06.g	chlorophyll a b binding	413	20	5.31153e-72	0.9475	-
gi|59935997|gb|CB541434.1|CB541434	PVEPSE2034A10.g	chlorophyll a b binding	447	20	1.04597e-103	0.97	-
gi|59936022|gb|CB541459.1|CB541459	PVEPSE2034E05.g	chlorophyll a b binding	460	20	3.52784e-103	0.9415	-
gi|59936026|gb|CB541463.1|CB541463	PVEPSE2034E10.g	chlorophyll a b binding	392	20	9.73497e-78	0.9455	-
gi|59936035|gb|CB541472.1|CB541472	PVEPSE2034G09.g	chlorophyll a b binding	299	20	3.65703e-43	0.9225	-
gi|59936058|gb|CB541495.1|CB541495	PVEPSE2035C02.g	chlorophyll a b binding	533	20	8.90912e-108	0.9575	-
gi|59936081|gb|CB541518.1|CB541518	PVEPSE2035F07.g	chlorophyll a b binding	455	20	4.45738e-82	0.9445	-
gi|59936088|gb|CB541525.1|CB541525	PVEPSE2035G08.g	chlorophyll a b binding	352	20	7.31998e-76	0.9635	-
gi|59936097|gb|CB541534.1|CB541534	PVEPSE2035H05.g	chlorophyll a b binding	440	20	8.00785e-79	0.9435	-
gi|59936098|gb|CB541535.1|CB541535	PVEPSE2035H06.g	chlorophyll a b binding	414	20	5.31153e-72	0.9475	-
gi|59933588|gb|CB280643.1|CB280643	PVEPLE1006C05.g	chlorophyll a b binding protein	418	20	7.01598e-92	0.933	-
gi|59933599|gb|CB280654.1|CB280654	PVEPLE1006E10.g	chlorophyll a b binding protein	524	20	4.69179e-86	0.9825	-
gi|59935027|gb|CB540464.1|CB540464	PVEPSE2019H05.g	chlorophyll a b binding protein	480	20	1.92518e-107	0.9895	-
gi|59935571|gb|CB541008.1|CB541008	PVEPSE2027E11.g	chlorophyll a b binding protein	538	20	2.20546e-118	0.969	-
gi|59935700|gb|CB541137.1|CB541137	PVEPSE2029D04.g	chlorophyll a b binding protein	447	20	1.94488e-55	0.8735	-
gi|59935903|gb|CB541340.1|CB541340	PVEPSE2032B09.g	chlorophyll a b binding protein	332	20	3.65646e-52	0.917	-
gi|59935963|gb|CB541400.1|CB541400	PVEPSE2033B06.g	chlorophyll a b binding protein	336	20	1.78134e-74	0.9855	-
gi|59936043|gb|CB541480.1|CB541480	PVEPSE2034H11.g	chlorophyll a b binding protein	354	20	4.39269e-55	0.9695	-
gi|59933460|gb|CB280515.1|CB280515	PVEPLE1001H03.g	chlorophyll a b-binding protein	316	20	1.97411e-41	0.8895	-
gi|59933724|gb|CB539161.1|CB539161	PVEPLE1002H08.b	chlorophyll a b-binding protein	361	20	9.23176e-64	0.958	-
gi|59938543|gb|CB544229.1|CB544229	PVEPLE1003D06.b	chlorophyll a b-binding protein	410	20	2.70462e-59	0.927	-
gi|59933741|gb|CB539178.1|CB539178	PVEPLE1003D12.b	chlorophyll a b-binding protein	421	20	9.92411e-63	0.977	-
gi|59938526|gb|CB544212.1|CB544212	PVEPLE1006G05.g	chlorophyll a b-binding protein	465	20	2.13485e-102	0.98	-
gi|59933633|gb|CB280688.1|CB280688	PVEPLE1007D04.g	chlorophyll a b-binding protein	539	20	8.20919e-95	0.91	-
gi|59933865|gb|CB539302.1|CB539302	PVEPSE2003E04.g	chlorophyll a b-binding protein	578	20	9.51519e-116	0.9525	-
gi|59933870|gb|CB539307.1|CB539307	PVEPSE2003F01.g	chlorophyll a b-binding protein	348	20	1.34576e-68	0.892	-
gi|59933911|gb|CB539348.1|CB539348	PVEPSE2004B05.g	chlorophyll a b-binding protein	575	20	1.18137e-132	0.9495	-
gi|59933917|gb|CB539354.1|CB539354	PVEPSE2004C01.g	chlorophyll a b-binding protein	669	20	2.30853e-161	0.981	-
gi|59933970|gb|CB539407.1|CB539407	PVEPSE2004H11.g	chlorophyll a b-binding protein	494	20	8.76015e-95	0.945	-
gi|59933982|gb|CB539419.1|CB539419	PVEPSE2005B04.g	chlorophyll a b-binding protein	564	20	1.72507e-98	0.9945	-
gi|59934001|gb|CB539438.1|CB539438	PVEPSE2005D08.g	chlorophyll a b-binding protein	641	20	2.88334e-132	0.964	-
gi|59934108|gb|CB539545.1|CB539545	PVEPSE2006H12.g	chlorophyll a b-binding protein	546	20	3.48117e-106	0.9565	-
gi|59934267|gb|CB539704.1|CB539704	PVEPSE2009C05.g	chlorophyll a b-binding protein	574	20	6.12851e-135	0.9595	-
gi|59934275|gb|CB539712.1|CB539712	PVEPSE2009D07.g	chlorophyll a b-binding protein	587	20	4.51918e-115	0.9585	-
gi|59934287|gb|CB539724.1|CB539724	PVEPSE2009E10.g	chlorophyll a b-binding protein	620	20	3.22641e-134	0.959	-
gi|59934352|gb|CB539789.1|CB539789	PVEPSE2010E06.g	chlorophyll a b-binding protein	549	20	2.13964e-128	0.963	-
gi|59934371|gb|CB539808.1|CB539808	PVEPSE2010G04.g	chlorophyll a b-binding protein	536	20	1.3019e-88	0.996	-
gi|59934372|gb|CB539809.1|CB539809	PVEPSE2010G05.g	chlorophyll a b-binding protein	526	20	1.15604e-88	0.996	-
gi|59934491|gb|CB539928.1|CB539928	PVEPSE2012D09.g	chlorophyll a b-binding protein	565	20	1.31921e-105	0.9565	-
gi|59934533|gb|CB539970.1|CB539970	PVEPSE2013A11.g	chlorophyll a b-binding protein	526	20	5.31981e-106	0.9665	-
gi|59934562|gb|CB539999.1|CB539999	PVEPSE2013E04.g	chlorophyll a b-binding protein	567	20	3.79471e-133	0.958	-
gi|59934577|gb|CB540014.1|CB540014	PVEPSE2013F09.g	chlorophyll a b-binding protein	562	20	4.4299e-106	0.9565	-
gi|59934653|gb|CB540090.1|CB540090	PVEPSE2014F07.g	chlorophyll a b-binding protein	612	20	4.09306e-125	0.9615	-
gi|59934808|gb|CB540245.1|CB540245	PVEPSE2016H02.g	chlorophyll a b-binding protein	501	20	7.30031e-111	0.9575	-
gi|59938440|gb|CB544126.1|CB544126	PVEPSE2017H06.g	chlorophyll a b-binding protein	479	20	8.3506e-101	0.995	-
gi|59934971|gb|CB540408.1|CB540408	PVEPSE2019B01.g	chlorophyll a b-binding protein	510	20	1.07182e-94	0.945	-
gi|59935007|gb|CB540444.1|CB540444	PVEPSE2019E12.g	chlorophyll a b-binding protein	461	20	7.10125e-103	0.949	-
gi|59935012|gb|CB540449.1|CB540449	PVEPSE2019F08.g	chlorophyll a b-binding protein	391	20	2.32811e-63	0.9005	-
gi|59935060|gb|CB540497.1|CB540497	PVEPSE2020D02.g	chlorophyll a b-binding protein	585	20	2.04819e-113	0.9535	-
gi|59935126|gb|CB540563.1|CB540563	PVEPSE2021C07.g	chlorophyll a b-binding protein	494	20	8.76015e-95	0.945	-
gi|59935137|gb|CB540574.1|CB540574	PVEPSE2021D10.g	chlorophyll a b-binding protein	523	20	2.62341e-106	0.9565	-
gi|59935146|gb|CB540583.1|CB540583	PVEPSE2021E08.g	chlorophyll a b-binding protein	494	20	8.76015e-95	0.945	-
gi|59935158|gb|CB540595.1|CB540595	PVEPSE2021F09.g	chlorophyll a b-binding protein	494	20	8.76015e-95	0.945	-
gi|59935237|gb|CB540674.1|CB540674	PVEPSE2022G02.g	chlorophyll a b-binding protein	618	20	7.47104e-142	0.9645	-
gi|59935304|gb|CB540741.1|CB540741	PVEPSE2023F03.g	chlorophyll a b-binding protein	619	20	1.1269e-134	0.955	-
gi|59935312|gb|CB540749.1|CB540749	PVEPSE2023F12.g	chlorophyll a b-binding protein	304	20	3.97305e-41	0.998	-
gi|59935400|gb|CB540837.1|CB540837	PVEPSE2025A08.g	chlorophyll a b-binding protein	508	20	6.17942e-108	0.954	-
gi|59935501|gb|CB540938.1|CB540938	PVEPSE2026E03.g	chlorophyll a b-binding protein	476	20	3.55602e-90	0.944	-
gi|59935641|gb|CB541078.1|CB541078	PVEPSE2028E11.g	chlorophyll a b-binding protein	571	20	8.74699e-109	0.952	-
gi|59935659|gb|CB541096.1|CB541096	PVEPSE2028G11.g	chlorophyll a b-binding protein	477	20	4.5698e-98	0.995	-
gi|59935660|gb|CB541097.1|CB541097	PVEPSE2028G12.g	chlorophyll a b-binding protein	442	20	2.7167e-79	0.938	-
gi|59935694|gb|CB541131.1|CB541131	PVEPSE2029C08.g	chlorophyll a b-binding protein	576	20	1.29399e-101	0.9955	-
gi|59935732|gb|CB541169.1|CB541169	PVEPSE2029G11.g	chlorophyll a b-binding protein	558	20	4.08804e-106	0.9565	-
gi|59935736|gb|CB541173.1|CB541173	PVEPSE2029H06.g	chlorophyll a b-binding protein	414	20	1.16771e-65	0.977	-
gi|59935794|gb|CB541231.1|CB541231	PVEPSE2030F10.g	chlorophyll a b-binding protein	501	20	9.50074e-95	0.945	-
gi|59935814|gb|CB541251.1|CB541251	PVEPSE2030H08.g	chlorophyll a b-binding protein	474	20	6.59829e-95	0.945	-
gi|59935858|gb|CB541295.1|CB541295	PVEPSE2031E02.g	chlorophyll a b-binding protein	578	20	3.16356e-114	0.9505	-
gi|59935872|gb|CB541309.1|CB541309	PVEPSE2031G03.g	chlorophyll a b-binding protein	558	20	4.08804e-106	0.9565	-
gi|59936105|gb|CB541542.1|CB541542	PVEPSE2129B05.g	chlorophyll a b-binding protein	450	20	8.9576e-66	0.9565	-
gi|59936115|gb|CB541552.1|CB541552	PVEPSE2129C08.g	chlorophyll a b-binding protein	404	20	1.84023e-61	0.947	-
gi|59933753|gb|CB539190.1|CB539190	PVEPLE1003G08.b	chlorophyll a-b binding chloroplast expressed	494	20	7.92945e-77	0.952	-
gi|59933914|gb|CB539351.1|CB539351	PVEPSE2004B10.g	chlorophyll a-b binding chloroplast expressed	525	20	2.43137e-95	0.9885	-
gi|59935358|gb|CB540795.1|CB540795	PVEPSE2024D04.g	chlorophyll a-b binding chloroplast expressed	555	20	3.62271e-95	0.9885	-
gi|59933432|gb|CB280487.1|CB280487	PVEPLE1001D01.g	chlorophyll a-b binding protein	398	20	1.6903e-93	0.9725	-
gi|59936062|gb|CB541499.1|CB541499	PVEPSE2035C10.g	chlorophyll a-b binding protein	364	20	2.19053e-86	0.9685	-
gi|59933678|gb|CB539115.1|CB539115	PVEPLE1001E01.b	chloroplast light-harvesting chlorophyll a b-binding protein	359	20	6.73437e-47	0.992	-
gi|59934840|gb|CB540277.1|CB540277	PVEPSE2017C04.g	light harvesting chlorophyll a b-binding protein	468	20	3.43529e-92	0.9545	-
gi|59934935|gb|CB540372.1|CB540372	PVEPSE2018F03.g	light harvesting chlorophyll a b-binding protein	505	20	9.54474e-91	0.9485	-
gi|59933697|gb|CB539134.1|CB539134	PVEPLE1002A01.b	light-harvesting chlorophyll a b binding protein	326	20	1.3852e-38	0.991	-
gi|59933708|gb|CB539145.1|CB539145	PVEPLE1002D09.b	light-harvesting chlorophyll a b binding protein	338	20	1.49687e-41	0.9915	-
gi|59934253|gb|CB539690.1|CB539690	PVEPSE2009B03.g	light-harvesting chlorophyll a b binding protein	349	20	4.59965e-44	0.9915	-
gi|59935909|gb|CB541346.1|CB541346	PVEPSE2032C06.g	light-harvesting complex i protein lhca1	356	20	2.48302e-42	0.8885	-
gi|59933638|gb|CB280693.1|CB280693	PVEPLE1007E01.g	light-harvesting complex ii protein lhcb1	555	20	1.98933e-67	0.95	-
gi|59934123|gb|CB539560.1|CB539560	PVEPSE2007B10.g	light-harvesting complex ii protein lhcb1	653	20	1.90444e-124	0.955	-
gi|59938415|gb|CB544101.1|CB544101	PVEPSE2011E08.g	light-harvesting complex ii protein lhcb1	359	20	2.05962e-70	0.996	-
gi|59938436|gb|CB544122.1|CB544122	PVEPSE2016A12.g	light-harvesting complex ii protein lhcb1	359	20	2.05962e-70	0.996	-
gi|59934879|gb|CB540316.1|CB540316	PVEPSE2017G07.g	light-harvesting complex ii protein lhcb1	511	20	4.9164e-120	0.9965	-
gi|59935271|gb|CB540708.1|CB540708	PVEPSE2023B11.g	light-harvesting complex ii protein lhcb1	612	20	1.08558e-124	0.955	-
gi|59935285|gb|CB540722.1|CB540722	PVEPSE2023D05.g	light-harvesting complex ii protein lhcb1	450	20	1.55693e-105	0.989	-
gi|59935393|gb|CB540830.1|CB540830	PVEPSE2024H09.g	light-harvesting complex ii protein lhcb1	647	20	1.31382e-158	0.991	-
gi|59935413|gb|CB540850.1|CB540850	PVEPSE2025C01.g	light-harvesting complex ii protein lhcb1	446	20	2.77455e-103	0.9955	-
gi|59935771|gb|CB541208.1|CB541208	PVEPSE2030D03.g	light-harvesting complex ii protein lhcb1	654	20	4.98605e-159	0.9865	-
gi|59935780|gb|CB541217.1|CB541217	PVEPSE2030E05.g	light-harvesting complex ii protein lhcb1	617	20	3.49495e-127	0.9745	-
gi|59935989|gb|CB541426.1|CB541426	PVEPSE2033H04.g	light-harvesting complex ii protein lhcb1	416	20	5.25674e-96	0.996	-
gi|59935506|gb|CB540943.1|CB540943	PVEPSE2026E09.g	light-harvesting complex ii protein lhcb2	502	20	6.52764e-84	0.9885	-
gi|59935758|gb|CB541195.1|CB541195	PVEPSE2030B11.g	light-harvesting complex ii protein lhcb2	394	20	5.25154e-59	0.9925	-
gi|59935759|gb|CB541196.1|CB541196	PVEPSE2030B12.g	light-harvesting complex ii protein lhcb2	396	20	4.14965e-36	0.917	-
gi|59936100|gb|CB541537.1|CB541537	PVEPSE2129A05.g	light-harvesting complex ii protein lhcb2	492	20	1.45488e-86	0.9885	-
gi|59936121|gb|CB541558.1|CB541558	PVEPSE2129D04.g	light-harvesting complex ii protein lhcb2	434	20	5.53085e-69	0.9885	-
gi|59933488|gb|CB280543.1|CB280543	PVEPLE1002D02.g	light-harvesting complex ii protein lhcb3	501	20	3.226e-105	0.989	-
gi|59933929|gb|CB539366.1|CB539366	PVEPSE2004D03.g	light-harvesting complex ii protein lhcb3	480	20	8.03687e-71	0.96	-
gi|59934187|gb|CB539624.1|CB539624	PVEPSE2008A11.g	light-harvesting complex ii protein lhcb3	568	20	2.18439e-113	0.954	-
gi|59934479|gb|CB539916.1|CB539916	PVEPSE2012C05.g	light-harvesting complex ii protein lhcb3	483	20	1.58755e-89	0.943	-
gi|59934570|gb|CB540007.1|CB540007	PVEPSE2013E12.g	light-harvesting complex ii protein lhcb3	567	20	2.09676e-113	0.954	-
gi|59934589|gb|CB540026.1|CB540026	PVEPSE2013G11.g	light-harvesting complex ii protein lhcb3	674	20	3.97468e-117	0.9525	-
gi|59934796|gb|CB540233.1|CB540233	PVEPSE2016F12.g	light-harvesting complex ii protein lhcb3	398	20	4.40356e-70	0.935	-
gi|59934969|gb|CB540406.1|CB540406	PVEPSE2019A11.g	light-harvesting complex ii protein lhcb3	533	20	2.46237e-112	0.9885	-
gi|59934997|gb|CB540434.1|CB540434	PVEPSE2019D12.g	light-harvesting complex ii protein lhcb3	395	20	4.23072e-70	0.935	-
gi|59935047|gb|CB540484.1|CB540484	PVEPSE2020B09.g	light-harvesting complex ii protein lhcb3	416	20	2.07012e-72	0.9345	-
gi|59935117|gb|CB540554.1|CB540554	PVEPSE2021B08.g	light-harvesting complex ii protein lhcb3	413	20	1.98717e-72	0.9345	-
gi|59935328|gb|CB540765.1|CB540765	PVEPSE2023H08.g	light-harvesting complex ii protein lhcb3	404	20	1.76035e-72	0.9345	-
gi|59935342|gb|CB540779.1|CB540779	PVEPSE2024B09.g	light-harvesting complex ii protein lhcb3	484	20	4.06317e-90	0.9455	-
gi|59935479|gb|CB540916.1|CB540916	PVEPSE2026B08.g	light-harvesting complex ii protein lhcb3	570	20	1.26045e-112	0.9485	-
gi|59936004|gb|CB541441.1|CB541441	PVEPSE2034B10.g	light-harvesting complex ii protein lhcb3	463	20	2.39406e-87	0.9425	-
gi|59938542|gb|CB544228.1|CB544228	PVEPLE1003D01.b	major cab protein	327	20	1.67452e-37	0.9065	-
gi|59935228|gb|CB540665.1|CB540665	PVEPSE2022F02.g	major cab protein	175	20	1.74505e-19	1	-
gi|59938459|gb|CB544145.1|CB544145	PVEPSE2024F05.g	major cab protein	199	20	4.51236e-31	1	-
gi|59935884|gb|CB541321.1|CB541321	PVEPSE2031H08.g	major cab protein	264	20	5.28177e-29	0.94	-
gi|59933700|gb|CB539137.1|CB539137	PVEPLE1002B01.b	chlorophyll a-b binding protein of lhcii type iii	467	20	1.84968e-85	0.977	-
gi|59938550|gb|CB544236.1|CB544236	PVEPLE1004E08.b	chlorophyll a-b binding protein of lhcii type iii	383	20	4.6914e-36	0.9325	-
gi|59934154|gb|CB539591.1|CB539591	PVEPSE2007E12.g	chlorophyll a-b binding protein of lhcii type iii	382	20	7.02263e-43	0.971	-
gi|59934705|gb|CB540142.1|CB540142	PVEPSE2015D07.g	chlorophyll a-b binding protein of lhcii type iii	454	20	8.87829e-92	0.9785	-
gi|59935129|gb|CB540566.1|CB540566	PVEPSE2021C10.g	chloroplast ferredoxin i	453	20	3.22668e-42	0.767	-
gi|59935212|gb|CB540649.1|CB540649	PVEPSE2022D08.g	chloroplast ferredoxin i	577	20	6.51601e-50	0.7905	-
gi|59935320|gb|CB540757.1|CB540757	PVEPSE2023G09.g	chloroplast ferredoxin i	530	20	6.20054e-49	0.772	-
gi|59934896|gb|CB540333.1|CB540333	PVEPSE2018A07.g	dna binding nucleic acid binding protein binding zinc ion binding protein	436	20	6.12759e-22	0.634	-
gi|59934504|gb|CB539941.1|CB539941	PVEPSE2012F03.g	60s ribosomal protein l37a	325	17	1.07918e-12	0.91	-
gi|59935992|gb|CB541429.1|CB541429	PVEPSE2033H11.g	ribosomal protein s27	303	20	3.14685e-35	0.975	-
gi|59935170|gb|CB540607.1|CB540607	PVEPSE2021G12.g	ring u-box domain-containing protein	536	17	7.20725e-40	0.624706	-
gi|59934630|gb|CB540067.1|CB540067	PVEPSE2014C11.g	chloroplast ferredoxin i	493	20	4.67858e-43	0.7745	-
gi|59935024|gb|CB540461.1|CB540461	PVEPSE2019G12.g	chloroplast ferredoxin i	483	20	3.28592e-42	0.7755	-
gi|59936052|gb|CB541489.1|CB541489	PVEPSE2035B01.g	chloroplast ferredoxin i	342	20	2.14311e-24	0.736	-
gi|59934303|gb|CB539740.1|CB539740	PVEPSE2009H03.g	gata transcription	523	9	1.98697e-51	0.602222	-
gi|59935688|gb|CB541125.1|CB541125	PVEPSE2029C01.g	gata transcription	482	4	6.423e-37	0.62	-
gi|59934960|gb|CB540397.1|CB540397	PVEPSE2018H11.g	copper-transporting atpase paa1	454	18	1.75496e-14	0.677222	-
gi|59933418|gb|CB280473.1|CB280473	PVEPLE1001B04.g	lhca2 protein	498	20	8.43916e-95	0.88	-
gi|59933463|gb|CB280518.1|CB280518	PVEPLE1001H07.g	lhca2 protein	401	20	2.2364e-50	0.985	-
gi|59933723|gb|CB539160.1|CB539160	PVEPLE1002H07.b	lhca2 protein	401	20	2.2364e-50	0.985	-
gi|59933554|gb|CB280609.1|CB280609	PVEPLE1005F07.g	lhca2 protein	469	20	7.61778e-114	0.949	-
gi|59933661|gb|CB280716.1|CB280716	PVEPLE1007H09.g	lhca2 protein	542	20	5.3684e-132	0.968	-
gi|59933822|gb|CB539259.1|CB539259	PVEPSE2002F11.g	lhca2 protein	463	20	1.2292e-81	0.872	-
gi|59933831|gb|CB539268.1|CB539268	PVEPSE2003A07.g	lhca2 protein	635	20	1.55271e-130	0.8985	-
gi|59933842|gb|CB539279.1|CB539279	PVEPSE2003B07.g	lhca2 protein	663	20	4.85004e-139	0.9015	-
gi|59933878|gb|CB539315.1|CB539315	PVEPSE2003F09.g	lhca2 protein	654	20	2.17151e-134	0.899	-
gi|59933906|gb|CB539343.1|CB539343	PVEPSE2004A12.g	lhca2 protein	459	20	5.66995e-110	0.972	-
gi|59934034|gb|CB539471.1|CB539471	PVEPSE2005H07.g	lhca2 protein	559	20	1.35893e-138	0.962	-
gi|59934037|gb|CB539474.1|CB539474	PVEPSE2005H12.g	lhca2 protein	435	20	5.12655e-102	0.9705	-
gi|59934434|gb|CB539871.1|CB539871	PVEPSE2011F09.g	lhca2 protein	530	20	6.01284e-100	0.8705	-
gi|59934511|gb|CB539948.1|CB539948	PVEPSE2012G06.g	lhca2 protein	470	20	6.36746e-70	0.909	-
gi|59934552|gb|CB539989.1|CB539989	PVEPSE2013D01.g	lhca2 protein	531	20	2.27905e-123	0.9705	-
gi|59934566|gb|CB540003.1|CB540003	PVEPSE2013E08.g	lhca2 protein	629	20	5.3014e-126	0.8935	-
gi|59934824|gb|CB540261.1|CB540261	PVEPSE2017A09.g	lhca2 protein	497	20	1.80538e-119	0.911	-
gi|59934919|gb|CB540356.1|CB540356	PVEPSE2018D03.g	lhca2 protein	337	20	2.96123e-50	0.825	-
gi|59935275|gb|CB540712.1|CB540712	PVEPSE2023C06.g	lhca2 protein	501	20	1.14869e-99	0.97	-
gi|59935319|gb|CB540756.1|CB540756	PVEPSE2023G08.g	lhca2 protein	639	20	7.18231e-132	0.897	-
gi|59935330|gb|CB540767.1|CB540767	PVEPSE2023H12.g	lhca2 protein	600	20	7.4981e-119	0.884	-
gi|59935469|gb|CB540906.1|CB540906	PVEPSE2026A05.g	lhca2 protein	503	20	3.60433e-101	0.8775	-
gi|59935573|gb|CB541010.1|CB541010	PVEPSE2027F01.g	lhca2 protein	473	20	8.17953e-88	0.965	-
gi|59935886|gb|CB541323.1|CB541323	PVEPSE2031H10.g	lhca2 protein	567	20	5.29882e-102	0.883	-
gi|59935905|gb|CB541342.1|CB541342	PVEPSE2032C02.g	lhca2 protein	445	20	6.74791e-72	0.854	-
gi|59933873|gb|CB539310.1|CB539310	PVEPSE2003F04.g	electron carrier electron transporter iron ion binding protein	521	20	2.48552e-74	0.742	-
gi|59935608|gb|CB541045.1|CB541045	PVEPSE2028B06.g	zinc finger protein 830	572	20	5.03979e-68	0.667	-
gi|59935707|gb|CB541144.1|CB541144	PVEPSE2029D12.g	protein	453	20	1.60714e-34	0.81	-
gi|59933454|gb|CB280509.1|CB280509	PVEPLE1001G01.g	protein	368	20	1.37662e-19	0.7375	-
gi|59935510|gb|CB540947.1|CB540947	PVEPSE2026F02.g	ring finger	302	14	8.50315e-29	0.642857	-
gi|59933508|gb|CB280563.1|CB280563	PVEPLE1002G06.g	type 1 metallothionein	493	20	5.39786e-23	0.7945	-
gi|59933910|gb|CB539347.1|CB539347	PVEPSE2004B04.g	type 2 metallothionein	549	20	1.46223e-31	0.8505	-
gi|59934228|gb|CB539665.1|CB539665	PVEPSE2008G01.g	type 2 metallothionein	402	20	2.70728e-32	0.8505	-
gi|59934443|gb|CB539880.1|CB539880	PVEPSE2011G07.g	type 2 metallothionein	537	20	1.24228e-31	0.8505	-
gi|59935041|gb|CB540478.1|CB540478	PVEPSE2020B02.g	type 2 metallothionein	521	20	1.05321e-31	0.8505	-
gi|59935464|gb|CB540901.1|CB540901	PVEPSE2025H09.g	type 2 metallothionein	537	20	1.24228e-31	0.8505	-
gi|59935529|gb|CB540966.1|CB540966	PVEPSE2026H09.g	type 2 metallothionein	447	20	4.47282e-32	0.8505	-
gi|59933818|gb|CB539255.1|CB539255	PVEPSE2002F03.g	cation efflux family protein	496	20	7.342e-97	0.839	-
gi|59934143|gb|CB539580.1|CB539580	PVEPSE2007D08.g	cation efflux family protein	520	20	5.68521e-81	0.8355	-
gi|59933648|gb|CB280703.1|CB280703	PVEPLE1007F12.g	proline-rich protein	529	20	5.97643e-44	0.8905	-
gi|59934157|gb|CB539594.1|CB539594	PVEPSE2007F03.g	lipid transfer protein	490	20	1.38693e-43	0.738	-
gi|59934517|gb|CB539954.1|CB539954	PVEPSE2012H01.g	lipid transfer protein	482	20	3.49115e-62	0.697	-
gi|59935955|gb|CB541392.1|CB541392	PVEPSE2033A04.g	lipid transfer protein	391	20	1.08614e-29	0.7465	-
gi|59936153|gb|CB541590.1|CB541590	PVEPSE2129H04.g	lipid transfer protein	524	20	4.34817e-30	0.731	-
gi|59934632|gb|CB540069.1|CB540069	PVEPSE2014D05.g	armadillo beta-catenin-like repeat and c2 domain-containing protein	525	20	2.13866e-86	0.913	-
gi|59934334|gb|CB539771.1|CB539771	PVEPSE2010C07.g	salt-tolerance protein	663	20	7.02667e-106	0.92	-
gi|59933620|gb|CB280675.1|CB280675	PVEPLE1007B04.g	regulator of chromosome condensation protein	646	20	1.47472e-30	0.833	-
gi|59934333|gb|CB539770.1|CB539770	PVEPSE2010C06.g	protein	598	20	2.79861e-123	0.899	-
gi|59934426|gb|CB539863.1|CB539863	PVEPSE2011E12.g	methyltransferase pmt20	545	20	1.3743e-68	0.8685	-
gi|59935375|gb|CB540812.1|CB540812	PVEPSE2024F06.g	phyk1_soybn ame: full=probable phytol kinase chloroplastic flags: precursor	364	1	6.5233e-12	0.94	-
gi|59934368|gb|CB539805.1|CB539805	PVEPSE2010F11.g	nifu-like n-terminal domain-containing protein	438	20	1.00107e-55	0.8915	-
gi|59935891|gb|CB541328.1|CB541328	PVEPSE2032A05.g	chalcone isomerase-like protein	403	14	1.30911e-52	0.642143	-
gi|59935534|gb|CB540971.1|CB540971	PVEPSE2027A05.g	natural resistance associated macrophage protein	551	20	3.88017e-108	0.9285	-
gi|59935138|gb|CB540575.1|CB540575	PVEPSE2021D11.g	peptidase pyroglutamyl peptidase i-like protein	569	20	9.24504e-100	0.8355	-
gi|59935911|gb|CB541348.1|CB541348	PVEPSE2032C08.g	peptidase pyroglutamyl peptidase i-like protein	390	20	4.31834e-53	0.8605	-
gi|59933657|gb|CB280712.1|CB280712	PVEPLE1007G12.g	gibberellin receptor	623	20	2.73969e-98	0.673	-
gi|59934692|gb|CB540129.1|CB540129	PVEPSE2015B10.g	alpha beta fold family protein	548	20	3.09131e-55	0.8955	-
gi|59934622|gb|CB540059.1|CB540059	PVEPSE2014C03.g	endonuclease exonuclease phosphatase domain-containing protein	496	20	1.85984e-90	0.819	-
gi|59936149|gb|CB541586.1|CB541586	PVEPSE2129G11.g	protein	624	20	1.28358e-56	0.8635	-
gi|59933595|gb|CB280650.1|CB280650	PVEPLE1006D10.g	protein	441	20	1.97232e-73	0.896	-
gi|59935890|gb|CB541327.1|CB541327	PVEPSE2032A02.g	acyl acyl-carrier-protein thioesterase type b	480	20	2.68042e-42	0.743	-
gi|59935412|gb|CB540849.1|CB540849	PVEPSE2025B11.g	esterase lipase thioesterase family protein	597	20	2.10054e-119	0.8385	-
gi|59934035|gb|CB539472.1|CB539472	PVEPSE2005H08.g	f-box family protein	507	20	6.69121e-47	0.863	-
gi|59935805|gb|CB541242.1|CB541242	PVEPSE2030G11.g	metal-dependent phosphohydrolase	636	20	9.36284e-105	0.8185	-
gi|59933658|gb|CB280713.1|CB280713	PVEPLE1007H01.g	vacuolar-type h+-atpase subunit b3 (vha-b3)	494	20	6.93372e-77	0.92	-
gi|59934563|gb|CB540000.1|CB540000	PVEPSE2013E05.g	v-type proton atpase subunit b2	515	20	2.70087e-81	0.955	-
gi|59934941|gb|CB540378.1|CB540378	PVEPSE2018F10.g	v-type proton atpase subunit b2	515	20	6.68931e-72	0.9385	-
gi|59935318|gb|CB540755.1|CB540755	PVEPSE2023G07.g	oligomycin sensitivity conferring protein	625	20	1.78827e-85	0.842	-
gi|59933546|gb|CB280601.1|CB280601	PVEPLE1005E06.g	atp synthase cf0 subunit iii	572	20	4.19739e-32	0.997	-
gi|59935040|gb|CB540477.1|CB540477	PVEPSE2020B01.g	v-type h+-transporting atpase 16kda proteolipid subunit	306	20	4.3576e-30	0.9895	-
gi|59935576|gb|CB541013.1|CB541013	PVEPSE2027F04.g	mitochondrial atp synthase g subunit family protein	576	20	6.99565e-46	0.9195	-
gi|59933802|gb|CB539239.1|CB539239	PVEPSE2002B01.g	h+-transporting atp synthase chain 9-like protein	366	20	5.25656e-57	0.7385	-
gi|59935427|gb|CB540864.1|CB540864	PVEPSE2025D07.g	cytochrome p450	575	20	1.15941e-70	0.733	-
gi|59935733|gb|CB541170.1|CB541170	PVEPSE2029H02.g	cytochrome p450	574	20	6.45508e-70	0.7305	-
gi|59934363|gb|CB539800.1|CB539800	PVEPSE2010F05.g	cytochrome p450	595	20	1.56199e-87	0.7595	-
gi|59934560|gb|CB539997.1|CB539997	PVEPSE2013E01.g	uncharacterized protein	496	20	1.30546e-58	0.7535	-
gi|59935642|gb|CB541079.1|CB541079	PVEPSE2028E12.g	ran2 small ras gtp-binding nuclear protein	517	20	1.7095e-92	0.9965	-
gi|59935390|gb|CB540827.1|CB540827	PVEPSE2024H04.g	adp-ribosylation factor	556	20	7.53489e-108	0.997	-
gi|59934875|gb|CB540312.1|CB540312	PVEPSE2017G03.g	adp-ribosylation factor	562	20	1.38593e-81	1	-
gi|59935975|gb|CB541412.1|CB541412	PVEPSE2033D08.g	protein	289	20	2.43997e-52	0.942	-
gi|59935361|gb|CB540798.1|CB540798	PVEPSE2024D07.g	adp-ribosylation factor	574	20	1.64542e-106	1	-
gi|59934559|gb|CB539996.1|CB539996	PVEPSE2013D12.g	adp-ribosylation factor	513	20	1.4812e-97	1	-
gi|59935445|gb|CB540882.1|CB540882	PVEPSE2025F07.g	glutamate receptor	600	20	1.42785e-83	0.85	-
gi|59934442|gb|CB539879.1|CB539879	PVEPSE2011G06.g	14-3-3-like protein	564	20	1.24433e-107	0.9725	-
gi|59935639|gb|CB541076.1|CB541076	PVEPSE2028E09.g	rna-metabolising metallo-beta-lactamase family protein	499	20	5.36038e-39	0.7495	-
gi|59933618|gb|CB280673.1|CB280673	PVEPLE1007A10.g	myb family transcription factor	553	20	4.95352e-112	0.6325	-
gi|59933808|gb|CB539245.1|CB539245	PVEPSE2002C02.g	r2r3-myb transcription	495	20	1.25669e-98	0.8395	-
gi|59935936|gb|CB541373.1|CB541373	PVEPSE2032F06.g	unknown [Glycine max]	362	2	7.10579e-12	0.755	-
gi|59935416|gb|CB540853.1|CB540853	PVEPSE2025C04.g	transcription factor	530	20	3.47545e-41	0.881	-
gi|59933559|gb|CB280614.1|CB280614	PVEPLE1005G04.g	protein	487	15	2.72576e-49	0.662667	-
gi|59935882|gb|CB541319.1|CB541319	PVEPSE2031H04.g	zinc finger protein glo3-like	571	20	3.0066e-87	0.819	-
gi|59935621|gb|CB541058.1|CB541058	PVEPSE2028C09.g	hypothetical retrotransposon	514	20	8.26986e-27	0.607	-
gi|59936143|gb|CB541580.1|CB541580	PVEPSE2129F12.g	salt-tolerance protein	461	20	2.61152e-59	0.7265	-
gi|59935340|gb|CB540777.1|CB540777	PVEPSE2024B07.g	at1g75080 f9e10_7	613	20	6.26659e-34	0.8675	-
gi|59935810|gb|CB541247.1|CB541247	PVEPSE2030H04.g	uvrb uvrc motif-containing protein	597	20	4.75516e-59	0.7895	-
gi|59933447|gb|CB280502.1|CB280502	PVEPLE1001E12.g	late elongated hypocotyl and circadian clock associated-1-like protein 1	466	20	2.83975e-50	0.706	-
gi|59933716|gb|CB539153.1|CB539153	PVEPLE1002E12.b	late elongated hypocotyl and circadian clock associated-1-like protein 1	487	20	1.06524e-28	0.7275	-
gi|59935333|gb|CB540770.1|CB540770	PVEPSE2024A06.g	bzip transcription factor bzip125	437	7	3.4455e-08	0.674286	-
gi|59936048|gb|CB541485.1|CB541485	PVEPSE2035A08.g	telomere repeat-binding protein 3	501	20	4.61011e-22	0.6135	-
gi|59935478|gb|CB540915.1|CB540915	PVEPSE2026B06.g	cystatin	360	20	9.5186e-56	0.863	-
gi|59934727|gb|CB540164.1|CB540164	PVEPSE2015F12.g	plastocyanin chloroplast	532	20	3.94924e-65	0.886	-
gi|59934780|gb|CB540217.1|CB540217	PVEPSE2016D12.g	plastocyanin chloroplast	488	20	3.32116e-58	0.795	-
gi|59935167|gb|CB540604.1|CB540604	PVEPSE2021G09.g	plastocyanin chloroplast	554	20	1.47462e-49	0.8195	-
gi|59935583|gb|CB541020.1|CB541020	PVEPSE2027G05.g	plastocyanin chloroplast	503	20	3.66662e-61	0.823	-
gi|59933997|gb|CB539434.1|CB539434	PVEPSE2005D02.g	uncharacterized protein loc100305564	388	3	3.45047e-15	0.743333	-
gi|59933869|gb|CB539306.1|CB539306	PVEPSE2003E12.g	chaperonin 20	575	20	1.13666e-83	0.8485	-
gi|59934481|gb|CB539918.1|CB539918	PVEPSE2012C07.g	chaperonin 20	493	20	1.11327e-61	0.821	-
gi|59933892|gb|CB539329.1|CB539329	PVEPSE2003H05.g	f1f0-atpase inhibitor protein	583	19	8.46312e-56	0.676316	-
gi|59934489|gb|CB539926.1|CB539926	PVEPSE2012D06.g	coatomer subunit gamma	623	20	2.82265e-98	0.9445	-
gi|59933748|gb|CB539185.1|CB539185	PVEPLE1003F09.b	early light-inducible protein	450	20	4.87395e-65	0.9225	-
gi|59934284|gb|CB539721.1|CB539721	PVEPSE2009E06.g	stress enhanced protein 1	631	20	2.06549e-66	0.7805	-
gi|59933651|gb|CB280706.1|CB280706	PVEPLE1007G03.g	rna ligase cyclic nucleotide phosphodiesterase family protein	489	20	1.03676e-32	0.843	-
gi|59935201|gb|CB540638.1|CB540638	PVEPSE2022C02.g	vacuolar sorting receptor	619	20	6.36344e-139	0.9455	-
gi|59934797|gb|CB540234.1|CB540234	PVEPSE2016G01.g	annexin	533	20	6.23404e-105	0.832	-
gi|59936011|gb|CB541448.1|CB541448	PVEPSE2034C07.g	caleosin-related family protein	345	20	1.01407e-52	0.719	-
gi|59934421|gb|CB539858.1|CB539858	PVEPSE2011E04.g	calcium-binding ef hand family protein	455	20	8.95204e-67	0.7405	-
gi|59935289|gb|CB540726.1|CB540726	PVEPSE2023D10.g	calcium-binding ef hand family protein	570	20	3.86745e-66	0.7405	-
gi|59934184|gb|CB539621.1|CB539621	PVEPSE2008A08.g	calmodulin	564	20	5.72995e-71	0.9635	-
gi|59935894|gb|CB541331.1|CB541331	PVEPSE2032A08.g	zinc finger protein	503	20	1.21897e-46	0.626	-
gi|59935798|gb|CB541235.1|CB541235	PVEPSE2030G04.g	protein	508	20	3.34811e-51	0.6925	-
gi|59935404|gb|CB540841.1|CB540841	PVEPSE2025B02.g	col domain class transcription factor	502	20	5.13146e-29	0.671	-
gi|59933637|gb|CB280692.1|CB280692	PVEPLE1007D11.g	small glutamine-rich tetratricopeptide repeat-containing protein	553	20	6.60798e-94	0.7975	-
gi|59935601|gb|CB541038.1|CB541038	PVEPSE2028A07.g	dna polymerase zeta catalytic	508	15	2.98281e-40	0.621333	-
gi|59936101|gb|CB541538.1|CB541538	PVEPSE2129A07.g	ferric reductase-like transmembrane component	608	20	2.96731e-37	0.595	-
gi|59934058|gb|CB539495.1|CB539495	PVEPSE2006C09.g	antiviral helicase ski2	658	13	4.09194e-77	0.656923	-
gi|59935773|gb|CB541210.1|CB541210	PVEPSE2030D06.g	protein	589	20	3.94746e-77	0.734	-
gi|59935667|gb|CB541104.1|CB541104	PVEPSE2028H08.g	nac domain protein	575	20	2.49847e-90	0.964	-
gi|59933800|gb|CB539237.1|CB539237	PVEPSE2002A10.g	pentatricopeptide repeat-containing protein	437	20	1.05043e-45	0.766	-
gi|59935957|gb|CB541394.1|CB541394	PVEPSE2033A06.g	protein	314	20	1.69778e-49	0.8105	-
gi|59935577|gb|CB541014.1|CB541014	PVEPSE2027F05.g	uncharacterized protein	520	20	7.46118e-78	0.68	-
gi|59933558|gb|CB280613.1|CB280613	PVEPLE1005G03.g	protein	518	20	1.19455e-80	0.8855	-
gi|59934182|gb|CB539619.1|CB539619	PVEPSE2008A06.g	disease resistance protein	576	20	4.4193e-40	0.5325	-
gi|59934507|gb|CB539944.1|CB539944	PVEPSE2012F11.g	gata transcription	399	8	2.78259e-24	0.50125	-
gi|59934569|gb|CB540006.1|CB540006	PVEPSE2013E11.g	hypothetical protein VITISV_021028 [Vitis vinifera]	670	20	6.1438e-20	0.563	-
gi|59935706|gb|CB541143.1|CB541143	PVEPSE2029D11.g	hypothetical protein VITISV_024782 [Vitis vinifera]	245	20	3.60641e-15	0.657	-
gi|59933441|gb|CB280496.1|CB280496	PVEPLE1001E03.g	like protein domain-containing protein	471	20	2.92874e-49	0.685	-
gi|59933949|gb|CB539386.1|CB539386	PVEPSE2004F08.g	protein	697	20	5.78418e-12	0.586	-
gi|59934886|gb|CB540323.1|CB540323	PVEPSE2017H03.g	protein	572	20	5.38039e-75	0.7605	-
gi|59935713|gb|CB541150.1|CB541150	PVEPSE2029E08.g	protein	554	20	5.56245e-39	0.5905	-
gi|59934455|gb|CB539892.1|CB539892	PVEPSE2011H08.g	ring u-box domain-containing protein	591	20	4.44256e-43	0.5765	-
gi|59934907|gb|CB540344.1|CB540344	PVEPSE2018B08.g	ring u-box domain-containing protein	495	16	5.94772e-34	0.51375	-
gi|59936082|gb|CB541519.1|CB541519	PVEPSE2035F08.g	ring-h2 finger protein atl65	384	10	2.99353e-35	0.558	-
gi|59934778|gb|CB540215.1|CB540215	PVEPSE2016D09.g	rnpc7 protein	504	20	1.65272e-17	0.4785	-
gi|59934495|gb|CB539932.1|CB539932	PVEPSE2012E05.g	aux1-like permease	515	20	1.73714e-112	0.9465	-
gi|59933629|gb|CB280684.1|CB280684	PVEPLE1007C09.g	cytoplasmic trna 2-thiolation protein 1	573	20	9.05365e-127	0.9205	-
gi|59933594|gb|CB280649.1|CB280649	PVEPLE1006D09.g	rubisco activase	520	20	1.93104e-119	0.951	-
gi|59934626|gb|CB540063.1|CB540063	PVEPSE2014C07.g	rubisco activase	466	20	3.80827e-106	0.9625	-
gi|59935764|gb|CB541201.1|CB541201	PVEPSE2030C05.g	rubisco activase	560	20	4.62613e-124	0.96	-
gi|59933676|gb|CB539113.1|CB539113	PVEPLE1001D08.b	ribulose bisphosphate carboxylase oxygenase activase chloroplast	435	20	4.77498e-40	0.8365	-
gi|59938509|gb|CB544195.1|CB544195	PVEPLE1005C11.g	ribulose bisphosphate carboxylase oxygenase activase chloroplast	449	20	2.89728e-21	0.8045	-
gi|59934014|gb|CB539451.1|CB539451	PVEPSE2005F03.g	ribulose bisphosphate carboxylase oxygenase activase chloroplast	571	20	3.15109e-69	0.8725	-
gi|59933492|gb|CB280547.1|CB280547	PVEPLE1002D08.g	rubisco activase	486	20	2.98387e-55	0.8685	-
gi|59933758|gb|CB539195.1|CB539195	PVEPLE1004A02.b	rubisco activase	547	20	6.30345e-67	0.8745	-
gi|59933821|gb|CB539258.1|CB539258	PVEPSE2002F07.g	rubisco activase	546	20	2.24743e-100	0.8675	-
gi|59934015|gb|CB539452.1|CB539452	PVEPSE2005F04.g	rubisco activase	578	20	1.33087e-102	0.896	-
gi|59934376|gb|CB539813.1|CB539813	PVEPSE2010G11.g	rubisco activase	665	20	1.11557e-151	0.9335	-
gi|59934520|gb|CB539957.1|CB539957	PVEPSE2012H06.g	rubisco activase	388	20	1.18861e-44	0.757	-
gi|59934545|gb|CB539982.1|CB539982	PVEPSE2013C04.g	rubisco activase	544	20	1.00551e-121	0.907	-
gi|59934804|gb|CB540241.1|CB540241	PVEPSE2016G10.g	rubisco activase	535	20	1.93403e-81	0.881	-
gi|59934911|gb|CB540348.1|CB540348	PVEPSE2018C05.g	rubisco activase	545	20	7.57843e-124	0.9415	-
gi|59935021|gb|CB540458.1|CB540458	PVEPSE2019G09.g	rubisco activase	461	20	1.41733e-46	0.8605	-
gi|59935240|gb|CB540677.1|CB540677	PVEPSE2022G07.g	rubisco activase	482	20	7.74714e-53	0.8685	-
gi|59935531|gb|CB540968.1|CB540968	PVEPSE2027A01.g	rubisco activase	361	20	6.05543e-51	0.864	-
gi|59935821|gb|CB541258.1|CB541258	PVEPSE2031A04.g	rubisco activase	532	20	8.02635e-89	0.8565	-
gi|59935843|gb|CB541280.1|CB541280	PVEPSE2031C05.g	rubisco activase	548	20	2.34687e-92	0.8615	-
gi|59936108|gb|CB541545.1|CB541545	PVEPSE2129B08.g	rubisco activase	469	20	2.54501e-50	0.864	-
gi|59933858|gb|CB539295.1|CB539295	PVEPSE2003D05.g	hydroxycinnamoyl shikimate quinate hydroxycinnamoyltransferase	582	20	3.27355e-91	0.762	-
gi|59935580|gb|CB541017.1|CB541017	PVEPSE2027F10.g	actin depolymerizing factor 4	477	20	3.15066e-75	0.9645	-
gi|59936034|gb|CB541471.1|CB541471	PVEPSE2034G08.g	actin depolymerizing factor 6	409	20	1.05621e-67	0.9315	-
gi|59934292|gb|CB539729.1|CB539729	PVEPSE2009F10.g	achain the solution structure of high plant parsley 18 structures	332	4	7.70723e-12	0.94	-
gi|59935521|gb|CB540958.1|CB540958	PVEPSE2026G06.g	protein	310	20	8.82063e-39	0.8345	-
gi|59935198|gb|CB540635.1|CB540635	PVEPSE2022B11.g	beta-ig-h3 domain-containing protein	431	20	2.51405e-18	0.75	-
gi|59934083|gb|CB539520.1|CB539520	PVEPSE2006E12.g	at1g16240 f3o9_4	561	20	1.36826e-75	0.8515	-
gi|59936094|gb|CB541531.1|CB541531	PVEPSE2035H02.g	hypersensitive-induced response protein 2	449	20	1.28302e-73	0.9555	-
gi|59935822|gb|CB541259.1|CB541259	PVEPSE2031A05.g	gtp-binding protein	568	20	1.36904e-91	0.9805	-
gi|59934831|gb|CB540268.1|CB540268	PVEPSE2017B04.g	dna-binding protein	552	20	2.9413e-27	0.8755	-
gi|59935425|gb|CB540862.1|CB540862	PVEPSE2025D05.g	uncharacterized protein	563	20	1.58399e-87	0.7125	-
gi|59934346|gb|CB539783.1|CB539783	PVEPSE2010D08.g	protein	648	20	4.95058e-29	0.822	-
gi|59934353|gb|CB539790.1|CB539790	PVEPSE2010E07.g	plasma membrane intrinsic protein	540	20	2.70781e-102	0.9195	-
gi|59935592|gb|CB541029.1|CB541029	PVEPSE2027H08.g	vacuolar atp synthase subunit c	481	20	2.2601e-88	0.9215	-
gi|59933590|gb|CB280645.1|CB280645	PVEPLE1006C12.g	photosystem ii 5 kda chloroplast	489	20	1.28916e-27	0.6215	-
gi|59934262|gb|CB539699.1|CB539699	PVEPSE2009B12.g	pre-mrna splicing factor	367	20	1.07797e-80	0.9385	-
gi|59934580|gb|CB540017.1|CB540017	PVEPSE2013G02.g	60s acidic ribosomal protein	558	20	5.76811e-29	0.8365	-
gi|59935766|gb|CB541203.1|CB541203	PVEPSE2030C07.g	40s ribosomal s4 protein	561	20	9.47771e-115	0.9945	-
gi|59933431|gb|CB280486.1|CB280486	PVEPLE1001C12.g	60s ribosomal protein l11	295	20	1.29856e-13	0.975	-
gi|59933706|gb|CB539143.1|CB539143	PVEPLE1002C12.b	ribosomal protein	297	20	7.96886e-19	0.9895	-
gi|59936103|gb|CB541540.1|CB541540	PVEPSE2129A09.g	60s ribosomal protein	502	20	7.67333e-36	0.8125	-
gi|59934047|gb|CB539484.1|CB539484	PVEPSE2006B02.g	60s ribosomal protein l21	580	20	2.56164e-116	0.9445	-
gi|59933995|gb|CB539432.1|CB539432	PVEPSE2005C11.g	40s ribosomal protein	555	20	6.47227e-49	0.96	-
gi|59934525|gb|CB539962.1|CB539962	PVEPSE2013A01.g	40s ribosomal protein	308	20	7.28763e-39	0.9595	-
gi|59935969|gb|CB541406.1|CB541406	PVEPSE2033C09.g	40s ribosomal protein s14	414	20	4.70543e-67	0.9525	-
gi|59934413|gb|CB539850.1|CB539850	PVEPSE2011D03.g	60s ribosomal protein	577	20	6.95789e-65	0.939	-
gi|59934873|gb|CB540310.1|CB540310	PVEPSE2017G01.g	60s ribosomal protein	591	20	3.5597e-78	0.9395	-
gi|59934949|gb|CB540386.1|CB540386	PVEPSE2018G09.g	60s ribosomal protein	510	20	7.92095e-82	0.9385	-
gi|59935178|gb|CB540615.1|CB540615	PVEPSE2021H08.g	60s ribosomal protein	316	20	5.64112e-56	0.917	-
gi|59935180|gb|CB540617.1|CB540617	PVEPSE2021H11.g	60s ribosomal protein	463	20	7.24364e-91	0.9925	-
gi|59935300|gb|CB540737.1|CB540737	PVEPSE2023E10.g	60s ribosomal protein	568	20	1.07383e-57	0.95	-
gi|59935382|gb|CB540819.1|CB540819	PVEPSE2024G05.g	60s ribosomal protein	601	20	3.08094e-86	0.989	-
gi|59934635|gb|CB540072.1|CB540072	PVEPSE2014D08.g	60s ribosomal protein l28	591	20	3.04408e-92	0.905	-
gi|59933922|gb|CB539359.1|CB539359	PVEPSE2004C08.g	protein	551	20	4.12715e-118	0.9575	-
gi|59934651|gb|CB540088.1|CB540088	PVEPSE2014F05.g	protein	580	20	8.64709e-135	0.9715	-
gi|59934697|gb|CB540134.1|CB540134	PVEPSE2015C07.g	protein	482	20	2.02792e-106	0.977	-
gi|59934888|gb|CB540325.1|CB540325	PVEPSE2017H08.g	protein	484	20	5.45565e-88	0.9555	-
gi|59936134|gb|CB541571.1|CB541571	PVEPSE2129E11.g	60s ribosomal protein l10a-1	500	20	2.49331e-65	0.972	-
gi|59934699|gb|CB540136.1|CB540136	PVEPSE2015C10.g	protein	612	20	2.43556e-112	0.8755	-
gi|59933877|gb|CB539314.1|CB539314	PVEPSE2003F08.g	40s ribosomal protein s8	627	20	5.16024e-125	0.9405	-
gi|59934216|gb|CB539653.1|CB539653	PVEPSE2008E07.g	50s ribosomal protein chloroplast	462	18	7.60315e-42	0.76	-
gi|59934038|gb|CB539475.1|CB539475	PVEPSE2006A02.g	ribosomal protein l35	578	20	2.37214e-52	0.9095	-
gi|59933729|gb|CB539166.1|CB539166	PVEPLE1003A08.b	50s ribosomal protein l3	499	20	7.85891e-52	0.942	-
gi|59935386|gb|CB540823.1|CB540823	PVEPSE2024G10.g	ribosomal protein	485	20	6.5266e-93	0.9325	-
gi|59935809|gb|CB541246.1|CB541246	PVEPSE2030H03.g	23s ribosomal rna	581	20	4.03765e-31	0.949	-
gi|59935444|gb|CB540881.1|CB540881	PVEPSE2025F06.g	protein	581	20	2.32891e-72	0.97	-
gi|59933908|gb|CB539345.1|CB539345	PVEPSE2004B02.g	30s ribosomal protein s16	609	20	4.18735e-53	0.763	-
gi|59934291|gb|CB539728.1|CB539728	PVEPSE2009F08.g	30s ribosomal protein s16	614	20	4.33843e-53	0.763	-
gi|59934594|gb|CB540031.1|CB540031	PVEPSE2013H06.g	30s ribosomal protein s16	438	20	4.8789e-54	0.763	-
gi|59934162|gb|CB539599.1|CB539599	PVEPSE2007F09.g	plastid ribosomal protein	569	20	9.33658e-90	0.7535	-
gi|59933556|gb|CB280611.1|CB280611	PVEPLE1005F09.g	23s ribosomal rna	559	18	3.7481e-40	0.804444	-
gi|59935468|gb|CB540905.1|CB540905	PVEPSE2026A03.g	23s ribosomal rna	454	20	9.00809e-42	0.7795	-
gi|59933782|gb|CB539219.1|CB539219	PVEPLE1004G11.b	atp synthase cf1 epsilon subunit	456	20	5.07562e-87	0.943	-
gi|59934579|gb|CB540016.1|CB540016	PVEPSE2013G01.g	atp synthase cf1 epsilon subunit	281	20	3.37959e-40	0.9585	-
gi|59933526|gb|CB280581.1|CB280581	PVEPLE1005B02.g	atp synthase delta chain	405	20	1.55258e-47	0.862	-
gi|59933660|gb|CB280715.1|CB280715	PVEPLE1007H08.g	chloroplast atp synthase delta chain precursor	247	8	7.50797e-10	0.84625	-
gi|59935000|gb|CB540437.1|CB540437	PVEPSE2019E04.g	atp synthase delta chain	440	20	8.6477e-53	0.852	-
gi|59936152|gb|CB541589.1|CB541589	PVEPSE2129H03.g	atp synthase delta chain	507	20	3.11875e-58	0.8405	-
gi|59934827|gb|CB540264.1|CB540264	PVEPSE2017A12.g	serine threonine-protein phosphatase pp2a-4 catalytic subunit	524	20	2.81883e-85	0.9835	-
gi|59935410|gb|CB540847.1|CB540847	PVEPSE2025B09.g	protein phosphatase 2c	648	20	1.55949e-60	0.7255	-
gi|59935357|gb|CB540794.1|CB540794	PVEPSE2024D03.g	protein	475	20	4.02434e-89	0.8875	-
gi|59934954|gb|CB540391.1|CB540391	PVEPSE2018H02.g	protein phosphatase	559	20	1.22108e-38	0.8515	-
gi|59935108|gb|CB540545.1|CB540545	PVEPSE2021A09.g	protein phosphatase 2 (formerly 2a) regulatory subunit b	400	20	5.07224e-39	0.8805	-
gi|59933946|gb|CB539383.1|CB539383	PVEPSE2004F01.g	protein phosphatase regulatory	528	20	8.37235e-35	0.7445	-
gi|59933952|gb|CB539389.1|CB539389	PVEPSE2004F12.g	26s proteasome non-atpase regulatory subunit 14	588	20	1.37673e-105	0.949	-
gi|59934474|gb|CB539911.1|CB539911	PVEPSE2012B11.g	proteasome maturation factor ump1 family protein	580	20	2.91525e-79	0.7925	-
gi|59933596|gb|CB280651.1|CB280651	PVEPLE1006E03.g	at1g79600 f20b17_3	360	16	4.47987e-23	0.78125	-
gi|59933805|gb|CB539242.1|CB539242	PVEPSE2002B07.g	chlorophyll a b-binding protein cp29	536	20	5.3242e-94	0.8725	-
gi|59934431|gb|CB539868.1|CB539868	PVEPSE2011F05.g	chlorophyll a b-binding protein cp29	553	20	6.5002e-94	0.8725	-
gi|59934826|gb|CB540263.1|CB540263	PVEPSE2017A11.g	chlorophyll a b-binding protein cp29	435	20	1.08249e-61	0.837	-
gi|59934912|gb|CB540349.1|CB540349	PVEPSE2018C06.g	chlorophyll a b-binding protein cp29	390	20	9.10346e-48	0.821	-
gi|59935033|gb|CB540470.1|CB540470	PVEPSE2019H11.g	chlorophyll a b-binding protein cp29	445	20	1.21839e-61	0.837	-
gi|59935299|gb|CB540736.1|CB540736	PVEPSE2023E09.g	chlorophyll a b-binding protein cp29	621	20	5.11118e-109	0.88	-
gi|59935310|gb|CB540747.1|CB540747	PVEPSE2023F09.g	chlorophyll a b-binding protein cp29	438	20	2.79784e-62	0.8375	-
gi|59935560|gb|CB540997.1|CB540997	PVEPSE2027D07.g	chlorophyll a b-binding protein cp29	443	20	3.02762e-62	0.8375	-
gi|59935800|gb|CB541237.1|CB541237	PVEPSE2030G06.g	chlorophyll a b-binding protein cp29	547	20	1.5408e-94	0.873	-
gi|59935828|gb|CB541265.1|CB541265	PVEPSE2031A12.g	chlorophyll a b-binding protein cp29	599	20	3.86831e-109	0.8905	-
gi|59935834|gb|CB541271.1|CB541271	PVEPSE2031B08.g	chlorophyll a b-binding protein cp29	619	20	1.20837e-109	0.8845	-
gi|59935930|gb|CB541367.1|CB541367	PVEPSE2032E09.g	chlorophyll a b-binding protein cp29	353	20	2.58588e-62	0.8565	-
gi|59934502|gb|CB539939.1|CB539939	PVEPSE2012E12.g	chloroplast psi type iii chlorophyll a b-binding protein	327	20	9.58845e-49	0.93	-
gi|59933471|gb|CB280526.1|CB280526	PVEPLE1002A07.g	light-harvesting complex i chlorophyll a b binding protein 3	380	20	1.19135e-34	0.9555	-
gi|59933763|gb|CB539200.1|CB539200	PVEPLE1004C02.b	light-harvesting complex i chlorophyll a b binding protein 3	538	20	2.07647e-40	0.954	-
gi|59934181|gb|CB539618.1|CB539618	PVEPSE2008A04.g	light-harvesting complex i chlorophyll a b binding protein 3	393	20	5.94069e-23	0.977	-
gi|59934837|gb|CB540274.1|CB540274	PVEPSE2017B12.g	light-harvesting complex i chlorophyll a b binding protein 3	489	20	4.49925e-68	0.9525	-
gi|59935151|gb|CB540588.1|CB540588	PVEPSE2021F01.g	light-harvesting complex i chlorophyll a b binding protein 3	332	20	1.51165e-24	0.9715	-
gi|59933600|gb|CB280655.1|CB280655	PVEPLE1006E11.g	psi type iii chlorophyll a b-binding protein	540	20	4.34332e-102	0.9	-
gi|59933928|gb|CB539365.1|CB539365	PVEPSE2004D02.g	psi type iii chlorophyll a b-binding protein	578	20	7.30688e-102	0.9	-
gi|59934212|gb|CB539649.1|CB539649	PVEPSE2008D12.g	psi type iii chlorophyll a b-binding protein	513	20	3.09192e-90	0.89	-
gi|59934793|gb|CB540230.1|CB540230	PVEPSE2016F07.g	psi type iii chlorophyll a b-binding protein	541	20	1.29225e-101	0.883	-
gi|59934923|gb|CB540360.1|CB540360	PVEPSE2018D08.g	psi type iii chlorophyll a b-binding protein	449	20	1.24732e-71	0.889	-
gi|59935152|gb|CB540589.1|CB540589	PVEPSE2021F02.g	psi type iii chlorophyll a b-binding protein	606	20	8.25681e-120	0.903	-
gi|59934155|gb|CB539592.1|CB539592	PVEPSE2007F01.g	type iii chlorophyll a b-binding protein	375	20	1.07421e-28	0.923	-
gi|59933521|gb|CB280576.1|CB280576	PVEPLE1005A02.g	chlorophyll a-b binding protein 4 precursor homolog	531	20	4.12108e-94	0.885	-
gi|59933921|gb|CB539358.1|CB539358	PVEPSE2004C07.g	chlorophyll a-b binding protein 4 precursor homolog	565	20	4.11017e-104	0.8855	-
gi|59935397|gb|CB540834.1|CB540834	PVEPSE2025A02.g	chlorophyll a-b binding protein 4 precursor homolog	565	20	2.48835e-105	0.8955	-
gi|59935657|gb|CB541094.1|CB541094	PVEPSE2028G09.g	chlorophyll a-b binding protein 4 precursor homolog	503	20	4.66339e-86	0.8765	-
gi|59935862|gb|CB541299.1|CB541299	PVEPSE2031E08.g	chlorophyll a-b binding protein 4 precursor homolog	563	20	2.48835e-105	0.8955	-
gi|59936001|gb|CB541438.1|CB541438	PVEPSE2034B06.g	chlorophyll a-b binding protein 4 precursor homolog	363	20	1.47986e-59	0.862	-
gi|59936093|gb|CB541530.1|CB541530	PVEPSE2035H01.g	chlorophyll a-b binding protein 4 precursor homolog	370	20	4.03189e-70	0.875	-
gi|59933972|gb|CB539409.1|CB539409	PVEPSE2005A03.g	harpin binding protein 1	387	20	2.53862e-32	0.7455	-
gi|59934387|gb|CB539824.1|CB539824	PVEPSE2011A08.g	psi reaction center subunit iii	656	20	1.25835e-54	0.762	-
gi|59935029|gb|CB540466.1|CB540466	PVEPSE2019H07.g	psi reaction center subunit iii	529	20	2.76768e-55	0.762	-
gi|59935482|gb|CB540919.1|CB540919	PVEPSE2026B11.g	psi reaction center subunit iii	501	20	1.03897e-52	0.7465	-
gi|59933744|gb|CB539181.1|CB539181	PVEPLE1003E05.b	photosystem i psah protein	461	20	2.52226e-53	0.9425	-
gi|59933654|gb|CB280709.1|CB280709	PVEPLE1007G09.g	photosystem i psah protein	585	20	1.17379e-71	0.909	-
gi|59934471|gb|CB539908.1|CB539908	PVEPSE2012B08.g	photosystem i psah protein	562	20	5.18344e-71	0.909	-
gi|59935647|gb|CB541084.1|CB541084	PVEPSE2028F06.g	photosystem i psah protein	497	20	3.84019e-72	0.909	-
gi|59934882|gb|CB540319.1|CB540319	PVEPSE2017G11.g	abc1 family protein	537	20	2.94564e-61	0.791	-
gi|59935784|gb|CB541221.1|CB541221	PVEPSE2030E11.g	chlorophyll a b-binding protein cp29	514	20	3.35811e-55	0.738	-
gi|59934276|gb|CB539713.1|CB539713	PVEPSE2009D08.g	chloroplast light-harvesting complex ii protein	622	20	5.0095e-130	0.907	-
gi|59934345|gb|CB539782.1|CB539782	PVEPSE2010D07.g	chloroplast light-harvesting complex ii protein	597	20	2.23252e-126	0.906	-
gi|59933799|gb|CB539236.1|CB539236	PVEPSE2001H12.g	light-harvesting complex ii protein lhcb6	467	20	1.88029e-90	0.8665	-
gi|59933985|gb|CB539422.1|CB539422	PVEPSE2005B07.g	light-harvesting complex ii protein lhcb6	542	20	1.10556e-105	0.8955	-
gi|59934078|gb|CB539515.1|CB539515	PVEPSE2006E06.g	light-harvesting complex ii protein lhcb6	523	20	8.67072e-106	0.8955	-
gi|59934116|gb|CB539553.1|CB539553	PVEPSE2007B02.g	light-harvesting complex ii protein lhcb6	574	20	1.41603e-99	0.9345	-
gi|59935185|gb|CB540622.1|CB540622	PVEPSE2022A05.g	light-harvesting complex ii protein lhcb6	545	20	3.28399e-98	0.889	-
gi|59935277|gb|CB540714.1|CB540714	PVEPSE2023C08.g	light-harvesting complex ii protein lhcb6	515	20	8.92325e-98	0.889	-
gi|59935728|gb|CB541165.1|CB541165	PVEPSE2029G06.g	light-harvesting complex ii protein lhcb6	538	20	1.06153e-105	0.8955	-
gi|59935785|gb|CB541222.1|CB541222	PVEPSE2030F01.g	light-harvesting complex ii protein lhcb6	583	20	2.23451e-97	0.889	-
gi|59936025|gb|CB541462.1|CB541462	PVEPSE2034E08.g	light-harvesting complex ii protein lhcb6	315	20	1.34781e-43	0.8065	-
gi|59933884|gb|CB539321.1|CB539321	PVEPSE2003G06.g	light-harvesting complex ii protein lhcb6	618	20	2.52884e-25	0.755	-
gi|59934073|gb|CB539510.1|CB539510	PVEPSE2006E01.g	light-harvesting complex ii protein lhcb6	420	20	1.79966e-56	0.7385	-
gi|59933687|gb|CB539124.1|CB539124	PVEPLE1001G02.b	chlorophyll a b-binding protein cp29	311	20	2.28464e-27	0.9725	-
gi|59938497|gb|CB544183.1|CB544183	PVEPLE1002C04.g	chlorophyll a b-binding protein cp29	277	20	7.92747e-25	0.9645	-
gi|59933582|gb|CB280637.1|CB280637	PVEPLE1006B05.g	chlorophyll a b-binding protein cp29	542	20	2.53048e-51	0.849	-
gi|59934329|gb|CB539766.1|CB539766	PVEPSE2010C01.g	chlorophyll a b-binding protein cp29	521	20	9.58511e-117	0.953	-
gi|59934384|gb|CB539821.1|CB539821	PVEPSE2010H10.g	chlorophyll a b-binding protein cp29	547	20	1.18622e-110	0.9215	-
gi|59934667|gb|CB540104.1|CB540104	PVEPSE2014H02.g	chlorophyll a b-binding protein cp29	212	20	3.42023e-25	0.9645	-
gi|59934669|gb|CB540106.1|CB540106	PVEPSE2014H04.g	chlorophyll a b-binding protein cp29	599	20	7.47223e-128	0.967	-
gi|59933503|gb|CB280558.1|CB280558	PVEPLE1002F03.g	mrna binding protein precursor	513	20	9.21633e-83	0.8915	-
gi|59933684|gb|CB539121.1|CB539121	PVEPLE1001F03.b	mrna binding protein precursor-like	406	20	1.79325e-59	0.882	-
gi|59933665|gb|CB539102.1|CB539102	PVEPLE1001A12.b	photosystem i reaction center subunit xi	330	20	2.64218e-30	0.937	-
gi|59933474|gb|CB280529.1|CB280529	PVEPLE1002A12.g	photosystem i reaction center subunit xi	433	20	2.25995e-30	0.9355	-
gi|59934071|gb|CB539508.1|CB539508	PVEPSE2006D11.g	photosystem i reaction center subunit xi	574	20	1.97538e-80	0.934	-
gi|59934198|gb|CB539635.1|CB539635	PVEPSE2008B10.g	photosystem i reaction center subunit xi	668	20	6.70208e-94	0.926	-
gi|59934206|gb|CB539643.1|CB539643	PVEPSE2008C08.g	photosystem i reaction center subunit xi	631	20	5.41139e-104	0.881	-
gi|59934598|gb|CB540035.1|CB540035	PVEPSE2013H11.g	photosystem i reaction center subunit xi	471	20	2.09936e-51	0.873	-
gi|59935380|gb|CB540817.1|CB540817	PVEPSE2024G03.g	photosystem i reaction center subunit xi	563	20	3.22698e-78	0.928	-
gi|59933607|gb|CB280662.1|CB280662	PVEPLE1006G09.g	probable photosystem i chain xi precursor	439	20	7.41624e-57	0.95	-
gi|59934748|gb|CB540185.1|CB540185	PVEPSE2016A07.g	probable photosystem i chain xi precursor	494	20	1.02789e-58	0.939	-
gi|59934930|gb|CB540367.1|CB540367	PVEPSE2018E06.g	probable photosystem i chain xi precursor	479	20	2.26468e-56	0.938	-
gi|59934967|gb|CB540404.1|CB540404	PVEPSE2019A09.g	probable photosystem i chain xi precursor	446	20	3.43326e-55	0.93	-
gi|59934059|gb|CB539496.1|CB539496	PVEPSE2006C10.g	thylakoid membrane phosphoprotein 14 chloroplast	550	20	9.62065e-84	0.8425	-
gi|59934218|gb|CB539655.1|CB539655	PVEPSE2008E10.g	thylakoid membrane phosphoprotein 14 chloroplast	340	20	1.63009e-17	0.933	-
gi|59934232|gb|CB539669.1|CB539669	PVEPSE2008G06.g	thylakoid membrane phosphoprotein 14 chloroplast	622	20	7.00102e-92	0.8195	-
gi|59934248|gb|CB539685.1|CB539685	PVEPSE2009A07.g	thylakoid membrane phosphoprotein 14 chloroplast	484	20	1.36538e-75	0.84	-
gi|59934595|gb|CB540032.1|CB540032	PVEPSE2013H08.g	thylakoid membrane phosphoprotein 14 chloroplast	517	20	4.44679e-77	0.8375	-
gi|59935343|gb|CB540780.1|CB540780	PVEPSE2024B11.g	thylakoid membrane phosphoprotein 14 chloroplast	540	20	2.19641e-60	0.8325	-
gi|59933485|gb|CB280540.1|CB280540	PVEPLE1002C10.g	uncharacterized protein	420	20	8.97956e-14	0.936	-
gi|59933451|gb|CB280506.1|CB280506	PVEPLE1001F05.g	at1g31330 t19e23_1	423	20	3.06641e-58	0.8385	-
gi|59933717|gb|CB539154.1|CB539154	PVEPLE1002F05.b	at1g31330 t19e23_1	465	20	1.50916e-57	0.9345	-
gi|59933849|gb|CB539286.1|CB539286	PVEPSE2003C05.g	at1g31330 t19e23_1	488	20	4.71882e-61	0.844	-
gi|59934153|gb|CB539590.1|CB539590	PVEPSE2007E08.g	at1g31330 t19e23_1	621	20	9.85395e-108	0.876	-
gi|59934274|gb|CB539711.1|CB539711	PVEPSE2009D05.g	at1g31330 t19e23_1	446	20	2.73799e-61	0.844	-
gi|59934347|gb|CB539784.1|CB539784	PVEPSE2010D09.g	at1g31330 t19e23_1	523	20	3.4268e-83	0.863	-
gi|59934424|gb|CB539861.1|CB539861	PVEPSE2011E07.g	at1g31330 t19e23_1	444	20	2.63267e-61	0.844	-
gi|59934549|gb|CB539986.1|CB539986	PVEPSE2013C09.g	at1g31330 t19e23_1	425	20	6.84256e-60	0.8425	-
gi|59934617|gb|CB540054.1|CB540054	PVEPSE2014B10.g	at1g31330 t19e23_1	488	20	7.01525e-87	0.9335	-
gi|59934814|gb|CB540251.1|CB540251	PVEPSE2016H10.g	at1g31330 t19e23_1	392	20	3.86655e-46	0.8345	-
gi|59935334|gb|CB540771.1|CB540771	PVEPSE2024A09.g	at1g31330 t19e23_1	450	20	2.84744e-61	0.844	-
gi|59936091|gb|CB541528.1|CB541528	PVEPSE2035G11.g	abc1 family protein	416	9	1.48977e-07	0.602222	-
gi|59936038|gb|CB541475.1|CB541475	PVEPSE2034H04.g	protein mitochondrial	496	15	2.20681e-17	0.598667	-
gi|59934996|gb|CB540433.1|CB540433	PVEPSE2019D10.g	crm family member 3b	595	20	5.11524e-35	0.772	-
gi|59935486|gb|CB540923.1|CB540923	PVEPSE2026C03.g	auxin-independent growth promoter-like protein	486	20	1.6969e-104	0.9265	-
gi|59934362|gb|CB539799.1|CB539799	PVEPSE2010F04.g	ribosomal protein s9	552	20	1.46747e-88	0.839	-
gi|59933926|gb|CB539363.1|CB539363	PVEPSE2004C12.g	porin voltage-dependent anion-selective channel protein	545	20	6.08747e-112	0.937	-
gi|59935653|gb|CB541090.1|CB541090	PVEPSE2028G02.g	50s ribosomal protein l9	522	20	4.49811e-61	0.877	-
gi|59935895|gb|CB541332.1|CB541332	PVEPSE2032A10.g	protein	363	20	1.651e-35	0.7635	-
gi|59936070|gb|CB541507.1|CB541507	PVEPSE2035D10.g	at4g32190-like protein	327	20	4.6163e-31	0.711	-
gi|59933955|gb|CB539392.1|CB539392	PVEPSE2004G04.g	harpin binding protein 1	606	20	9.08273e-83	0.916	-
gi|59933615|gb|CB280670.1|CB280670	PVEPLE1007A04.g	harpin-induced protein 1 containing expressed	626	20	3.32216e-99	0.6555	-
gi|59935073|gb|CB540510.1|CB540510	PVEPSE2020E11.g	protein	367	20	1.37217e-23	0.7045	-
gi|59935372|gb|CB540809.1|CB540809	PVEPSE2024E12.g	sensitive to freezing 6 protein	370	17	3.68438e-49	0.807059	-
gi|59933416|gb|CB280471.1|CB280471	PVEPLE1001A12.g	uncharacterized protein	423	20	4.95198e-56	0.783	-
gi|59934017|gb|CB539454.1|CB539454	PVEPSE2005F07.g	uncharacterized protein	602	20	2.12772e-55	0.696	-
gi|59934720|gb|CB540157.1|CB540157	PVEPSE2015F05.g	uncharacterized protein	638	20	1.09677e-73	0.7625	-
gi|59935099|gb|CB540536.1|CB540536	PVEPSE2020H09.g	uncharacterized protein	551	20	4.25079e-115	0.794	-
gi|59935539|gb|CB540976.1|CB540976	PVEPSE2027A11.g	uncharacterized protein	504	20	1.60476e-35	0.67	-
gi|59935134|gb|CB540571.1|CB540571	PVEPSE2021D06.g	universal stress protein family protein	555	20	9.11929e-117	0.847	-
gi|59934183|gb|CB539620.1|CB539620	PVEPSE2008A07.g	clip-associated protein	535	16	2.15284e-54	0.59125	-
gi|59935697|gb|CB541134.1|CB541134	PVEPSE2029C12.g	protein	400	20	2.05059e-29	0.6605	-
gi|59936014|gb|CB541451.1|CB541451	PVEPSE2034D03.g	protein phosphatase	518	20	2.54829e-97	0.881	-
gi|59935802|gb|CB541239.1|CB541239	PVEPSE2030G08.g	serine threonine-protein kinase	571	20	3.89514e-48	0.5395	-
gi|59934480|gb|CB539917.1|CB539917	PVEPSE2012C06.g	strubbelig-receptor family 3 protein	594	20	1.92324e-34	0.5605	-
gi|59934884|gb|CB540321.1|CB540321	PVEPSE2017H01.g	protein	505	20	2.0783e-63	0.785	-
gi|59935590|gb|CB541027.1|CB541027	PVEPSE2027H04.g	kinesin light	578	20	4.88677e-42	0.7375	-
gi|59934089|gb|CB539526.1|CB539526	PVEPSE2006F06.g	protein	558	20	5.94313e-70	0.8195	-
gi|59935331|gb|CB540768.1|CB540768	PVEPSE2024A04.g	uncharacterized protein	568	20	1.43908e-98	0.66	-
gi|59934887|gb|CB540324.1|CB540324	PVEPSE2017H07.g	abc1 family protein	542	20	3.15657e-99	0.8375	-
gi|59935696|gb|CB541133.1|CB541133	PVEPSE2029C11.g	calmodulin binding	572	20	8.42603e-29	0.608	-
gi|59935726|gb|CB541163.1|CB541163	PVEPSE2029G03.g	protein	436	19	2.0113e-23	0.688421	-
gi|59933491|gb|CB280546.1|CB280546	PVEPLE1002D06.g	uncharacterized protein	468	20	8.76521e-62	0.735	-
gi|59934738|gb|CB540175.1|CB540175	PVEPSE2015H07.g	uncharacterized protein	524	14	1.00468e-10	0.575	-
gi|59935259|gb|CB540696.1|CB540696	PVEPSE2023A06.g	uncharacterized protein	440	20	5.95762e-70	0.885	-
gi|59933938|gb|CB539375.1|CB539375	PVEPSE2004E02.g	uncharacterized protein	526	20	1.03364e-95	0.811	-
gi|59935030|gb|CB540467.1|CB540467	PVEPSE2019H08.g	pleckstrin homology domain-containing protein	442	20	2.20292e-56	0.816	-
gi|59935551|gb|CB540988.1|CB540988	PVEPSE2027C04.g	protein	444	20	3.86356e-82	0.9	-
gi|59933527|gb|CB280582.1|CB280582	PVEPLE1005B03.g	photosystem ii subunit x	397	20	3.89678e-20	0.795	-
gi|59934341|gb|CB539778.1|CB539778	PVEPSE2010D03.g	chloroplast chlorophyll a b-binding protein	532	20	3.67794e-20	0.993	-
gi|59934411|gb|CB539848.1|CB539848	PVEPSE2011D01.g	chloroplast chlorophyll a b-binding protein	481	20	1.20973e-17	1	-
gi|59934815|gb|CB540252.1|CB540252	PVEPSE2016H11.g	chloroplast chlorophyll a b-binding protein	469	20	5.64138e-17	1	-
gi|59934898|gb|CB540335.1|CB540335	PVEPSE2018A09.g	chloroplast chlorophyll a b-binding protein	460	20	4.97624e-51	0.8445	-
gi|59936095|gb|CB541532.1|CB541532	PVEPSE2035H03.g	chloroplast chlorophyll a b-binding protein	412	20	2.78694e-56	0.8815	-
gi|59935075|gb|CB540512.1|CB540512	PVEPSE2020F02.g	photosystem ii reaction center w chloroplast	493	20	2.11764e-40	0.76	-
gi|59935395|gb|CB540832.1|CB540832	PVEPSE2024H11.g	photosystem ii reaction center w chloroplast	494	20	9.14467e-54	0.781	-
gi|59935420|gb|CB540857.1|CB540857	PVEPSE2025C08.g	photosystem ii reaction center w chloroplast	303	20	3.23384e-31	0.898	-
gi|59933589|gb|CB280644.1|CB280644	PVEPLE1006C08.g	photosystem ii reaction center w chloroplast	426	20	6.0715e-47	0.8	-
gi|59934496|gb|CB539933.1|CB539933	PVEPSE2012E06.g	photosystem ii reaction center w chloroplast	378	20	7.47106e-34	0.7915	-
gi|59935283|gb|CB540720.1|CB540720	PVEPSE2023D03.g	photosystem ii reaction center w chloroplast	550	20	1.24306e-42	0.768	-
gi|59935472|gb|CB540909.1|CB540909	PVEPSE2026A10.g	photosystem ii reaction center w chloroplast	525	20	6.81235e-45	0.7795	-
gi|59935826|gb|CB541263.1|CB541263	PVEPSE2031A10.g	photosystem ii reaction center w chloroplast	546	20	3.776e-46	0.7725	-
gi|59935883|gb|CB541320.1|CB541320	PVEPSE2031H06.g	photosystem ii protein i	624	20	1.76882e-18	0.879	-
gi|59934850|gb|CB540287.1|CB540287	PVEPSE2017D04.g	photosystem ii protein k	553	20	1.46062e-35	0.9465	-
gi|59935558|gb|CB540995.1|CB540995	PVEPSE2027D05.g	photosystem ii protein k	367	20	1.65561e-36	0.949	-
gi|59933530|gb|CB280585.1|CB280585	PVEPLE1005B10.g	chlorophyll a b-binding protein	530	20	1.28514e-87	0.879	-
gi|59933624|gb|CB280679.1|CB280679	PVEPLE1007B12.g	chlorophyll a b-binding protein	532	20	1.64193e-88	0.8855	-
gi|59934469|gb|CB539906.1|CB539906	PVEPSE2012B06.g	chlorophyll a b-binding protein	550	20	1.02204e-123	0.921	-
gi|59934974|gb|CB540411.1|CB540411	PVEPSE2019B05.g	chlorophyll a b-binding protein	525	20	1.51532e-88	0.8855	-
gi|59935133|gb|CB540570.1|CB540570	PVEPSE2021D05.g	chlorophyll a b-binding protein	676	20	2.65125e-126	0.896	-
gi|59935231|gb|CB540668.1|CB540668	PVEPSE2022F06.g	chlorophyll a b-binding protein	573	20	2.03533e-102	0.897	-
gi|59935305|gb|CB540742.1|CB540742	PVEPSE2023F04.g	chlorophyll a b-binding protein	550	20	2.09193e-107	0.921	-
gi|59935846|gb|CB541283.1|CB541283	PVEPSE2031C11.g	chlorophyll a b-binding protein	579	20	3.62531e-101	0.8895	-
gi|59935460|gb|CB540897.1|CB540897	PVEPSE2025H05.g	chlorophyll a-b binding protein 6a	622	20	3.0844e-145	0.935	-
gi|59933516|gb|CB280571.1|CB280571	PVEPLE1002H06.g	light-harvesting complex i chlorophyll a b binding protein 1	507	20	3.87271e-82	0.8715	-
gi|59933580|gb|CB280635.1|CB280635	PVEPLE1006B02.g	light-harvesting complex i chlorophyll a b binding protein 1	499	20	2.63635e-65	0.944	-
gi|59936036|gb|CB541473.1|CB541473	PVEPSE2034H02.g	light-harvesting complex i chlorophyll a b binding protein 1	470	20	6.43926e-80	0.8685	-
gi|59936079|gb|CB541516.1|CB541516	PVEPSE2035F03.g	light-harvesting complex i chlorophyll a b binding protein 1	476	20	2.03955e-75	0.869	-
gi|59933694|gb|CB539131.1|CB539131	PVEPLE1001H06.b	light-harvesting complex i protein lhca1	450	20	1.51613e-79	0.9315	-
gi|59935579|gb|CB541016.1|CB541016	PVEPSE2027F09.g	light-harvesting complex i protein lhca1	416	20	4.23507e-58	0.8755	-
gi|59933437|gb|CB280492.1|CB280492	PVEPLE1001D08.g	chlorophyll a b binding protein	488	20	5.00752e-108	0.927	-
gi|59933438|gb|CB280493.1|CB280493	PVEPLE1001D09.g	chlorophyll a b binding protein	442	20	8.14414e-96	0.9195	-
gi|59933833|gb|CB539270.1|CB539270	PVEPSE2003A09.g	chlorophyll a b binding protein	545	20	1.18864e-118	0.93	-
gi|59933909|gb|CB539346.1|CB539346	PVEPSE2004B03.g	chlorophyll a b binding protein	584	20	2.18657e-129	0.9335	-
gi|59933991|gb|CB539428.1|CB539428	PVEPSE2005C05.g	chlorophyll a b binding protein	585	20	2.18657e-129	0.9335	-
gi|59934032|gb|CB539469.1|CB539469	PVEPSE2005H03.g	chlorophyll a b binding protein	491	20	5.21342e-108	0.927	-
gi|59934068|gb|CB539505.1|CB539505	PVEPSE2006D08.g	chlorophyll a b binding protein	591	20	5.00098e-131	0.935	-
gi|59934280|gb|CB539717.1|CB539717	PVEPSE2009D12.g	chlorophyll a b binding protein	527	20	3.62439e-109	0.9275	-
gi|59934385|gb|CB539822.1|CB539822	PVEPSE2011A06.g	chlorophyll a b binding protein	585	20	2.18657e-129	0.9335	-
gi|59934506|gb|CB539943.1|CB539943	PVEPSE2012F05.g	chlorophyll a b binding protein	500	20	5.89556e-108	0.927	-
gi|59934535|gb|CB539972.1|CB539972	PVEPSE2013B02.g	chlorophyll a b binding protein	527	20	6.92904e-114	0.928	-
gi|59934784|gb|CB540221.1|CB540221	PVEPSE2016E05.g	chlorophyll a b binding protein	466	20	1.12896e-95	0.9195	-
gi|59934812|gb|CB540249.1|CB540249	PVEPSE2016H08.g	chlorophyll a b binding protein	523	20	6.65537e-114	0.928	-
gi|59934846|gb|CB540283.1|CB540283	PVEPSE2017C11.g	chlorophyll a b binding protein	460	20	8.11346e-100	0.921	-
gi|59934926|gb|CB540363.1|CB540363	PVEPSE2018D11.g	chlorophyll a b binding protein	541	20	3.64828e-117	0.9325	-
gi|59935070|gb|CB540507.1|CB540507	PVEPSE2020E05.g	chlorophyll a b binding protein	455	20	9.59244e-96	0.9195	-
gi|59935557|gb|CB540994.1|CB540994	PVEPSE2027C12.g	chlorophyll a b binding protein	526	20	5.14367e-102	0.9265	-
gi|59935591|gb|CB541028.1|CB541028	PVEPSE2027H05.g	chlorophyll a b binding protein	491	20	5.21342e-108	0.927	-
gi|59934239|gb|CB539676.1|CB539676	PVEPSE2008H03.g	light-harvesting complex ii protein lhcb2	518	20	1.50866e-114	0.9305	-
gi|59935031|gb|CB540468.1|CB540468	PVEPSE2019H09.g	light-harvesting complex ii protein lhcb2	515	20	1.44941e-114	0.9305	-
gi|59935913|gb|CB541350.1|CB541350	PVEPSE2032C11.g	light-harvesting complex ii protein lhcb2	451	20	1.51545e-94	0.9125	-
gi|59933773|gb|CB539210.1|CB539210	PVEPLE1004E01.b	photosystem i reaction center subunit psak	305	20	1.09321e-33	0.964	-
gi|59933611|gb|CB280666.1|CB280666	PVEPLE1006H10.g	photosystem i reaction center subunit psak	451	20	8.48499e-29	0.921	-
gi|59934547|gb|CB539984.1|CB539984	PVEPSE2013C07.g	photosystem i reaction center subunit chloroplast	351	20	7.27681e-56	0.9665	-
gi|59936128|gb|CB541565.1|CB541565	PVEPSE2129E04.g	photosystem i reaction center subunit chloroplast	537	20	6.13594e-85	0.9765	-
gi|59934136|gb|CB539573.1|CB539573	PVEPSE2007C12.g	psi reaction center subunit ii	561	20	9.10808e-98	0.816	-
gi|59934817|gb|CB540254.1|CB540254	PVEPSE2017A01.g	psi reaction center subunit ii	479	20	2.83734e-80	0.7965	-
gi|59935077|gb|CB540514.1|CB540514	PVEPSE2020F05.g	psi reaction center subunit ii	522	20	2.41144e-66	0.767	-
gi|59935481|gb|CB540918.1|CB540918	PVEPSE2026B10.g	psi reaction center subunit ii	425	20	4.44006e-65	0.7725	-
gi|59935839|gb|CB541276.1|CB541276	PVEPSE2031C01.g	psi reaction center subunit ii	395	20	5.03564e-59	0.7595	-
gi|59934628|gb|CB540065.1|CB540065	PVEPSE2014C09.g	photosystem i reaction center subunit iv a	343	20	6.83138e-39	0.942	-
gi|59934261|gb|CB539698.1|CB539698	PVEPSE2009B11.g	photosystem ii 5 kda chloroplast	331	12	1.33268e-21	0.711667	-
gi|59935388|gb|CB540825.1|CB540825	PVEPSE2024H02.g	photosystem ii 5 kda chloroplast	396	12	1.26478e-18	0.7475	-
gi|59933885|gb|CB539322.1|CB539322	PVEPSE2003G09.g	thylakoid lumenal kda chloroplast	505	20	1.86656e-69	0.7155	-
gi|59935870|gb|CB541307.1|CB541307	PVEPSE2031F10.g	mago nashi	550	20	1.78883e-106	0.9655	-
gi|59933844|gb|CB539281.1|CB539281	PVEPSE2003B10.g	cyclin d3-like protein	503	16	4.90307e-14	0.786875	-
gi|59936066|gb|CB541503.1|CB541503	PVEPSE2035D06.g	protein binding protein	516	20	3.0584e-54	0.753	-
gi|59933560|gb|CB280615.1|CB280615	PVEPLE1005G05.g	uncharacterized protein	365	5	5.99338e-41	0.818	-
gi|59935856|gb|CB541293.1|CB541293	PVEPSE2031D11.g	nuclear transcription factor y subunit c-9	393	20	1.13184e-45	0.709	-
gi|59935845|gb|CB541282.1|CB541282	PVEPSE2031C09.g	zinc finger ccch domain-containing protein 57	604	20	1.66511e-79	0.861	-
gi|59934597|gb|CB540034.1|CB540034	PVEPSE2013H10.g	yabby3-like protein	302	17	1.89666e-12	0.846471	-
gi|59934156|gb|CB539593.1|CB539593	PVEPSE2007F02.g	polyubiquitin	468	20	8.73159e-86	0.979	-
gi|59933825|gb|CB539262.1|CB539262	PVEPSE2002G09.g	ubiquitin 11	310	20	1.12971e-63	0.98	-
gi|59934558|gb|CB539995.1|CB539995	PVEPSE2013D10.g	histone h1	541	20	2.94893e-17	0.8995	-
gi|59934485|gb|CB539922.1|CB539922	PVEPSE2012C12.g	histone h3	445	20	2.1792e-83	0.996	-
gi|59935541|gb|CB540978.1|CB540978	PVEPSE2027B01.g	histone h3	260	20	1.11102e-41	0.9985	-
gi|59934555|gb|CB539992.1|CB539992	PVEPSE2013D06.g	histone h2	604	20	6.6881e-55	0.999	-
gi|59935904|gb|CB541341.1|CB541341	PVEPSE2032B10.g	eukaryotic translation initiation factor 6	293	20	4.88466e-57	0.954	-
gi|59934074|gb|CB539511.1|CB539511	PVEPSE2006E02.g	arginine serine-rich splicing	501	20	1.10966e-55	0.854	-
gi|59934134|gb|CB539571.1|CB539571	PVEPSE2007C09.g	ribosome biogenesis regulatory	593	20	1.78087e-69	0.8	-
gi|59934811|gb|CB540248.1|CB540248	PVEPSE2016H06.g	60s ribosomal protein l26	500	20	1.27837e-59	0.9505	-
gi|59934656|gb|CB540093.1|CB540093	PVEPSE2014F10.g	ribosomal protein s6	320	20	4.99687e-39	0.9695	-
gi|59938447|gb|CB544133.1|CB544133	PVEPSE2021A08.g	60s ribosomal protein l23	334	20	2.91534e-36	1	-
gi|59934318|gb|CB539755.1|CB539755	PVEPSE2010A10.g	40s ribosomal protein s20	589	20	2.47308e-78	0.9305	-
gi|59934456|gb|CB539893.1|CB539893	PVEPSE2011H12.g	60s ribosomal protein l13a	619	20	6.65573e-109	0.947	-
gi|59935933|gb|CB541370.1|CB541370	PVEPSE2032E12.g	60s ribosomal protein l6	437	20	1.87311e-86	0.907	-
gi|59933950|gb|CB539387.1|CB539387	PVEPSE2004F09.g	transcriptional coactivator-like protein	516	20	5.58113e-89	0.9565	-
gi|59935702|gb|CB541139.1|CB541139	PVEPSE2029D06.g	transcriptional coactivator-like protein	520	20	6.04093e-89	0.9565	-
gi|59935754|gb|CB541191.1|CB541191	PVEPSE2030B07.g	small nuclear ribonucleoprotein sm d1	664	20	1.07682e-50	0.992	-
gi|59934151|gb|CB539588.1|CB539588	PVEPSE2007E05.g	pointed first leaf	664	20	2.1179e-85	0.983	-
gi|59933855|gb|CB539292.1|CB539292	PVEPSE2003C12.g	polyubiquitin	552	20	1.69045e-124	0.999	-
gi|59934044|gb|CB539481.1|CB539481	PVEPSE2006A10.g	polyubiquitin	511	20	2.23163e-109	0.9885	-
gi|59934051|gb|CB539488.1|CB539488	PVEPSE2006B07.g	polyubiquitin	665	20	6.87719e-96	0.999	-
gi|59934317|gb|CB539754.1|CB539754	PVEPSE2010A09.g	polyubiquitin	526	20	2.38786e-112	0.9985	-
gi|59934361|gb|CB539798.1|CB539798	PVEPSE2010F03.g	polyubiquitin	544	20	9.55865e-114	0.9965	-
gi|59935791|gb|CB541228.1|CB541228	PVEPSE2030F07.g	polyubiquitin	576	20	1.02807e-130	0.999	-
gi|59934106|gb|CB539543.1|CB539543	PVEPSE2006H10.g	60s ribosomal protein l14	321	20	8.1112e-23	0.924	-
gi|59935587|gb|CB541024.1|CB541024	PVEPSE2027G09.g	60s ribosomal	357	20	3.39206e-63	0.917	-
gi|59934995|gb|CB540432.1|CB540432	PVEPSE2019D09.g	60s ribosomal protein l1	383	20	2.94505e-76	0.942	-
gi|59934913|gb|CB540350.1|CB540350	PVEPSE2018C07.g	40s ribosomal protein s19	373	20	2.54064e-82	0.944	-
gi|59935618|gb|CB541055.1|CB541055	PVEPSE2028C05.g	histone 2	565	20	6.78732e-56	0.9505	-
gi|59935083|gb|CB540520.1|CB540520	PVEPSE2020G01.g	nucleolar protein	427	20	5.06494e-70	0.957	-
gi|59934367|gb|CB539804.1|CB539804	PVEPSE2010F09.g	chlororespiratory reduction 7	621	19	1.57134e-95	0.767368	-
gi|59935026|gb|CB540463.1|CB540463	PVEPSE2019H04.g	myosin heavy chain-related protein	465	11	4.66299e-09	0.764545	-
gi|59934948|gb|CB540385.1|CB540385	PVEPSE2018G07.g	atp-dependent clp protease adaptor protein containing protein	432	20	7.90708e-80	0.839	-
gi|59934761|gb|CB540198.1|CB540198	PVEPSE2016B12.g	ring u-box domain-containing protein	489	20	3.36792e-70	0.75	-
gi|59934432|gb|CB539869.1|CB539869	PVEPSE2011F07.g	vacuolar membrane protein	564	20	2.19835e-121	0.8355	-
gi|59935840|gb|CB541277.1|CB541277	PVEPSE2031C02.g	uncharacterized protein	649	20	3.81261e-138	0.831	-
gi|59936071|gb|CB541508.1|CB541508	PVEPSE2035D11.g	dag protein	495	20	6.3587e-75	0.869	-
gi|59934795|gb|CB540232.1|CB540232	PVEPSE2016F11.g	uncharacterized protein	446	20	4.56393e-66	0.6995	-
gi|59934210|gb|CB539647.1|CB539647	PVEPSE2008C12.g	sec14p-like phosphatidylinositol transfer family protein	546	20	1.1451e-46	0.787	-
gi|59936008|gb|CB541445.1|CB541445	PVEPSE2034C04.g	protein	328	20	1.16384e-28	0.8125	-
gi|59935967|gb|CB541404.1|CB541404	PVEPSE2033C07.g	zinc finger	419	20	4.82453e-44	0.7465	-
gi|59935204|gb|CB540641.1|CB540641	PVEPSE2022C07.g	protein	596	20	2.98072e-65	0.7335	-
gi|59935910|gb|CB541347.1|CB541347	PVEPSE2032C07.g	protein	333	20	9.93678e-26	0.693	-
gi|59934534|gb|CB539971.1|CB539971	PVEPSE2013A12.g	protein	535	20	2.03394e-60	0.6705	-
gi|59935058|gb|CB540495.1|CB540495	PVEPSE2020C10.g	uncharacterized protein	347	19	9.81656e-53	0.774211	-
gi|59934076|gb|CB539513.1|CB539513	PVEPSE2006E04.g	nc domain-containing protein	455	20	6.75931e-97	0.8785	-
gi|59933668|gb|CB539105.1|CB539105	PVEPLE1001B11.b	protein	424	20	1.99485e-42	0.7045	-
gi|59933480|gb|CB280535.1|CB280535	PVEPLE1002B11.g	protein	436	20	4.15641e-62	0.687	-
gi|59935353|gb|CB540790.1|CB540790	PVEPSE2024C11.g	sll1 protein	539	20	1.81778e-42	0.8615	-
gi|59934194|gb|CB539631.1|CB539631	PVEPSE2008B06.g	uncharacterized protein	352	5	1.62925e-08	0.564	-
gi|59935689|gb|CB541126.1|CB541126	PVEPSE2029C02.g	uncharacterized protein loc100305542	652	20	2.73068e-45	0.7165	-
gi|59934682|gb|CB540119.1|CB540119	PVEPSE2015A07.g	uncharacterized protein	575	20	4.31735e-32	0.863	-
gi|59934751|gb|CB540188.1|CB540188	PVEPSE2016A11.g	protein	622	20	6.3857e-76	0.8255	-
gi|59935441|gb|CB540878.1|CB540878	PVEPSE2025F03.g	mitochondrial substrate carrier family protein	521	20	3.61565e-61	0.896	-
gi|59935786|gb|CB541223.1|CB541223	PVEPSE2030F02.g	tubulin beta	648	20	2.64773e-123	0.9785	-
gi|59934880|gb|CB540317.1|CB540317	PVEPSE2017G08.g	vacuolar protein sorting	512	20	5.3658e-99	0.9685	-
gi|59935436|gb|CB540873.1|CB540873	PVEPSE2025E07.g	vacuolar protein sorting	612	20	1.45933e-88	0.8975	-
gi|59934528|gb|CB539965.1|CB539965	PVEPSE2013A04.g	chlorophyll a-b binding protein cp24	376	20	5.95184e-36	0.9235	-
gi|59935306|gb|CB540743.1|CB540743	PVEPSE2023F05.g	chlorophyll a-b binding protein cp24	475	20	3.70898e-63	0.954	-
gi|59935352|gb|CB540789.1|CB540789	PVEPSE2024C10.g	chloroplast light-harvesting complex ii protein	514	20	6.64356e-32	0.979	-
gi|59933417|gb|CB280472.1|CB280472	PVEPLE1001B01.g	light-harvesting complex ii protein lhcb3	390	20	1.61923e-91	0.983	-
gi|59935485|gb|CB540922.1|CB540922	PVEPSE2026C02.g	light-harvesting complex ii protein lhcb3	366	20	2.61376e-85	0.9955	-
gi|59934733|gb|CB540170.1|CB540170	PVEPSE2015G08.g	chlorophyll a-b binding protein 4	613	20	2.92152e-108	0.9495	-
gi|59935409|gb|CB540846.1|CB540846	PVEPSE2025B08.g	chlorophyll a-b binding protein 4	678	20	6.09481e-139	0.945	-
gi|59935063|gb|CB540500.1|CB540500	PVEPSE2020D07.g	protein	485	20	5.02773e-33	0.7165	-
gi|59934604|gb|CB540041.1|CB540041	PVEPSE2014A09.g	prenylated rab acceptor family protein	547	20	3.8475e-36	0.7045	-
gi|59933645|gb|CB280700.1|CB280700	PVEPLE1007F07.g	uncharacterized protein	637	20	2.23124e-108	0.7615	-
gi|59936104|gb|CB541541.1|CB541541	PVEPSE2129A11.g	nucleobase ascorbate transporter	562	20	1.48973e-86	0.9305	-
gi|59935254|gb|CB540691.1|CB540691	PVEPSE2022H12.g	uncharacterized protein	602	20	1.49625e-60	0.7345	-
gi|59934945|gb|CB540382.1|CB540382	PVEPSE2018G03.g	early light-inducible protein	474	20	6.28295e-41	0.793	-
gi|59934296|gb|CB539733.1|CB539733	PVEPSE2009G05.g	nodulin 21 family protein	509	20	2.71714e-25	0.699	-
gi|59933568|gb|CB280623.1|CB280623	PVEPLE1005H06.g	nodulin 21 -like transporter family protein	467	20	4.62394e-47	0.7195	-
gi|59936055|gb|CB541492.1|CB541492	PVEPSE2035B08.g	phosphate translocator	328	12	4.8209e-22	0.6125	-
gi|59934028|gb|CB539465.1|CB539465	PVEPSE2005G09.g	unc93-like protein	564	20	6.22202e-77	0.8005	-
gi|59934625|gb|CB540062.1|CB540062	PVEPSE2014C06.g	uncharacterized protein	536	20	1.16299e-32	0.896	-
gi|59935581|gb|CB541018.1|CB541018	PVEPSE2027G01.g	uncharacterized protein	310	19	1.19033e-41	0.757368	-
gi|59935674|gb|CB541111.1|CB541111	PVEPSE2029A05.g	protein	480	20	2.48474e-73	0.9575	-
gi|59935511|gb|CB540948.1|CB540948	PVEPSE2026F03.g	protein	434	15	7.59783e-61	0.716667	-
gi|59934744|gb|CB540181.1|CB540181	PVEPSE2016A03.g	b-box zinc finger protein	573	20	6.85474e-98	0.5675	-
gi|59933750|gb|CB539187.1|CB539187	PVEPLE1003F12.b	lupus la	349	15	6.64484e-18	0.628	-
gi|59935877|gb|CB541314.1|CB541314	PVEPSE2031G08.g	retrotransposon protein	581	20	2.58629e-44	0.594	-
gi|59934179|gb|CB539616.1|CB539616	PVEPSE2008A02.g	tetratricopeptide repeat-containing protein	509	20	2.11314e-37	0.6755	-
gi|59935363|gb|CB540800.1|CB540800	PVEPSE2024D09.g	vesicle-associated membrane protein 725	509	20	2.02219e-81	0.9185	-
gi|59934661|gb|CB540098.1|CB540098	PVEPSE2014G03.g	plasma membrane intrinsic protein	426	20	2.82409e-71	0.8795	-
gi|59934716|gb|CB540153.1|CB540153	PVEPSE2015E12.g	plasma membrane intrinsic protein	519	20	5.26918e-102	0.944	-
gi|59934973|gb|CB540410.1|CB540410	PVEPSE2019B04.g	plasma membrane intrinsic protein	516	20	2.16713e-103	0.95	-
gi|59933532|gb|CB280587.1|CB280587	PVEPLE1005C01.g	photosystem i reaction center subunit v	348	19	9.35472e-28	0.8	-
gi|59933614|gb|CB280669.1|CB280669	PVEPLE1007A03.g	photosystem i reaction center subunit v	626	20	3.35907e-79	0.8775	-
gi|59934336|gb|CB539773.1|CB539773	PVEPSE2010C10.g	photosystem i reaction center subunit v	547	20	7.13213e-79	0.869	-
gi|59934910|gb|CB540347.1|CB540347	PVEPSE2018C04.g	photosystem i reaction center subunit v	447	20	4.14598e-60	0.857	-
[truncated: 916 more rows]

## Sheet: Enzyme Codes SE3
Seq. Name	Library	Seq. Description	Seq. Length	#Hits	min. eValue	mean Similarity	Enzyme Codes
gi|59938259|gb|CB543588.1|CB543588	PVEPSE3030H10.g	magnesium chelatase h subunit	551	20	1.08817e-117	0.9645	EC:6.6.1.2; EC:6.6.1.1
gi|59936599|gb|CB542036.1|CB542036	PVEPSE3008G10.g	at4g18480-like protein	500	20	5.31493e-95	0.9635	EC:6.6.1.1; EC:3.6.1.3
gi|59937853|gb|CB543184.1|CB543184	PVEPSE3028G13.g	magnesium chelatase subunit i	461	20	3.29189e-84	0.971	EC:6.6.1.1; EC:3.6.1.3
gi|59938085|gb|CB543414.1|CB543414	PVEPSE3029K06.g	magnesium chelatase subunit i	544	20	2.3172e-95	0.854	EC:6.6.1.1; EC:3.6.1.3
gi|59936352|gb|CB541789.1|CB541789	PVEPSE3003D05.g	acetyl- carboxylase biotin-containing subunit	499	20	1.79961e-23	0.926	EC:6.4.1.2
gi|59937486|gb|CB542817.1|CB542817	PVEPSE3025E04.g	asparagine synthetase	522	20	1.52749e-87	0.897	EC:6.3.5.4
gi|59938210|gb|CB543539.1|CB543539	PVEPSE3030D16.g	asparagine synthetase	343	20	5.4373e-21	0.828	EC:6.3.5.4
gi|59938278|gb|CB543607.1|CB543607	PVEPSE3030I15.g	asparagine synthetase	563	20	1.73879e-120	0.9655	EC:6.3.5.4
gi|59937239|gb|CB542570.1|CB542570	PVEPSE3021B06.g	asparagine synthetase	314	12	6.25524e-15	0.853333	EC:6.3.5.4
gi|59937632|gb|CB542963.1|CB542963	PVEPSE3027E01.g	pollen ole e 1 allergen and extensin family protein	505	20	1.77256e-46	0.708	EC:6.3.5.0
gi|59938276|gb|CB543605.1|CB543605	PVEPSE3030I13.g	protein	497	20	1.37796e-44	0.684	EC:6.3.2.19; EC:2.7.11.0
gi|59937124|gb|CB542455.1|CB542455	PVEPSE3018F12.g	protein	538	20	7.0931e-109	0.9935	EC:6.3.2.19
gi|59938126|gb|CB543455.1|CB543455	PVEPSE3029N02.g	protein	490	20	1.55417e-76	0.9955	EC:6.3.2.19
gi|59937956|gb|CB543285.1|CB543285	PVEPSE3029A01.g	ubiquitin-conjugating enzyme e2	609	20	6.04704e-106	0.983	EC:6.3.2.19
gi|59937798|gb|CB543129.1|CB543129	PVEPSE3028C10.g	ubiquitin-conjugating enzyme e2 i	337	20	1.10927e-74	0.949	EC:6.3.2.19
gi|59938229|gb|CB543558.1|CB543558	PVEPSE3030F04.g	ubiquitin-conjugating enzyme ubc7	635	20	4.93517e-87	0.964	EC:6.3.2.19
gi|59937390|gb|CB542721.1|CB542721	PVEPSE3023H06.g	e3 ubiquitin ligase big brother	533	20	2.44141e-115	0.731	EC:6.3.2.19
gi|59938380|gb|CB543709.1|CB543709	PVEPSE3030P11.g	protein	638	20	2.42416e-127	0.9	EC:6.3.2.19
gi|59937234|gb|CB542565.1|CB542565	PVEPSE3021A10.g	nedd8-conjugating enzyme ubc12	408	20	8.80818e-17	0.9555	EC:6.3.2.19
gi|59937250|gb|CB542581.1|CB542581	PVEPSE3021D07.g	nedd8-conjugating enzyme ubc12	584	20	5.93937e-106	0.9285	EC:6.3.2.19
gi|59936816|gb|CB542235.1|CB542235	PVEPSE3012E02.g	uncharacterized protein	582	15	2.24233e-108	0.764667	EC:6.3.2.19
gi|59937195|gb|CB542526.1|CB542526	PVEPSE3020C06.g	cleavage and polyadenylation specificity	440	20	1.1796e-11	0.7655	EC:6.3.2.19
gi|59938572|gb|CB555943.1|CB555943	PVEPSE3003D11.g	ubiquitin-protein ligase 1	390	20	3.06826e-47	0.6855	EC:6.3.2.19
gi|59936578|gb|CB542015.1|CB542015	PVEPSE3008D06.g	ubiquitin-protein ligase 1	555	20	6.95864e-28	0.976	EC:6.3.2.19
gi|59938302|gb|CB543631.1|CB543631	PVEPSE3030K03.g	ubiquitin-conjugating enzyme e2	576	20	5.15291e-96	0.9945	EC:6.3.2.19
gi|59938224|gb|CB543553.1|CB543553	PVEPSE3030E16.g	amp dependent	553	20	3.29373e-109	0.8875	EC:6.2.1.26
gi|59936760|gb|CB542185.1|CB542185	PVEPSE3011G08.g	alanyl-trna synthetase	534	20	3.73403e-67	0.824	EC:6.1.1.7
gi|59936296|gb|CB541733.1|CB541733	PVEPSE3002C05.g	lysyl-trna synthetase	595	20	6.75137e-84	0.806	EC:6.1.1.6
gi|59937431|gb|CB542762.1|CB542762	PVEPSE3024F09.g	protein	404	20	1.12269e-69	0.801	EC:6.1.1.15
gi|59937015|gb|CB542346.1|CB542346	PVEPSE3014H09.g	aspartyl-trna synthetase	328	20	7.53668e-66	0.9095	EC:6.1.1.12
gi|59936732|gb|CB542161.1|CB542161	PVEPSE3011D05.g	type ii dna topoisomerase vi subunit	372	13	8.69729e-17	0.797692	EC:5.99.1.3
gi|59937717|gb|CB543048.1|CB543048	PVEPSE3027L04.g	myo-inositol-1-phosphate synthase	424	20	1.47227e-89	0.974	EC:5.5.1.4
gi|59937826|gb|CB543157.1|CB543157	PVEPSE3028E16.g	myo-inositol-1-phosphate synthase	504	20	1.13579e-106	0.9795	EC:5.5.1.4
gi|59937727|gb|CB543058.1|CB543058	PVEPSE3027L20.g	chorismate mutase	374	20	6.12738e-25	0.725	EC:5.4.99.5
gi|59936454|gb|CB541891.1|CB541891	PVEPSE3005F08.g	suppressor of variegation1 causing pseudouridine synthase-like protein	510	11	1.0208e-12	0.836364	EC:5.4.99.12
gi|59937690|gb|CB543021.1|CB543021	PVEPSE3027I20.g	allene oxide cyclase	473	20	1.47243e-99	0.8975	EC:5.3.99.6
gi|59936224|gb|CB541661.1|CB541661	PVEPSE3017H09.b	thioredoxin m	381	20	5.51118e-31	0.8985	EC:5.3.4.1
gi|59938009|gb|CB543338.1|CB543338	PVEPSE3029E09.g	thioredoxin m	478	20	3.90188e-62	0.91	EC:5.3.4.1
gi|59937303|gb|CB542634.1|CB542634	PVEPSE3022D02.g	isopentenyl pyrophosphate isomerase	452	20	3.16459e-42	0.953	EC:5.3.3.2
gi|59937953|gb|CB543282.1|CB543282	PVEPSE3028P21.g	cytosolic phosphoglucose isomerase	490	20	1.90763e-105	0.9335	EC:5.3.1.9
gi|59937938|gb|CB543267.1|CB543267	PVEPSE3028O18.g	ribose-5-phosphate isomerase	418	20	7.06216e-74	0.8745	EC:5.3.1.6
gi|59938185|gb|CB543514.1|CB543514	PVEPSE3030B22.g	ribose-5-phosphate isomerase	532	20	1.54763e-76	0.873	EC:5.3.1.6
gi|59936423|gb|CB541860.1|CB541860	PVEPSE3004G09.g	ribose 5-phosphate isomerase a	401	20	4.4998e-21	0.8	EC:5.3.1.6
gi|59936988|gb|CB542319.1|CB542319	PVEPSE3014E02.g	triosephosphate isomerase	502	20	2.02395e-80	0.9	EC:5.3.1.1
gi|59937072|gb|CB542403.1|CB542403	PVEPSE3015G12.g	cyclophilin	539	20	1.90431e-107	0.957	EC:5.2.1.8
gi|59938040|gb|CB543369.1|CB543369	PVEPSE3029G20.g	cyclophilin	477	20	5.46666e-104	0.9595	EC:5.2.1.8
gi|59937082|gb|CB542413.1|CB542413	PVEPSE3018A02.g	fk506 binding-like protein	602	20	4.14844e-78	0.889	EC:5.2.1.8
gi|59937214|gb|CB542545.1|CB542545	PVEPSE3020E09.g	fk506 binding-like protein	321	20	6.0248e-23	0.918	EC:5.2.1.8
gi|59937916|gb|CB543245.1|CB543245	PVEPSE3028M17.g	peptidylprolyl isomerase	279	16	9.39271e-19	0.790625	EC:5.2.1.8
gi|59937145|gb|CB542476.1|CB542476	PVEPSE3019B04.g	cyclophilin	446	20	5.7125e-94	0.9535	EC:5.2.1.8
gi|59937184|gb|CB542515.1|CB542515	PVEPSE3020A07.g	cyclophilin	420	20	2.55419e-74	0.946	EC:5.2.1.8
gi|59937582|gb|CB542913.1|CB542913	PVEPSE3027A07.g	cyclophilin	427	20	1.05333e-76	0.9635	EC:5.2.1.8
gi|59937427|gb|CB542758.1|CB542758	PVEPSE3024E12.g	protein	517	20	3.35152e-40	0.7965	EC:5.2.1.8
gi|59938245|gb|CB543574.1|CB543574	PVEPSE3030G10.g	udp-glucose 4-epimerase	451	20	3.28605e-97	0.905	EC:5.1.3.2
gi|59937021|gb|CB542352.1|CB542352	PVEPSE3015A04.g	gdp-d-mannose-3 -epimerase	400	20	1.16193e-88	0.9675	EC:5.1.3.18
gi|59936991|gb|CB542322.1|CB542322	PVEPSE3014E06.g	racemase and acting on amino acids and	440	20	2.96699e-66	0.836	EC:5.1.1.0
gi|59937707|gb|CB543038.1|CB543038	PVEPSE3027K06.g	ferrochelatase ii	667	20	1.3813e-101	0.9255	EC:4.99.1.1
gi|59937606|gb|CB542937.1|CB542937	PVEPSE3027C04.g	lactoylglutathione lyase	559	20	6.69281e-99	0.919	EC:4.4.1.5
gi|59937834|gb|CB543165.1|CB543165	PVEPSE3028F09.g	lactoylglutathione lyase-like protein	534	20	6.97359e-106	0.8975	EC:4.4.1.5
gi|59938140|gb|CB543469.1|CB543469	PVEPSE3029O06.g	phenylalanine ammonia lyase	354	20	4.08852e-36	0.918	EC:4.3.1.0
gi|59936271|gb|CB541708.1|CB541708	PVEPSE3001G07.g	enoyl- hydratase isomerase	567	20	4.13025e-102	0.7865	EC:4.2.1.17
gi|59938044|gb|CB543373.1|CB543373	PVEPSE3029G24.g	enolase	484	20	1.72663e-55	0.9795	EC:4.2.1.11
gi|59937815|gb|CB543146.1|CB543146	PVEPSE3028D17.g	enolase	308	20	3.25229e-58	0.9545	EC:4.2.1.11
gi|59938133|gb|CB543462.1|CB543462	PVEPSE3029N13.g	estradiol 17 beta-	497	20	7.30068e-93	0.765	EC:4.2.1.107
gi|59936168|gb|CB541605.1|CB541605	PVEPSE3016D05.b	carbonic anhydrase	378	20	3.08816e-28	0.8705	EC:4.2.1.1
gi|59937854|gb|CB543185.1|CB543185	PVEPSE3028G15.g	carbonic anhydrase	403	20	4.43477e-32	0.878	EC:4.2.1.1
gi|59938372|gb|CB543701.1|CB543701	PVEPSE3030O23.g	carbonic anhydrase 1	580	20	2.5402e-80	0.8595	EC:4.2.1.1
gi|59937056|gb|CB542387.1|CB542387	PVEPSE3015E09.g	beta carbonic anhydrase 5	562	20	3.0288e-112	0.84	EC:4.2.1.1
gi|59937172|gb|CB542503.1|CB542503	PVEPSE3019G01.g	beta carbonic anhydrase 5	443	20	7.06522e-76	0.807	EC:4.2.1.1
gi|59937934|gb|CB543263.1|CB543263	PVEPSE3028O13.g	beta carbonic anhydrase 5	325	20	4.18666e-58	0.817	EC:4.2.1.1
gi|59936433|gb|CB541870.1|CB541870	PVEPSE3005A06.g	protein	405	20	3.05891e-30	0.795	EC:4.2.1.1
gi|59936312|gb|CB541749.1|CB541749	PVEPSE3002F08.g	carbonic anhydrase	293	20	8.54191e-27	0.9195	EC:4.2.1.1
gi|59936577|gb|CB542014.1|CB542014	PVEPSE3008D05.g	carbonic anhydrase	330	20	8.65084e-34	0.909	EC:4.2.1.1
gi|59938597|gb|CB555968.1|CB555968	PVEPSE3009B10.g	carbonic anhydrase	329	19	1.61251e-14	0.883158	EC:4.2.1.1
gi|59936691|gb|CB542126.1|CB542126	PVEPSE3010G11.g	carbonic anhydrase	327	20	8.80622e-28	0.9195	EC:4.2.1.1
gi|59936699|gb|CB542134.1|CB542134	PVEPSE3010H10.g	carbonic anhydrase	448	20	9.64931e-83	0.8845	EC:4.2.1.1
gi|59936701|gb|CB542136.1|CB542136	PVEPSE3011A01.g	carbonic anhydrase	453	20	1.09373e-94	0.8925	EC:4.2.1.1
gi|59936731|gb|CB542160.1|CB542160	PVEPSE3011D04.g	carbonic anhydrase	558	20	1.53569e-20	0.911	EC:4.2.1.1
gi|59937255|gb|CB542586.1|CB542586	PVEPSE3021E05.g	carbonic anhydrase	697	20	1.08168e-154	0.9115	EC:4.2.1.1
gi|59937635|gb|CB542966.1|CB542966	PVEPSE3027E05.g	carbonic anhydrase	510	20	2.65854e-91	0.8775	EC:4.2.1.1
gi|59937751|gb|CB543082.1|CB543082	PVEPSE3027N18.g	carbonic anhydrase	302	20	2.93924e-67	0.888	EC:4.2.1.1
gi|59937822|gb|CB543153.1|CB543153	PVEPSE3028E09.g	carbonic anhydrase	562	20	2.3322e-118	0.8695	EC:4.2.1.1
gi|59937843|gb|CB543174.1|CB543174	PVEPSE3028F21.g	carbonic anhydrase	225	20	4.19513e-44	0.882	EC:4.2.1.1
gi|59938300|gb|CB543629.1|CB543629	PVEPSE3030J24.g	carbonic anhydrase	386	20	5.2008e-79	0.8755	EC:4.2.1.1
gi|59938318|gb|CB543647.1|CB543647	PVEPSE3030L05.g	carbonic anhydrase	565	20	5.14081e-64	0.859	EC:4.2.1.1
gi|59938381|gb|CB543710.1|CB543710	PVEPSE3030P13.g	carbonic anhydrase	578	20	2.75212e-109	0.9025	EC:4.2.1.1
gi|59936595|gb|CB542032.1|CB542032	PVEPSE3008F12.g	fructose-bisphosphate chloroplast expressed	376	20	1.06755e-43	0.8275	EC:4.1.2.13
gi|59936341|gb|CB541778.1|CB541778	PVEPSE3003B10.g	plastidic aldolase	580	20	4.24617e-128	0.967	EC:4.1.2.13
gi|59936548|gb|CB541985.1|CB541985	PVEPSE3007G08.g	plastidic aldolase	448	20	3.09228e-87	0.9325	EC:4.1.2.13
gi|59936461|gb|CB541898.1|CB541898	PVEPSE3005G11.g	fructose bisphosphate aldolase	351	4	1.52788e-11	0.9625	EC:4.1.2.13
gi|59936480|gb|CB541917.1|CB541917	PVEPSE3006D03.g	fructose bisphosphate aldolase	534	20	7.191e-70	0.9155	EC:4.1.2.13
gi|59936493|gb|CB541930.1|CB541930	PVEPSE3006F03.g	plastidic aldolase	510	20	7.93365e-65	0.933	EC:4.1.2.13
gi|59936618|gb|CB542055.1|CB542055	PVEPSE3009B06.g	plastidic aldolase	342	20	2.29449e-54	0.9065	EC:4.1.2.13
gi|59937079|gb|CB542410.1|CB542410	PVEPSE3015H09.g	plastidic aldolase	416	20	2.63708e-87	0.964	EC:4.1.2.13
gi|59937964|gb|CB543293.1|CB543293	PVEPSE3029A17.g	plastidic aldolase	445	20	7.11305e-46	0.9225	EC:4.1.2.13
gi|59937422|gb|CB542753.1|CB542753	PVEPSE3024E06.g	fructose bisphosphate aldolase	589	20	2.54884e-123	0.9405	EC:4.1.2.13
gi|59937469|gb|CB542800.1|CB542800	PVEPSE3025C02.g	fructose bisphosphate aldolase	580	20	4.24577e-121	0.952	EC:4.1.2.13
gi|59938274|gb|CB543603.1|CB543603	PVEPSE3030I11.g	fructose-bisphosphate class i	624	20	3.18115e-99	0.9235	EC:4.1.2.13
gi|59937151|gb|CB542482.1|CB542482	PVEPSE3019C01.g	phosphatidylserine decarboxylase	320	20	8.42922e-53	0.8545	EC:4.1.1.65
gi|59936401|gb|CB541838.1|CB541838	PVEPSE3004D07.g	s-adenosylmethionine decarboxylase	596	20	1.84245e-126	0.8475	EC:4.1.1.50
gi|59936540|gb|CB541977.1|CB541977	PVEPSE3007F07.g	s-adenosylmethionine decarboxylase	514	20	2.68377e-118	0.8785	EC:4.1.1.50
gi|59937074|gb|CB542405.1|CB542405	PVEPSE3015H03.g	s-adenosylmethionine decarboxylase	457	20	6.62169e-82	0.8275	EC:4.1.1.50
gi|59937086|gb|CB542417.1|CB542417	PVEPSE3018B02.g	s-adenosylmethionine decarboxylase	603	20	8.12345e-131	0.843	EC:4.1.1.50
gi|59937324|gb|CB542655.1|CB542655	PVEPSE3022G02.g	s-adenosylmethionine decarboxylase	651	20	2.82424e-151	0.888	EC:4.1.1.50
gi|59937856|gb|CB543187.1|CB543187	PVEPSE3028G19.g	s-adenosylmethionine decarboxylase	506	20	2.73553e-115	0.852	EC:4.1.1.50
gi|59936406|gb|CB541843.1|CB541843	PVEPSE3004E02.g	ribulose- -bisphosphate carboxylase oxygenase small subunit	391	20	3.6716e-52	0.958	EC:4.1.1.39
gi|59936431|gb|CB541868.1|CB541868	PVEPSE3004H11.g	ribulose- -bisphosphate carboxylase oxygenase small subunit	406	20	8.12337e-48	0.9535	EC:4.1.1.39
gi|59937676|gb|CB543007.1|CB543007	PVEPSE3027H16.g	ribulose- -bisphosphate carboxylase oxygenase small subunit	482	20	3.64123e-48	0.9565	EC:4.1.1.39
gi|59936444|gb|CB541881.1|CB541881	PVEPSE3005C12.g	ribulose bisphosphate carboxylase small chain c	372	20	5.28226e-31	0.9215	EC:4.1.1.39
gi|59936450|gb|CB541887.1|CB541887	PVEPSE3005E08.g	ribulose bisphosphate carboxylase small chain c	452	20	1.36077e-45	0.961	EC:4.1.1.39
gi|59936512|gb|CB541949.1|CB541949	PVEPSE3006H06.g	ribulose bisphosphate carboxylase small chain c	343	20	8.37747e-25	0.797	EC:4.1.1.39
gi|59936203|gb|CB541640.1|CB541640	PVEPSE3017B04.b	ribulose -bisphosphate carboxylase small chain precursor	344	20	5.52795e-38	0.9585	EC:4.1.1.39
gi|59937292|gb|CB542623.1|CB542623	PVEPSE3022B09.g	ribulose -bisphosphate carboxylase small chain precursor	400	20	1.51701e-42	0.9605	EC:4.1.1.39
gi|59938239|gb|CB543568.1|CB543568	PVEPSE3030F16.g	ribulose -bisphosphate carboxylase small chain precursor	455	20	2.87193e-22	0.9455	EC:4.1.1.39
gi|59936243|gb|CB541680.1|CB541680	PVEPSE3001C08.g	ribulose bisphosphate carboxylase	572	20	9.74978e-91	0.926	EC:4.1.1.39
gi|59936253|gb|CB541690.1|CB541690	PVEPSE3001E02.g	ribulose bisphosphate carboxylase	558	20	2.21267e-121	0.916	EC:4.1.1.39
gi|59936263|gb|CB541700.1|CB541700	PVEPSE3001F08.g	ribulose bisphosphate carboxylase	578	20	4.92567e-131	0.912	EC:4.1.1.39
gi|59936327|gb|CB541764.1|CB541764	PVEPSE3003A03.g	ribulose bisphosphate carboxylase	399	20	1.65169e-41	0.893	EC:4.1.1.39
gi|59936442|gb|CB541879.1|CB541879	PVEPSE3005C09.g	ribulose bisphosphate carboxylase	434	20	1.04129e-64	0.952	EC:4.1.1.39
gi|59936531|gb|CB541968.1|CB541968	PVEPSE3007C04.g	ribulose bisphosphate carboxylase	473	20	8.80083e-109	0.9005	EC:4.1.1.39
gi|59936564|gb|CB542001.1|CB542001	PVEPSE3008B04.g	ribulose bisphosphate carboxylase	434	20	1.77648e-100	0.9315	EC:4.1.1.39
gi|59936565|gb|CB542002.1|CB542002	PVEPSE3008B05.g	ribulose bisphosphate carboxylase	449	20	1.11269e-93	0.9075	EC:4.1.1.39
gi|59936615|gb|CB542052.1|CB542052	PVEPSE3009B02.g	ribulose bisphosphate carboxylase	361	20	8.31984e-79	0.879	EC:4.1.1.39
gi|59936622|gb|CB542059.1|CB542059	PVEPSE3009C05.g	ribulose bisphosphate carboxylase	454	20	9.77523e-92	0.9275	EC:4.1.1.39
gi|59936629|gb|CB542066.1|CB542066	PVEPSE3009E03.g	ribulose bisphosphate carboxylase	370	20	5.95447e-70	0.9295	EC:4.1.1.39
gi|59936767|gb|CB542190.1|CB542190	PVEPSE3011H03.g	ribulose bisphosphate carboxylase	570	20	8.13871e-57	0.952	EC:4.1.1.39
gi|59936803|gb|CB542222.1|CB542222	PVEPSE3012C11.g	ribulose bisphosphate carboxylase	484	20	1.50772e-82	0.937	EC:4.1.1.39
gi|59936878|gb|CB542247.1|CB542247	PVEPSE3012G01.g	ribulose bisphosphate carboxylase	454	20	2.08757e-94	0.9075	EC:4.1.1.39
gi|59937080|gb|CB542411.1|CB542411	PVEPSE3015H11.g	ribulose bisphosphate carboxylase	556	20	8.66258e-121	0.916	EC:4.1.1.39
gi|59937164|gb|CB542495.1|CB542495	PVEPSE3019E07.g	ribulose bisphosphate carboxylase	369	20	1.97399e-55	0.948	EC:4.1.1.39
gi|59937224|gb|CB542555.1|CB542555	PVEPSE3020G09.g	ribulose bisphosphate carboxylase	449	20	9.94024e-67	0.909	EC:4.1.1.39
gi|59937256|gb|CB542587.1|CB542587	PVEPSE3021E06.g	ribulose bisphosphate carboxylase	630	20	7.41993e-91	0.935	EC:4.1.1.39
gi|59937344|gb|CB542675.1|CB542675	PVEPSE3023B03.g	ribulose bisphosphate carboxylase	561	20	6.67044e-81	0.937	EC:4.1.1.39
gi|59937603|gb|CB542934.1|CB542934	PVEPSE3027B22.g	ribulose bisphosphate carboxylase	340	20	4.67947e-74	0.883	EC:4.1.1.39
gi|59937665|gb|CB542996.1|CB542996	PVEPSE3027G21.g	ribulose bisphosphate carboxylase	514	20	2.30674e-110	0.9135	EC:4.1.1.39
gi|59937701|gb|CB543032.1|CB543032	PVEPSE3027J22.g	ribulose bisphosphate carboxylase	464	20	2.3591e-94	0.9075	EC:4.1.1.39
gi|59937731|gb|CB543062.1|CB543062	PVEPSE3027M04.g	ribulose bisphosphate carboxylase	573	20	9.84652e-124	0.919	EC:4.1.1.39
gi|59937739|gb|CB543070.1|CB543070	PVEPSE3027M14.g	ribulose bisphosphate carboxylase	547	20	7.6676e-121	0.916	EC:4.1.1.39
gi|59937839|gb|CB543170.1|CB543170	PVEPSE3028F17.g	ribulose bisphosphate carboxylase	549	20	2.67305e-119	0.9155	EC:4.1.1.39
gi|59937930|gb|CB543259.1|CB543259	PVEPSE3028N24.g	ribulose bisphosphate carboxylase	393	20	3.67319e-59	0.953	EC:4.1.1.39
gi|59937974|gb|CB543303.1|CB543303	PVEPSE3029B15.g	ribulose bisphosphate carboxylase	485	20	1.83552e-83	0.9305	EC:4.1.1.39
gi|59937999|gb|CB543328.1|CB543328	PVEPSE3029D16.g	ribulose bisphosphate carboxylase	563	20	5.23096e-92	0.936	EC:4.1.1.39
gi|59938023|gb|CB543352.1|CB543352	PVEPSE3029F09.g	ribulose bisphosphate carboxylase	464	20	6.58311e-82	0.937	EC:4.1.1.39
gi|59938141|gb|CB543470.1|CB543470	PVEPSE3029O07.g	ribulose bisphosphate carboxylase	494	20	3.57194e-84	0.9375	EC:4.1.1.39
gi|59938156|gb|CB543485.1|CB543485	PVEPSE3029P07.g	ribulose bisphosphate carboxylase	422	20	2.5288e-80	0.9155	EC:4.1.1.39
gi|59938297|gb|CB543626.1|CB543626	PVEPSE3030J21.g	ribulose bisphosphate carboxylase	443	20	9.60776e-57	0.9405	EC:4.1.1.39
gi|59938299|gb|CB543628.1|CB543628	PVEPSE3030J23.g	ribulose bisphosphate carboxylase	383	20	1.97537e-53	0.952	EC:4.1.1.39
gi|59938322|gb|CB543651.1|CB543651	PVEPSE3030L09.g	ribulose bisphosphate carboxylase	605	20	4.15604e-81	0.937	EC:4.1.1.39
gi|59938357|gb|CB543686.1|CB543686	PVEPSE3030N24.g	ribulose bisphosphate carboxylase	468	20	4.436e-97	0.912	EC:4.1.1.39
gi|59938367|gb|CB543696.1|CB543696	PVEPSE3030O16.g	ribulose bisphosphate carboxylase	564	20	7.56163e-57	0.952	EC:4.1.1.39
gi|59936761|gb|CB542186.1|CB542186	PVEPSE3011G09.g	ribulose bisphosphate carboxylase small chain c	423	20	1.43748e-16	0.967	EC:4.1.1.39
gi|59937185|gb|CB542516.1|CB542516	PVEPSE3020A11.g	ribulose -bisphosphate carboxylase small chain precursor	414	20	3.95684e-24	0.905	EC:4.1.1.39
gi|59937919|gb|CB543248.1|CB543248	PVEPSE3028M20.g	ribulose -bisphosphate carboxylase small chain precursor	282	20	2.0072e-20	0.94	EC:4.1.1.39
gi|59936249|gb|CB541686.1|CB541686	PVEPSE3001D05.g	ribulose -bisphosphate carboxylase small subunit	620	20	1.38033e-127	0.9155	EC:4.1.1.39
gi|59936656|gb|CB542093.1|CB542093	PVEPSE3010B09.g	ribulose -bisphosphate carboxylase small subunit	544	20	2.78281e-127	0.909	EC:4.1.1.39
gi|59936776|gb|CB542199.1|CB542199	PVEPSE3012A02.g	ribulose -bisphosphate carboxylase small subunit	618	20	1.01368e-131	0.9015	EC:4.1.1.39
gi|59936779|gb|CB542202.1|CB542202	PVEPSE3012A08.g	ribulose -bisphosphate carboxylase small subunit	603	20	1.08276e-127	0.9155	EC:4.1.1.39
gi|59937087|gb|CB542418.1|CB542418	PVEPSE3018B03.g	ribulose -bisphosphate carboxylase small subunit	628	20	9.02728e-127	0.9105	EC:4.1.1.39
gi|59937108|gb|CB542439.1|CB542439	PVEPSE3018E04.g	ribulose -bisphosphate carboxylase small subunit	586	20	2.64477e-131	0.8995	EC:4.1.1.39
gi|59937134|gb|CB542465.1|CB542465	PVEPSE3018H02.g	ribulose -bisphosphate carboxylase small subunit	580	20	6.71675e-127	0.9085	EC:4.1.1.39
gi|59937163|gb|CB542494.1|CB542494	PVEPSE3019E06.g	ribulose -bisphosphate carboxylase small subunit	368	20	1.25551e-85	0.894	EC:4.1.1.39
gi|59937219|gb|CB542550.1|CB542550	PVEPSE3020F06.g	ribulose -bisphosphate carboxylase small subunit	509	20	5.44622e-113	0.869	EC:4.1.1.39
gi|59937461|gb|CB542792.1|CB542792	PVEPSE3025B04.g	ribulose -bisphosphate carboxylase small subunit	585	20	3.60368e-127	0.9145	EC:4.1.1.39
gi|59937559|gb|CB542890.1|CB542890	PVEPSE3026F11.g	ribulose -bisphosphate carboxylase small subunit	459	20	1.49582e-85	0.829	EC:4.1.1.39
gi|59937668|gb|CB542999.1|CB542999	PVEPSE3027H01.g	ribulose -bisphosphate carboxylase small subunit	526	20	7.59231e-126	0.9015	EC:4.1.1.39
gi|59937756|gb|CB543087.1|CB543087	PVEPSE3027O06.g	ribulose -bisphosphate carboxylase small subunit	634	20	1.10523e-132	0.904	EC:4.1.1.39
gi|59937791|gb|CB543122.1|CB543122	PVEPSE3028B18.g	ribulose -bisphosphate carboxylase small subunit	427	20	3.85485e-99	0.902	EC:4.1.1.39
gi|59937858|gb|CB543189.1|CB543189	PVEPSE3028G21.g	ribulose -bisphosphate carboxylase small subunit	486	20	8.92028e-119	0.918	EC:4.1.1.39
gi|59937866|gb|CB543197.1|CB543197	PVEPSE3028H16.g	ribulose -bisphosphate carboxylase small subunit	581	20	8.15617e-128	0.9155	EC:4.1.1.39
gi|59938060|gb|CB543389.1|CB543389	PVEPSE3029I07.g	ribulose -bisphosphate carboxylase small subunit	560	20	2.32148e-132	0.911	EC:4.1.1.39
gi|59938084|gb|CB543413.1|CB543413	PVEPSE3029J24.g	ribulose -bisphosphate carboxylase small subunit	519	20	6.44631e-122	0.901	EC:4.1.1.39
gi|59938191|gb|CB543520.1|CB543520	PVEPSE3030C07.g	ribulose -bisphosphate carboxylase small subunit	503	20	4.47571e-116	0.898	EC:4.1.1.39
gi|59938228|gb|CB543557.1|CB543557	PVEPSE3030F03.g	ribulose -bisphosphate carboxylase small subunit	570	20	3.97995e-118	0.9265	EC:4.1.1.39
gi|59938271|gb|CB543600.1|CB543600	PVEPSE3030I05.g	ribulose -bisphosphate carboxylase small subunit	669	20	2.72515e-127	0.9155	EC:4.1.1.39
gi|59938279|gb|CB543608.1|CB543608	PVEPSE3030I16.g	ribulose -bisphosphate carboxylase small subunit	604	20	7.38511e-133	0.904	EC:4.1.1.39
gi|59938284|gb|CB543613.1|CB543613	PVEPSE3030J04.g	ribulose -bisphosphate carboxylase small subunit	531	20	3.35338e-125	0.907	EC:4.1.1.39
gi|59936441|gb|CB541878.1|CB541878	PVEPSE3005C08.g	ribulose bisphosphate carboxylase	460	20	8.46314e-50	0.8745	EC:4.1.1.39
gi|59938750|gb|CB556121.1|CB556121	PVEPSE3030K07.g	ribulose- -bisphosphate carboxylase oxygenase large subunit	414	20	8.35519e-77	0.9745	EC:4.1.1.39
gi|59936247|gb|CB541684.1|CB541684	PVEPSE3001D02.g	ribulose- -bisphosphate carboxylase oxygenase large subunit	437	20	1.04794e-30	0.988	EC:4.1.1.39
gi|59938097|gb|CB543426.1|CB543426	PVEPSE3029L06.g	ribulose- -bisphosphate carboxylase oxygenase large subunit	427	20	7.0243e-83	0.976	EC:4.1.1.39
gi|59937702|gb|CB543033.1|CB543033	PVEPSE3027J23.g	uroporphyrinogen decarboxylase	510	20	4.24721e-110	0.937	EC:4.1.1.37
gi|59937333|gb|CB542664.1|CB542664	PVEPSE3022H07.g	udp-glucuronic acid decarboxylase 1	629	20	7.54875e-61	0.9295	EC:4.1.1.35
gi|59937519|gb|CB542850.1|CB542850	PVEPSE3026A04.g	ornithine decarboxylase	406	20	8.19993e-14	0.867	EC:4.1.1.17
gi|59938355|gb|CB543684.1|CB543684	PVEPSE3030N19.g	26s proteasome subunit 4	572	20	1.27838e-127	0.9795	EC:3.6.4.3
gi|59936429|gb|CB541866.1|CB541866	PVEPSE3004H07.g	26s proteasome regulatory particle triple-a atpase subunit5a	590	20	3.74074e-97	0.93	EC:3.6.4.3
gi|59937029|gb|CB542360.1|CB542360	PVEPSE3015B03.g	26s protease regulatory subunit	532	20	3.27065e-42	0.998	EC:3.6.4.3
gi|59937365|gb|CB542696.1|CB542696	PVEPSE3023D09.g	26s proteasome subunit 4	412	20	5.68983e-32	0.991	EC:3.6.4.3
gi|59937703|gb|CB543034.1|CB543034	PVEPSE3027J24.g	autoinhibited calcium atpase	547	20	2.82625e-69	0.8095	EC:3.6.3.8
gi|59937924|gb|CB543253.1|CB543253	PVEPSE3028N13.g	atp synthase beta subunit	539	20	1.04986e-80	0.9615	EC:3.6.3.6
gi|59937694|gb|CB543025.1|CB543025	PVEPSE3027J08.g	plasma membrane h+ atpase	372	20	1.5427e-37	0.974	EC:3.6.3.6
gi|59936317|gb|CB541754.1|CB541754	PVEPSE3002G05.g	plasma membrane h+-atpase	499	20	6.0193e-50	0.9775	EC:3.6.3.6
gi|59937867|gb|CB543198.1|CB543198	PVEPSE3028H17.g	atp synthase beta subunit	530	20	4.94081e-101	0.9715	EC:3.6.3.6
gi|59938235|gb|CB543564.1|CB543564	PVEPSE3030F12.g	atp synthase beta subunit	614	20	6.5351e-138	0.9895	EC:3.6.3.6
gi|59938139|gb|CB543468.1|CB543468	PVEPSE3029N22.g	atp synthase cf1 epsilon subunit	513	20	8.57553e-63	0.9645	EC:3.6.3.6
gi|59936402|gb|CB541839.1|CB541839	PVEPSE3004D10.g	atp synthase beta subunit	549	20	3.09426e-123	0.999	EC:3.6.3.6
gi|59936624|gb|CB542061.1|CB542061	PVEPSE3009C09.g	atp synthase beta subunit	389	20	2.1094e-82	0.98	EC:3.6.3.6
gi|59937432|gb|CB542763.1|CB542763	PVEPSE3024F10.g	atp synthase beta subunit	574	20	4.28296e-127	0.98	EC:3.6.3.6
gi|59938206|gb|CB543535.1|CB543535	PVEPSE3030D11.g	abc transporter	631	20	5.89883e-109	0.931	EC:3.6.3.44; EC:3.6.3.30
gi|59936822|gb|CB542241.1|CB542241	PVEPSE3012F03.g	magnesium-chelatase subunit chloroplast	622	20	6.18007e-110	0.94	EC:3.6.1.15; EC:6.6.1.1
gi|59938246|gb|CB543575.1|CB543575	PVEPSE3030G12.g	hypothetical chloroplast rf2	458	20	8.10578e-98	0.9215	EC:3.6.1.15
gi|59937434|gb|CB542765.1|CB542765	PVEPSE3024G01.g	vacuolar h+-translocating inorganic pyrophosphatase	405	20	3.62925e-14	0.9985	EC:3.6.1.1; EC:1.3.1.74
gi|59937313|gb|CB542644.1|CB542644	PVEPSE3022E05.g	allantoate amidohydrolase	616	20	6.82467e-126	0.8665	EC:3.5.3.9
gi|59937494|gb|CB542825.1|CB542825	PVEPSE3025F01.g	n-carbamoylputrescine amidase	374	20	4.52793e-82	0.9385	EC:3.5.1.53; EC:3.5.1.6
gi|59938129|gb|CB543458.1|CB543458	PVEPSE3029N08.g	n -(beta-n-acetylglucosaminyl)-l-asparaginase-like	581	20	4.20357e-86	0.8115	EC:3.5.1.26
gi|59937846|gb|CB543177.1|CB543177	PVEPSE3028F24.g	glutamine amidotransferase subunit	430	20	7.72523e-81	0.9235	EC:3.5.1.2
gi|59937439|gb|CB542770.1|CB542770	PVEPSE3024G06.g	glutamine amidotransferase subunit	546	20	1.6729e-68	0.719	EC:3.5.1.2
gi|59936956|gb|CB542287.1|CB542287	PVEPSE3013G01.g	isoaspartyl peptidase l-asparaginase 2 subunit beta	326	20	4.7645e-31	0.8165	EC:3.5.1.1
gi|59937971|gb|CB543300.1|CB543300	PVEPSE3029B03.g	isoaspartyl peptidase l-asparaginase 2 subunit beta	518	20	1.03334e-80	0.883	EC:3.5.1.1
gi|59938173|gb|CB543502.1|CB543502	PVEPSE3030A13.g	isoaspartyl peptidase l-asparaginase 2 subunit beta	611	20	7.15304e-133	0.8695	EC:3.5.1.1
gi|59937874|gb|CB543205.1|CB543205	PVEPSE3028I11.g	proteasome subunit beta type-1	561	20	3.00894e-100	0.9185	EC:3.4.25.0
gi|59937735|gb|CB543066.1|CB543066	PVEPSE3027M09.g	20s proteasome subunit paf1	513	20	7.60673e-114	0.9565	EC:3.4.25.0
gi|59937621|gb|CB542952.1|CB542952	PVEPSE3027D08.g	aaa-metalloprotease chloroplast precursor	424	20	1.97445e-61	0.899	EC:3.4.24.0; EC:3.6.4.3
gi|59936974|gb|CB542305.1|CB542305	PVEPSE3014C01.g	filamentation temperature-sensitive h 2b	537	20	2.37085e-114	0.96	EC:3.4.24.0; EC:3.6.4.3
gi|59938037|gb|CB543366.1|CB543366	PVEPSE3029G16.g	filamentation temperature-sensitive h 2b	445	20	3.82202e-85	0.987	EC:3.4.24.0; EC:3.6.4.3
gi|59938282|gb|CB543611.1|CB543611	PVEPSE3030J01.g	filamentation temperature-sensitive h 2b	518	20	4.09999e-111	0.9625	EC:3.4.24.0; EC:3.6.4.3
gi|59936443|gb|CB541880.1|CB541880	PVEPSE3005C11.g	chloroplast protease	314	20	3.7764e-31	0.955	EC:3.4.24.0; EC:3.6.4.3
gi|59937376|gb|CB542707.1|CB542707	PVEPSE3023F06.g	chloroplast protease	555	20	1.10942e-106	0.989	EC:3.4.24.0; EC:3.6.4.3
gi|59936799|gb|CB542218.1|CB542218	PVEPSE3012C06.g	o-sialoglycoprotein endopeptidase	584	20	2.14304e-51	0.841	EC:3.4.24.0
gi|59938350|gb|CB543679.1|CB543679	PVEPSE3030N13.g	ethylene-dependent gravitropism-deficient and yellow-green-like 2 protein	628	20	1.56216e-57	0.818	EC:3.4.24.0
gi|59937105|gb|CB542436.1|CB542436	PVEPSE3018D08.g	serine protease	560	20	4.75502e-84	0.8145	EC:3.4.24.0
gi|59937921|gb|CB543250.1|CB543250	PVEPSE3028N01.g	aspartyl protease family protein	337	20	1.03963e-36	0.745	EC:3.4.23.0
gi|59936709|gb|CB542142.1|CB542142	PVEPSE3011A08.g	aspartyl protease	614	20	7.39493e-116	0.77	EC:3.4.23.0
gi|59936655|gb|CB542092.1|CB542092	PVEPSE3010B08.g	aspartyl protease family protein	543	20	2.47098e-101	0.864	EC:3.4.23.0
gi|59937970|gb|CB543299.1|CB543299	PVEPSE3029A24.g	signal peptide peptidase-like 3	604	20	3.15769e-111	0.8785	EC:3.4.23.0
gi|59937170|gb|CB542501.1|CB542501	PVEPSE3019F10.g	signal peptide peptidase-like 5	459	20	5.02447e-92	0.8895	EC:3.4.23.0
gi|59938092|gb|CB543421.1|CB543421	PVEPSE3029K17.g	cysteine proteinase	470	20	1.06436e-83	0.9165	EC:3.4.22.0; EC:1.3.1.74
gi|59937148|gb|CB542479.1|CB542479	PVEPSE3019B09.g	cysteine proteinase cp2	430	20	3.40606e-70	0.891	EC:3.4.22.0
gi|59936268|gb|CB541705.1|CB541705	PVEPSE3001G03.g	cysteine protease	585	20	3.34049e-89	0.9345	EC:3.4.22.0
gi|59937273|gb|CB542604.1|CB542604	PVEPSE3021G12.g	subtilase family protein	637	20	9.16146e-93	0.829	EC:3.4.21.0
gi|59938047|gb|CB543376.1|CB543376	PVEPSE3029H04.g	protein	544	20	1.21661e-100	0.839	EC:3.4.21.0
gi|59937658|gb|CB542989.1|CB542989	PVEPSE3027G06.g	atp-dependent clp protease proteolytic partial	438	20	1.18199e-18	0.9365	EC:3.4.21.0
gi|59936574|gb|CB542011.1|CB542011	PVEPSE3008C08.g	carboxypeptidase c	492	20	9.69803e-91	0.8415	EC:3.4.16.0
gi|59936307|gb|CB541744.1|CB541744	PVEPSE3002F02.g	23s ribosomal rna	587	20	3.11775e-41	0.878	EC:3.4.16.0
gi|59937436|gb|CB542767.1|CB542767	PVEPSE3024G03.g	serine carboxypeptidase-like 7	305	20	6.07938e-32	0.861	EC:3.4.16.0
gi|59937121|gb|CB542452.1|CB542452	PVEPSE3018F08.g	proliferation-associated protein 2g4	540	20	3.5363e-116	0.9655	EC:3.4.11.0
gi|59937902|gb|CB543233.1|CB543233	PVEPSE3028L06.g	aspartyl aminopeptidase	356	20	5.18185e-25	0.8985	EC:3.4.11.0
gi|59936711|gb|CB542144.1|CB542144	PVEPSE3011A12.g	inosine-uridine preferring nucleoside	561	20	7.80017e-62	0.847	EC:3.2.2.3; EC:3.2.2.7; EC:3.2.2.1; EC:3.2.2.2
gi|59936774|gb|CB542197.1|CB542197	PVEPSE3011H11.g	protein	486	20	3.92252e-74	0.877	EC:3.2.2.16
gi|59937968|gb|CB543297.1|CB543297	PVEPSE3029A22.g	beta-hexosaminidase 1	498	20	1.47476e-91	0.8245	EC:3.2.1.52
gi|59937729|gb|CB543060.1|CB543060	PVEPSE3027L24.g	acidic glucanase	432	20	9.55987e-99	0.8875	EC:3.2.1.39; EC:3.2.1.73
gi|59937965|gb|CB543294.1|CB543294	PVEPSE3029A18.g	beta- -glucanase	408	20	6.73708e-82	0.8765	EC:3.2.1.39; EC:3.2.1.73
gi|59936602|gb|CB542039.1|CB542039	PVEPSE3008H03.g	beta- -glucanase	366	20	1.22804e-80	0.92	EC:3.2.1.39
gi|59937438|gb|CB542769.1|CB542769	PVEPSE3024G05.g	beta- -glucanase	616	20	1.07269e-106	0.8975	EC:3.2.1.39
gi|59937323|gb|CB542654.1|CB542654	PVEPSE3022F12.g	protein	565	20	1.25106e-87	0.822	EC:3.2.1.39
gi|59937258|gb|CB542589.1|CB542589	PVEPSE3021E08.g	alpha-xylosidase precursor	519	20	2.68987e-102	0.8965	EC:3.2.1.37; EC:3.2.1.55; EC:3.2.1.20
gi|59937429|gb|CB542760.1|CB542760	PVEPSE3024F05.g	beta-fructosidase	494	20	1.52583e-29	0.9195	EC:3.2.1.26
gi|59937903|gb|CB543234.1|CB543234	PVEPSE3028L07.g	endo-alpha- -glucanase	416	20	2.09659e-76	0.899	EC:3.2.1.21
gi|59937459|gb|CB542790.1|CB542790	PVEPSE3025B01.g	beta glucosidase 42	411	20	5.88106e-44	0.8605	EC:3.2.1.21
gi|59937371|gb|CB542702.1|CB542702	PVEPSE3023E09.g	beta-amylase	533	20	2.29069e-56	0.879	EC:3.2.1.2
gi|59937122|gb|CB542453.1|CB542453	PVEPSE3018F09.g	inactive beta-amylase 9	526	20	2.34341e-103	0.7435	EC:3.2.1.2
gi|59937709|gb|CB543040.1|CB543040	PVEPSE3027K10.g	glycoside hydrolase family 28 protein	399	20	2.32548e-22	0.721	EC:3.2.1.15
gi|59938218|gb|CB543547.1|CB543547	PVEPSE3030E07.g	polygalacturonase-like protein	516	20	8.26435e-104	0.8865	EC:3.2.1.15
gi|59937697|gb|CB543028.1|CB543028	PVEPSE3027J13.g	wound-induced protein win2	389	20	3.42788e-67	0.89	EC:3.2.1.14
gi|59937562|gb|CB542893.1|CB542893	PVEPSE3026G02.g	glycosyl hydrolase family 18 protein	516	20	2.13361e-46	0.841	EC:3.2.1.14
gi|59938105|gb|CB543434.1|CB543434	PVEPSE3029L19.g	class i chitinase	468	20	1.96001e-117	0.8635	EC:3.2.1.14
gi|59937297|gb|CB542628.1|CB542628	PVEPSE3022C04.g	beta glucosidase 43	601	20	1.58757e-138	0.89	EC:3.2.1.117; EC:3.2.1.25; EC:3.2.1.21
gi|59937229|gb|CB542560.1|CB542560	PVEPSE3020H09.g	glycoside hydrolase family 47 protein	386	20	9.61796e-72	0.8045	EC:3.2.1.113; EC:3.2.1.24
gi|59936305|gb|CB541742.1|CB541742	PVEPSE3002E11.g	xyloglucan endotransglucosylase hydrolase	555	20	4.07479e-102	0.903	EC:3.2.1.0; EC:2.4.1.207
gi|59936415|gb|CB541852.1|CB541852	PVEPSE3004F09.g	xyloglucan endotransglucosylase hydrolase	508	20	1.94823e-114	0.944	EC:3.2.1.0; EC:2.4.1.207
gi|59937985|gb|CB543314.1|CB543314	PVEPSE3029C12.g	xyloglucan endotransglucosylase hydrolase protein 9	435	20	1.27989e-103	0.932	EC:3.2.1.0; EC:2.4.1.207
gi|59936981|gb|CB542312.1|CB542312	PVEPSE3014C11.g	phospholipase d	391	20	1.2477e-88	0.9515	EC:3.1.4.4
gi|59937814|gb|CB543145.1|CB543145	PVEPSE3028D13.g	protein	558	20	7.23009e-46	0.9855	EC:3.1.4.12
gi|59937220|gb|CB542551.1|CB542551	PVEPSE3020F07.g	tubby protein	332	20	4.04694e-52	0.836	EC:3.1.4.0
gi|59937385|gb|CB542716.1|CB542716	PVEPSE3023G12.g	pyridoxal phosphate phosphatase	462	20	2.02121e-29	0.827	EC:3.1.3.75
gi|59937307|gb|CB542638.1|CB542638	PVEPSE3022D09.g	multiple inositol polyphosphate phosphatase 1	590	20	7.72157e-106	0.7825	EC:3.1.3.62; EC:3.1.3.2
gi|59938077|gb|CB543406.1|CB543406	PVEPSE3029J09.g	phosphatidylinositol- -trisphosphate 3-phosphatase	520	20	3.64785e-48	0.8425	EC:3.1.3.48; EC:3.1.3.67
gi|59938036|gb|CB543365.1|CB543365	PVEPSE3029G11.g	2-phosphoglycolate phosphatase 1	567	20	5.34169e-117	0.9595	EC:3.1.3.41; EC:3.1.3.18
gi|59938594|gb|CB555965.1|CB555965	PVEPSE3008G08.g	haloacid dehalogenase-like hydrolase domain-containing protein	225	18	2.26539e-12	0.918333	EC:3.1.3.41; EC:3.1.3.18
gi|59936259|gb|CB541696.1|CB541696	PVEPSE3001F01.g	sedoheptulose- -bisphosphatase	495	20	3.99033e-109	0.9355	EC:3.1.3.37; EC:3.1.3.11
gi|59936751|gb|CB542176.1|CB542176	PVEPSE3011F05.g	sedoheptulose- -bisphosphatase	594	20	6.557e-127	0.891	EC:3.1.3.37; EC:3.1.3.11
gi|59936985|gb|CB542316.1|CB542316	PVEPSE3014D08.g	sedoheptulose- -bisphosphatase	362	20	1.01193e-67	0.839	EC:3.1.3.37; EC:3.1.3.11
gi|59937246|gb|CB542577.1|CB542577	PVEPSE3021C11.g	sedoheptulose- -bisphosphatase	631	20	5.2509e-139	0.9385	EC:3.1.3.37; EC:3.1.3.11
gi|59936508|gb|CB541945.1|CB541945	PVEPSE3006G10.g	sedoheptulose- -bisphosphatase	492	20	2.35592e-87	0.928	EC:3.1.3.37; EC:3.1.3.11
gi|59937382|gb|CB542713.1|CB542713	PVEPSE3023G07.g	sedoheptulose- -bisphosphatase	549	20	1.39573e-119	0.93	EC:3.1.3.37; EC:3.1.3.11
gi|59936334|gb|CB541771.1|CB541771	PVEPSE3003B02.g	vegetative storage protein	536	20	6.30308e-85	0.695	EC:3.1.3.2
gi|59937870|gb|CB543201.1|CB543201	PVEPSE3028H22.g	protein	147	20	3.91249e-20	0.8695	EC:3.1.3.2
gi|59936318|gb|CB541755.1|CB541755	PVEPSE3002G06.g	protein	583	20	5.16833e-94	0.899	EC:3.1.3.2
gi|59937141|gb|CB542472.1|CB542472	PVEPSE3019A11.g	enolase-phosphatase e1	429	20	1.05839e-63	0.769	EC:3.1.3.18; EC:3.1.3.77
gi|59938643|gb|CB556014.1|CB556014	PVEPSE3021C10.g	haloacid dehalogenase-like hydrolase domain-containing protein	359	20	4.20386e-25	0.9395	EC:3.1.3.18
gi|59937810|gb|CB543141.1|CB543141	PVEPSE3028D07.g	haloacid dehalogenase-like hydrolase domain-containing protein	445	20	1.83646e-83	0.858	EC:3.1.3.18
gi|59938148|gb|CB543477.1|CB543477	PVEPSE3029O18.g	haloacid dehalogenase-like hydrolase domain-containing protein	337	20	1.20476e-34	0.87	EC:3.1.3.18
gi|59936358|gb|CB541795.1|CB541795	PVEPSE3003E06.g	histidine kinase 4	581	20	1.54295e-75	0.8175	EC:3.1.3.16
gi|59938289|gb|CB543618.1|CB543618	PVEPSE3030J11.g	haloacid dehalogenase-like hydrolase domain-containing protein	646	20	7.89359e-96	0.7865	EC:3.1.3.12
gi|59937442|gb|CB542773.1|CB542773	PVEPSE3024G12.g	fructose- -bisphosphatase	438	20	1.57301e-50	0.9045	EC:3.1.3.11
gi|59938180|gb|CB543509.1|CB543509	PVEPSE3030B07.g	gag-pol polyprotein	449	20	6.51382e-81	0.5825	EC:3.1.26.4; EC:2.7.7.49
gi|59937706|gb|CB543037.1|CB543037	PVEPSE3027K05.g	protein	607	20	1.04454e-24	0.527	EC:3.1.26.4
gi|59937160|gb|CB542491.1|CB542491	PVEPSE3019E01.g	ubiquitin carboxyl-terminal hydrolase 12	405	20	9.50384e-58	0.949	EC:3.1.2.15
gi|59937095|gb|CB542426.1|CB542426	PVEPSE3018C05.g	ubiquitin-specific protease 14	585	20	5.69052e-85	0.8335	EC:3.1.2.15
gi|59937453|gb|CB542784.1|CB542784	PVEPSE3025A04.g	ccr4-associated factor	489	20	2.85623e-88	0.834	EC:3.1.13.4
gi|59937645|gb|CB542976.1|CB542976	PVEPSE3027E24.g	triacylglycerol lipase 1	438	20	4.85585e-62	0.794	EC:3.1.1.3; EC:3.1.1.26
gi|59938598|gb|CB555969.1|CB555969	PVEPSE3010A12.g	sku5 similar 5 protein	310	20	8.15169e-15	0.9155	EC:3.1.1.11; EC:1.10.3.3
gi|59937527|gb|CB542858.1|CB542858	PVEPSE3026B07.g	pectin methylesterase	501	20	1.0576e-77	0.7945	EC:3.1.1.11
gi|59936244|gb|CB541681.1|CB541681	PVEPSE3001C09.g	protein	373	20	7.27382e-46	0.8435	EC:3.1.1.11
gi|59937231|gb|CB542562.1|CB542562	PVEPSE3021A05.g	gibberellin receptor	444	20	3.5524e-51	0.7545	EC:3.1.1.1
gi|59936543|gb|CB541980.1|CB541980	PVEPSE3007G01.g	alpha beta fold family protein	411	20	7.00208e-83	0.817	EC:3.1.1.1
gi|59937444|gb|CB542775.1|CB542775	PVEPSE3024H02.g	gibberellin receptor	531	20	2.32925e-63	0.6985	EC:3.1.1.1
gi|59937016|gb|CB542347.1|CB542347	PVEPSE3014H10.g	gdsl-motif lipase hydrolase family protein	353	20	2.42555e-63	0.7965	EC:3.1.1.1
gi|59936369|gb|CB541806.1|CB541806	PVEPSE3003G02.g	lipoic acid synthase	378	20	3.03132e-74	0.952	EC:2.8.1.8
gi|59936404|gb|CB541841.1|CB541841	PVEPSE3004D12.g	rna polymerase rpb6	517	20	8.24269e-66	0.9365	EC:2.7.7.6
gi|59937918|gb|CB543247.1|CB543247	PVEPSE3028M19.g	rna polymerase rpb6	343	20	2.87771e-16	0.8125	EC:2.7.7.6
gi|59936393|gb|CB541830.1|CB541830	PVEPSE3004C01.g	act domain-containing protein	568	20	2.2362e-64	0.8495	EC:2.7.7.59
gi|59937663|gb|CB542994.1|CB542994	PVEPSE3027G19.g	elongation factor 1-	435	20	1.27045e-66	0.9625	EC:2.7.7.4
gi|59938093|gb|CB543422.1|CB543422	PVEPSE3029K19.g	elongation factor 1-	528	20	6.09538e-89	0.9825	EC:2.7.7.4
gi|59938578|gb|CB555949.1|CB555949	PVEPSE3004A05.g	adp-glucose pyrophosphorylase small subunit	508	20	6.27853e-46	0.982	EC:2.7.7.27
gi|59936582|gb|CB542019.1|CB542019	PVEPSE3008D12.g	gdp-l-galactose phosphorylase	344	20	2.08339e-17	0.767	EC:2.7.7.22
gi|59936546|gb|CB541983.1|CB541983	PVEPSE3007G06.g	gdp-l-galactose phosphorylase	513	20	1.48378e-65	0.891	EC:2.7.7.22
gi|59937504|gb|CB542835.1|CB542835	PVEPSE3025G04.g	gdp-l-galactose phosphorylase	482	20	1.81652e-107	0.9215	EC:2.7.7.22
gi|59937624|gb|CB542955.1|CB542955	PVEPSE3027D11.g	gdp-l-galactose phosphorylase	506	20	1.56681e-87	0.896	EC:2.7.7.22
gi|59938313|gb|CB543642.1|CB543642	PVEPSE3030K22.g	peptidyl-prolyl cis-trans isomerase	347	20	1.81062e-60	0.907	EC:2.7.7.19; EC:5.2.1.8
gi|59936407|gb|CB541844.1|CB541844	PVEPSE3004E03.g	ctp:phosphorylcholine cytidylyltransferase	481	20	2.94839e-108	0.9185	EC:2.7.7.15
gi|59938006|gb|CB543335.1|CB543335	PVEPSE3029E04.g	adp-glucose pyrophosphorylase-like protein	603	20	5.43154e-74	0.897	EC:2.7.7.13
gi|59936670|gb|CB542107.1|CB542107	PVEPSE3010D09.g	chloroplast elongation factor (ef- )	421	20	5.96245e-18	0.8905	EC:2.7.7.0
gi|59936541|gb|CB541978.1|CB541978	PVEPSE3007F08.g	udp-glucose pyrophosphorylase 3	411	12	3.74111e-14	0.78	EC:2.7.7.0
gi|59937041|gb|CB542372.1|CB542372	PVEPSE3015C07.g	udp-glucose pyrophosphorylase 3	587	20	2.06602e-82	0.7445	EC:2.7.7.0
gi|59937661|gb|CB542992.1|CB542992	PVEPSE3027G17.g	chloroplast elongation factor tub	464	20	5.00197e-47	0.961	EC:2.7.7.0
gi|59937176|gb|CB542507.1|CB542507	PVEPSE3019G07.g	translation elongation factor ef-tu chloroplast	381	20	1.54216e-22	0.983	EC:2.7.7.0
gi|59937476|gb|CB542807.1|CB542807	PVEPSE3025D01.g	rna polymerase i largest subunit	521	12	1.9999e-27	0.6	EC:2.7.7.0
gi|59937977|gb|CB543306.1|CB543306	PVEPSE3029B20.g	atp binding	597	20	5.87693e-58	0.8805	EC:2.7.6.2; EC:2.7.7.49; EC:3.6.4.3
gi|59937248|gb|CB542579.1|CB542579	PVEPSE3021D03.g	phosphoribosyl pyrophosphate synthase	620	20	2.83129e-78	0.956	EC:2.7.6.1
gi|59936455|gb|CB541892.1|CB541892	PVEPSE3005F10.g	nucleoside diphosphate kinase 3	405	20	7.42697e-34	0.9185	EC:2.7.4.6
gi|59938177|gb|CB543506.1|CB543506	PVEPSE3030B01.g	nucleoside diphosphate kinase 3	452	20	2.38084e-42	0.934	EC:2.7.4.6
gi|59936611|gb|CB542048.1|CB542048	PVEPSE3009A07.g	adenylate kinase	369	20	3.70842e-65	0.883	EC:2.7.4.3
gi|59936571|gb|CB542008.1|CB542008	PVEPSE3008C05.g	phosphoglycerate kinase	429	20	1.29352e-83	0.9495	EC:2.7.2.3
gi|59936686|gb|CB542121.1|CB542121	PVEPSE3010G04.g	phospho-glycerate kinase	495	20	1.19323e-86	0.9365	EC:2.7.2.3
gi|59937518|gb|CB542849.1|CB542849	PVEPSE3026A02.g	phosphoglycerate kinase	564	20	9.98428e-102	0.9615	EC:2.7.2.3
gi|59937533|gb|CB542864.1|CB542864	PVEPSE3026C04.g	glutamate-trna ligase	439	17	1.87186e-14	0.796471	EC:2.7.13.3; EC:6.1.1.17
gi|59937554|gb|CB542885.1|CB542885	PVEPSE3026F03.g	protein kinase	631	20	2.92661e-126	0.9555	EC:2.7.112.1; EC:2.7.11.25
gi|59936612|gb|CB542049.1|CB542049	PVEPSE3009A09.g	protein	457	20	1.25035e-57	0.924	EC:2.7.11.7
gi|59937871|gb|CB543202.1|CB543202	PVEPSE3028H24.g	big map kinase	405	20	3.29796e-67	0.93	EC:2.7.11.24
gi|59937338|gb|CB542669.1|CB542669	PVEPSE3023A02.g	casein kinase ii alpha subunit	599	20	9.01404e-101	0.9745	EC:2.7.11.23; EC:2.7.10.0
gi|59937139|gb|CB542470.1|CB542470	PVEPSE3019A04.g	protein	388	20	2.53509e-68	0.924	EC:2.7.11.23
gi|59937070|gb|CB542401.1|CB542401	PVEPSE3015G10.g	serine threonine protein kinase	451	20	3.75515e-72	0.7575	EC:2.7.11.23
gi|59936494|gb|CB541931.1|CB541931	PVEPSE3006F06.g	protein	479	20	1.6968e-64	0.8255	EC:2.7.11.23
gi|59938342|gb|CB543671.1|CB543671	PVEPSE3030M19.g	protein	542	20	1.84842e-95	0.806	EC:2.7.11.22
gi|59938158|gb|CB543487.1|CB543487	PVEPSE3029P09.g	pyruvate dehydrogenase kinase	497	20	1.06949e-51	0.932	EC:2.7.11.2
gi|59937290|gb|CB542621.1|CB542621	PVEPSE3022B07.g	protein kinase	541	20	5.92802e-107	0.837	EC:2.7.11.17
gi|59938666|gb|CB556037.1|CB556037	PVEPSE3023E04.g	protein kinase	559	20	1.04824e-71	0.8715	EC:2.7.11.17
gi|59937242|gb|CB542573.1|CB542573	PVEPSE3021B09.g	calcium dependent protein kinase	545	20	9.53535e-91	0.9135	EC:2.7.11.17
gi|59936520|gb|CB541957.1|CB541957	PVEPSE3007A06.g	cbl-interacting protein kinase	498	20	1.21251e-90	0.8755	EC:2.7.11.17
gi|59936510|gb|CB541947.1|CB541947	PVEPSE3006H03.g	non-specific serine threonine protein kinase	407	20	6.90663e-33	0.8425	EC:2.7.11.13
gi|59936554|gb|CB541991.1|CB541991	PVEPSE3007H09.g	agc (camp- cgmp-dependent and protein kinase c) kinase family protein	427	20	2.94596e-92	0.927	EC:2.7.11.13
gi|59937650|gb|CB542981.1|CB542981	PVEPSE3027F15.g	phototropin 2	387	20	5.60254e-57	0.908	EC:2.7.11.13
gi|59937937|gb|CB543266.1|CB543266	PVEPSE3028O17.g	protein	474	20	8.25164e-93	0.898	EC:2.7.11.0; EC:1.3.1.74; EC:3.1.3.16
gi|59938120|gb|CB543449.1|CB543449	PVEPSE3029M12.g	non-specific serine threonine protein kinase	502	20	3.28703e-109	0.9015	EC:2.7.11.0
gi|59938644|gb|CB556015.1|CB556015	PVEPSE3021C12.g	protein	423	20	4.51131e-26	0.696	EC:2.7.11.0
gi|59936772|gb|CB542195.1|CB542195	PVEPSE3011H09.g	serine threonine-protein kinase afc3	289	19	8.1414e-16	0.833684	EC:2.7.11.0
gi|59936497|gb|CB541934.1|CB541934	PVEPSE3006F09.g	rust resistance protein	463	5	3.5034e-21	0.694	EC:2.7.11.0
gi|59938720|gb|CB556091.1|CB556091	PVEPSE3029G03.g	serine threonine-specific protein	355	6	3.95251e-21	0.78	EC:2.7.11.0
gi|59936941|gb|CB542272.1|CB542272	PVEPSE3013C12.g	serine threonine protein	511	20	2.80001e-52	0.737	EC:2.7.11.0
gi|59936265|gb|CB541702.1|CB541702	PVEPSE3001F11.g	protein	420	19	1.33528e-40	0.712632	EC:2.7.11.0
gi|59936492|gb|CB541929.1|CB541929	PVEPSE3006F02.g	protein	448	17	2.38449e-43	0.801176	EC:2.7.11.0
gi|59936328|gb|CB541765.1|CB541765	PVEPSE3003A04.g	kinase family protein	597	20	2.9655e-46	0.988	EC:2.7.11.0
gi|59937266|gb|CB542597.1|CB542597	PVEPSE3021F09.g	protein	585	20	6.42299e-94	0.82	EC:2.7.11.0
gi|59936930|gb|CB542261.1|CB542261	PVEPSE3013A03.g	kinase family protein	519	17	2.08545e-28	0.678235	EC:2.7.11.0
gi|59937825|gb|CB543156.1|CB543156	PVEPSE3028E14.g	map kinase kinase 5	441	20	1.01832e-98	0.903	EC:2.7.11.0
gi|59938002|gb|CB543331.1|CB543331	PVEPSE3029D21.g	protein kinase - like protein	538	20	2.63769e-97	0.9405	EC:2.7.11.0
gi|59936361|gb|CB541798.1|CB541798	PVEPSE3003E09.g	epoxide hydrolase	655	20	1.34412e-137	0.8735	EC:2.7.10.2; EC:3.3.2.9
gi|59937545|gb|CB542876.1|CB542876	PVEPSE3026E02.g	protein kinase apk1a	570	20	1.88253e-67	0.78	EC:2.7.10.2; EC:2.7.11.0
gi|59936949|gb|CB542280.1|CB542280	PVEPSE3013E06.g	protein kinase	340	9	1.79037e-20	0.832222	EC:2.7.10.2
gi|59937710|gb|CB543041.1|CB543041	PVEPSE3027K11.g	epoxide hydrolase	477	20	3.25568e-98	0.886	EC:2.7.10.2
gi|59938747|gb|CB556118.1|CB556118	PVEPSE3030F21.g	shikimate kinase like 2	378	18	4.27879e-34	0.842222	EC:2.7.1.71
gi|59938236|gb|CB543565.1|CB543565	PVEPSE3030F13.g	shikimate kinase-like protein	480	19	4.8105e-51	0.768947	EC:2.7.1.71
gi|59937532|gb|CB542863.1|CB542863	PVEPSE3026C01.g	pyruvate kinase	260	20	3.36518e-40	0.9085	EC:2.7.1.40
gi|59938360|gb|CB543689.1|CB543689	PVEPSE3030O03.g	pyruvate kinase	620	20	1.45071e-132	0.9655	EC:2.7.1.40
gi|59937672|gb|CB543003.1|CB543003	PVEPSE3027H06.g	phosphoribulokinase precursor	457	20	7.50475e-44	0.9565	EC:2.7.1.19
gi|59936330|gb|CB541767.1|CB541767	PVEPSE3003A08.g	phosphoribulokinase	397	20	7.51381e-78	0.905	EC:2.7.1.19
gi|59937208|gb|CB542539.1|CB542539	PVEPSE3020D11.g	phosphoribulokinase	471	20	1.22901e-98	0.952	EC:2.7.1.19
gi|59937215|gb|CB542546.1|CB542546	PVEPSE3020E10.g	phosphoribulokinase	403	20	2.88391e-84	0.95	EC:2.7.1.19
gi|59938331|gb|CB543660.1|CB543660	PVEPSE3030L24.g	phosphoribulokinase precursor	396	20	2.23623e-28	0.941	EC:2.7.1.19
gi|59936417|gb|CB541854.1|CB541854	PVEPSE3004G01.g	phosphoribulokinase precursor	532	20	2.22868e-114	0.9605	EC:2.7.1.19
gi|59937421|gb|CB542752.1|CB542752	PVEPSE3024E05.g	phosphoribulokinase precursor	522	20	7.1837e-117	0.9735	EC:2.7.1.19
gi|59936552|gb|CB541989.1|CB541989	PVEPSE3007H05.g	protein	368	20	1.71906e-55	0.726	EC:2.7.1.17
gi|59936524|gb|CB541961.1|CB541961	PVEPSE3007B02.g	at5g23450-like protein	453	20	6.85285e-86	0.772	EC:2.7.1.107; EC:2.7.7.49; EC:2.7.1.138
gi|59938376|gb|CB543705.1|CB543705	PVEPSE3030P03.g	phosphatidylinositol 3-and 4-kinase family protein	543	20	2.17905e-41	0.6695	EC:2.7.1.0
gi|59938033|gb|CB543362.1|CB543362	PVEPSE3029G07.g	tyrosine aminotransferase	530	20	5.63736e-65	0.809	EC:2.6.1.5; EC:4.4.1.14
gi|59937120|gb|CB542451.1|CB542451	PVEPSE3018F07.g	aminotransferase 2	523	20	2.00031e-95	0.95	EC:2.6.1.44; EC:2.6.1.51; EC:2.6.1.45
gi|59936970|gb|CB542301.1|CB542301	PVEPSE3014B07.g	alanine-2-oxoglutarate aminotransferase 2	375	20	9.87532e-28	0.932	EC:2.6.1.44; EC:2.3.2.2; EC:4.4.1.14; EC:2.6.1.2; EC:2.3.2.15; EC:2.6.1.4
gi|59937211|gb|CB542542.1|CB542542	PVEPSE3020E03.g	alanine-2-oxoglutarate aminotransferase 2	357	20	6.99679e-67	0.9445	EC:2.6.1.44; EC:2.3.2.2; EC:4.4.1.14; EC:2.6.1.2; EC:2.3.2.15; EC:2.6.1.4
gi|59937450|gb|CB542781.1|CB542781	PVEPSE3024H12.g	s-adenosylmethionine synthetase	626	20	1.3174e-135	0.9805	EC:2.5.1.6
gi|59937223|gb|CB542554.1|CB542554	PVEPSE3020G06.g	cystathionine gamma-synthase	490	20	1.8262e-101	0.8895	EC:2.5.1.48
gi|59937418|gb|CB542749.1|CB542749	PVEPSE3024D10.g	cystathionine gamma-synthase	467	20	6.39579e-75	0.9285	EC:2.5.1.48
gi|59938713|gb|CB556084.1|CB556084	PVEPSE3029A20.g	cystathionine gamma-synthase	419	20	1.18469e-41	0.9255	EC:2.5.1.48
gi|59936331|gb|CB541768.1|CB541768	PVEPSE3003A10.g	cysteine synthase	541	20	1.11947e-98	0.9505	EC:2.5.1.47
gi|59937413|gb|CB542744.1|CB542744	PVEPSE3024D03.g	cysteine synthase	588	20	1.70136e-13	0.938	EC:2.5.1.47
gi|59937741|gb|CB543072.1|CB543072	PVEPSE3027M18.g	oas-tl4 cysteine synthase	393	20	5.84617e-31	0.9635	EC:2.5.1.47
gi|59936545|gb|CB541982.1|CB541982	PVEPSE3007G04.g	cysteine synthase	287	20	6.2985e-13	0.967	EC:2.5.1.47
gi|59936347|gb|CB541784.1|CB541784	PVEPSE3003C06.g	phytoene synthase	556	20	8.61769e-47	0.785	EC:2.5.1.32
gi|59937698|gb|CB543029.1|CB543029	PVEPSE3027J15.g	glutathione s-transferase	508	20	3.48483e-117	0.858	EC:2.5.1.18
gi|59937216|gb|CB542547.1|CB542547	PVEPSE3020E11.g	in2-1 protein	377	20	5.67156e-13	0.837	EC:2.5.1.18
gi|59936744|gb|CB542171.1|CB542171	PVEPSE3011E06.g	glutathione s-transferase	641	20	1.78787e-113	0.778	EC:2.5.1.18
gi|59936759|gb|CB542184.1|CB542184	PVEPSE3011G06.g	geranylgeranyl pyrophosphate synthase	620	20	2.1971e-73	0.847	EC:2.5.1.10; EC:2.5.1.29; EC:2.5.1.30; EC:2.5.1.1
gi|59936483|gb|CB541920.1|CB541920	PVEPSE3006D10.g	glycosyltransferase family 14	380	20	2.29993e-40	0.7115	EC:2.4.2.26
gi|59938741|gb|CB556112.1|CB556112	PVEPSE3030B10.g	nucleotide-diphospho-sugar transferase domain-containing protein	245	16	1.71946e-17	0.72125	EC:2.4.1.80
gi|59936973|gb|CB542304.1|CB542304	PVEPSE3014B12.g	cazy family gt8	483	20	7.45116e-76	0.904	EC:2.4.1.43
gi|59937939|gb|CB543268.1|CB543268	PVEPSE3028O19.g	#NAME?	458	20	5.02776e-79	0.9125	EC:2.4.1.34
gi|59936219|gb|CB541656.1|CB541656	PVEPSE3017G04.b	granule-bound starch synthase	355	20	1.29667e-16	0.8515	EC:2.4.1.242; EC:2.4.1.11; EC:2.4.1.21
gi|59938669|gb|CB556040.1|CB556040	PVEPSE3023F07.g	udp-l-arabinose mutase-like protein	310	20	4.91448e-24	0.948	EC:2.4.1.186
gi|59937407|gb|CB542738.1|CB542738	PVEPSE3024C02.g	sucrose synthase	600	20	8.74065e-135	0.941	EC:2.4.1.14; EC:2.4.1.13
gi|59936315|gb|CB541752.1|CB541752	PVEPSE3002G02.g	sucrose-phosphate synthase	297	20	2.94811e-18	0.742	EC:2.4.1.14
gi|59937165|gb|CB542496.1|CB542496	PVEPSE3019E12.g	cellulose synthase	336	20	2.13362e-17	0.824	EC:2.4.1.12
gi|59937667|gb|CB542998.1|CB542998	PVEPSE3027G23.g	granule-bound starch synthase	525	20	1.74217e-106	0.9055	EC:2.4.1.11; EC:2.4.1.21
gi|59938075|gb|CB543404.1|CB543404	PVEPSE3029J06.g	flavonol 3-o-glucosyltransferase	501	20	8.11477e-23	0.733	EC:2.4.1.0
gi|59937926|gb|CB543255.1|CB543255	PVEPSE3028N16.g	udp-glycosyltransferase-like protein	505	20	2.2305e-49	0.691	EC:2.4.1.0
gi|59936174|gb|CB541611.1|CB541611	PVEPSE3016E09.b	protein	409	20	1.44346e-40	0.74	EC:2.4.1.0
gi|59936422|gb|CB541859.1|CB541859	PVEPSE3004G08.g	protein	579	20	6.7182e-65	0.7065	EC:2.4.1.0
gi|59938021|gb|CB543350.1|CB543350	PVEPSE3029F06.g	protein	516	20	1.00797e-71	0.686	EC:2.3.2.2; EC:2.3.2.15
gi|59938230|gb|CB543559.1|CB543559	PVEPSE3030F05.g	chalcone synthase	454	20	8.44078e-82	0.9405	EC:2.3.1.74
gi|59936738|gb|CB542165.1|CB542165	PVEPSE3011D10.g	global transcription factor group e4	615	20	2.21651e-47	0.707	EC:2.3.1.48
gi|59937460|gb|CB542791.1|CB542791	PVEPSE3025B03.g	transducin wd40 domain-containing protein	607	20	1.60873e-44	0.8335	EC:2.3.1.48
gi|59937359|gb|CB542690.1|CB542690	PVEPSE3023C12.g	transducin wd-40 repeat-containing protein	599	20	4.41794e-58	0.772	EC:2.3.1.48
gi|59937778|gb|CB543109.1|CB543109	PVEPSE3028A17.g	lecithine cholesterol acyltransferase-like protein	566	20	1.06564e-71	0.72	EC:2.3.1.43
gi|59937484|gb|CB542815.1|CB542815	PVEPSE3025D12.g	3 -n-debenzoyl-2 -deoxytaxol n-	422	20	7.7889e-76	0.757	EC:2.3.1.167
gi|59937052|gb|CB542383.1|CB542383	PVEPSE3015E05.g	anthranilate n-benzoyltransferase	303	20	1.24256e-11	0.7475	EC:2.3.1.133; EC:2.3.1.99
gi|59938233|gb|CB543562.1|CB543562	PVEPSE3030F08.g	poly -binding protein	404	20	2.28703e-25	0.905	EC:2.3.1.0
gi|59937807|gb|CB543138.1|CB543138	PVEPSE3028D04.g	hydroxycinnamoyl shikimate quinate hydroxycinnamoyltransferase	310	20	3.48325e-30	0.6	EC:2.3.1.0
gi|59936206|gb|CB541643.1|CB541643	PVEPSE3017C04.b	beta-ketoacyl-coa synthase family protein	441	14	4.76966e-12	0.752857	EC:2.3.1.0
gi|59937275|gb|CB542606.1|CB542606	PVEPSE3021H06.g	transketolase precursor	413	20	2.1421e-23	0.949	EC:2.2.1.1
gi|59938131|gb|CB543460.1|CB543460	PVEPSE3029N11.g	at3g60750-like protein	431	20	1.99481e-87	0.959	EC:2.2.1.1
gi|59938291|gb|CB543620.1|CB543620	PVEPSE3030J13.g	precursor of carboxylase t-protein glycine decarboxylase complex	607	20	4.55638e-133	0.946	EC:2.1.2.10; EC:2.6.1.0
gi|59937783|gb|CB543114.1|CB543114	PVEPSE3028B05.g	aminomethyltransferase	492	20	5.08267e-99	0.9275	EC:2.1.2.10; EC:2.6.1.0
gi|59937623|gb|CB542954.1|CB542954	PVEPSE3027D10.g	precursor of carboxylase t-protein glycine decarboxylase complex	376	20	2.94264e-81	0.925	EC:2.1.2.10; EC:2.6.1.0
gi|59937932|gb|CB543261.1|CB543261	PVEPSE3028O06.g	precursor of carboxylase t-protein glycine decarboxylase complex	400	20	1.12605e-72	0.955	EC:2.1.2.10; EC:2.6.1.0
gi|59938027|gb|CB543356.1|CB543356	PVEPSE3029F19.g	domains rearranged methyltransferase	423	20	7.95144e-79	0.894	EC:2.1.1.37
gi|59938657|gb|CB556028.1|CB556028	PVEPSE3022F04.g	caffeoyl- o-methyltransferase	370	20	2.0589e-32	0.985	EC:2.1.1.104
gi|59937788|gb|CB543119.1|CB543119	PVEPSE3028B11.g	phosphoethanolamine n-methyltransferase	570	20	2.23477e-61	0.907	EC:2.1.1.103
gi|59937267|gb|CB542598.1|CB542598	PVEPSE3021F11.g	phosphoethanolamine n-methyltransferase	373	20	1.01705e-47	0.795	EC:2.1.1.103
gi|59936793|gb|CB542214.1|CB542214	PVEPSE3012C02.g	uncharacterized protein	544	20	1.14111e-91	0.858	EC:2.1.1.0
gi|59937913|gb|CB543244.1|CB543244	PVEPSE3028M13.g	protein	388	20	1.1568e-66	0.7785	EC:2.1.1.0
gi|59937511|gb|CB542842.1|CB542842	PVEPSE3025H01.g	protein	489	20	5.36349e-80	0.887	EC:2.1.1.0
gi|59938162|gb|CB543491.1|CB543491	PVEPSE3029P14.g	methyltransferase pmt20	631	20	5.09865e-120	0.815	EC:2.1.1.0
gi|59938371|gb|CB543700.1|CB543700	PVEPSE3030O21.g	methyltransferase pmt3	585	20	3.93737e-77	0.857	EC:2.1.1.0
gi|59937879|gb|CB543210.1|CB543210	PVEPSE3028I24.g	methyltransferase pmt3	289	20	2.99675e-51	0.895	EC:2.1.1.0
gi|59936873|gb|CB542242.1|CB542242	PVEPSE3012F04.g	cytochrome c oxidase polypeptide vib	501	20	7.13723e-40	0.9075	EC:1.9.3.1
gi|59937712|gb|CB543043.1|CB543043	PVEPSE3027K13.g	methionine sulfoxide reductase type	567	20	5.71944e-112	0.8415	EC:1.8.4.11
gi|59936241|gb|CB541678.1|CB541678	PVEPSE3001C05.g	thioredoxin h	613	20	2.62458e-58	0.8495	EC:1.8.4.0
gi|59936466|gb|CB541903.1|CB541903	PVEPSE3006A04.g	thioredoxin h	395	20	2.07765e-29	0.8445	EC:1.8.4.0
gi|59937963|gb|CB543292.1|CB543292	PVEPSE3029A16.g	thioredoxin y2	509	20	3.12012e-35	0.8645	EC:1.8.4.0
gi|59937478|gb|CB542809.1|CB542809	PVEPSE3025D03.g	glutathione reductase	574	20	4.4427e-120	0.912	EC:1.8.1.7
gi|59937705|gb|CB543036.1|CB543036	PVEPSE3027K03.g	dihydrolipoamide dehydrogenase	558	20	3.60084e-119	0.9295	EC:1.8.1.4
gi|59938277|gb|CB543606.1|CB543606	PVEPSE3030I14.g	dihydrolipoamide dehydrogenase precursor	485	20	1.90438e-60	0.872	EC:1.8.1.4
gi|59938624|gb|CB555995.1|CB555995	PVEPSE3015A09.g	cytochrome b5	436	20	4.59243e-22	0.8515	EC:1.7.1.1
gi|59938074|gb|CB543403.1|CB543403	PVEPSE3029J05.g	ferredoxin-nadp reductase	455	20	8.28868e-99	0.9495	EC:1.6.99.1; EC:1.18.1.2
gi|59936419|gb|CB541856.1|CB541856	PVEPSE3004G03.g	ferredoxin-nadp+ reductase	336	20	6.55624e-63	0.9075	EC:1.6.99.1; EC:1.18.1.2
gi|59936566|gb|CB542003.1|CB542003	PVEPSE3008B07.g	ferredoxin-nadp+ reductase	485	20	3.38653e-77	0.9615	EC:1.6.99.1; EC:1.18.1.2
gi|59937490|gb|CB542821.1|CB542821	PVEPSE3025E09.g	quinone oxidoreductase	520	20	2.59503e-92	0.853	EC:1.6.5.5
gi|59936161|gb|CB541598.1|CB541598	PVEPSE3016B01.b	quinone oxidoreductase	402	20	1.02949e-52	0.851	EC:1.6.5.5
gi|59937896|gb|CB543227.1|CB543227	PVEPSE3028K19.g	nadh-ubiquinone oxidoreductase 13 kda-b subunit	453	20	3.70682e-96	0.8625	EC:1.6.5.3
gi|59936295|gb|CB541732.1|CB541732	PVEPSE3002C04.g	ferredoxin-dependent glutamate synthase	561	20	5.60026e-73	0.919	EC:1.4.7.1
gi|59938189|gb|CB543518.1|CB543518	PVEPSE3030C05.g	ferredoxin-dependent glutamate synthase	565	20	2.47702e-40	0.8765	EC:1.4.7.1
gi|59936714|gb|CB542147.1|CB542147	PVEPSE3011B04.g	glycine decarboxylase multi-enzyme h subunit	532	20	4.39116e-100	0.913	EC:1.4.4.2; EC:2.1.2.10
gi|59937035|gb|CB542366.1|CB542366	PVEPSE3015B09.g	p- protein	531	20	5.74368e-43	0.926	EC:1.4.4.2; EC:1.3.1.74
gi|59938151|gb|CB543480.1|CB543480	PVEPSE3029O23.g	p- protein	553	20	7.35566e-43	0.926	EC:1.4.4.2; EC:1.3.1.74
gi|59936256|gb|CB541693.1|CB541693	PVEPSE3001E06.g	glycine dehydrogenase	614	20	1.49913e-127	0.969	EC:1.4.4.2; EC:1.3.1.74
gi|59937497|gb|CB542828.1|CB542828	PVEPSE3025F08.g	p- protein	369	20	1.34102e-66	0.939	EC:1.4.4.2
gi|59937370|gb|CB542701.1|CB542701	PVEPSE3023E08.g	floral homeotic protein	520	20	5.69719e-28	0.8175	EC:1.3.1.74
gi|59938195|gb|CB543524.1|CB543524	PVEPSE3030C18.g	70 kda heat shock protein	508	20	3.07939e-106	0.9625	EC:1.3.1.74
gi|59937499|gb|CB542830.1|CB542830	PVEPSE3025F10.g	2-alkenal reductase	489	20	1.13392e-93	0.838	EC:1.3.1.74
gi|59936669|gb|CB542106.1|CB542106	PVEPSE3010D06.g	leucine rich repeat protein	586	20	1.97259e-101	0.8595	EC:1.3.1.74
gi|59936220|gb|CB541657.1|CB541657	PVEPSE3017G06.b	leucine rich repeat protein	487	20	5.12812e-29	0.851	EC:1.3.1.74
gi|59936276|gb|CB541713.1|CB541713	PVEPSE3001G12.g	heat shock	527	20	1.01213e-96	0.99	EC:1.3.1.74
gi|59937379|gb|CB542710.1|CB542710	PVEPSE3023F12.g	protein	581	20	1.48829e-42	0.694	EC:1.3.1.74
gi|59938221|gb|CB543550.1|CB543550	PVEPSE3030E10.g	protein	310	20	2.51979e-49	0.8035	EC:1.3.1.74
gi|59936258|gb|CB541695.1|CB541695	PVEPSE3001E08.g	leucine rich repeat protein	576	20	1.21106e-80	0.8255	EC:1.3.1.74
gi|59937718|gb|CB543049.1|CB543049	PVEPSE3027L06.g	sorbitol transporter	457	20	1.63209e-92	0.904	EC:1.3.1.74
gi|59937300|gb|CB542631.1|CB542631	PVEPSE3022C10.g	sorbitol transporter	521	20	6.3081e-79	0.8365	EC:1.3.1.74
gi|59937797|gb|CB543128.1|CB543128	PVEPSE3028C08.g	heat shock protein 70	364	20	7.52093e-76	0.9745	EC:1.3.1.74
gi|59938348|gb|CB543677.1|CB543677	PVEPSE3030N07.g	heat shock protein 70	510	20	3.72545e-47	0.8565	EC:1.3.1.74
gi|59936384|gb|CB541821.1|CB541821	PVEPSE3004A10.g	23kda polypeptide of the oxygen evolving complex of photosystem ii	530	20	8.82377e-101	0.8675	EC:1.3.1.74
gi|59938294|gb|CB543623.1|CB543623	PVEPSE3030J17.g	23kda polypeptide of the oxygen evolving complex of photosystem ii	374	20	2.41814e-64	0.846	EC:1.3.1.74
gi|59936357|gb|CB541794.1|CB541794	PVEPSE3003E05.g	leucine rich repeat protein	395	20	5.77941e-45	0.8585	EC:1.3.1.74
gi|59937083|gb|CB542414.1|CB542414	PVEPSE3018A05.g	histidine phosphotransfer protein	477	20	2.82017e-79	0.87	EC:1.3.1.74
gi|59936476|gb|CB541913.1|CB541913	PVEPSE3006C06.g	serine threonine kinase	540	20	6.88234e-22	0.9565	EC:1.3.1.74
gi|59937671|gb|CB543002.1|CB543002	PVEPSE3027H05.g	serine threonine kinase	496	20	1.19142e-94	0.9495	EC:1.3.1.74
gi|59936472|gb|CB541909.1|CB541909	PVEPSE3006B09.g	photosystem ii oxygen-evolving complex 23k protein	335	20	4.35131e-51	0.899	EC:1.3.1.74
gi|59936875|gb|CB542244.1|CB542244	PVEPSE3012F06.g	photosystem ii oxygen-evolving complex 23k protein	355	20	4.92567e-41	0.884	EC:1.3.1.74
gi|59937713|gb|CB543044.1|CB543044	PVEPSE3027K15.g	photosystem ii oxygen-evolving complex 23k protein	508	20	2.30704e-62	0.9365	EC:1.3.1.74
gi|59936728|gb|CB542157.1|CB542157	PVEPSE3011C09.g	protein	565	20	1.22569e-51	0.7815	EC:1.3.1.33
gi|59938296|gb|CB543625.1|CB543625	PVEPSE3030J20.g	short-chain dehydrogenase reductase family protein	560	20	1.82183e-69	0.8205	EC:1.3.1.33
gi|59937272|gb|CB542603.1|CB542603	PVEPSE3021G11.g	rossmann-fold nad -binding domain-containing protein	612	20	1.80954e-109	0.8485	EC:1.3.1.33
gi|59938249|gb|CB543578.1|CB543578	PVEPSE3030G17.g	uncharacterized protein	425	20	2.60146e-48	0.8185	EC:1.3.1.21
gi|59936396|gb|CB541833.1|CB541833	PVEPSE3004C09.g	protein	549	20	7.22796e-116	0.934	EC:1.2.4.1; EC:1.1.1.44
gi|59938176|gb|CB543505.1|CB543505	PVEPSE3030A23.g	pyruvate dehydrogenase e1 alpha subunit	602	20	1.29042e-46	0.884	EC:1.2.4.1
gi|59937927|gb|CB543256.1|CB543256	PVEPSE3028N18.g	pyruvate dehydrogenase e1 beta subunit isoform 2	422	20	1.38648e-81	0.963	EC:1.2.4.1
gi|59937767|gb|CB543098.1|CB543098	PVEPSE3027P13.g	aldehyde dehydrogenase	439	20	4.12376e-61	0.83	EC:1.2.1.5; EC:1.2.1.3
gi|59937835|gb|CB543166.1|CB543166	PVEPSE3028F11.g	aldehyde dehydrogenase	284	17	2.22648e-29	0.854118	EC:1.2.1.3
gi|59937975|gb|CB543304.1|CB543304	PVEPSE3029B18.g	methylmalonate-semialdehyde dehydrogenase	556	20	1.70413e-82	0.9205	EC:1.2.1.27
gi|59936628|gb|CB542065.1|CB542065	PVEPSE3009D11.g	glyceraldehyde-3-phosphate dehydrogenase b subunit	455	20	3.71473e-72	0.9495	EC:1.2.1.12; EC:1.2.1.13; EC:1.2.1.9
gi|59937107|gb|CB542438.1|CB542438	PVEPSE3018E03.g	glyceraldehyde-3-phosphate dehydrogenase b subunit	465	20	1.8257e-85	0.9635	EC:1.2.1.12; EC:1.2.1.13; EC:1.2.1.9
gi|59936617|gb|CB542054.1|CB542054	PVEPSE3009B05.g	glyceraldehyde-3-phosphate dehydrogenase	379	20	7.40245e-56	0.976	EC:1.2.1.12; EC:1.2.1.13
gi|59937326|gb|CB542657.1|CB542657	PVEPSE3022G07.g	glyceraldehyde-3-phosphate dehydrogenase	605	20	1.95349e-75	0.9815	EC:1.2.1.12; EC:1.2.1.13
gi|59937389|gb|CB542720.1|CB542720	PVEPSE3023H05.g	glyceraldehyde-3-phosphate dehydrogenase	427	20	4.08356e-46	0.925	EC:1.2.1.12; EC:1.2.1.13
gi|59936260|gb|CB541697.1|CB541697	PVEPSE3001F02.g	glyceraldehyde-3-phosphate dehydrogenase	416	20	4.61373e-51	0.9725	EC:1.2.1.12; EC:1.2.1.13
gi|59937877|gb|CB543208.1|CB543208	PVEPSE3028I20.g	glyceraldehyde-3-phosphate dehydrogenase	421	20	3.07684e-42	0.973	EC:1.2.1.12; EC:1.2.1.13
gi|59938262|gb|CB543591.1|CB543591	PVEPSE3030H13.g	glyceraldehyde-3-phosphate dehydrogenase	516	20	9.38845e-55	0.976	EC:1.2.1.12; EC:1.2.1.13
gi|59936818|gb|CB542237.1|CB542237	PVEPSE3012E04.g	glyceraldehyde-3-phosphate dehydrogenase	633	20	1.04604e-103	0.965	EC:1.2.1.12; EC:1.2.1.13
gi|59936934|gb|CB542265.1|CB542265	PVEPSE3013A10.g	glyceraldehyde-3-phosphate dehydrogenase	411	20	1.01718e-14	0.924	EC:1.2.1.12
gi|59936719|gb|CB542150.1|CB542150	PVEPSE3011B08.g	glyceraldehyde-3-phosphate dehydrogenase	609	20	1.96561e-123	0.9665	EC:1.2.1.12
gi|59936885|gb|CB542254.1|CB542254	PVEPSE3012H01.g	glyceraldehyde-3-phosphate dehydrogenase	579	20	3.90893e-106	0.96	EC:1.2.1.12
gi|59936649|gb|CB542086.1|CB542086	PVEPSE3010A08.g	glyceraldehyde-3-phosphate dehydrogenase	427	20	8.49222e-50	0.956	EC:1.2.1.12
gi|59936979|gb|CB542310.1|CB542310	PVEPSE3014C09.g	glyceraldehyde-3-phosphate dehydrogenase	485	20	4.16461e-70	0.9615	EC:1.2.1.12
gi|59936997|gb|CB542328.1|CB542328	PVEPSE3014F05.g	at4g34350-like protein	397	20	8.22974e-53	0.8065	EC:1.17.1.2
gi|59936200|gb|CB541637.1|CB541637	PVEPSE3017A12.b	ferritin	473	20	3.53343e-61	0.926	EC:1.16.3.1
gi|59937388|gb|CB542719.1|CB542719	PVEPSE3023H04.g	ferric reductase-like transmembrane component	502	20	1.71343e-40	0.6615	EC:1.16.1.7
gi|59938285|gb|CB543614.1|CB543614	PVEPSE3030J06.g	chloroplast cu zn superoxide dismutase	616	20	8.76218e-100	0.8155	EC:1.15.1.1; EC:1.11.1.7
gi|59938196|gb|CB543525.1|CB543525	PVEPSE3030C19.g	superoxide dismutase	528	20	2.6676e-116	0.905	EC:1.15.1.1
gi|59937332|gb|CB542663.1|CB542663	PVEPSE3022H05.g	superoxide dismutase	647	20	2.87365e-115	0.884	EC:1.15.1.1
gi|59937286|gb|CB542617.1|CB542617	PVEPSE3022B02.g	cu zn superoxide dismutase	378	20	5.50839e-35	0.9345	EC:1.15.1.1
gi|59936242|gb|CB541679.1|CB541679	PVEPSE3001C07.g	heme oxygenase 2	479	20	6.61812e-92	0.692	EC:1.14.99.3
gi|59937322|gb|CB542653.1|CB542653	PVEPSE3022F09.g	1-aminocyclopropane-1-carboxylate oxidase	513	20	1.2675e-43	0.8935	EC:1.14.17.4
gi|59938358|gb|CB543687.1|CB543687	PVEPSE3030O01.g	1-aminocyclopropane-1-carboxylate oxidase	656	20	1.2089e-137	0.939	EC:1.14.17.4
gi|59937350|gb|CB542681.1|CB542681	PVEPSE3023B10.g	cytochrome p450	521	20	1.00154e-63	0.7565	EC:1.14.14.1
gi|59938575|gb|CB555946.1|CB555946	PVEPSE3003G05.g	cytochrome p450 monooxygenase cyp83e8	318	20	8.1876e-12	0.825	EC:1.14.14.1
gi|59938383|gb|CB543712.1|CB543712	PVEPSE3030P16.g	cytochrome p450	480	20	1.21434e-50	0.858	EC:1.14.13.88
gi|59936616|gb|CB542053.1|CB542053	PVEPSE3009B04.g	cytochrome p450	357	20	4.75792e-44	0.7925	EC:1.14.13.88
gi|59937241|gb|CB542572.1|CB542572	PVEPSE3021B08.g	magnesium-protoporphyrin ix monomethyl ester	575	20	7.76258e-140	0.985	EC:1.14.13.81
gi|59937285|gb|CB542616.1|CB542616	PVEPSE3022A12.g	magnesium-protoporphyrin ix monomethyl ester	533	20	7.85929e-124	0.982	EC:1.14.13.81
gi|59936675|gb|CB542112.1|CB542112	PVEPSE3010E11.g	magnesium-protoporphyrin ix monomethyl ester	558	20	3.17037e-118	0.9625	EC:1.14.13.81
gi|59937410|gb|CB542741.1|CB542741	PVEPSE3024C10.g	magnesium-protoporphyrin ix monomethyl ester	596	20	3.25761e-72	0.956	EC:1.14.13.81
gi|59936374|gb|CB541811.1|CB541811	PVEPSE3003G09.g	magnesium-protoporphyrin ix monomethyl ester	500	20	2.28211e-14	0.93	EC:1.14.13.81
gi|59938723|gb|CB556094.1|CB556094	PVEPSE3029I11.g	cytochrome p450	368	20	8.15659e-43	0.827	EC:1.14.13.68
gi|59937411|gb|CB542742.1|CB542742	PVEPSE3024C12.g	cinnamate 4-hydroxylase	528	20	1.03905e-116	0.949	EC:1.14.13.11
gi|59936467|gb|CB541904.1|CB541904	PVEPSE3006A05.g	solanesyl diphosphate synthase	540	20	1.35473e-25	0.8405	EC:1.14.13.0; EC:2.4.1.14; EC:2.5.1.30; EC:2.5.1.11
gi|59936234|gb|CB541671.1|CB541671	PVEPSE3001B04.g	cytochrome p450	582	20	9.8521e-35	0.6855	EC:1.14.13.0
gi|59937186|gb|CB542517.1|CB542517	PVEPSE3020B02.g	protein	481	20	6.32641e-57	0.7065	EC:1.14.11.23
gi|59938634|gb|CB556005.1|CB556005	PVEPSE3018G10.g	rieske iron-sulfur protein tic55	223	15	1.72686e-14	0.781333	EC:1.13.12.14; EC:1.14.13.82
gi|59937457|gb|CB542788.1|CB542788	PVEPSE3025A08.g	lipoxygenase	459	20	3.21403e-23	0.722	EC:1.13.11.12
gi|59938007|gb|CB543336.1|CB543336	PVEPSE3029E05.g	lipoxygenase	548	20	5.68191e-122	0.9115	EC:1.13.11.12
gi|59937401|gb|CB542732.1|CB542732	PVEPSE3024A11.g	one helix protein	437	20	6.65874e-34	0.72	EC:1.13.11.0
gi|59937873|gb|CB543204.1|CB543204	PVEPSE3028I07.g	one helix protein	417	20	5.6173e-43	0.768	EC:1.13.11.0
gi|59936214|gb|CB541651.1|CB541651	PVEPSE3017E09.b	carotenoid cleavage dioxygenase 1	487	20	2.47503e-64	0.9175	EC:1.13.11.0
gi|59937396|gb|CB542727.1|CB542727	PVEPSE3024A04.g	carotenoid cleavage dioxygenase 1	587	20	2.41226e-108	0.924	EC:1.13.11.0
gi|59938017|gb|CB543346.1|CB543346	PVEPSE3029E22.g	#NAME?	499	20	5.60291e-85	0.8505	EC:1.13.11.0
gi|59937200|gb|CB542531.1|CB542531	PVEPSE3020D02.g	glutathione peroxidase-like protein	448	20	3.8609e-13	0.875	EC:1.11.1.9
gi|59937349|gb|CB542680.1|CB542680	PVEPSE3023B08.g	thioredoxin-dependent peroxidase	588	20	4.55029e-66	0.916	EC:1.11.1.7; EC:1.11.1.15
gi|59936888|gb|CB542257.1|CB542257	PVEPSE3012H06.g	ascorbate peroxidase	433	20	6.59596e-26	0.73	EC:1.11.1.7
gi|59937361|gb|CB542692.1|CB542692	PVEPSE3023D02.g	peroxidase 12	531	20	9.34997e-66	0.847	EC:1.11.1.7
gi|59937833|gb|CB543164.1|CB543164	PVEPSE3028F07.g	uncharacterized protein	385	20	1.52347e-71	0.7775	EC:1.11.1.7
gi|59937352|gb|CB542683.1|CB542683	PVEPSE3023B12.g	secretory peroxidase	488	20	1.09028e-62	0.9505	EC:1.11.1.7
gi|59936992|gb|CB542323.1|CB542323	PVEPSE3014E07.g	catalase	445	20	4.20622e-108	0.966	EC:1.11.1.6
gi|59936533|gb|CB541970.1|CB541970	PVEPSE3007D03.g	protein	547	20	1.90733e-113	0.861	EC:1.11.1.11
gi|59936332|gb|CB541769.1|CB541769	PVEPSE3003A12.g	peroxisomal ascorbate peroxidase	460	20	2.65045e-84	0.9425	EC:1.11.1.11
gi|59937581|gb|CB542912.1|CB542912	PVEPSE3027A06.g	violaxanthin de-epoxidase	540	20	1.57881e-85	0.886	EC:1.10.99.3
gi|59936783|gb|CB542204.1|CB542204	PVEPSE3012A11.g	rieske iron-sulphur protein precursor	582	20	1.18019e-94	0.9225	EC:1.10.99.1; EC:1.10.2.2
gi|59937226|gb|CB542557.1|CB542557	PVEPSE3020H01.g	rieske iron-sulphur protein precursor	446	20	2.19717e-95	0.9015	EC:1.10.99.1; EC:1.10.2.2
gi|59938247|gb|CB543576.1|CB543576	PVEPSE3030G13.g	protein	311	20	8.45834e-17	0.8655	EC:1.10.99.1
gi|59936398|gb|CB541835.1|CB541835	PVEPSE3004D03.g	unnamed protein product [Vitis vinifera]	329	6	1.20782e-09	0.815	EC:1.10.3.3
gi|59936879|gb|CB542248.1|CB542248	PVEPSE3012G02.g	monocopper oxidase-like protein sku5	631	20	1.69316e-119	0.8355	EC:1.10.3.3
gi|59937929|gb|CB543258.1|CB543258	PVEPSE3028N23.g	monocopper oxidase-like protein sku5	477	20	2.16226e-93	0.861	EC:1.10.3.3
gi|59937536|gb|CB542867.1|CB542867	PVEPSE3026C09.g	rieske iron-sulphur protein precursor	572	20	3.45147e-107	0.8615	EC:1.10.2.2; EC:1.10.99.1
gi|59936283|gb|CB541720.1|CB541720	PVEPSE3001H12.g	ubiquinol-cytochrome c reductase complex ubiquinone-binding protein qp-c	416	20	6.07232e-38	0.856	EC:1.10.2.2
gi|59937043|gb|CB542374.1|CB542374	PVEPSE3015C10.g	glycolate oxidase	440	20	4.78022e-94	0.974	EC:1.1.3.15
gi|59937898|gb|CB543229.1|CB543229	PVEPSE3028K23.g	protein	432	20	6.24065e-83	0.8265	EC:1.1.1.95
gi|59937024|gb|CB542355.1|CB542355	PVEPSE3015A08.g	protein	342	16	1.03995e-08	0.869375	EC:1.1.1.95
gi|59936246|gb|CB541683.1|CB541683	PVEPSE3001C12.g	phosphoglycerate dehydrogenase	508	20	4.55573e-59	0.88	EC:1.1.1.95
gi|59937243|gb|CB542574.1|CB542574	PVEPSE3021B11.g	malate dehydrogenase	282	20	3.671e-15	0.952	EC:1.1.1.37
gi|59937495|gb|CB542826.1|CB542826	PVEPSE3025F05.g	malate dehydrogenase	553	20	8.53371e-107	0.9055	EC:1.1.1.37
gi|59938024|gb|CB543353.1|CB543353	PVEPSE3029F11.g	cytosolic malate dehydrogenase	422	20	1.1139e-89	0.9875	EC:1.1.1.37
gi|59937546|gb|CB542877.1|CB542877	PVEPSE3026E04.g	1-deoxy-d-xylulose 5-phosphate reductoisomerase	671	20	2.95517e-148	0.945	EC:1.1.1.267
gi|59938309|gb|CB543638.1|CB543638	PVEPSE3030K18.g	1-deoxy-d-xylulose 5-phosphate reductoisomerase	540	20	3.24307e-31	0.9195	EC:1.1.1.267
gi|59937198|gb|CB542529.1|CB542529	PVEPSE3020C11.g	cinnamyl alcohol dehydrogenase	384	20	4.21075e-67	0.8185	EC:1.1.1.219
gi|59937682|gb|CB543013.1|CB543013	PVEPSE3027I06.g	uncharacterized protein loc100306108	460	20	3.52133e-87	0.792	EC:1.1.1.206
gi|59937888|gb|CB543219.1|CB543219	PVEPSE3028J19.g	nad-dependent epimerase dehydratase	520	20	7.90076e-108	0.9035	EC:1.1.1.145
gi|59937969|gb|CB543298.1|CB543298	PVEPSE3029A23.g	protein	547	20	2.34212e-60	0.7355	-
gi|59938064|gb|CB543393.1|CB543393	PVEPSE3029I12.g	membrane-associated 30 kda chloroplast	440	20	4.51607e-76	0.8515	-
gi|59938564|gb|CB555935.1|CB555935	PVEPSE3002B08.g	bax inhibitor 1	371	20	1.39061e-21	0.9495	-
gi|59937217|gb|CB542548.1|CB542548	PVEPSE3020E12.g	gtp-binding rab2a like protein	395	20	3.12707e-86	0.96	-
gi|59938188|gb|CB543517.1|CB543517	PVEPSE3030C04.g	ras-related small gtp-binding family protein	550	20	1.54654e-118	0.9295	-
gi|59936674|gb|CB542111.1|CB542111	PVEPSE3010E10.g	kinesin family member 2 24	583	20	8.26675e-51	0.646	-
gi|59937090|gb|CB542421.1|CB542421	PVEPSE3018B09.g	mip sip subfamily	483	20	6.96709e-75	0.7125	-
gi|59937317|gb|CB542648.1|CB542648	PVEPSE3022E12.g	glucose-6-phosphate phosphate translocator-like protein	590	20	1.12435e-111	0.9535	-
gi|59937269|gb|CB542600.1|CB542600	PVEPSE3021G05.g	phosphate triose-phosphate translocator precursor	549	20	1.9382e-89	0.7425	-
gi|59938078|gb|CB543407.1|CB543407	PVEPSE3029J12.g	phosphate triose-phosphate translocator precursor	547	20	1.9382e-89	0.7425	-
gi|59938190|gb|CB543519.1|CB543519	PVEPSE3030C06.g	phosphate triose-phosphate translocator precursor	364	20	3.22358e-64	0.9465	-
gi|59937923|gb|CB543252.1|CB543252	PVEPSE3028N07.g	ca2+ antiporter cation exchanger	313	20	3.41502e-60	0.976	-
gi|59936645|gb|CB542082.1|CB542082	PVEPSE3010A03.g	vacuolar cation proton exchanger	384	20	1.98515e-46	0.7565	-
gi|59937143|gb|CB542474.1|CB542474	PVEPSE3019B01.g	tonoplast intrinsic protein	297	20	2.6521e-60	0.9275	-
gi|59938560|gb|CB555931.1|CB555931	PVEPSE3001E01.g	tonoplast intrinsic protein	293	20	1.56825e-41	0.9415	-
gi|59936294|gb|CB541731.1|CB541731	PVEPSE3002C01.g	tonoplast intrinsic protein	483	20	4.97706e-78	0.921	-
gi|59936607|gb|CB542044.1|CB542044	PVEPSE3009A03.g	tonoplast intrinsic protein	404	20	4.60615e-64	0.9405	-
gi|59937543|gb|CB542874.1|CB542874	PVEPSE3026D11.g	tonoplast intrinsic protein	475	20	6.66593e-85	0.913	-
gi|59937209|gb|CB542540.1|CB542540	PVEPSE3020D12.g	auxin efflux carrier component	451	20	1.27651e-90	0.7935	-
gi|59937771|gb|CB543102.1|CB543102	PVEPSE3027P20.g	mitochondrial import inner membrane translocase subunit tim10	452	20	1.39575e-53	0.8695	-
gi|59936447|gb|CB541884.1|CB541884	PVEPSE3005D07.g	cyclic nucleotide-gated ion channel 2	319	20	7.8477e-26	0.738	-
gi|59937049|gb|CB542380.1|CB542380	PVEPSE3015E01.g	cyclic nucleotide-gated ion channel 2	329	20	1.74741e-49	0.8205	-
gi|59937251|gb|CB542582.1|CB542582	PVEPSE3021D11.g	cyclic nucleotide-gated ion channel 2	606	20	1.41802e-92	0.827	-
gi|59938596|gb|CB555967.1|CB555967	PVEPSE3009B08.g	aquaporin pip2	506	20	6.06202e-31	0.954	-
gi|59937423|gb|CB542754.1|CB542754	PVEPSE3024E07.g	aquaporin pip2	548	20	2.61644e-104	0.9425	-
gi|59936387|gb|CB541824.1|CB541824	PVEPSE3004B03.g	plasma membrane intrinsic protein	567	20	5.81341e-100	0.783	-
gi|59937069|gb|CB542400.1|CB542400	PVEPSE3015G08.g	protein	512	20	9.67395e-22	0.696	-
gi|59938263|gb|CB543592.1|CB543592	PVEPSE3030H14.g	plasma membrane intrinsic protein	532	20	6.48171e-120	0.9535	-
gi|59937568|gb|CB542899.1|CB542899	PVEPSE3026G08.g	protein translation factor sui1	336	20	8.63928e-30	0.993	-
gi|59937485|gb|CB542816.1|CB542816	PVEPSE3025E02.g	eukaryotic translation initiation factor 5	614	20	1.18939e-71	0.6815	-
gi|59936521|gb|CB541958.1|CB541958	PVEPSE3007A10.g	protein	505	20	4.11577e-59	0.751	-
gi|59936437|gb|CB541874.1|CB541874	PVEPSE3005B09.g	40s ribosomal protein s5	356	20	3.43118e-25	1	-
gi|59937375|gb|CB542706.1|CB542706	PVEPSE3023F03.g	protein	518	20	9.96809e-48	0.608	-
gi|59937150|gb|CB542481.1|CB542481	PVEPSE3019B12.g	ubiquitin fusion protein	399	20	2.60732e-51	0.842	-
gi|59937022|gb|CB542353.1|CB542353	PVEPSE3015A06.g	50s ribosomal protein l4	534	20	7.63994e-59	0.8955	-
gi|59937730|gb|CB543061.1|CB543061	PVEPSE3027M02.g	50s ribosomal protein l4	567	20	9.97969e-90	0.873	-
gi|59938268|gb|CB543597.1|CB543597	PVEPSE3030H21.g	50s ribosomal protein l4	569	20	2.0271e-59	0.895	-
gi|59938128|gb|CB543457.1|CB543457	PVEPSE3029N07.g	60s acidic ribosomal protein p1	470	20	2.53554e-19	0.723	-
gi|59938186|gb|CB543515.1|CB543515	PVEPSE3030B23.g	60s acidic ribosomal protein p1	469	20	2.53554e-19	0.723	-
gi|59936501|gb|CB541938.1|CB541938	PVEPSE3006G01.g	importin alpha isoform 4	398	20	2.81074e-21	0.7245	-
gi|59936428|gb|CB541865.1|CB541865	PVEPSE3004H06.g	signal recognition particle 19 kda protein	501	20	3.86875e-73	0.79	-
gi|59937876|gb|CB543207.1|CB543207	PVEPSE3028I19.g	protein	481	20	1.33246e-42	0.8505	-
gi|59937168|gb|CB542499.1|CB542499	PVEPSE3019F07.g	myosin family protein with dil domain	389	20	2.08552e-60	0.8785	-
gi|59937564|gb|CB542895.1|CB542895	PVEPSE3026G04.g	copper transporter	471	20	2.40361e-31	0.6955	-
gi|59936786|gb|CB542207.1|CB542207	PVEPSE3012B03.g	copper transporter	491	20	2.04673e-57	0.7245	-
gi|59938384|gb|CB543713.1|CB543713	PVEPSE3030P21.g	splicing factor prp18 family protein	610	20	1.49667e-108	0.8935	-
gi|59937101|gb|CB542432.1|CB542432	PVEPSE3018D02.g	dehydrin	577	20	7.93965e-20	0.755	-
gi|59937642|gb|CB542973.1|CB542973	PVEPSE3027E20.g	dehydrin	428	19	2.74332e-14	0.786316	-
gi|59937899|gb|CB543230.1|CB543230	PVEPSE3028K24.g	dehydrin [Phaseolus vulgaris]	397	1	1.67812e-11	1	-
gi|59937636|gb|CB542967.1|CB542967	PVEPSE3027E06.g	proton gradient regulation 5	576	20	6.27879e-83	0.8495	-
gi|59936740|gb|CB542167.1|CB542167	PVEPSE3011E02.g	chaperone protein htpg family protein	513	20	1.73041e-32	0.959	-
gi|59937010|gb|CB542341.1|CB542341	PVEPSE3014G12.g	nac domain ipr003441	422	20	1.64359e-66	0.8065	-
gi|59936766|gb|CB542189.1|CB542189	PVEPSE3011H02.g	b-box type zinc finger-containing protein	545	20	4.30077e-71	0.7045	-
gi|59937551|gb|CB542882.1|CB542882	PVEPSE3026E10.g	plastocyanin chloroplast	575	20	4.90532e-70	0.83	-
gi|59936199|gb|CB541636.1|CB541636	PVEPSE3017A11.b	uncharacterized protein	381	20	7.76764e-29	0.9265	-
gi|59936277|gb|CB541714.1|CB541714	PVEPSE3001H01.g	chloroplast small heat shock protein	562	20	5.36082e-72	0.7205	-
gi|59936495|gb|CB541932.1|CB541932	PVEPSE3006F07.g	chloroplast small heat shock protein	505	20	9.11795e-68	0.7685	-
gi|59936536|gb|CB541973.1|CB541973	PVEPSE3007D08.g	chloroplast small heat shock protein	436	18	3.91673e-55	0.757222	-
gi|59938740|gb|CB556111.1|CB556111	PVEPSE3030A07.g	ripening related protein	472	20	3.57108e-36	0.6765	-
gi|59938364|gb|CB543693.1|CB543693	PVEPSE3030O12.g	ripening related protein	426	20	2.45223e-27	0.672	-
gi|59937521|gb|CB542852.1|CB542852	PVEPSE3026A08.g	senescence-associated protein	476	19	1.37204e-23	0.871579	-
gi|59936248|gb|CB541685.1|CB541685	PVEPSE3001D03.g	uncharacterized protein	425	20	2.67113e-32	0.877	-
gi|59937032|gb|CB542363.1|CB542363	PVEPSE3015B06.g	tocopherol cyclase	517	20	2.6874e-128	0.897	-
gi|59936212|gb|CB541649.1|CB541649	PVEPSE3017E05.b	rab gtpase homolog g3e	444	20	1.44169e-47	0.948	-
gi|59936593|gb|CB542030.1|CB542030	PVEPSE3008F08.g	atpa	418	20	3.49843e-87	0.9805	-
gi|59937492|gb|CB542823.1|CB542823	PVEPSE3025E11.g	macrophage migration inhibitory factor family protein	512	20	7.07772e-67	0.821	-
gi|59937960|gb|CB543289.1|CB543289	PVEPSE3029A09.g	protein	525	20	3.44371e-43	0.8005	-
gi|59938003|gb|CB543332.1|CB543332	PVEPSE3029D23.g	26s proteasome non-atpase regulatory	499	20	9.15004e-65	0.877	-
gi|59937115|gb|CB542446.1|CB542446	PVEPSE3018F01.g	one helix protein 2	288	20	2.71619e-31	0.9605	-
gi|59936769|gb|CB542192.1|CB542192	PVEPSE3011H05.g	stress responsive alpha-beta barrel domain protein	443	20	2.3536e-48	0.6935	-
gi|59937058|gb|CB542389.1|CB542389	PVEPSE3015F02.g	zinc finger protein lsd1	544	20	7.22151e-50	0.8145	-
gi|59937482|gb|CB542813.1|CB542813	PVEPSE3025D08.g	gibberellin-regulated protein	339	20	4.41636e-31	0.9375	-
gi|59936322|gb|CB541759.1|CB541759	PVEPSE3002H03.g	30s ribosomal protein s5	483	20	1.45735e-57	0.8905	-
gi|59936982|gb|CB542313.1|CB542313	PVEPSE3014C12.g	lactoylglutathione lyase	355	20	5.9448e-34	0.627	-
gi|59937981|gb|CB543310.1|CB543310	PVEPSE3029C05.g	early light-induced protein	565	20	2.56549e-91	0.8505	-
gi|59936236|gb|CB541673.1|CB541673	PVEPSE3001B08.g	actin depolymerizing factor 3	636	20	6.13899e-68	0.7605	-
gi|59938056|gb|CB543385.1|CB543385	PVEPSE3029H20.g	pr1_phavu ame: full=pathogenesis-related protein 1 ame: full=pr2 ame: full= 1	557	20	3.98259e-107	0.896	-
gi|59936523|gb|CB541960.1|CB541960	PVEPSE3007B01.g	pr-10 type pathogenesis-related protein	414	20	1.26537e-78	0.764	-
gi|59938715|gb|CB556086.1|CB556086	PVEPSE3029C22.g	ripening related protein	242	20	1.56152e-36	0.7415	-
gi|59937651|gb|CB542982.1|CB542982	PVEPSE3027F18.g	preprotein translocase subunit seca	452	20	3.48659e-83	0.8705	-
gi|59936652|gb|CB542089.1|CB542089	PVEPSE3010B03.g	c2-h2 zinc finger protein	485	20	2.1703e-96	0.808	-
gi|59937062|gb|CB542393.1|CB542393	PVEPSE3015F07.g	dna binding	556	20	1.05266e-94	0.775	-
gi|59937050|gb|CB542381.1|CB542381	PVEPSE3015E02.g	transcription factor bhlh68	497	20	5.33153e-62	0.795	-
gi|59937765|gb|CB543096.1|CB543096	PVEPSE3027O23.g	gras family transcription factor	497	20	2.40003e-93	0.9005	-
gi|59936687|gb|CB542122.1|CB542122	PVEPSE3010G05.g	uncharacterized basic helix-loop-helix protein	546	20	4.7301e-56	0.7125	-
gi|59937483|gb|CB542814.1|CB542814	PVEPSE3025D10.g	auxin-responsive protein	506	20	4.79805e-58	0.9385	-
gi|59937117|gb|CB542448.1|CB542448	PVEPSE3018F04.g	protein	634	20	1.52783e-119	0.784	-
gi|59938013|gb|CB543342.1|CB543342	PVEPSE3029E18.g	protein	573	20	1.31692e-67	0.7225	-
gi|59936729|gb|CB542158.1|CB542158	PVEPSE3011C11.g	gras family transcription factor	559	20	1.20385e-74	0.773	-
gi|59936169|gb|CB541606.1|CB541606	PVEPSE3016D08.b	s-adenosylmethionine:2-demethylmenaquinone methyltransferase-like	449	20	1.03145e-58	0.8265	-
gi|59938317|gb|CB543646.1|CB543646	PVEPSE3030L03.g	protein	565	20	4.37907e-94	0.994	-
gi|59936310|gb|CB541747.1|CB541747	PVEPSE3002F06.g	ubiquitin-conjugating enzyme	580	20	6.99402e-102	0.9945	-
gi|59936320|gb|CB541757.1|CB541757	PVEPSE3002H01.g	ubiquitin-conjugating enzyme	619	20	7.14852e-112	0.994	-
gi|59936175|gb|CB541612.1|CB541612	PVEPSE3016E10.b	ubiquitin-conjugating enzyme e2 33	426	18	1.95855e-23	0.747778	-
gi|59937909|gb|CB543240.1|CB543240	PVEPSE3028L20.g	ubiquitin-conjugating enzyme e2 i	487	20	4.08669e-72	0.965	-
gi|59937558|gb|CB542889.1|CB542889	PVEPSE3026F08.g	early light-induced protein	353	20	1.33399e-41	0.9115	-
gi|59936747|gb|CB542174.1|CB542174	PVEPSE3011F03.g	chloroplast protein 12	610	20	7.52463e-72	0.7585	-
gi|59936984|gb|CB542315.1|CB542315	PVEPSE3014D07.g	chloroplast protein 12	541	20	5.64646e-73	0.7535	-
gi|59937803|gb|CB543134.1|CB543134	PVEPSE3028C22.g	chloroplast protein 12	306	20	4.72228e-49	0.715	-
gi|59938098|gb|CB543427.1|CB543427	PVEPSE3029L07.g	cp12 domain-containing protein 1	460	20	1.20556e-36	0.8815	-
gi|59938708|gb|CB556079.1|CB556079	PVEPSE3028J11.g	atp synthase mitochondrial f1 complex assembly factor mitochondrial	497	5	9.34912e-10	0.948	-
gi|59936392|gb|CB541829.1|CB541829	PVEPSE3004B12.g	charged multivesicular body protein 3	457	20	2.42853e-85	0.9415	-
gi|59936324|gb|CB541761.1|CB541761	PVEPSE3002H05.g	guanine nucleotide regulatory protein	576	20	5.18127e-75	0.893	-
gi|59937309|gb|CB542640.1|CB542640	PVEPSE3022E01.g	protein	379	20	1.73165e-52	0.7205	-
gi|59938204|gb|CB543533.1|CB543533	PVEPSE3030D08.g	protein	422	16	1.25485e-15	0.73	-
gi|59938374|gb|CB543703.1|CB543703	PVEPSE3030P01.g	protein	576	20	4.41626e-91	0.771	-
gi|59936555|gb|CB541992.1|CB541992	PVEPSE3007H12.g	dnaj heat shock n-terminal domain-containing protein	366	20	1.13854e-75	0.8685	-
gi|59937357|gb|CB542688.1|CB542688	PVEPSE3023C08.g	protein	635	20	6.01987e-69	0.8705	-
gi|59937861|gb|CB543192.1|CB543192	PVEPSE3028H03.g	heat shock protein	336	2	4.49365e-07	0.82	-
gi|59936505|gb|CB541942.1|CB541942	PVEPSE3006G06.g	protein	466	18	2.23051e-23	0.818333	-
gi|59936557|gb|CB541994.1|CB541994	PVEPSE3008A03.g	bcl-2-associated athanogene 7	474	10	2.70803e-44	0.553	-
gi|59936668|gb|CB542105.1|CB542105	PVEPSE3010D04.g	heat shock protein 90	567	20	5.66763e-104	0.966	-
gi|59937201|gb|CB542532.1|CB542532	PVEPSE3020D03.g	heat shock protein 90	456	20	1.40139e-57	0.962	-
gi|59937456|gb|CB542787.1|CB542787	PVEPSE3025A07.g	heat shock protein 90	563	20	2.14776e-95	0.9895	-
gi|59936584|gb|CB542021.1|CB542021	PVEPSE3008E06.g	kinase family protein	322	20	1.72277e-53	0.833	-
gi|59938650|gb|CB556021.1|CB556021	PVEPSE3021H04.g	protein	285	20	8.09717e-20	0.7885	-
gi|59937570|gb|CB542901.1|CB542901	PVEPSE3026G10.g	serine threonine-protein phosphatase pp1 isozyme 8	436	20	1.65192e-103	0.9545	-
gi|59937154|gb|CB542485.1|CB542485	PVEPSE3019C07.g	protein topless	445	20	2.68192e-67	0.9225	-
gi|59936177|gb|CB541614.1|CB541614	PVEPSE3016F02.b	protein	432	20	1.40418e-22	0.7395	-
gi|59938222|gb|CB543551.1|CB543551	PVEPSE3030E11.g	bzip transcription factor family protein	613	20	3.76227e-81	0.7495	-
gi|59937529|gb|CB542860.1|CB542860	PVEPSE3026B10.g	ethylene signaling protein	468	20	5.29264e-84	0.858	-
gi|59936959|gb|CB542290.1|CB542290	PVEPSE3013G09.g	3-ketoacyl- synthase 5	401	20	9.56302e-63	0.653	-
gi|59937505|gb|CB542836.1|CB542836	PVEPSE3025G05.g	transport protein particle bet3 containing protein	537	20	1.12867e-27	0.924	-
gi|59936172|gb|CB541609.1|CB541609	PVEPSE3016E06.b	uncharacterized protein	485	20	5.3128e-34	0.8705	-
gi|59937187|gb|CB542518.1|CB542518	PVEPSE3020B03.g	hd-zip protein	417	20	1.44562e-76	0.9315	-
gi|59937276|gb|CB542607.1|CB542607	PVEPSE3021H07.g	photosystem ii 10 kda chloroplast	563	20	1.37337e-81	0.9145	-
gi|59937293|gb|CB542624.1|CB542624	PVEPSE3022B10.g	photosystem ii 10 kda chloroplast	566	20	1.1703e-80	0.9085	-
gi|59937982|gb|CB543311.1|CB543311	PVEPSE3029C06.g	photosystem ii 10 kda chloroplast	554	20	1.00209e-80	0.908	-
gi|59937542|gb|CB542873.1|CB542873	PVEPSE3026D10.g	#NAME?	561	20	3.37003e-76	0.778	-
gi|59938295|gb|CB543624.1|CB543624	PVEPSE3030J19.g	#NAME?	606	20	5.73409e-62	0.765	-
gi|59936306|gb|CB541743.1|CB541743	PVEPSE3002E12.g	photosystem ii d2 protein	474	20	2.82804e-69	0.999	-
gi|59938338|gb|CB543667.1|CB543667	PVEPSE3030M12.g	photosystem ii cp43 protein	413	20	8.4584e-86	0.998	-
gi|59936371|gb|CB541808.1|CB541808	PVEPSE3003G04.g	pgr5-like protein 1a	506	20	5.69331e-21	0.866	-
gi|59936299|gb|CB541736.1|CB541736	PVEPSE3002D04.g	ultraviolet-b-repressible protein	458	20	4.3226e-44	0.8275	-
gi|59936978|gb|CB542309.1|CB542309	PVEPSE3014C06.g	ultraviolet-b-repressible protein	448	20	1.84419e-24	0.816	-
gi|59937979|gb|CB543308.1|CB543308	PVEPSE3029C01.g	ultraviolet-b-repressible protein	411	20	4.81041e-32	0.8	-
gi|59936955|gb|CB542286.1|CB542286	PVEPSE3013F05.g	chloroplast photosystem ii 10 kda protein	431	20	4.1416e-46	0.9335	-
gi|59937724|gb|CB543055.1|CB543055	PVEPSE3027L16.g	chloroplast photosystem ii 10 kda protein	436	20	1.75347e-64	0.9095	-
gi|59936989|gb|CB542320.1|CB542320	PVEPSE3014E03.g	photosystem ii 10 kda chloroplast	285	20	5.44174e-09	0.944	-
gi|59938336|gb|CB543665.1|CB543665	PVEPSE3030M10.g	photosystem ii 10 kda chloroplast	357	20	5.74254e-42	0.9405	-
gi|59936932|gb|CB542263.1|CB542263	PVEPSE3013A07.g	photosystem ii 10 kda polypeptide	331	20	9.00201e-27	0.932	-
gi|59937471|gb|CB542802.1|CB542802	PVEPSE3025C05.g	chlorophyll a-b binding protein cp24	640	20	3.37029e-99	0.956	-
gi|59938341|gb|CB543670.1|CB543670	PVEPSE3030M17.g	light-harvesting complex ii protein lhcb6	540	20	3.766e-129	0.961	-
gi|59936625|gb|CB542062.1|CB542062	PVEPSE3009C11.g	light-harvesting complex ii protein lhcb3	493	20	4.16223e-113	0.953	-
gi|59937328|gb|CB542659.1|CB542659	PVEPSE3022G10.g	light-harvesting complex ii protein lhcb3	557	20	2.23186e-98	0.954	-
gi|59936416|gb|CB541853.1|CB541853	PVEPSE3004F10.g	photosystem i subunit o	536	20	2.04388e-74	0.88	-
gi|59936778|gb|CB542201.1|CB542201	PVEPSE3012A06.g	photosystem i subunit o	505	20	1.09244e-73	0.8785	-
gi|59936796|gb|CB542217.1|CB542217	PVEPSE3012C05.g	photosystem i subunit o	533	20	1.53542e-71	0.87	-
gi|59938629|gb|CB556000.1|CB556000	PVEPSE3018A10.g	sex-linked protein 9	322	20	9.48186e-31	0.947	-
gi|59936184|gb|CB541621.1|CB541621	PVEPSE3016G05.b	elongation factor 2	375	20	6.00427e-25	0.908	-
gi|59937952|gb|CB543281.1|CB543281	PVEPSE3028P19.g	emsy n terminus and plant tudor-like domain-containing protein	458	20	7.58965e-22	0.8355	-
gi|59936353|gb|CB541790.1|CB541790	PVEPSE3003D06.g	transcription factor tcp7	484	20	8.75537e-42	0.599	-
gi|59936794|gb|CB542215.1|CB542215	PVEPSE3012C03.g	gbf s pro-rich region-interacting factor 1	623	20	1.54765e-86	0.7265	-
gi|59938095|gb|CB543424.1|CB543424	PVEPSE3029K24.g	nac domain ipr003441	537	20	1.6817e-109	0.8025	-
gi|59936272|gb|CB541709.1|CB541709	PVEPSE3001G08.g	protein	455	20	1.52611e-20	0.83	-
gi|59937106|gb|CB542437.1|CB542437	PVEPSE3018D10.g	alpha tubulin 1	544	20	4.19841e-94	0.971	-
gi|59938076|gb|CB543405.1|CB543405	PVEPSE3029J07.g	alpha-tubulin	333	20	4.20458e-31	0.944	-
gi|59938119|gb|CB543448.1|CB543448	PVEPSE3029M11.g	alpha-tubulin	333	20	4.20458e-31	0.944	-
gi|59938314|gb|CB543643.1|CB543643	PVEPSE3030K23.g	beta-tubulin	486	20	1.11374e-49	0.985	-
gi|59936383|gb|CB541820.1|CB541820	PVEPSE3004A09.g	e3 ubiquitin-protein ligase rhf2a	491	20	2.81293e-73	0.8535	-
gi|59936632|gb|CB542069.1|CB542069	PVEPSE3009E09.g	heavy metal transport detoxification domain-containing protein	381	20	2.48447e-32	0.829	-
gi|59936650|gb|CB542087.1|CB542087	PVEPSE3010A09.g	acyl- n-acyltransferases-like protein	620	20	4.51298e-113	0.748	-
gi|59936239|gb|CB541676.1|CB541676	PVEPSE3001B12.g	protein	556	20	3.54749e-74	0.7985	-
gi|59937796|gb|CB543127.1|CB543127	PVEPSE3028C07.g	2-hydroxyisoflavanone dehydratase	289	20	1.26538e-27	0.7405	-
gi|59938014|gb|CB543343.1|CB543343	PVEPSE3029E19.g	protein	524	20	1.68659e-55	0.769	-
gi|59936491|gb|CB541928.1|CB541928	PVEPSE3006F01.g	protein	293	16	9.38726e-13	0.938125	-
gi|59936377|gb|CB541814.1|CB541814	PVEPSE3003H08.g	act domain-containing protein	468	20	2.74638e-13	0.8355	-
gi|59936345|gb|CB541782.1|CB541782	PVEPSE3003C03.g	proline-rich protein	430	20	1.84344e-67	0.727	-
gi|59937933|gb|CB543262.1|CB543262	PVEPSE3028O10.g	proline-rich protein	405	20	1.1007e-66	0.7365	-
gi|59937189|gb|CB542520.1|CB542520	PVEPSE3020B05.g	arachidonic acid-induced dea1	383	20	4.7184e-31	0.888	-
gi|59937762|gb|CB543093.1|CB543093	PVEPSE3027O18.g	arachidonic acid-induced dea1	300	9	3.64702e-13	0.906667	-
gi|59936240|gb|CB541677.1|CB541677	PVEPSE3001C04.g	proline-rich protein	586	20	3.55987e-69	0.738	-
gi|59936281|gb|CB541718.1|CB541718	PVEPSE3001H09.g	proline-rich protein	464	20	7.61767e-70	0.738	-
gi|59936534|gb|CB541971.1|CB541971	PVEPSE3007D05.g	proline-rich protein	468	20	7.9286e-70	0.738	-
gi|59938031|gb|CB543360.1|CB543360	PVEPSE3029G04.g	proline-rich protein	546	20	2.25967e-69	0.738	-
gi|59938333|gb|CB543662.1|CB543662	PVEPSE3030M03.g	proline-rich protein	519	20	1.53764e-69	0.738	-
gi|59937535|gb|CB542866.1|CB542866	PVEPSE3026C07.g	protein	419	20	1.5615e-21	0.7575	-
gi|59937270|gb|CB542601.1|CB542601	PVEPSE3021G06.g	protein	601	20	3.43196e-95	0.8625	-
gi|59937836|gb|CB543167.1|CB543167	PVEPSE3028F14.g	geranylgeranyl reductase	425	20	3.29718e-75	0.9205	-
gi|59938022|gb|CB543351.1|CB543351	PVEPSE3029F07.g	chloroplast ferredoxin i	350	20	2.50192e-22	0.8955	-
gi|59937468|gb|CB542799.1|CB542799	PVEPSE3025C01.g	beta-carotene hydroxylase	561	20	3.59719e-92	0.936	-
gi|59936420|gb|CB541857.1|CB541857	PVEPSE3004G05.g	acyl carrier protein 4	500	20	3.46711e-49	0.847	-
gi|59937989|gb|CB543318.1|CB543318	PVEPSE3029C17.g	plastid protein	543	20	3.40028e-103	0.9015	-
gi|59937673|gb|CB543004.1|CB543004	PVEPSE3027H08.g	at4g18975-like protein	481	20	1.17402e-79	0.8095	-
gi|59936309|gb|CB541746.1|CB541746	PVEPSE3002F05.g	cryptochrome2a	431	6	1.71999e-16	0.981667	-
gi|59936550|gb|CB541987.1|CB541987	PVEPSE3007H02.g	amino acid transporter	532	20	7.62453e-94	0.8805	-
gi|59937931|gb|CB543260.1|CB543260	PVEPSE3028O04.g	ethylene response factor 4	414	20	3.88255e-32	0.837	-
gi|59937637|gb|CB542968.1|CB542968	PVEPSE3027E08.g	ap2 erf domain-containing transcription factor	506	20	4.7126e-43	0.7545	-
gi|59936238|gb|CB541675.1|CB541675	PVEPSE3001B10.g	nbs-lrr type disease resistance protein cnl-b3	573	20	6.27542e-90	0.8455	-
gi|59936718|gb|CB542149.1|CB542149	PVEPSE3011B07.g	resistance protein	662	20	2.63815e-21	0.804	-
gi|59937167|gb|CB542498.1|CB542498	PVEPSE3019F06.g	resistance protein	433	20	1.07512e-40	0.718	-
gi|59937777|gb|CB543108.1|CB543108	PVEPSE3028A08.g	resistance protein	518	20	5.63476e-26	0.756	-
gi|59936359|gb|CB541796.1|CB541796	PVEPSE3003E07.g	pop3 peptide	486	20	6.18081e-58	0.8815	-
gi|59937135|gb|CB542466.1|CB542466	PVEPSE3018H07.g	at4g01050 f2n1_31	584	17	1.04565e-39	0.629412	-
gi|59937394|gb|CB542725.1|CB542725	PVEPSE3023H11.g	protein	484	20	1.20455e-76	0.852	-
gi|59937557|gb|CB542888.1|CB542888	PVEPSE3026F07.g	protein	478	20	6.79576e-91	0.8455	-
gi|59937818|gb|CB543149.1|CB543149	PVEPSE3028D21.g	protein	476	20	6.52683e-91	0.845	-
gi|59936785|gb|CB542206.1|CB542206	PVEPSE3012B01.g	at4g04770 t4b21_16	594	20	9.16059e-106	0.874	-
gi|59937589|gb|CB542920.1|CB542920	PVEPSE3027A20.g	c-type cytochrome synthesis 1	553	20	3.16849e-31	0.868	-
gi|59936573|gb|CB542010.1|CB542010	PVEPSE3008C07.g	adp-ribosylation factor	487	20	5.42927e-80	0.9075	-
gi|59937340|gb|CB542671.1|CB542671	PVEPSE3023A05.g	transcription termination factor-like protein	442	20	1.89131e-60	0.783	-
gi|59938272|gb|CB543601.1|CB543601	PVEPSE3030I07.g	gata domain class transcription factor	520	20	1.01286e-22	0.5475	-
gi|59937381|gb|CB542712.1|CB542712	PVEPSE3023G05.g	alpha tubulin 1	386	20	6.88188e-49	0.698	-
gi|59936644|gb|CB542081.1|CB542081	PVEPSE3010A02.g	cinnamyl alcohol dehydrogenase	573	20	1.3765e-59	0.8365	-
gi|59937711|gb|CB543042.1|CB543042	PVEPSE3027K12.g	asparagine synthetase	516	20	3.38305e-27	0.665	-
gi|59938052|gb|CB543381.1|CB543381	PVEPSE3029H15.g	transferring glycosyl	588	20	2.22034e-77	0.6735	-
gi|59938160|gb|CB543489.1|CB543489	PVEPSE3029P11.g	glutaredoxin type i	452	20	3.29745e-52	0.8275	-
gi|59937910|gb|CB543241.1|CB543241	PVEPSE3028M07.g	peroxiredoxin -like 2 domain-containing protein	529	20	4.54796e-102	0.783	-
gi|59937366|gb|CB542697.1|CB542697	PVEPSE3023D11.g	thioredoxin h	480	20	3.18146e-27	0.775	-
gi|59937743|gb|CB543074.1|CB543074	PVEPSE3027M20.g	thioredoxin-like 5	450	17	2.20896e-13	0.822353	-
gi|59937205|gb|CB542536.1|CB542536	PVEPSE3020D07.g	chloroplast outer envelope protein 37	395	20	5.42281e-38	0.7545	-
gi|59938083|gb|CB543412.1|CB543412	PVEPSE3029J23.g	ubiquitin fusion protein	397	20	2.15681e-45	0.9775	-
gi|59936808|gb|CB542227.1|CB542227	PVEPSE3012D05.g	auxin signaling f-box 3	487	20	1.14731e-91	0.8265	-
gi|59937883|gb|CB543214.1|CB543214	PVEPSE3028J08.g	heat shock protein 70	358	20	1.06445e-26	0.8065	-
gi|59937842|gb|CB543173.1|CB543173	PVEPSE3028F20.g	protein	340	20	7.01846e-29	0.738	-
gi|59937257|gb|CB542588.1|CB542588	PVEPSE3021E07.g	dea(d h)-box rna helicase family protein	610	20	1.57463e-19	0.785	-
gi|59937890|gb|CB543221.1|CB543221	PVEPSE3028J23.g	translation initiation factor (eif-4a)	501	20	1.97992e-111	0.9695	-
gi|59936696|gb|CB542131.1|CB542131	PVEPSE3010H06.g	profilin	345	20	1.9263e-65	0.944	-
gi|59937310|gb|CB542641.1|CB542641	PVEPSE3022E02.g	profilin	288	20	3.59404e-40	0.977	-
gi|59937614|gb|CB542945.1|CB542945	PVEPSE3027C17.g	profilin	448	20	4.34541e-80	0.957	-
gi|59937719|gb|CB543050.1|CB543050	PVEPSE3027L07.g	profilin	373	20	2.30259e-41	0.905	-
gi|59938167|gb|CB543496.1|CB543496	PVEPSE3029P23.g	profilin	391	20	7.14077e-65	0.9515	-
gi|59937656|gb|CB542987.1|CB542987	PVEPSE3027G02.g	zf-4cxxc-r1 transcription factor and jumonji domain-containing protein	568	20	1.28679e-85	0.796	-
gi|59936680|gb|CB542117.1|CB542117	PVEPSE3010F10.g	at3g12630-like protein	479	20	3.76066e-39	0.923	-
gi|59938755|gb|CB556126.1|CB556126	PVEPSE3030O08.g	zinc finger family protein	291	12	4.95603e-15	0.85	-
gi|59937065|gb|CB542396.1|CB542396	PVEPSE3015G03.g	dna binding	504	20	4.09301e-38	0.978	-
gi|59938134|gb|CB543463.1|CB543463	PVEPSE3029N14.g	protein	391	19	2.09883e-09	0.780526	-
gi|59938617|gb|CB555988.1|CB555988	PVEPSE3012G08.g	ring finger	477	14	3.89526e-22	0.697143	-
gi|59937987|gb|CB543316.1|CB543316	PVEPSE3029C15.g	ring fyve phd zinc finger-containing protein	539	20	4.04319e-126	0.8975	-
gi|59936245|gb|CB541682.1|CB541682	PVEPSE3001C10.g	zinc finger ccch domain-containing protein 3	636	20	9.95899e-114	0.6415	-
gi|59937426|gb|CB542757.1|CB542757	PVEPSE3024E11.g	ring u-box domain-containing protein	477	20	1.24327e-67	0.7175	-
gi|59937770|gb|CB543101.1|CB543101	PVEPSE3027P19.g	at3g12630-like protein	335	20	2.2485e-69	0.648	-
gi|59937102|gb|CB542433.1|CB542433	PVEPSE3018D04.g	constans-like protein	625	20	4.35783e-67	0.6155	-
gi|59937515|gb|CB542846.1|CB542846	PVEPSE3025H06.g	constans-like protein	511	20	3.60654e-70	0.683	-
gi|59936500|gb|CB541937.1|CB541937	PVEPSE3006F12.g	fiber protein fb2	437	20	9.48479e-21	0.712	-
gi|59937001|gb|CB542332.1|CB542332	PVEPSE3014F12.g	fiber protein fb2	328	20	7.88091e-39	0.736	-
gi|59937085|gb|CB542416.1|CB542416	PVEPSE3018B01.g	ran bp2 nzf zinc finger domain-containing protein	548	20	5.95329e-121	0.787	-
gi|59937343|gb|CB542674.1|CB542674	PVEPSE3023B02.g	salt-tolerance protein	565	20	8.30023e-70	0.725	-
gi|59937905|gb|CB543236.1|CB543236	PVEPSE3028L12.g	chloroplast chlorophyll a b-binding protein	488	20	9.11122e-30	0.95	-
gi|59937138|gb|CB542469.1|CB542469	PVEPSE3018H12.g	chloride channel	503	20	5.82928e-41	0.8975	-
gi|59937862|gb|CB543193.1|CB543193	PVEPSE3028H05.g	40s ribosomal protein s16	471	20	1.45171e-59	0.988	-
gi|59936678|gb|CB542115.1|CB542115	PVEPSE3010F07.g	protein	396	20	1.25129e-71	0.96	-
gi|59937992|gb|CB543321.1|CB543321	PVEPSE3029D01.g	sensory transduction histidine	615	20	4.349e-14	0.752	-
gi|59938199|gb|CB543528.1|CB543528	PVEPSE3030C23.g	#NAME?	395	14	7.5577e-14	0.847143	-
gi|59938015|gb|CB543344.1|CB543344	PVEPSE3029E20.g	translational initiation factor 4a-1	506	20	9.15067e-98	0.9945	-
gi|59936953|gb|CB542284.1|CB542284	PVEPSE3013F02.g	eukaryotic translation initiation factor 5a2	445	20	6.79489e-36	0.864	-
gi|59938184|gb|CB543513.1|CB543513	PVEPSE3030B18.g	eukaryotic translation initiation factor 5a2	451	20	3.40743e-97	0.9715	-
gi|59938147|gb|CB543476.1|CB543476	PVEPSE3029O15.g	translation initiation eif-5a	421	20	6.14868e-56	0.976	-
gi|59937104|gb|CB542435.1|CB542435	PVEPSE3018D06.g	protein argonaute	550	20	7.96072e-70	0.8855	-
gi|59938028|gb|CB543357.1|CB543357	PVEPSE3029F20.g	elongation factor ef-g	526	20	9.10383e-117	0.966	-
gi|59937611|gb|CB542942.1|CB542942	PVEPSE3027C13.g	translation elongation factor	576	20	1.9421e-130	0.9605	-
gi|59936614|gb|CB542051.1|CB542051	PVEPSE3009A11.g	elongation factor 1-alpha	351	20	1.70443e-69	0.998	-
gi|59936575|gb|CB542012.1|CB542012	PVEPSE3008C09.g	translation elongation factor g	498	20	1.04075e-57	0.953	-
gi|59937299|gb|CB542630.1|CB542630	PVEPSE3022C08.g	heat shock factor 6	549	20	9.94801e-50	0.6365	-
gi|59938563|gb|CB555934.1|CB555934	PVEPSE3002B07.g	basic helix-loop-helix protein bhlh7	441	9	8.93745e-29	0.695556	-
gi|59936758|gb|CB542183.1|CB542183	PVEPSE3011G05.g	ccr4-not transcription complex subunit 2	620	20	8.71733e-104	0.7325	-
gi|59937610|gb|CB542941.1|CB542941	PVEPSE3027C11.g	transcription factor bhlh67	586	14	2.37748e-29	0.640714	-
gi|59938568|gb|CB555939.1|CB555939	PVEPSE3002E04.g	ap2 erf domain-containing transcription factor	296	20	3.20716e-33	0.8725	-
gi|59936350|gb|CB541787.1|CB541787	PVEPSE3003D02.g	protein	318	20	1.19024e-14	0.8525	-
gi|59936569|gb|CB542006.1|CB542006	PVEPSE3008B11.g	protein	503	20	2.85348e-56	0.7235	-
gi|59936640|gb|CB542077.1|CB542077	PVEPSE3009H07.g	protein	397	20	1.8324e-52	0.7915	-
gi|59937630|gb|CB542961.1|CB542961	PVEPSE3027D21.g	60s ribosomal protein l38	417	20	4.33542e-42	0.971	-
gi|59938182|gb|CB543511.1|CB543511	PVEPSE3030B09.g	60s ribosomal protein l35a	580	20	5.09904e-77	0.9735	-
gi|59936339|gb|CB541776.1|CB541776	PVEPSE3003B08.g	40s ribosomal protein	602	20	1.48631e-131	0.9745	-
gi|59937228|gb|CB542559.1|CB542559	PVEPSE3020H03.g	40s ribosomal protein s2	448	20	5.81991e-95	0.9705	-
gi|59938192|gb|CB543521.1|CB543521	PVEPSE3030C08.g	50s ribosomal protein l1	384	20	6.84938e-77	0.9285	-
gi|59937031|gb|CB542362.1|CB542362	PVEPSE3015B05.g	ribosomal protein s12	572	20	1.86132e-19	0.98	-
gi|59936405|gb|CB541842.1|CB541842	PVEPSE3004E01.g	ribosomal protein s3	507	20	1.16318e-58	0.9675	-
gi|59938677|gb|CB556048.1|CB556048	PVEPSE3024C07.g	ribosomal protein s2	426	20	2.02279e-49	0.9265	-
gi|59937829|gb|CB543160.1|CB543160	PVEPSE3028E23.g	40s ribosomal protein s15a	338	20	1.76586e-58	0.9845	-
gi|59938049|gb|CB543378.1|CB543378	PVEPSE3029H07.g	40s ribosomal protein s15a	546	20	6.7029e-74	0.9905	-
gi|59937112|gb|CB542443.1|CB542443	PVEPSE3018E09.g	protein	555	20	2.44593e-54	0.6835	-
gi|59936592|gb|CB542029.1|CB542029	PVEPSE3008F07.g	protein	508	20	4.08763e-106	0.9745	-
gi|59936733|gb|CB542162.1|CB542162	PVEPSE3011D07.g	uncharacterized protein loc100499659	264	3	5.98e-12	0.92	-
gi|59938099|gb|CB543428.1|CB543428	PVEPSE3029L11.g	50s ribosomal protein l1	541	20	2.10614e-62	0.9345	-
gi|59938641|gb|CB556012.1|CB556012	PVEPSE3020G07.g	40s ribosomal protein s11	375	20	1.03749e-28	0.931	-
gi|59937373|gb|CB542704.1|CB542704	PVEPSE3023F01.g	40s ribosomal protein s11	336	20	8.16139e-37	0.9665	-
gi|59938220|gb|CB543549.1|CB543549	PVEPSE3030E09.g	60s ribosomal protein	549	20	3.16598e-117	0.965	-
gi|59937301|gb|CB542632.1|CB542632	PVEPSE3022C12.g	40s ribosomal protein s21	418	20	2.3606e-51	0.9445	-
gi|59938154|gb|CB543483.1|CB543483	PVEPSE3029P05.g	ribosomal protein s10	395	20	1.10146e-56	0.972	-
gi|59937801|gb|CB543132.1|CB543132	PVEPSE3028C19.g	tubulin alpha-3 alpha-5 chain	420	20	4.1889e-66	0.9835	-
gi|59937752|gb|CB543083.1|CB543083	PVEPSE3027N22.g	vacuolar sorting protein 39	459	20	2.15423e-75	0.78	-
gi|59937245|gb|CB542576.1|CB542576	PVEPSE3021C04.g	root phototropism protein 2	586	20	1.09924e-56	0.753	-
gi|59938194|gb|CB543523.1|CB543523	PVEPSE3030C16.g	root phototropism protein 2	550	20	2.3718e-26	0.732	-
gi|59936882|gb|CB542251.1|CB542251	PVEPSE3012G09.g	homeobox protein hat22	598	20	1.95516e-93	0.834	-
gi|59936210|gb|CB541647.1|CB541647	PVEPSE3017D10.b	gata transcription	403	20	8.13087e-27	0.9025	-
gi|59937210|gb|CB542541.1|CB542541	PVEPSE3020E01.g	dna-binding protein	445	20	1.09465e-39	0.7795	-
gi|59938198|gb|CB543527.1|CB543527	PVEPSE3030C21.g	dna-binding protein	592	20	2.21062e-25	0.744	-
gi|59937044|gb|CB542375.1|CB542375	PVEPSE3015C11.g	hd domain class transcription factor	496	20	5.27536e-27	0.7565	-
gi|59937683|gb|CB543014.1|CB543014	PVEPSE3027I07.g	hd domain class transcription factor	498	19	1.12537e-70	0.657895	-
gi|59937268|gb|CB542599.1|CB542599	PVEPSE3021G04.g	homeobox protein knotted-	472	20	1.00486e-44	0.874	-
gi|59936881|gb|CB542250.1|CB542250	PVEPSE3012G06.g	wox4 protein	598	20	1.51311e-83	0.7305	-
gi|59937369|gb|CB542700.1|CB542700	PVEPSE3023E06.g	ccaat-binding transcription factor subunit	537	20	6.53118e-11	0.7845	-
gi|59938223|gb|CB543552.1|CB543552	PVEPSE3030E13.g	translin-like protein	586	20	8.92386e-56	0.894	-
gi|59936695|gb|CB542130.1|CB542130	PVEPSE3010H05.g	protein	574	20	2.94045e-76	0.877	-
gi|59937304|gb|CB542635.1|CB542635	PVEPSE3022D03.g	protein	410	20	2.56985e-81	0.9325	-
gi|59937516|gb|CB542847.1|CB542847	PVEPSE3025H09.g	protein	496	20	6.39266e-77	0.907	-
gi|59937678|gb|CB543009.1|CB543009	PVEPSE3027H24.g	ribonucleoprotein a	304	20	1.2278e-33	0.8495	-
gi|59937544|gb|CB542875.1|CB542875	PVEPSE3026D12.g	rna-binding protein cp31	422	20	1.82302e-44	0.844	-
gi|59937348|gb|CB542679.1|CB542679	PVEPSE3023B07.g	protein	548	20	5.64527e-26	0.804	-
gi|59937577|gb|CB542908.1|CB542908	PVEPSE3027A01.g	protein	341	20	9.45927e-42	0.716	-
gi|59936560|gb|CB541997.1|CB541997	PVEPSE3008A09.g	protein	300	20	1.76806e-21	0.815	-
gi|59938651|gb|CB556022.1|CB556022	PVEPSE3021H09.g	protein	442	20	7.61802e-29	0.899	-
gi|59937445|gb|CB542776.1|CB542776	PVEPSE3024H03.g	t-complex protein 11	627	20	9.25564e-87	0.7725	-
gi|59936363|gb|CB541800.1|CB541800	PVEPSE3003E12.g	uncharacterized protein	420	20	4.18113e-34	0.9245	-
gi|59937405|gb|CB542736.1|CB542736	PVEPSE3024B11.g	protein kinase family protein	617	20	1.58698e-64	0.8	-
gi|59937569|gb|CB542900.1|CB542900	PVEPSE3026G09.g	gaba receptor-associated	491	20	2.01757e-50	0.7825	-
gi|59937575|gb|CB542906.1|CB542906	PVEPSE3026H10.g	gaba receptor-associated	489	20	8.91782e-75	0.9595	-
gi|59938729|gb|CB556100.1|CB556100	PVEPSE3029L08.g	transmembrane bax inhibitor motif-containing protein 4	391	20	9.43716e-25	0.97	-
gi|59938059|gb|CB543388.1|CB543388	PVEPSE3029I04.g	protein	517	20	4.99555e-39	0.777	-
gi|59937885|gb|CB543216.1|CB543216	PVEPSE3028J13.g	gdp dissociation inhibitor	315	20	5.65129e-65	0.958	-
gi|59937037|gb|CB542368.1|CB542368	PVEPSE3015B12.g	protein phosphatase 2a subunit a3	516	20	6.31552e-109	0.982	-
gi|59936189|gb|CB541626.1|CB541626	PVEPSE3016H04.b	protein kinase chloroplast	341	4	3.18555e-10	0.69	-
gi|59938032|gb|CB543361.1|CB543361	PVEPSE3029G05.g	14-3-3 protein	538	20	2.96546e-107	0.9645	-
gi|59938000|gb|CB543329.1|CB543329	PVEPSE3029D17.g	uncharacterized protein	480	20	9.17869e-90	0.849	-
gi|59936654|gb|CB542091.1|CB542091	PVEPSE3010B07.g	protein	444	20	1.26105e-52	0.578	-
gi|59938096|gb|CB543425.1|CB543425	PVEPSE3029L05.g	beta-adaptin-like protein a	526	16	7.63244e-28	0.85375	-
gi|59936657|gb|CB542094.1|CB542094	PVEPSE3010B10.g	ma3 domain-containing protein	433	20	4.45063e-70	0.8695	-
gi|59937995|gb|CB543324.1|CB543324	PVEPSE3029D09.g	calcium binding protein with ef-hand motif	430	20	1.69996e-44	0.795	-
gi|59936755|gb|CB542180.1|CB542180	PVEPSE3011G02.g	atp-dependent clp protease	413	20	9.3215e-42	0.9045	-
gi|59937590|gb|CB542921.1|CB542921	PVEPSE3027A21.g	protein	506	20	4.42227e-65	0.6535	-
gi|59936321|gb|CB541758.1|CB541758	PVEPSE3002H02.g	protein	592	20	1.25389e-27	0.885	-
gi|59936201|gb|CB541638.1|CB541638	PVEPSE3017B02.b	root phototropism	529	20	6.06184e-45	0.78	-
gi|59936821|gb|CB542240.1|CB542240	PVEPSE3012E12.g	leucine-rich repeat family protein	540	20	6.65214e-70	0.678	-
gi|59937420|gb|CB542751.1|CB542751	PVEPSE3024E03.g	leucine-rich repeat family protein	579	20	1.56797e-74	0.6485	-
gi|59936489|gb|CB541926.1|CB541926	PVEPSE3006E09.g	bri1 kinase inhibitor 1	490	12	6.14884e-34	0.644167	-
gi|59936673|gb|CB542110.1|CB542110	PVEPSE3010E08.g	at3g61600-like protein	413	20	2.30897e-84	0.9185	-
gi|59938051|gb|CB543380.1|CB543380	PVEPSE3029H14.g	npr1-like protein	596	20	7.23765e-124	0.9005	-
gi|59937391|gb|CB542722.1|CB542722	PVEPSE3023H07.g	protein	492	20	4.23431e-78	0.9485	-
gi|59938244|gb|CB543573.1|CB543573	PVEPSE3030G06.g	protein	573	20	1.10214e-93	0.758	-
gi|59937662|gb|CB542993.1|CB542993	PVEPSE3027G18.g	uv excision repair protein	463	20	3.78193e-77	0.9185	-
gi|59937764|gb|CB543095.1|CB543095	PVEPSE3027O22.g	potassium transporter	481	20	1.64591e-23	0.626	-
gi|59937677|gb|CB543008.1|CB543008	PVEPSE3027H20.g	rna-binding protein	442	20	6.44754e-43	0.845	-
gi|59937351|gb|CB542682.1|CB542682	PVEPSE3023B11.g	protein	542	20	1.01119e-101	0.8795	-
gi|59937945|gb|CB543274.1|CB543274	PVEPSE3028P09.g	#NAME?	402	20	1.39933e-83	0.904	-
gi|59937146|gb|CB542477.1|CB542477	PVEPSE3019B05.g	vacuolar sorting receptor	369	20	9.94447e-23	0.7755	-
gi|59937156|gb|CB542487.1|CB542487	PVEPSE3019D01.g	protein	407	20	4.82984e-48	0.678	-
gi|59937137|gb|CB542468.1|CB542468	PVEPSE3018H11.g	2-oxoglutarate malate translocator	506	20	2.63356e-88	0.962	-
gi|59937355|gb|CB542686.1|CB542686	PVEPSE3023C04.g	protein	466	20	1.93305e-45	0.856	-
gi|59938356|gb|CB543685.1|CB543685	PVEPSE3030N21.g	protein	552	20	5.87777e-78	0.764	-
gi|59937745|gb|CB543076.1|CB543076	PVEPSE3027M23.g	protein	479	20	4.08159e-27	0.6725	-
gi|59936883|gb|CB542252.1|CB542252	PVEPSE3012G10.g	desacetoxyvindoline 4-	478	20	3.64285e-36	0.674	-
gi|59937403|gb|CB542734.1|CB542734	PVEPSE3024B02.g	naringenin 3-dioxygenase like protein	603	20	4.76203e-87	0.735	-
gi|59938281|gb|CB543610.1|CB543610	PVEPSE3030I23.g	uncoupling protein a	569	20	1.65883e-61	0.89	-
gi|59937781|gb|CB543112.1|CB543112	PVEPSE3028A24.g	dicarboxylate tricarboxylate carrier	543	20	1.86567e-89	0.924	-
gi|59936586|gb|CB542023.1|CB542023	PVEPSE3008E08.g	metal-nicotianamine transporter ysl6	315	20	4.11399e-57	0.957	-
gi|59938379|gb|CB543708.1|CB543708	PVEPSE3030P08.g	rna binding protein	539	20	6.46444e-111	0.94	-
gi|59938270|gb|CB543599.1|CB543599	PVEPSE3030I04.g	rna-binding protein 47b	448	20	1.9857e-84	0.886	-
gi|59937289|gb|CB542620.1|CB542620	PVEPSE3022B06.g	phospholipase a-2-activating protein	602	20	1.57321e-89	0.69	-
gi|59936257|gb|CB541694.1|CB541694	PVEPSE3001E07.g	protein	551	20	4.67393e-89	0.7615	-
gi|59936720|gb|CB542151.1|CB542151	PVEPSE3011B11.g	unknown [Glycine max]	544	1	3.81392e-11	0.97	-
gi|59937792|gb|CB543123.1|CB543123	PVEPSE3028B19.g	rna binding protein rp120	580	20	8.23198e-102	0.847	-
gi|59937386|gb|CB542717.1|CB542717	PVEPSE3023H02.g	retrotransposon unclassified	463	20	6.86424e-46	0.623	-
gi|59938261|gb|CB543590.1|CB543590	PVEPSE3030H12.g	rop guanine nucleotide exchange	399	20	9.53085e-62	0.762	-
gi|59937809|gb|CB543140.1|CB543140	PVEPSE3028D06.g	glycine-rich rna-binding protein	391	20	2.86327e-48	0.9345	-
gi|59936230|gb|CB541667.1|CB541667	PVEPSE3001A09.g	nucleolysin tia-	466	14	2.09845e-24	0.797143	-
gi|59938086|gb|CB543415.1|CB543415	PVEPSE3029K07.g	protein	340	20	1.06361e-18	0.799	-
gi|59937849|gb|CB543180.1|CB543180	PVEPSE3028G07.g	polynucleotidyl ribonuclease h fold	415	20	5.89954e-23	0.666	-
gi|59937984|gb|CB543313.1|CB543313	PVEPSE3029C09.g	nucleolar protein	608	20	1.70174e-45	0.821	-
gi|59937996|gb|CB543325.1|CB543325	PVEPSE3029D10.g	nucleolar protein	484	20	1.79517e-48	0.7765	-
gi|59936730|gb|CB542159.1|CB542159	PVEPSE3011D01.g	protein	598	20	4.98282e-98	0.9545	-
gi|59937103|gb|CB542434.1|CB542434	PVEPSE3018D05.g	lupus la	516	20	1.43343e-33	0.683	-
gi|59937261|gb|CB542592.1|CB542592	PVEPSE3021F04.g	r3h domain containing	611	12	1.61886e-79	0.7	-
gi|59938100|gb|CB543429.1|CB543429	PVEPSE3029L12.g	rna recognition motif-containing protein	558	20	2.12905e-53	0.728	-
gi|59937183|gb|CB542514.1|CB542514	PVEPSE3020A06.g	acyl- n-acyltransferase domain-containing protein	341	20	7.41253e-61	0.8175	-
gi|59937553|gb|CB542884.1|CB542884	PVEPSE3026E12.g	fad nad -binding oxidoreductase family protein	529	20	5.10838e-70	0.7	-
gi|59937291|gb|CB542622.1|CB542622	PVEPSE3022B08.g	geminivirus rep-interacting motor protein	490	20	1.34884e-84	0.825	-
gi|59937685|gb|CB543016.1|CB543016	PVEPSE3027I10.g	geminivirus rep-interacting motor protein	482	20	6.43111e-40	0.821	-
gi|59938286|gb|CB543615.1|CB543615	PVEPSE3030J07.g	methyl binding domain protein	583	20	2.4071e-26	0.643	-
gi|59937152|gb|CB542483.1|CB542483	PVEPSE3019C04.g	methyl binding domain protein	525	20	2.38963e-41	0.788	-
gi|59938567|gb|CB555938.1|CB555938	PVEPSE3002D10.g	chloroplast chlorophyll a b binding protein	414	20	2.7219e-59	0.9365	-
gi|59936477|gb|CB541914.1|CB541914	PVEPSE3006C07.g	chloroplast chlorophyll a b binding protein	522	20	6.2946e-77	0.944	-
gi|59938072|gb|CB543401.1|CB543401	PVEPSE3029I23.g	chloroplast chlorophyll a b binding protein	416	20	5.12805e-69	0.935	-
gi|59936537|gb|CB541974.1|CB541974	PVEPSE3007D10.g	chlorophyll a b binding	542	20	5.15464e-124	0.9595	-
gi|59936806|gb|CB542225.1|CB542225	PVEPSE3012D03.g	chlorophyll a b binding	518	20	9.65737e-92	0.937	-
gi|59937014|gb|CB542345.1|CB542345	PVEPSE3014H07.g	chlorophyll a b binding	485	20	5.89023e-90	0.952	-
gi|59937061|gb|CB542392.1|CB542392	PVEPSE3015F06.g	chlorophyll a b binding	433	20	6.63708e-101	0.976	-
gi|59937306|gb|CB542637.1|CB542637	PVEPSE3022D06.g	chlorophyll a b binding	581	20	1.18736e-100	0.9775	-
gi|59937417|gb|CB542748.1|CB542748	PVEPSE3024D08.g	chlorophyll a b binding	502	20	2.06112e-94	0.9535	-
gi|59937579|gb|CB542910.1|CB542910	PVEPSE3027A03.g	chlorophyll a b binding	569	20	9.95572e-129	0.9585	-
gi|59937920|gb|CB543249.1|CB543249	PVEPSE3028M21.g	chlorophyll a b binding	434	20	1.28554e-79	0.9515	-
gi|59938242|gb|CB543571.1|CB543571	PVEPSE3030F24.g	chlorophyll a b binding	583	20	7.83209e-125	0.9555	-
gi|59938316|gb|CB543645.1|CB543645	PVEPSE3030L02.g	chlorophyll a b binding	390	20	1.81479e-65	0.932	-
gi|59936430|gb|CB541867.1|CB541867	PVEPSE3004H10.g	chlorophyll a b binding protein	573	20	4.69197e-139	0.9785	-
gi|59937047|gb|CB542378.1|CB542378	PVEPSE3015D11.g	chlorophyll a b binding protein	495	20	1.16201e-118	0.973	-
gi|59936204|gb|CB541641.1|CB541641	PVEPSE3017B07.b	chlorophyll a b binding protein	470	20	8.25026e-82	0.94	-
gi|59937522|gb|CB542853.1|CB542853	PVEPSE3026A11.g	chlorophyll a b binding protein	394	20	2.42777e-90	0.985	-
gi|59937986|gb|CB543315.1|CB543315	PVEPSE3029C14.g	chlorophyll a b binding protein	499	20	6.40351e-116	0.9825	-
gi|59938174|gb|CB543503.1|CB543503	PVEPSE3030A16.g	chlorophyll a b binding protein	337	20	1.47614e-56	0.976	-
gi|59936424|gb|CB541861.1|CB541861	PVEPSE3004G11.g	chlorophyll a b-binding protein	579	20	9.51519e-116	0.9525	-
gi|59936449|gb|CB541886.1|CB541886	PVEPSE3005E05.g	chlorophyll a b-binding protein	413	20	5.65056e-75	0.9965	-
gi|59936502|gb|CB541939.1|CB541939	PVEPSE3006G03.g	chlorophyll a b-binding protein	329	20	1.67589e-55	0.994	-
gi|59936506|gb|CB541943.1|CB541943	PVEPSE3006G08.g	chlorophyll a b-binding protein	450	20	3.27094e-68	0.9865	-
gi|59936568|gb|CB542005.1|CB542005	PVEPSE3008B09.g	chlorophyll a b-binding protein	510	20	1.0269e-106	0.994	-
gi|59936707|gb|CB542140.1|CB542140	PVEPSE3011A06.g	chlorophyll a b-binding protein	621	20	2.26291e-132	0.964	-
gi|59936810|gb|CB542229.1|CB542229	PVEPSE3012D07.g	chlorophyll a b-binding protein	561	20	2.63485e-130	0.973	-
gi|59936817|gb|CB542236.1|CB542236	PVEPSE3012E03.g	chlorophyll a b-binding protein	481	20	3.48305e-114	0.981	-
gi|59936987|gb|CB542318.1|CB542318	PVEPSE3014D12.g	chlorophyll a b-binding protein	543	20	3.23207e-106	0.95	-
gi|59937046|gb|CB542377.1|CB542377	PVEPSE3015D07.g	chlorophyll a b-binding protein	594	20	9.35547e-120	0.958	-
gi|59936162|gb|CB541599.1|CB541599	PVEPSE3016B07.b	chlorophyll a b-binding protein	323	20	8.73469e-42	0.968	-
gi|59936198|gb|CB541635.1|CB541635	PVEPSE3017A10.b	chlorophyll a b-binding protein	389	20	5.30428e-55	0.994	-
gi|59936221|gb|CB541658.1|CB541658	PVEPSE3017G11.b	chlorophyll a b-binding protein	355	20	4.92616e-44	0.979	-
gi|59937263|gb|CB542594.1|CB542594	PVEPSE3021F06.g	chlorophyll a b-binding protein	532	20	8.82098e-124	0.9675	-
gi|59937327|gb|CB542658.1|CB542658	PVEPSE3022G08.g	chlorophyll a b-binding protein	521	20	2.52168e-106	0.9565	-
gi|59937440|gb|CB542771.1|CB542771	PVEPSE3024G09.g	chlorophyll a b-binding protein	501	20	9.50765e-95	0.945	-
gi|59937446|gb|CB542777.1|CB542777	PVEPSE3024H05.g	chlorophyll a b-binding protein	529	20	2.84632e-106	0.9565	-
gi|59937451|gb|CB542782.1|CB542782	PVEPSE3025A01.g	chlorophyll a b-binding protein	549	20	2.72095e-103	0.9485	-
gi|59938684|gb|CB556055.1|CB556055	PVEPSE3025B08.g	chlorophyll a b-binding protein	422	20	8.83616e-86	0.9955	-
gi|59937481|gb|CB542812.1|CB542812	PVEPSE3025D07.g	chlorophyll a b-binding protein	568	20	1.46762e-109	0.9465	-
gi|59937598|gb|CB542929.1|CB542929	PVEPSE3027B15.g	chlorophyll a b-binding protein	578	20	9.52211e-116	0.9525	-
gi|59937602|gb|CB542933.1|CB542933	PVEPSE3027B20.g	chlorophyll a b-binding protein	494	20	8.76652e-95	0.945	-
gi|59937976|gb|CB543305.1|CB543305	PVEPSE3029B19.g	chlorophyll a b-binding protein	387	20	1.71814e-89	0.956	-
gi|59938081|gb|CB543410.1|CB543410	PVEPSE3029J20.g	chlorophyll a b-binding protein	545	20	1.90456e-103	0.9505	-
gi|59938155|gb|CB543484.1|CB543484	PVEPSE3029P06.g	chlorophyll a b-binding protein	494	20	7.16842e-94	0.939	-
gi|59938328|gb|CB543657.1|CB543657	PVEPSE3030L19.g	chlorophyll a b-binding protein	501	20	1.71004e-116	0.9795	-
gi|59938346|gb|CB543675.1|CB543675	PVEPSE3030N03.g	chlorophyll a b-binding protein	554	20	3.93112e-106	0.9565	-
gi|59938352|gb|CB543681.1|CB543681	PVEPSE3030N15.g	chlorophyll a b-binding protein	551	20	8.95787e-107	0.95	-
gi|59937830|gb|CB543161.1|CB543161	PVEPSE3028E24.g	chloroplast chlorophyll a b binding protein	317	20	1.42733e-26	0.9535	-
gi|59937855|gb|CB543186.1|CB543186	PVEPSE3028G16.g	chloroplast chlorophyll a b binding protein	339	20	5.93371e-28	0.955	-
gi|59936427|gb|CB541864.1|CB541864	PVEPSE3004H04.g	light-harvesting complex ii protein lhcb1	547	20	3.0715e-130	0.9565	-
gi|59936563|gb|CB542000.1|CB542000	PVEPSE3008B03.g	light-harvesting complex ii protein lhcb1	321	20	1.58018e-66	0.9655	-
gi|59936727|gb|CB542156.1|CB542156	PVEPSE3011C08.g	light-harvesting complex ii protein lhcb1	593	20	1.04097e-125	0.9555	-
gi|59936792|gb|CB542213.1|CB542213	PVEPSE3012C01.g	light-harvesting complex ii protein lhcb1	554	20	1.1617e-130	0.954	-
gi|59937026|gb|CB542357.1|CB542357	PVEPSE3015A12.g	light-harvesting complex ii protein lhcb1	554	20	3.48635e-132	0.995	-
gi|59937157|gb|CB542488.1|CB542488	PVEPSE3019D03.g	light-harvesting complex ii protein lhcb1	372	20	4.7062e-76	0.966	-
gi|59937419|gb|CB542750.1|CB542750	PVEPSE3024E01.g	light-harvesting complex ii protein lhcb1	518	20	1.60045e-121	0.9855	-
gi|59937583|gb|CB542914.1|CB542914	PVEPSE3027A09.g	light-harvesting complex ii protein lhcb1	514	20	6.31526e-120	0.9805	-
gi|59937817|gb|CB543148.1|CB543148	PVEPSE3028D20.g	light-harvesting complex ii protein lhcb1	377	20	7.42951e-58	0.992	-
gi|59937894|gb|CB543225.1|CB543225	PVEPSE3028K16.g	light-harvesting complex ii protein lhcb1	463	20	6.7391e-108	0.9965	-
gi|59938063|gb|CB543392.1|CB543392	PVEPSE3029I10.g	light-harvesting complex ii protein lhcb1	435	20	8.654e-99	0.9385	-
gi|59938164|gb|CB543493.1|CB543493	PVEPSE3029P17.g	light-harvesting complex ii protein lhcb1	491	20	1.68785e-115	0.9955	-
gi|59936205|gb|CB541642.1|CB541642	PVEPSE3017B09.b	light-harvesting complex ii protein lhcb2	447	20	2.6218e-68	0.9785	-
gi|59937467|gb|CB542798.1|CB542798	PVEPSE3025B12.g	light-harvesting complex ii protein lhcb2	419	20	6.93572e-64	0.9895	-
gi|59937555|gb|CB542886.1|CB542886	PVEPSE3026F04.g	light-harvesting complex ii protein lhcb2	452	20	1.33952e-83	0.9885	-
gi|59936267|gb|CB541704.1|CB541704	PVEPSE3001G01.g	light-harvesting complex ii protein lhcb3	533	20	3.5838e-121	0.9885	-
gi|59937126|gb|CB542457.1|CB542457	PVEPSE3018G04.g	light-harvesting complex ii protein lhcb3	616	20	2.74517e-31	0.983	-
gi|59937259|gb|CB542590.1|CB542590	PVEPSE3021E11.g	light-harvesting complex ii protein lhcb3	590	20	2.8956e-113	0.954	-
gi|59937868|gb|CB543199.1|CB543199	PVEPSE3028H20.g	light-harvesting complex ii protein lhcb3	422	20	1.08054e-96	0.9925	-
gi|59938589|gb|CB555960.1|CB555960	PVEPSE3007B07.g	major cab protein	199	20	3.8919e-23	1	-
gi|59936753|gb|CB542178.1|CB542178	PVEPSE3011F12.g	major cab protein	255	20	1.5092e-27	1	-
gi|59936196|gb|CB541633.1|CB541633	PVEPSE3017A06.b	major cab protein	292	20	1.02399e-26	0.94	-
gi|59937158|gb|CB542489.1|CB542489	PVEPSE3019D07.g	major cab protein	338	20	1.68116e-38	0.9665	-
gi|59938700|gb|CB556071.1|CB556071	PVEPSE3027O10.g	major cab protein	194	20	9.81045e-30	1	-
gi|59936724|gb|CB542153.1|CB542153	PVEPSE3011C04.g	chlorophyll a-b binding protein of lhcii type iii	529	20	4.91545e-93	0.9785	-
gi|59937409|gb|CB542740.1|CB542740	PVEPSE3024C09.g	at4g35080-like protein	504	20	1.09877e-75	0.93	-
gi|59936266|gb|CB541703.1|CB541703	PVEPSE3001F12.g	protein	591	20	3.20092e-70	0.5235	-
gi|59937089|gb|CB542420.1|CB542420	PVEPSE3018B05.g	chloroplast ferredoxin i	584	20	7.25629e-50	0.79	-
gi|59937320|gb|CB542651.1|CB542651	PVEPSE3022F06.g	chloroplast ferredoxin i	616	20	1.03266e-49	0.7905	-
gi|59938080|gb|CB543409.1|CB543409	PVEPSE3029J19.g	chloroplast ferredoxin i	603	20	8.9733e-50	0.79	-
gi|59936681|gb|CB542118.1|CB542118	PVEPSE3010F12.g	chloroplast ferredoxin i	410	20	2.93684e-33	0.7645	-
gi|59937097|gb|CB542428.1|CB542428	PVEPSE3018C08.g	ferredoxin	511	20	3.63241e-72	0.81	-
gi|59937860|gb|CB543191.1|CB543191	PVEPSE3028G23.g	60s ribosomal protein l37	417	20	2.08241e-50	0.962	-
gi|59936411|gb|CB541848.1|CB541848	PVEPSE3004E12.g	polynucleotidyl ribonuclease h	522	20	2.57929e-50	0.759	-
gi|59937998|gb|CB543327.1|CB543327	PVEPSE3029D13.g	polynucleotidyl ribonuclease h	566	20	6.2148e-49	0.758	-
gi|59936217|gb|CB541654.1|CB541654	PVEPSE3017F08.b	splicing factor u2af 38 kda subunit	506	20	3.08392e-12	0.719	-
gi|59936252|gb|CB541689.1|CB541689	PVEPSE3001D12.g	chloroplast ferredoxin i	500	20	1.63384e-46	0.7725	-
gi|59936626|gb|CB542063.1|CB542063	PVEPSE3009D04.g	chloroplast ferredoxin i	331	20	1.49175e-23	0.743	-
gi|59936580|gb|CB542017.1|CB542017	PVEPSE3008D09.g	rubredoxin-like protein	555	20	1.11573e-55	0.813	-
gi|59936487|gb|CB541924.1|CB541924	PVEPSE3006E06.g	lhca2 protein	424	20	5.96227e-55	0.985	-
gi|59936499|gb|CB541936.1|CB541936	PVEPSE3006F11.g	lhca2 protein	495	20	1.21822e-12	0.826	-
gi|59936710|gb|CB542143.1|CB542143	PVEPSE3011A11.g	lhca2 protein	616	20	2.16615e-112	0.971	-
gi|59936218|gb|CB541655.1|CB541655	PVEPSE3017F09.b	lhca2 protein	513	20	5.4103e-80	0.9735	-
gi|59937699|gb|CB543030.1|CB543030	PVEPSE3027J18.g	lhca2 protein	507	20	1.82889e-120	0.916	-
gi|59937823|gb|CB543154.1|CB543154	PVEPSE3028E12.g	lhca2 protein	414	20	1.35191e-66	0.8495	-
gi|59937887|gb|CB543218.1|CB543218	PVEPSE3028J18.g	lhca2 protein	513	20	1.03965e-112	0.974	-
gi|59937904|gb|CB543235.1|CB543235	PVEPSE3028L09.g	lhca2 protein	395	20	4.12293e-66	0.8495	-
gi|59938733|gb|CB556104.1|CB556104	PVEPSE3029M13.g	lhca2 protein	372	20	4.66984e-40	0.9845	-
gi|59936356|gb|CB541793.1|CB541793	PVEPSE3003E04.g	type 1 metallothionein	437	20	3.02355e-23	0.7945	-
gi|59936370|gb|CB541807.1|CB541807	PVEPSE3003G03.g	type 1 metallothionein	524	20	7.57713e-23	0.7945	-
gi|59936726|gb|CB542155.1|CB542155	PVEPSE3011C07.g	type 1 metallothionein	566	20	1.14498e-22	0.7945	-
gi|59937077|gb|CB542408.1|CB542408	PVEPSE3015H07.g	type 1 metallothionein	410	20	3.57271e-17	0.785	-
gi|59937455|gb|CB542786.1|CB542786	PVEPSE3025A06.g	type 1 metallothionein	463	20	3.92938e-23	0.7945	-
gi|59937716|gb|CB543047.1|CB543047	PVEPSE3027L03.g	type 1 metallothionein	547	20	9.33778e-23	0.7945	-
gi|59936293|gb|CB541730.1|CB541730	PVEPSE3002B09.g	type 2 metallothionein	617	20	2.92789e-31	0.8505	-
gi|59936333|gb|CB541770.1|CB541770	PVEPSE3003B01.g	type 2 metallothionein	499	20	8.05222e-32	0.8505	-
gi|59938303|gb|CB543632.1|CB543632	PVEPSE3030K05.g	bifunctional inhibitor lipid-transfer protein seed storage 2s albumin-like protein	638	20	8.25973e-73	0.724	-
gi|59936303|gb|CB541740.1|CB541740	PVEPSE3002E02.g	lipid transfer protein	439	20	5.81045e-55	0.7325	-
gi|59937225|gb|CB542556.1|CB542556	PVEPSE3020G10.g	lipid transfer protein	452	20	4.03202e-34	0.6955	-
gi|59937714|gb|CB543045.1|CB543045	PVEPSE3027K19.g	lipid transfer protein	447	20	7.35067e-35	0.747	-
gi|59936316|gb|CB541753.1|CB541753	PVEPSE3002G03.g	lipid transfer protein precursor	580	20	1.04456e-35	0.745	-
gi|59936651|gb|CB542088.1|CB542088	PVEPSE3010B02.g	lipid transfer protein precursor	529	20	1.80442e-29	0.727	-
gi|59937604|gb|CB542935.1|CB542935	PVEPSE3027B24.g	lipid transfer protein precursor	517	20	4.4317e-36	0.681	-
gi|59937850|gb|CB543181.1|CB543181	PVEPSE3028G08.g	lipid transfer protein precursor	367	20	6.76142e-22	0.752	-
gi|59938248|gb|CB543577.1|CB543577	PVEPSE3030G15.g	lipid transfer protein precursor	471	20	3.04554e-36	0.744	-
gi|59938287|gb|CB543616.1|CB543616	PVEPSE3030J09.g	lipid transfer protein precursor	584	20	1.07944e-35	0.745	-
gi|59937973|gb|CB543302.1|CB543302	PVEPSE3029B12.g	bifunctional inhibitor lipid-transfer protein seed storage 2s albumin-like protein	536	20	1.54489e-51	0.9205	-
gi|59938211|gb|CB543540.1|CB543540	PVEPSE3030D22.g	bifunctional inhibitor lipid-transfer protein seed storage 2s albumin-like protein	417	20	1.09611e-32	0.882	-
gi|59936636|gb|CB542073.1|CB542073	PVEPSE3009G09.g	armadillo beta-catenin repeat family protein	438	20	2.12612e-61	0.7095	-
gi|59937078|gb|CB542409.1|CB542409	PVEPSE3015H08.g	regulator of chromosome condensation family protein	440	20	4.31038e-23	0.8135	-
gi|59937787|gb|CB543118.1|CB543118	PVEPSE3028B10.g	serine threonine-protein kinase	489	20	4.60285e-35	0.788	-
gi|59938329|gb|CB543658.1|CB543658	PVEPSE3030L20.g	calcium-dependent lipid-binding domain-containing protein	601	20	1.07035e-44	0.743	-
gi|59937911|gb|CB543242.1|CB543242	PVEPSE3028M08.g	cytochrome p450	286	20	2.91995e-08	0.757	-
gi|59938175|gb|CB543504.1|CB543504	PVEPSE3030A21.g	speckle-type poz	594	20	2.22578e-109	0.8885	-
gi|59937605|gb|CB542936.1|CB542936	PVEPSE3027C02.g	plas_phavu ame: full=plastocyanin	476	20	2.54675e-61	0.902	-
gi|59937008|gb|CB542339.1|CB542339	PVEPSE3014G10.g	peptidase pyroglutamyl peptidase i-like protein	484	20	1.20893e-87	0.8655	-
gi|59937591|gb|CB542922.1|CB542922	PVEPSE3027A22.g	protein	534	20	1.47318e-40	0.5875	-
gi|59937629|gb|CB542960.1|CB542960	PVEPSE3027D20.g	dipeptidyl peptidase iv	526	20	1.97334e-65	0.774	-
gi|59937531|gb|CB542862.1|CB542862	PVEPSE3026B12.g	protein	428	20	5.53342e-72	0.7805	-
gi|59936812|gb|CB542231.1|CB542231	PVEPSE3012D09.g	aminopeptidase c	623	20	7.77536e-99	0.797	-
gi|59938256|gb|CB543585.1|CB543585	PVEPSE3030H06.g	haloacid dehalogenase-like hydrolase domain-containing protein	542	20	2.19125e-113	0.8025	-
gi|59937238|gb|CB542569.1|CB542569	PVEPSE3021B05.g	protein	559	20	1.81954e-91	0.7135	-
gi|59937501|gb|CB542832.1|CB542832	PVEPSE3025G01.g	vacuolar-type h+-atpase subunit b3 (vha-b3)	566	20	9.73449e-96	0.972	-
gi|59938135|gb|CB543464.1|CB543464	PVEPSE3029N15.g	atp synthase alpha subunit	486	20	3.14692e-92	0.9575	-
gi|59936647|gb|CB542084.1|CB542084	PVEPSE3010A06.g	v-type proton atpase subunit b2	355	20	2.3416e-36	0.979	-
gi|59936951|gb|CB542282.1|CB542282	PVEPSE3013E09.g	atp synthase cf0 subunit i	128	20	3.13042e-10	0.825	-
gi|59936490|gb|CB541927.1|CB541927	PVEPSE3006E10.g	h+-transporting atp synthase chain 9-like protein	479	20	3.519e-48	0.8745	-
gi|59937081|gb|CB542412.1|CB542412	PVEPSE3015H12.g	protein	457	20	1.00649e-31	0.8775	-
gi|59936478|gb|CB541915.1|CB541915	PVEPSE3006C08.g	h+-transporting atp synthase chain 9-like protein	307	20	2.70514e-21	0.8715	-
gi|59937813|gb|CB543144.1|CB543144	PVEPSE3028D10.g	atp synthase b chain	375	20	1.91186e-60	0.701	-
gi|59936289|gb|CB541726.1|CB541726	PVEPSE3002A12.g	pentatricopeptide repeat-containing	547	20	2.74192e-54	0.7825	-
gi|59938170|gb|CB543499.1|CB543499	PVEPSE3030A04.g	adp-ribosylation factor	501	20	1.48688e-109	0.9985	-
gi|59937449|gb|CB542780.1|CB542780	PVEPSE3024H10.g	adp-ribosylation factor	488	20	3.43604e-103	0.97	-
gi|59937863|gb|CB543194.1|CB543194	PVEPSE3028H07.g	adp-ribosylation factor	481	20	6.58935e-100	0.998	-
gi|59936969|gb|CB542300.1|CB542300	PVEPSE3014B05.g	adp-ribosylation factor	542	20	2.0389e-102	0.9995	-
gi|59936800|gb|CB542219.1|CB542219	PVEPSE3012C07.g	glycolipid transfer protein family protein	518	20	4.46748e-43	0.763	-
gi|59936752|gb|CB542177.1|CB542177	PVEPSE3011F10.g	beta- -n-acetylglucosaminyltransferase family protein	621	20	1.06672e-61	0.623	-
gi|59937362|gb|CB542693.1|CB542693	PVEPSE3023D04.g	caax prenyl protease 2	545	17	2.60219e-57	0.695882	-
gi|59936939|gb|CB542270.1|CB542270	PVEPSE3013C07.g	chitinase class i	541	20	1.53633e-78	0.838	-
gi|59937704|gb|CB543035.1|CB543035	PVEPSE3027K02.g	crs1 domain-containing protein	483	20	9.31626e-30	0.8435	-
gi|59936529|gb|CB541966.1|CB541966	PVEPSE3007B09.g	cytochrome f	558	20	1.74069e-47	0.986	-
gi|59937192|gb|CB542523.1|CB542523	PVEPSE3020B08.g	double-stranded dna-binding-like protein	367	20	1.73013e-49	0.889	-
gi|59936887|gb|CB542256.1|CB542256	PVEPSE3012H04.g	homeobox-leucine zipper protein	517	20	2.99483e-38	0.5495	-
gi|59938109|gb|CB543438.1|CB543438	PVEPSE3029L23.g	zf-hd homeobox protein	384	20	1.93947e-34	0.687	-
gi|59936187|gb|CB541624.1|CB541624	PVEPSE3016H02.b	cycling dof factor-like 1	503	20	2.86911e-15	0.802	-
gi|59938136|gb|CB543465.1|CB543465	PVEPSE3029N18.g	f-box family protein	480	20	6.44906e-72	0.5815	-
gi|59936274|gb|CB541711.1|CB541711	PVEPSE3001G10.g	protein	549	20	2.45308e-51	0.864	-
gi|59938238|gb|CB543567.1|CB543567	PVEPSE3030F15.g	protein	453	15	2.29083e-33	0.7	-
gi|59937068|gb|CB542399.1|CB542399	PVEPSE3015G07.g	ebs-bah-phd domain-containing protein	565	20	3.69388e-94	0.93	-
gi|59937435|gb|CB542766.1|CB542766	PVEPSE3024G02.g	ebs-bah-phd domain-containing protein	536	20	1.7238e-131	0.9265	-
gi|59937594|gb|CB542925.1|CB542925	PVEPSE3027B09.g	phd f-box containing	597	20	3.68844e-88	0.942	-
gi|59936606|gb|CB542043.1|CB542043	PVEPSE3008H11.g	unknown [Glycine max]	435	5	1.18583e-79	0.604	-
gi|59936355|gb|CB541792.1|CB541792	PVEPSE3003E03.g	late elongated hypocotyl and circadian clock associated-1-like protein 1	542	20	3.55392e-104	0.6885	-
gi|59936784|gb|CB542205.1|CB542205	PVEPSE3012A12.g	late elongated hypocotyl and circadian clock associated-1-like protein 1	506	20	1.83355e-87	0.7335	-
gi|59937128|gb|CB542459.1|CB542459	PVEPSE3018G07.g	late elongated hypocotyl and circadian clock associated-1-like protein 1	289	20	2.79918e-14	0.7795	-
gi|59937207|gb|CB542538.1|CB542538	PVEPSE3020D10.g	late elongated hypocotyl and circadian clock associated-1-like protein 1	363	20	8.76314e-38	0.756	-
gi|59938065|gb|CB543394.1|CB543394	PVEPSE3029I14.g	late elongated hypocotyl and circadian clock associated-1-like protein 1	479	20	2.0695e-33	0.7185	-
gi|59938234|gb|CB543563.1|CB543563	PVEPSE3030F10.g	late elongated hypocotyl and circadian clock associated-1-like protein 1	575	20	1.1843e-62	0.7015	-
gi|59938301|gb|CB543630.1|CB543630	PVEPSE3030K02.g	late elongated hypocotyl and circadian clock associated-1-like protein 1	312	20	2.41231e-18	0.7815	-
gi|59938334|gb|CB543663.1|CB543663	PVEPSE3030M06.g	late elongated hypocotyl and circadian clock associated-1-like protein 1	599	20	2.45359e-61	0.6715	-
gi|59936874|gb|CB542243.1|CB542243	PVEPSE3012F05.g	plastocyanin chloroplast	484	20	5.20909e-52	0.7875	-
gi|59937312|gb|CB542643.1|CB542643	PVEPSE3022E04.g	plastocyanin chloroplast	567	20	6.21695e-70	0.8335	-
gi|59937356|gb|CB542687.1|CB542687	PVEPSE3023C05.g	plastocyanin chloroplast	561	20	5.9807e-70	0.8335	-
gi|59937399|gb|CB542730.1|CB542730	PVEPSE3024A08.g	plastocyanin chloroplast	556	20	5.3302e-70	0.8335	-
gi|59937479|gb|CB542810.1|CB542810	PVEPSE3025D05.g	plastocyanin chloroplast	529	20	1.30334e-68	0.833	-
gi|59937851|gb|CB543182.1|CB543182	PVEPSE3028G10.g	plastocyanin chloroplast	457	20	1.95075e-59	0.821	-
gi|59938157|gb|CB543486.1|CB543486	PVEPSE3029P08.g	plastocyanin chloroplast	590	20	1.60401e-67	0.8295	-
gi|59937548|gb|CB542879.1|CB542879	PVEPSE3026E06.g	protein	443	20	2.79626e-80	0.8125	-
gi|59936704|gb|CB542139.1|CB542139	PVEPSE3011A05.g	chaperonin 20	601	20	5.97777e-86	0.848	-
gi|59936451|gb|CB541888.1|CB541888	PVEPSE3005F04.g	protein	445	20	2.11514e-39	0.7235	-
gi|59938344|gb|CB543673.1|CB543673	PVEPSE3030M22.g	protein	512	20	1.65958e-41	0.731	-
gi|59936620|gb|CB542057.1|CB542057	PVEPSE3009B11.g	annexin	450	20	8.96714e-48	0.848	-
gi|59937358|gb|CB542689.1|CB542689	PVEPSE3023C11.g	calmodulin	414	20	5.07477e-80	0.999	-
gi|59937949|gb|CB543278.1|CB543278	PVEPSE3028P13.g	calmodulin	332	20	1.2632e-59	0.979	-
gi|59936583|gb|CB542020.1|CB542020	PVEPSE3008E05.g	male sterility	348	20	4.64132e-57	0.786	-
gi|59936938|gb|CB542269.1|CB542269	PVEPSE3013C06.g	photosystem i assembly protein ycf3	410	20	3.21336e-80	0.972	-
gi|59936741|gb|CB542168.1|CB542168	PVEPSE3011E03.g	rna polymerase-associated protein ctr9 homolog	582	20	8.41831e-109	0.8315	-
gi|59936971|gb|CB542302.1|CB542302	PVEPSE3014B09.g	mitochondrial substrate carrier	474	20	1.75316e-83	0.8655	-
gi|59937302|gb|CB542633.1|CB542633	PVEPSE3022D01.g	breast cancer protein 2 like 2a	378	17	2.18851e-15	0.619412	-
gi|59937222|gb|CB542553.1|CB542553	PVEPSE3020G04.g	protein	425	20	6.77954e-45	0.7085	-
gi|59936542|gb|CB541979.1|CB541979	PVEPSE3007F10.g	chromodomain helicase dna binding	585	6	6.6324e-12	0.738333	-
gi|59936996|gb|CB542327.1|CB542327	PVEPSE3014F02.g	eukaryotic translation initiation factor 3	578	9	6.06888e-37	0.564444	-
gi|59938088|gb|CB543417.1|CB543417	PVEPSE3029K11.g	pentatricopeptide repeat-containing	606	20	1.75552e-07	0.7715	-
gi|59937113|gb|CB542444.1|CB542444	PVEPSE3018E11.g	protein	566	20	1.09422e-50	0.8015	-
gi|59937638|gb|CB542969.1|CB542969	PVEPSE3027E14.g	protein binding protein	436	13	1.55408e-35	0.619231	-
gi|59936235|gb|CB541672.1|CB541672	PVEPSE3001B06.g	tetratricopeptide repeat-containing protein	565	20	3.68461e-50	0.801	-
gi|59938307|gb|CB543636.1|CB543636	PVEPSE3030K16.g	uncharacterized protein loc732564	444	12	2.32555e-56	0.734167	-
gi|59936708|gb|CB542141.1|CB542141	PVEPSE3011A07.g	heat shock protein 70	491	20	2.75119e-29	0.932	-
gi|59936572|gb|CB542009.1|CB542009	PVEPSE3008C06.g	rubisco activase	429	20	4.47049e-96	0.951	-
gi|59936683|gb|CB542120.1|CB542120	PVEPSE3010G02.g	rubisco activase	417	20	4.05406e-91	0.9705	-
gi|59937654|gb|CB542985.1|CB542985	PVEPSE3027F23.g	rubisco activase	357	20	8.97022e-79	0.9895	-
gi|59937841|gb|CB543172.1|CB543172	PVEPSE3028F19.g	rubisco activase	380	20	5.58311e-84	0.981	-
gi|59937936|gb|CB543265.1|CB543265	PVEPSE3028O15.g	rubisco activase	801	20	3.66255e-81	0.8385	-
gi|59938008|gb|CB543337.1|CB543337	PVEPSE3029E06.g	rubisco activase	526	20	3.17913e-121	0.9695	-
gi|59938207|gb|CB543536.1|CB543536	PVEPSE3030D12.g	rubisco activase	483	20	1.13388e-109	0.9625	-
gi|59938227|gb|CB543556.1|CB543556	PVEPSE3030F02.g	rubisco activase	440	20	4.05845e-79	0.9325	-
gi|59936460|gb|CB541897.1|CB541897	PVEPSE3005G10.g	ubiquitin-activating enzyme	497	20	9.06283e-68	0.9195	-
gi|59938118|gb|CB543447.1|CB543447	PVEPSE3029M09.g	ubiquitin-activating enzyme	544	20	7.22741e-76	0.8955	-
gi|59937057|gb|CB542388.1|CB542388	PVEPSE3015E12.g	actin	386	20	1.64924e-30	0.989	-
gi|59936434|gb|CB541871.1|CB541871	PVEPSE3005A10.g	ribulose bisphosphate carboxylase oxygenase activase chloroplast	388	20	1.47632e-29	0.8305	-
gi|59936966|gb|CB542297.1|CB542297	PVEPSE3014A12.g	ribulose bisphosphate carboxylase oxygenase activase chloroplast	561	20	2.81369e-69	0.8725	-
gi|59937443|gb|CB542774.1|CB542774	PVEPSE3024H01.g	ribulose bisphosphate carboxylase oxygenase activase chloroplast	419	20	9.17322e-39	0.8455	-
gi|59936456|gb|CB541893.1|CB541893	PVEPSE3005G02.g	rubisco activase	381	20	1.88329e-18	0.7535	-
gi|59936559|gb|CB541996.1|CB541996	PVEPSE3008A08.g	rubisco activase	389	20	1.50789e-28	0.826	-
gi|59936795|gb|CB542216.1|CB542216	PVEPSE3012C04.g	rubisco activase	537	20	3.48877e-21	0.9345	-
gi|59936809|gb|CB542228.1|CB542228	PVEPSE3012D06.g	rubisco activase	466	20	5.48909e-49	0.86	-
gi|59936998|gb|CB542329.1|CB542329	PVEPSE3014F08.g	rubisco activase	531	20	9.11657e-124	0.9445	-
gi|59938622|gb|CB555993.1|CB555993	PVEPSE3014H08.g	rubisco activase	527	20	2.98749e-61	0.8775	-
gi|59937020|gb|CB542351.1|CB542351	PVEPSE3015A02.g	rubisco activase	314	20	1.9185e-47	0.9135	-
gi|59937159|gb|CB542490.1|CB542490	PVEPSE3019D08.g	rubisco activase	399	20	1.95586e-79	0.927	-
gi|59937339|gb|CB542670.1|CB542670	PVEPSE3023A03.g	rubisco activase	417	20	1.6174e-41	0.8425	-
gi|59937646|gb|CB542977.1|CB542977	PVEPSE3027F01.g	rubisco activase	493	20	3.22137e-55	0.8685	-
gi|59937720|gb|CB543051.1|CB543051	PVEPSE3027L10.g	rubisco activase	558	20	3.81508e-78	0.877	-
gi|59937991|gb|CB543320.1|CB543320	PVEPSE3029C19.g	rubisco activase	484	20	3.27889e-80	0.8465	-
gi|59938005|gb|CB543334.1|CB543334	PVEPSE3029E03.g	rubisco activase	602	20	4.5549e-105	0.964	-
gi|59938054|gb|CB543383.1|CB543383	PVEPSE3029H17.g	rubisco activase	500	20	3.82026e-57	0.875	-
gi|59938091|gb|CB543420.1|CB543420	PVEPSE3029K15.g	rubisco activase	512	20	4.44327e-57	0.875	-
gi|59936802|gb|CB542221.1|CB542221	PVEPSE3012C10.g	alpha-form rubisco activase	623	20	1.72547e-118	0.9325	-
gi|59936319|gb|CB541756.1|CB541756	PVEPSE3002G10.g	ribulose bisphosphate carboxylase oxygenase activase chloroplast	344	20	4.35651e-22	0.8105	-
gi|59936676|gb|CB542113.1|CB542113	PVEPSE3010E12.g	ribulose bisphosphate carboxylase oxygenase activase chloroplast	339	20	6.71596e-21	0.8095	-
gi|59936596|gb|CB542033.1|CB542033	PVEPSE3008G01.g	protein	388	20	2.92389e-55	0.7025	-
gi|59937828|gb|CB543159.1|CB543159	PVEPSE3028E20.g	benzoyl coenzyme a: benzyl alcohol benzoyl transferase	430	20	9.64484e-81	0.849	-
gi|59936983|gb|CB542314.1|CB542314	PVEPSE3014D01.g	villin 4	468	20	4.62971e-27	0.6695	-
gi|59936479|gb|CB541916.1|CB541916	PVEPSE3006C11.g	ring-box protein	508	20	2.59843e-59	0.999	-
gi|59937612|gb|CB542943.1|CB542943	PVEPSE3027C14.g	adp-ribosylation factor	515	20	2.82797e-39	1	-
gi|59937988|gb|CB543317.1|CB543317	PVEPSE3029C16.g	dynamin-related protein 1c	269	20	1.82402e-50	0.966	-
gi|59938068|gb|CB543397.1|CB543397	PVEPSE3029I17.g	dynamin-related protein 1c	573	20	1.19455e-114	0.945	-
gi|59937054|gb|CB542385.1|CB542385	PVEPSE3015E07.g	glycolate oxidase	525	20	7.31562e-42	0.945	-
gi|59937127|gb|CB542458.1|CB542458	PVEPSE3018G06.g	glycolate oxidase	458	20	3.26611e-42	0.945	-
gi|59937136|gb|CB542467.1|CB542467	PVEPSE3018H09.g	snare-interacting protein keule	566	20	1.87049e-73	0.7875	-
gi|59938142|gb|CB543471.1|CB543471	PVEPSE3029O08.g	protein	420	20	6.21123e-45	0.7705	-
gi|59937972|gb|CB543301.1|CB543301	PVEPSE3029B04.g	rubber elongation factor protein	549	20	9.51407e-100	0.6875	-
gi|59936804|gb|CB542223.1|CB542223	PVEPSE3012C12.g	uncharacterized protein	543	20	2.32739e-93	0.8395	-
gi|59937563|gb|CB542894.1|CB542894	PVEPSE3026G03.g	protein	373	20	1.15067e-32	0.88	-
gi|59938124|gb|CB543453.1|CB543453	PVEPSE3029M22.g	pre-mrna-splicing factor cwc15	488	20	2.7183e-51	0.9075	-
gi|59937011|gb|CB542342.1|CB542342	PVEPSE3014H02.g	60s ribosomal protein l23a	513	20	2.77303e-82	0.91	-
gi|59937993|gb|CB543322.1|CB543322	PVEPSE3029D02.g	ribosomal protein	534	20	1.61686e-51	0.986	-
gi|59936237|gb|CB541674.1|CB541674	PVEPSE3001B09.g	60s ribosomal protein l21	588	20	3.475e-94	0.9535	-
gi|59936375|gb|CB541812.1|CB541812	PVEPSE3003G10.g	60s ribosomal protein l21	629	20	1.89612e-113	0.9395	-
gi|59937664|gb|CB542995.1|CB542995	PVEPSE3027G20.g	60s ribosomal protein l39	342	20	9.22706e-32	0.986	-
gi|59938369|gb|CB543698.1|CB543698	PVEPSE3030O19.g	ribosomal protein s21 family protein	474	20	1.23882e-52	0.7375	-
gi|59936630|gb|CB542067.1|CB542067	PVEPSE3009E07.g	plastid-specific 30s ribosomal protein chloroplast	442	20	9.58157e-60	0.895	-
gi|59936473|gb|CB541910.1|CB541910	PVEPSE3006B11.g	40s ribosomal protein	412	20	1.08432e-36	0.9695	-
gi|59937500|gb|CB542831.1|CB542831	PVEPSE3025F11.g	40s ribosomal protein	563	20	1.0403e-91	0.8135	-
gi|59938689|gb|CB556060.1|CB556060	PVEPSE3026D05.g	40s ribosomal protein s3a	387	20	4.29593e-30	0.974	-
gi|59936435|gb|CB541872.1|CB541872	PVEPSE3005B05.g	40s ribosomal protein s6	359	17	1.97069e-09	0.927647	-
gi|59937980|gb|CB543309.1|CB543309	PVEPSE3029C04.g	50s ribosomal protein l19-2	398	15	1.17801e-53	0.622667	-
gi|59937726|gb|CB543057.1|CB543057	PVEPSE3027L19.g	60s ribosomal protein	463	20	3.49246e-107	0.9675	-
gi|59937852|gb|CB543183.1|CB543183	PVEPSE3028G12.g	60s ribosomal protein	280	20	4.75844e-51	0.923	-
gi|59937530|gb|CB542861.1|CB542861	PVEPSE3026B11.g	60s ribosomal protein l18	374	20	8.71389e-29	0.996	-
gi|59936166|gb|CB541603.1|CB541603	PVEPSE3016C08.b	60s ribosomal protein l3	479	20	1.04453e-32	0.9835	-
gi|59936481|gb|CB541918.1|CB541918	PVEPSE3006D04.g	60s ribosomal protein l31	469	20	9.73916e-49	0.929	-
gi|59937893|gb|CB543224.1|CB543224	PVEPSE3028K15.g	60s ribosomal protein l31	318	20	6.90432e-52	0.9505	-
gi|59937578|gb|CB542909.1|CB542909	PVEPSE3027A02.g	60s ribosomal protein l35	586	20	3.69773e-73	0.953	-
gi|59936394|gb|CB541831.1|CB541831	PVEPSE3004C06.g	protein	516	20	1.24851e-98	0.957	-
gi|59936942|gb|CB542273.1|CB542273	PVEPSE3013D04.g	protein	358	20	3.48856e-24	0.898	-
gi|59936999|gb|CB542330.1|CB542330	PVEPSE3014F09.g	protein	450	20	2.29319e-80	0.913	-
gi|59938145|gb|CB543474.1|CB543474	PVEPSE3029O11.g	protein	531	20	2.19221e-85	0.9195	-
gi|59938363|gb|CB543692.1|CB543692	PVEPSE3030O10.g	protein	608	20	2.74208e-92	0.88	-
gi|59938370|gb|CB543699.1|CB543699	PVEPSE3030O20.g	ribosomal protein s14	489	20	6.94907e-87	0.966	-
gi|59936754|gb|CB542179.1|CB542179	PVEPSE3011G01.g	rna binding protein	531	20	2.00612e-61	0.916	-
gi|59936576|gb|CB542013.1|CB542013	PVEPSE3008C10.g	unknown [Glycine max]	402	1	1.32455e-12	0.8	-
gi|59936391|gb|CB541828.1|CB541828	PVEPSE3004B10.g	50s ribosomal protein l34	504	18	6.25823e-28	0.845556	-
gi|59937942|gb|CB543271.1|CB543271	PVEPSE3028O24.g	ribosome-like protein	526	20	3.73956e-33	0.6815	-
gi|59937754|gb|CB543085.1|CB543085	PVEPSE3027O04.g	40s ribosomal s4 protein	468	20	8.87335e-107	0.985	-
gi|59938241|gb|CB543570.1|CB543570	PVEPSE3030F23.g	at5g30510-like protein	563	20	6.36636e-103	0.909	-
gi|59936436|gb|CB541873.1|CB541873	PVEPSE3005B06.g	ubiquitin	313	20	4.61632e-31	0.96	-
gi|59937271|gb|CB542602.1|CB542602	PVEPSE3021G07.g	50s ribosomal protein chloroplast	469	19	2.26752e-34	0.768947	-
gi|59938012|gb|CB543341.1|CB543341	PVEPSE3029E16.g	50s ribosomal protein chloroplast	426	18	4.87846e-42	0.76	-
gi|59936962|gb|CB542293.1|CB542293	PVEPSE3013H08.g	ribosomal protein l33	361	20	1.121e-15	0.73	-
gi|59938698|gb|CB556069.1|CB556069	PVEPSE3027H03.g	ribosomal protein l33	150	20	1.07409e-14	0.8	-
gi|59937329|gb|CB542660.1|CB542660	PVEPSE3022G11.g	60s ribosomal protein l37a	440	20	5.27195e-61	0.9895	-
gi|59937179|gb|CB542510.1|CB542510	PVEPSE3019G11.g	ubiquitin extension protein	407	20	4.06901e-50	0.9715	-
gi|59937757|gb|CB543088.1|CB543088	PVEPSE3027O09.g	50s ribosomal protein l18	428	20	2.93789e-62	0.822	-
gi|59936379|gb|CB541816.1|CB541816	PVEPSE3003H12.g	30s ribosomal protein s16	596	20	1.41819e-37	0.734	-
gi|59936648|gb|CB542085.1|CB542085	PVEPSE3010A07.g	30s ribosomal protein s16	535	20	1.69629e-53	0.763	-
gi|59937773|gb|CB543104.1|CB543104	PVEPSE3027P22.g	30s ribosomal protein s16	455	20	6.14999e-54	0.763	-
gi|59938079|gb|CB543408.1|CB543408	PVEPSE3029J18.g	30s ribosomal protein s16	510	20	2.96081e-24	0.6715	-
gi|59936700|gb|CB542135.1|CB542135	PVEPSE3010H12.g	23s ribosomal rna	510	17	1.85898e-41	0.802353	-
gi|59936886|gb|CB542255.1|CB542255	PVEPSE3012H02.g	protein	457	20	1.67005e-19	0.88	-
gi|59936290|gb|CB541727.1|CB541727	PVEPSE3002B03.g	atp synthase cf1 epsilon subunit	349	20	1.63531e-67	0.9525	-
gi|59936462|gb|CB541899.1|CB541899	PVEPSE3005H04.g	atp synthase cf1 epsilon subunit	354	20	8.45013e-68	0.943	-
gi|59936464|gb|CB541901.1|CB541901	PVEPSE3005H10.g	atp synthase cf1 epsilon subunit	379	20	1.21903e-67	0.943	-
gi|59936475|gb|CB541912.1|CB541912	PVEPSE3006C03.g	atp synthase cf1 epsilon subunit	456	20	3.57445e-87	0.943	-
gi|59936928|gb|CB542259.1|CB542259	PVEPSE3012H12.g	atp synthase cf1 epsilon subunit	564	20	6.62551e-88	0.9565	-
gi|59937193|gb|CB542524.1|CB542524	PVEPSE3020B12.g	atp synthase cf1 epsilon subunit	355	20	1.58724e-70	0.961	-
gi|59937613|gb|CB542944.1|CB542944	PVEPSE3027C16.g	atp synthase cf1 epsilon subunit	469	20	1.85717e-88	0.954	-
gi|59937832|gb|CB543163.1|CB543163	PVEPSE3028F05.g	atp synthase cf1 epsilon subunit	578	20	7.74824e-88	0.954	-
gi|59938351|gb|CB543680.1|CB543680	PVEPSE3030N14.g	atp synthase cf1 epsilon subunit	506	20	3.00266e-88	0.954	-
gi|59937236|gb|CB542567.1|CB542567	PVEPSE3021B01.g	atp synthase cf1 epsilon subunit protein	153	2	4.26348e-09	0.88	-
gi|59937084|gb|CB542415.1|CB542415	PVEPSE3018A08.g	atp synthase delta chain	404	20	4.87387e-40	0.8755	-
gi|59936373|gb|CB541810.1|CB541810	PVEPSE3003G07.g	protein phosphatase	579	20	2.77551e-115	0.909	-
gi|59937474|gb|CB542805.1|CB542805	PVEPSE3025C08.g	26s proteasome regulatory subunit n7	586	20	1.31975e-130	0.955	-
gi|59938332|gb|CB543661.1|CB543661	PVEPSE3030M02.g	protein mitochondrial	515	20	5.81382e-79	0.8125	-
gi|59936365|gb|CB541802.1|CB541802	PVEPSE3003F06.g	chlorophyll a b-binding protein cp29	619	20	5.93215e-108	0.8845	-
gi|59936721|gb|CB542152.1|CB542152	PVEPSE3011B12.g	chlorophyll a b-binding protein cp29	447	20	1.6081e-101	0.966	-
gi|59937321|gb|CB542652.1|CB542652	PVEPSE3022F07.g	chlorophyll a b-binding protein cp29	659	20	7.46656e-117	0.8905	-
gi|59937708|gb|CB543039.1|CB543039	PVEPSE3027K09.g	chlorophyll a b-binding protein cp29	531	20	1.35881e-98	0.8765	-
gi|59938004|gb|CB543333.1|CB543333	PVEPSE3029D24.g	chlorophyll a b-binding protein cp29	380	20	8.09793e-48	0.821	-
gi|59938048|gb|CB543377.1|CB543377	PVEPSE3029H06.g	light-harvesting complex i chlorophyll a b binding protein 3	603	20	9.83864e-95	0.954	-
gi|59938061|gb|CB543390.1|CB543390	PVEPSE3029I08.g	psi type iii chlorophyll a b-binding protein	466	20	1.58443e-71	0.889	-
gi|59936346|gb|CB541783.1|CB541783	PVEPSE3003C04.g	psi reaction center subunit iii	521	20	2.47683e-55	0.762	-
gi|59937384|gb|CB542715.1|CB542715	PVEPSE3023G11.g	psi reaction center subunit iii	478	20	1.46144e-55	0.762	-
gi|59937470|gb|CB542801.1|CB542801	PVEPSE3025C03.g	psi reaction center subunit iii	529	20	1.50728e-52	0.7465	-
gi|59936192|gb|CB541629.1|CB541629	PVEPSE3017A02.b	photosystem i psah protein	432	20	5.10431e-53	0.939	-
gi|59937064|gb|CB542395.1|CB542395	PVEPSE3015F11.g	light-harvesting complex ii protein lhcb6	539	20	8.69284e-105	0.8955	-
gi|59938305|gb|CB543634.1|CB543634	PVEPSE3030K09.g	light-harvesting complex ii protein lhcb6	591	20	2.21782e-137	0.9595	-
gi|59937028|gb|CB542359.1|CB542359	PVEPSE3015B02.g	chlorophyll a b-binding protein cp29	502	20	1.36156e-105	0.969	-
gi|59937067|gb|CB542398.1|CB542398	PVEPSE3015G06.g	chlorophyll a b-binding protein cp29	551	20	3.89844e-128	0.967	-
gi|59938214|gb|CB543543.1|CB543543	PVEPSE3030E01.g	chlorophyll a b-binding protein cp29	526	20	4.40087e-104	0.9595	-
gi|59937507|gb|CB542838.1|CB542838	PVEPSE3025G07.g	nad -binding rossmann-fold-containing protein	599	20	1.44061e-87	0.873	-
gi|59937882|gb|CB543213.1|CB543213	PVEPSE3028J07.g	mrna binding protein precursor	338	20	1.36595e-71	0.902	-
gi|59936634|gb|CB542071.1|CB542071	PVEPSE3009G07.g	photosystem i reaction center subunit xi	402	20	9.29289e-49	0.9345	-
gi|59936756|gb|CB542181.1|CB542181	PVEPSE3011G03.g	photosystem i reaction center subunit xi	558	20	4.27925e-99	0.87	-
gi|59936780|gb|CB542203.1|CB542203	PVEPSE3012A10.g	photosystem i reaction center subunit xi	578	20	7.27504e-88	0.9225	-
gi|59936876|gb|CB542245.1|CB542245	PVEPSE3012F08.g	photosystem i reaction center subunit xi	575	20	3.48018e-64	0.936	-
gi|59938649|gb|CB556020.1|CB556020	PVEPSE3021H03.g	photosystem i reaction center subunit xi	516	20	4.46207e-47	0.9335	-
gi|59938696|gb|CB556067.1|CB556067	PVEPSE3027E09.g	photosystem i reaction center subunit xi	354	20	1.73154e-23	0.971	-
gi|59938146|gb|CB543475.1|CB543475	PVEPSE3029O12.g	photosystem i reaction center subunit xi	318	20	4.31397e-16	0.9715	-
gi|59938339|gb|CB543668.1|CB543668	PVEPSE3030M13.g	photosystem i reaction center subunit xi	617	20	2.84026e-100	0.9265	-
gi|59937206|gb|CB542537.1|CB542537	PVEPSE3020D08.g	psal protein	415	20	4.12666e-49	0.86	-
gi|59936329|gb|CB541766.1|CB541766	PVEPSE3003A05.g	uncharacterized protein	488	20	8.12991e-49	0.9425	-
gi|59936558|gb|CB541995.1|CB541995	PVEPSE3008A05.g	uncharacterized protein	337	20	2.53637e-34	0.7285	-
gi|59936438|gb|CB541875.1|CB541875	PVEPSE3005B10.g	at1g31330 t19e23_1	526	20	1.98293e-73	0.929	-
gi|59936605|gb|CB542042.1|CB542042	PVEPSE3008H08.g	at1g31330 t19e23_1	465	20	8.37929e-86	0.925	-
gi|59937100|gb|CB542431.1|CB542431	PVEPSE3018C12.g	at1g31330 t19e23_1	509	20	3.93862e-81	0.901	-
gi|59937314|gb|CB542645.1|CB542645	PVEPSE3022E06.g	at1g31330 t19e23_1	634	20	2.21691e-105	0.9285	-
gi|59937364|gb|CB542695.1|CB542695	PVEPSE3023D08.g	at1g31330 t19e23_1	446	20	2.73999e-61	0.844	-
gi|59937892|gb|CB543223.1|CB543223	PVEPSE3028K14.g	at1g31330 t19e23_1	446	20	2.73999e-61	0.8435	-
gi|59937941|gb|CB543270.1|CB543270	PVEPSE3028O23.g	at1g31330 t19e23_1	452	20	2.96331e-61	0.844	-
gi|59938240|gb|CB543569.1|CB543569	PVEPSE3030F20.g	at1g31330 t19e23_1	419	20	2.94793e-58	0.888	-
gi|59938290|gb|CB543619.1|CB543619	PVEPSE3030J12.g	at1g31330 t19e23_1	427	20	1.75933e-60	0.843	-
gi|59936964|gb|CB542295.1|CB542295	PVEPSE3014A04.g	ribosomal protein s9	499	20	1.95677e-79	0.842	-
gi|59937093|gb|CB542424.1|CB542424	PVEPSE3018C03.g	ribosomal protein s9	428	20	1.18569e-31	0.932	-
gi|59937897|gb|CB543228.1|CB543228	PVEPSE3028K20.g	ribosomal protein s9	487	20	6.48827e-65	0.9375	-
gi|59937334|gb|CB542665.1|CB542665	PVEPSE3022H08.g	50s ribosomal protein l9	586	20	1.05227e-72	0.8755	-
gi|59938039|gb|CB543368.1|CB543368	PVEPSE3029G19.g	protein	592	20	3.91454e-110	0.887	-
gi|59938066|gb|CB543395.1|CB543395	PVEPSE3029I15.g	plastid transcriptionally active 12	363	16	5.46341e-54	0.8125	-
gi|59938208|gb|CB543537.1|CB543537	PVEPSE3030D14.g	plastid transcriptionally active 13	438	16	8.79391e-33	0.678125	-
gi|59937619|gb|CB542950.1|CB542950	PVEPSE3027D03.g	ankyrin-repeat protein	551	20	2.09119e-43	0.976	-
gi|59936659|gb|CB542096.1|CB542096	PVEPSE3010C03.g	at4g15540 dl3810w	396	20	2.91311e-38	0.8405	-
gi|59937232|gb|CB542563.1|CB542563	PVEPSE3021A07.g	pentatricopeptide repeat-containing protein	450	20	1.95141e-37	0.6435	-
gi|59936519|gb|CB541956.1|CB541956	PVEPSE3007A05.g	protein	508	20	2.58177e-88	0.7435	-
gi|59936183|gb|CB541620.1|CB541620	PVEPSE3016G03.b	protein	355	20	1.27042e-21	0.783	-
gi|59937517|gb|CB542848.1|CB542848	PVEPSE3025H12.g	protein	486	20	7.932e-62	0.7935	-
gi|59937655|gb|CB542986.1|CB542986	PVEPSE3027F24.g	protein	461	20	9.69728e-31	0.861	-
gi|59937734|gb|CB543065.1|CB543065	PVEPSE3027M08.g	protein	557	20	4.06204e-56	0.7965	-
gi|59938703|gb|CB556074.1|CB556074	PVEPSE3028A15.g	protein	347	14	4.39518e-34	0.758571	-
gi|59937940|gb|CB543269.1|CB543269	PVEPSE3028O21.g	protein	494	20	7.62935e-44	0.7505	-
gi|59937111|gb|CB542442.1|CB542442	PVEPSE3018E08.g	uncharacterized protein	577	20	3.72822e-118	0.872	-
gi|59938201|gb|CB543530.1|CB543530	PVEPSE3030D02.g	uncharacterized protein	544	20	7.49494e-54	0.798	-
gi|59936264|gb|CB541701.1|CB541701	PVEPSE3001F10.g	membrane steroid-binding protein 1	533	20	1.5757e-17	0.5935	-
gi|59936518|gb|CB541955.1|CB541955	PVEPSE3007A02.g	protein	513	19	5.68394e-49	0.724211	-
gi|59936820|gb|CB542239.1|CB542239	PVEPSE3012E07.g	uncharacterized protein	618	17	1.77178e-59	0.771176	-
gi|59937441|gb|CB542772.1|CB542772	PVEPSE3024G10.g	18s pre-ribosomal assembly protein gar2-related protein	487	18	9.34202e-18	0.823333	-
gi|59936176|gb|CB541613.1|CB541613	PVEPSE3016E12.b	at2g43680-like protein	435	20	8.11291e-25	0.7135	-
gi|59937587|gb|CB542918.1|CB542918	PVEPSE3027A15.g	camp-regulated phosphoprotein 19-related protein	496	20	3.58643e-62	0.853	-
gi|59936993|gb|CB542324.1|CB542324	PVEPSE3014E08.g	iq-domain 28 protein	412	20	4.059e-15	0.605	-
gi|59937959|gb|CB543288.1|CB543288	PVEPSE3029A08.g	major facilitator protein	430	20	3.88901e-56	0.649	-
gi|59936931|gb|CB542262.1|CB542262	PVEPSE3013A05.g	protein	447	20	2.10416e-25	0.9055	-
gi|59937071|gb|CB542402.1|CB542402	PVEPSE3015G11.g	protein	556	20	1.71542e-40	0.591	-
gi|59937075|gb|CB542406.1|CB542406	PVEPSE3015H04.g	protein	458	20	8.38315e-26	0.5535	-
gi|59937197|gb|CB542528.1|CB542528	PVEPSE3020C09.g	protein	431	20	8.0999e-45	0.701	-
gi|59938127|gb|CB543456.1|CB543456	PVEPSE3029N04.g	protein	578	20	5.91688e-75	0.8995	-
gi|59938267|gb|CB543596.1|CB543596	PVEPSE3030H20.g	protein	549	20	2.21329e-90	0.855	-
gi|59937928|gb|CB543257.1|CB543257	PVEPSE3028N20.g	protein iq-domain 2	473	20	1.85174e-43	0.61	-
gi|59936692|gb|CB542127.1|CB542127	PVEPSE3010G12.g	uncharacterized protein	561	20	6.7521e-87	0.7855	-
gi|59937416|gb|CB542747.1|CB542747	PVEPSE3024D06.g	uncharacterized protein	533	20	1.31934e-73	0.723	-
gi|59937721|gb|CB543052.1|CB543052	PVEPSE3027L13.g	uncharacterized protein	551	20	2.06206e-32	0.588	-
gi|59938260|gb|CB543589.1|CB543589	PVEPSE3030H11.g	pdi-like protein	614	20	1.5711e-81	0.7485	-
gi|59937520|gb|CB542851.1|CB542851	PVEPSE3026A07.g	nad -linked oxidoreductase-like protein	604	20	3.26322e-118	0.897	-
gi|59938163|gb|CB543492.1|CB543492	PVEPSE3029P15.g	formin-like protein 5	611	20	9.00078e-52	0.708	-
gi|59937947|gb|CB543276.1|CB543276	PVEPSE3028P11.g	light-harvesting complex ii protein lhcb2	572	20	1.03116e-56	0.757	-
gi|59937462|gb|CB542793.1|CB542793	PVEPSE3025B06.g	photosystem ii 5 kda chloroplast	312	12	4.61757e-19	0.756667	-
gi|59937387|gb|CB542718.1|CB542718	PVEPSE3023H03.g	chloroplast chlorophyll a b-binding protein	514	20	2.20802e-27	0.8985	-
gi|59937573|gb|CB542904.1|CB542904	PVEPSE3026H08.g	chloroplast chlorophyll a b-binding protein	467	20	5.64548e-17	1	-
gi|59937264|gb|CB542595.1|CB542595	PVEPSE3021F07.g	chloroplast photosystem ii 22 kda component	481	20	1.35312e-60	0.8595	-
gi|59937336|gb|CB542667.1|CB542667	PVEPSE3022H12.g	chloroplast photosystem ii 22 kda component	513	20	2.60859e-76	0.8955	-
gi|59937593|gb|CB542924.1|CB542924	PVEPSE3027B07.g	chloroplast photosystem ii 22 kda component	277	20	3.05013e-14	0.864	-
gi|59938166|gb|CB543495.1|CB543495	PVEPSE3029P20.g	chloroplast photosystem ii 22 kda component	586	20	1.79438e-83	0.8925	-
gi|59938621|gb|CB555992.1|CB555992	PVEPSE3014F11.g	photosystem ii protein	277	20	3.37502e-18	0.9515	-
gi|59936251|gb|CB541688.1|CB541688	PVEPSE3001D07.g	photosystem ii reaction center w chloroplast	553	20	1.91979e-53	0.781	-
gi|59937155|gb|CB542486.1|CB542486	PVEPSE3019C08.g	photosystem ii reaction center w chloroplast	411	20	1.33217e-55	0.786	-
gi|59938038|gb|CB543367.1|CB543367	PVEPSE3029G17.g	photosystem ii reaction center w chloroplast	536	20	3.47736e-40	0.76	-
gi|59938161|gb|CB543490.1|CB543490	PVEPSE3029P13.g	photosystem ii reaction center w chloroplast	605	20	3.54756e-53	0.781	-
gi|59938319|gb|CB543648.1|CB543648	PVEPSE3030L06.g	photosystem ii reaction center w chloroplast	399	20	8.31641e-32	0.82	-
gi|59936590|gb|CB542027.1|CB542027	PVEPSE3008F02.g	photosystem ii reaction center w chloroplast	402	20	6.3418e-47	0.784	-
gi|59937779|gb|CB543110.1|CB543110	PVEPSE3028A21.g	photosystem ii reaction center w chloroplast	503	20	5.2924e-45	0.7795	-
gi|59937284|gb|CB542615.1|CB542615	PVEPSE3022A11.g	photosystem ii protein z	321	20	1.61381e-42	0.916	-
gi|59936453|gb|CB541890.1|CB541890	PVEPSE3005F07.g	photosystem ii protein i	521	20	3.9964e-21	0.9775	-
gi|59936807|gb|CB542226.1|CB542226	PVEPSE3012D04.g	photosystem ii protein k	485	20	1.73935e-26	0.898	-
gi|59937096|gb|CB542427.1|CB542427	PVEPSE3018C07.g	photosystem ii protein k	468	20	5.57177e-36	0.9465	-
gi|59937525|gb|CB542856.1|CB542856	PVEPSE3026B02.g	photosystem ii protein k	369	20	1.65681e-36	0.9465	-
gi|59937281|gb|CB542612.1|CB542612	PVEPSE3022A08.g	photosystem ii reaction center psb28 protein	611	20	4.17078e-82	0.9155	-
gi|59938343|gb|CB543672.1|CB543672	PVEPSE3030M20.g	chlorophyll a b-binding protein	526	20	1.18842e-87	0.8855	-
gi|59938362|gb|CB543691.1|CB543691	PVEPSE3030O07.g	chlorophyll a b-binding protein	531	20	1.64193e-88	0.8855	-
gi|59936570|gb|CB542007.1|CB542007	PVEPSE3008C04.g	chlorophyll a-b binding protein 6a	304	20	1.12858e-45	0.9185	-
gi|59938685|gb|CB556056.1|CB556056	PVEPSE3025E03.g	chlorophyll a-b binding protein 6a	396	20	2.03922e-24	0.9585	-
gi|59937524|gb|CB542855.1|CB542855	PVEPSE3026B01.g	chlorophyll a-b binding protein 6a	359	20	2.51217e-58	0.9395	-
gi|59938746|gb|CB556117.1|CB556117	PVEPSE3030F11.g	chlorophyll a-b binding protein 6a	412	20	2.26479e-66	0.9315	-
gi|59936517|gb|CB541954.1|CB541954	PVEPSE3007A01.g	light-harvesting complex i chlorophyll a b binding protein 1	280	20	4.17734e-61	0.9645	-
gi|59938734|gb|CB556105.1|CB556105	PVEPSE3029M18.g	light-harvesting complex i protein lhca1	441	20	2.32714e-75	0.931	-
gi|59936660|gb|CB542097.1|CB542097	PVEPSE3010C04.g	chlorophyll a b binding protein	478	20	1.71078e-98	0.917	-
gi|59937458|gb|CB542789.1|CB542789	PVEPSE3025A11.g	chlorophyll a b binding protein	524	20	1.52282e-126	0.942	-
gi|59937547|gb|CB542878.1|CB542878	PVEPSE3026E05.g	chlorophyll a b binding protein	585	20	2.18657e-129	0.9335	-
gi|59938150|gb|CB543479.1|CB543479	PVEPSE3029O20.g	chlorophyll a b binding protein	500	20	5.89556e-108	0.927	-
gi|59937004|gb|CB542335.1|CB542335	PVEPSE3014G06.g	chloroplast photosystem i protein	445	20	1.27973e-87	0.9855	-
gi|59937330|gb|CB542661.1|CB542661	PVEPSE3022H01.g	chloroplast photosystem i protein	320	20	4.61526e-52	0.989	-
gi|59936300|gb|CB541737.1|CB541737	PVEPSE3002D06.g	photosystem i reaction center subunit chloroplast	465	20	2.37169e-55	0.9565	-
gi|59937748|gb|CB543079.1|CB543079	PVEPSE3027N10.g	photosystem i reaction center subunit chloroplast	283	20	9.58042e-39	0.9565	-
gi|59937586|gb|CB542917.1|CB542917	PVEPSE3027A14.g	psi reaction center subunit ii	480	20	2.211e-91	0.974	-
gi|59938258|gb|CB543587.1|CB543587	PVEPSE3030H09.g	psi reaction center subunit ii	566	20	1.39227e-98	0.9655	-
gi|59937392|gb|CB542723.1|CB542723	PVEPSE3023H08.g	photosystem i reaction center subunit iv a	534	20	6.86212e-38	0.942	-
gi|59936958|gb|CB542289.1|CB542289	PVEPSE3013G08.g	photosystem i subunit psi-e	439	20	5.54411e-32	0.9425	-
gi|59936597|gb|CB542034.1|CB542034	PVEPSE3008G03.g	psal protein	396	20	8.66451e-52	0.964	-
gi|59937109|gb|CB542440.1|CB542440	PVEPSE3018E06.g	photosystem ii 5 kda chloroplast	415	12	5.87615e-25	0.720833	-
gi|59938645|gb|CB556016.1|CB556016	PVEPSE3021D05.g	photosystem ii 5 kda chloroplast	361	10	2.19361e-16	0.773	-
gi|59937337|gb|CB542668.1|CB542668	PVEPSE3023A01.g	photosystem ii 5 kda chloroplast	464	16	3.47029e-28	0.701875	-
gi|59937315|gb|CB542646.1|CB542646	PVEPSE3022E08.g	protein	560	13	2.20415e-34	0.829231	-
gi|59936682|gb|CB542119.1|CB542119	PVEPSE3010G01.g	ribosome biogenesis protein	504	20	4.10074e-67	0.6885	-
gi|59936646|gb|CB542083.1|CB542083	PVEPSE3010A05.g	cleavage and polyadenylation specificity factor	582	20	1.34336e-46	0.793	-
gi|59937402|gb|CB542733.1|CB542733	PVEPSE3024A12.g	dna-binding protein	467	20	3.91926e-57	0.787	-
gi|59936884|gb|CB542253.1|CB542253	PVEPSE3012G12.g	high mobility group family	497	20	3.38608e-52	0.7845	-
gi|59937496|gb|CB542827.1|CB542827	PVEPSE3025F06.g	14-3-3-like protein gf14 mu	563	20	8.00674e-75	0.9495	-
gi|59936933|gb|CB542264.1|CB542264	PVEPSE3013A08.g	protein	509	20	5.53494e-54	0.9325	-
gi|59937784|gb|CB543115.1|CB543115	PVEPSE3028B06.g	polyubiquitin	526	20	3.61487e-96	0.98	-
gi|59938253|gb|CB543582.1|CB543582	PVEPSE3030G24.g	polyubiquitin	443	20	9.26946e-93	0.9975	-
gi|59937404|gb|CB542735.1|CB542735	PVEPSE3024B07.g	zap - like protein	650	20	2.95736e-81	0.7655	-
gi|59937742|gb|CB543073.1|CB543073	PVEPSE3027M19.g	single myb histone	519	20	1.06145e-29	0.7315	-
gi|59937130|gb|CB542461.1|CB542461	PVEPSE3018G09.g	histone h1	589	10	4.5597e-09	0.886	-
gi|59936944|gb|CB542275.1|CB542275	PVEPSE3013D07.g	histone h2a	351	20	1.17699e-20	0.9985	-
gi|59937620|gb|CB542951.1|CB542951	PVEPSE3027D06.g	histone h3	501	20	2.06673e-30	1	-
gi|59938365|gb|CB543694.1|CB543694	PVEPSE3030O14.g	histone h3	502	20	4.66728e-83	0.996	-
gi|59938043|gb|CB543372.1|CB543372	PVEPSE3029G23.g	hmg i y like protein	534	5	1.40924e-45	0.76	-
gi|59937576|gb|CB542907.1|CB542907	PVEPSE3026H11.g	histone h3	453	20	6.55767e-86	0.9955	-
gi|59938114|gb|CB543443.1|CB543443	PVEPSE3029M05.g	histone h3	535	20	1.34915e-89	0.9865	-
gi|59938045|gb|CB543374.1|CB543374	PVEPSE3029H02.g	pre-mrna-splicing factor spf27-like protein	529	20	5.47759e-45	0.7645	-
gi|59937780|gb|CB543111.1|CB543111	PVEPSE3028A22.g	histone deacetylase complex subunit sap18	420	20	6.58538e-77	0.874	-
gi|59936181|gb|CB541618.1|CB541618	PVEPSE3016F10.b	60s ribosomal protein l29	412	20	2.04486e-36	0.9255	-
gi|59936395|gb|CB541832.1|CB541832	PVEPSE3004C08.g	60s ribosomal protein l23	569	20	3.6207e-96	0.994	-
gi|59936811|gb|CB542230.1|CB542230	PVEPSE3012D08.g	60s ribosomal protein l23	476	20	4.26117e-96	0.994	-
gi|59936965|gb|CB542296.1|CB542296	PVEPSE3014A07.g	60s ribosomal protein l23	362	20	3.93303e-82	0.9965	-
gi|59936777|gb|CB542200.1|CB542200	PVEPSE3012A03.g	60s ribosomal protein l7a	380	20	1.30385e-60	0.925	-
gi|59937669|gb|CB543000.1|CB543000	PVEPSE3027H02.g	60s ribosomal protein l7a	268	20	6.7243e-26	0.964	-
gi|59936980|gb|CB542311.1|CB542311	PVEPSE3014C10.g	40s ribosomal protein s4	439	20	8.2344e-36	0.9975	-
gi|59936171|gb|CB541608.1|CB541608	PVEPSE3016E02.b	60s ribosomal protein l6	392	20	5.19834e-17	0.917	-
gi|59938335|gb|CB543664.1|CB543664	PVEPSE3030M09.g	40s ribosomal protein s17	558	20	4.94795e-85	0.9025	-
gi|59936362|gb|CB541799.1|CB541799	PVEPSE3003E11.g	40s ribosomal protein	446	20	9.99364e-62	0.827	-
gi|59936539|gb|CB541976.1|CB541976	PVEPSE3007F02.g	60s ribosomal protein l15	494	20	2.06655e-96	0.963	-
gi|59936388|gb|CB541825.1|CB541825	PVEPSE3004B06.g	transcriptional coactivator-like protein	641	20	1.66366e-87	0.9505	-
gi|59937252|gb|CB542583.1|CB542583	PVEPSE3021E02.g	transcriptional coactivator-like protein	521	20	6.04533e-89	0.9565	-
gi|59936994|gb|CB542325.1|CB542325	PVEPSE3014E09.g	polyubiquitin	555	20	3.59783e-119	0.9985	-
gi|59937247|gb|CB542578.1|CB542578	PVEPSE3021D01.g	polyubiquitin	531	20	1.15254e-113	0.9985	-
gi|59937414|gb|CB542745.1|CB542745	PVEPSE3024D04.g	polyubiquitin	590	20	4.33344e-121	0.9975	-
gi|59936446|gb|CB541883.1|CB541883	PVEPSE3005D03.g	60s ribosomal protein l7	363	20	4.46949e-33	0.962	-
gi|59937534|gb|CB542865.1|CB542865	PVEPSE3026C05.g	60s ribosomal protein l7	608	20	7.64106e-106	0.918	-
gi|59937681|gb|CB543012.1|CB543012	PVEPSE3027I04.g	60s ribosomal protein l14	409	20	1.13757e-30	0.934	-
gi|59938125|gb|CB543454.1|CB543454	PVEPSE3029M23.g	60s ribosomal protein l2	565	20	5.51977e-125	0.972	-
gi|59938102|gb|CB543431.1|CB543431	PVEPSE3029L14.g	protein	529	20	4.38542e-21	0.9735	-
gi|59937199|gb|CB542530.1|CB542530	PVEPSE3020D01.g	60s ribosomal	415	20	5.66867e-71	0.898	-
gi|59938209|gb|CB543538.1|CB543538	PVEPSE3030D15.g	60s ribosomal	531	20	1.67716e-98	0.9305	-
gi|59936208|gb|CB541645.1|CB541645	PVEPSE3017C09.b	40s ribosomal protein s15	406	20	5.86312e-45	1	-
gi|59937477|gb|CB542808.1|CB542808	PVEPSE3025D02.g	splicing arginine serine-rich 4	597	20	2.67286e-56	0.922	-
gi|59937325|gb|CB542656.1|CB542656	PVEPSE3022G05.g	protein	656	20	2.85132e-96	0.959	-
gi|59936742|gb|CB542169.1|CB542169	PVEPSE3011E04.g	nucleoporin autopeptidase	600	20	1.74629e-80	0.6435	-
gi|59937181|gb|CB542512.1|CB542512	PVEPSE3019H04.g	protein	474	18	1.15135e-61	0.797222	-
gi|59937906|gb|CB543237.1|CB543237	PVEPSE3028L16.g	protein	486	18	1.87736e-57	0.768889	-
gi|59938205|gb|CB543534.1|CB543534	PVEPSE3030D10.g	uncharacterized protein	492	17	1.36659e-32	0.77	-
gi|59938265|gb|CB543594.1|CB543594	PVEPSE3030H17.g	major facilitator protein	555	20	1.31627e-34	0.758	-
gi|59938659|gb|CB556030.1|CB556030	PVEPSE3022G04.g	protein	517	19	5.26255e-38	0.731579	-
gi|59937465|gb|CB542796.1|CB542796	PVEPSE3025B10.g	glycine-rich protein	482	20	1.4692e-49	0.8215	-
gi|59937295|gb|CB542626.1|CB542626	PVEPSE3022B12.g	octicosapeptide phox bem1p domain-containing protein	412	20	6.03275e-41	0.7895	-
gi|59937227|gb|CB542558.1|CB542558	PVEPSE3020H02.g	protein	519	20	6.99741e-76	0.723	-
gi|59936367|gb|CB541804.1|CB541804	PVEPSE3003F10.g	conserved protein	607	19	4.6046e-45	0.756842	-
gi|59936378|gb|CB541815.1|CB541815	PVEPSE3003H10.g	conserved protein	606	19	4.6046e-45	0.757895	-
gi|59936603|gb|CB542040.1|CB542040	PVEPSE3008H04.g	conserved protein	421	19	8.01751e-41	0.701053	-
gi|59937675|gb|CB543006.1|CB543006	PVEPSE3027H15.g	conserved protein	457	18	2.69483e-45	0.746667	-
gi|59936250|gb|CB541687.1|CB541687	PVEPSE3001D06.g	hypothetical protein VITISV_009275 [Vitis vinifera]	371	2	2.76237e-16	0.89	-
gi|59937990|gb|CB543319.1|CB543319	PVEPSE3029C18.g	pentatricopeptide-containing protein	395	20	1.88892e-44	0.839	-
gi|59937907|gb|CB543238.1|CB543238	PVEPSE3028L17.g	protein	465	20	1.18052e-110	0.867	-
gi|59938266|gb|CB543595.1|CB543595	PVEPSE3030H18.g	protein	384	14	1.60261e-11	0.76	-
gi|59936990|gb|CB542321.1|CB542321	PVEPSE3014E05.g	ubiquinol-cytochrome c chaperone family protein	525	20	2.23196e-112	0.842	-
gi|59937027|gb|CB542358.1|CB542358	PVEPSE3015B01.g	uncharacterized protein	438	20	3.38861e-58	0.906	-
gi|59937036|gb|CB542367.1|CB542367	PVEPSE3015B11.g	uncharacterized protein	529	20	1.61794e-62	0.8775	-
gi|59936585|gb|CB542022.1|CB542022	PVEPSE3008E07.g	vacuolar protein sorting	602	20	9.61545e-73	0.938	-
gi|59936567|gb|CB542004.1|CB542004	PVEPSE3008B08.g	mitochondrial inner membrane protease	446	20	8.19373e-64	0.7205	-
gi|59936929|gb|CB542260.1|CB542260	PVEPSE3013A02.g	chlorophyll a-b binding protein cp24	524	20	2.24596e-61	0.944	-
gi|59937498|gb|CB542829.1|CB542829	PVEPSE3025F09.g	chlorophyll a-b binding protein cp24	496	20	9.05981e-96	0.9535	-
gi|59937615|gb|CB542946.1|CB542946	PVEPSE3027C22.g	chlorophyll a-b binding protein cp24	464	20	1.14432e-36	0.938	-
gi|59936666|gb|CB542103.1|CB542103	PVEPSE3010D01.g	light-harvesting complex ii protein lhcb3	411	20	1.50704e-93	0.969	-
gi|59937178|gb|CB542509.1|CB542509	PVEPSE3019G10.g	ncs1 nucleoside transporter family	410	20	4.94793e-51	0.78	-
gi|59936338|gb|CB541775.1|CB541775	PVEPSE3003B07.g	chlorophyll a-b binding protein 4	629	20	5.08243e-138	0.945	-
gi|59937133|gb|CB542464.1|CB542464	PVEPSE3018H01.g	prenylated rab acceptor family protein	556	20	1.67678e-49	0.7315	-
gi|59936961|gb|CB542292.1|CB542292	PVEPSE3013H06.g	protein	448	20	5.5575e-35	0.7855	-
gi|59938152|gb|CB543481.1|CB543481	PVEPSE3029P01.g	got1 sft2-like vescicle transport protein	374	20	1.75447e-39	0.921	-
gi|59937510|gb|CB542841.1|CB542841	PVEPSE3025G10.g	oligopeptide transporter opt family protein	429	20	5.37613e-87	0.933	-
gi|59937595|gb|CB542926.1|CB542926	PVEPSE3027B11.g	nodulin 21 -like transporter family protein	519	20	5.8799e-71	0.718	-
gi|59937196|gb|CB542527.1|CB542527	PVEPSE3020C07.g	early light-inducible protein	426	20	5.2308e-65	0.824	-
gi|59936937|gb|CB542268.1|CB542268	PVEPSE3013B07.g	3-hydroxyacyl- partial	414	20	4.24619e-24	0.877	-
gi|59937840|gb|CB543171.1|CB543171	PVEPSE3028F18.g	auxin-induced protein	404	20	9.80505e-62	0.7485	-
gi|59938653|gb|CB556024.1|CB556024	PVEPSE3022A04.g	nodulin 21 -like transporter family protein	401	20	1.40279e-34	0.637	-
gi|59936323|gb|CB541760.1|CB541760	PVEPSE3002H04.g	transmembrane protein 20-like	528	20	4.8884e-67	0.5645	-
gi|59936270|gb|CB541707.1|CB541707	PVEPSE3001G05.g	uncharacterized protein	380	16	2.30722e-19	0.793125	-
gi|59937345|gb|CB542676.1|CB542676	PVEPSE3023B04.g	uncharacterized protein	498	20	7.48302e-87	0.7825	-
gi|59936665|gb|CB542102.1|CB542102	PVEPSE3010C12.g	protein	392	20	1.03105e-41	0.647	-
gi|59937053|gb|CB542384.1|CB542384	PVEPSE3015E06.g	protein	452	20	5.81167e-83	0.892	-
gi|59937580|gb|CB542911.1|CB542911	PVEPSE3027A04.g	protein	629	20	9.67459e-132	0.7755	-
gi|59937218|gb|CB542549.1|CB542549	PVEPSE3020F03.g	trafficking protein particle complex protein 2	396	20	2.66125e-50	0.885	-
gi|59938255|gb|CB543584.1|CB543584	PVEPSE3030H04.g	ribosomal protein l17 family protein	503	20	1.13675e-25	0.584	-
gi|59936635|gb|CB542072.1|CB542072	PVEPSE3009G08.g	hmg i y like protein	308	3	2.10514e-22	0.543333	-
gi|59937622|gb|CB542953.1|CB542953	PVEPSE3027D09.g	lupus la	521	20	6.10885e-62	0.587	-
gi|59937674|gb|CB543005.1|CB543005	PVEPSE3027H10.g	amino acid	375	20	1.48226e-16	0.785	-
gi|59936770|gb|CB542193.1|CB542193	PVEPSE3011H06.g	aquaporin-like transmembrane channel protein	609	20	1.1267e-139	0.9565	-
gi|59937880|gb|CB543211.1|CB543211	PVEPSE3028J04.g	plasma membrane intrinsic protein	340	20	2.64004e-73	0.9485	-
gi|59936561|gb|CB541998.1|CB541998	PVEPSE3008A10.g	photosystem i reaction center subunit v	402	20	4.33998e-51	0.8505	-
gi|59937073|gb|CB542404.1|CB542404	PVEPSE3015H02.g	photosystem i reaction center subunit v	395	20	9.26211e-45	0.925	-
gi|59938042|gb|CB543371.1|CB543371	PVEPSE3029G22.g	ycf4	491	20	2.20938e-26	0.931	-
gi|59937452|gb|CB542783.1|CB542783	PVEPSE3025A02.g	vacuolar h+-atpase c subunit	574	20	5.80355e-71	0.9845	-
gi|59937433|gb|CB542764.1|CB542764	PVEPSE3024F12.g	amino acid	618	20	5.17434e-121	0.858	-
gi|59936194|gb|CB541631.1|CB541631	PVEPSE3017A04.b	aquaporin	415	20	1.12286e-24	0.917	-
gi|59936287|gb|CB541724.1|CB541724	PVEPSE3002A07.g	photosystem i reaction center subunit psak	415	20	6.63262e-58	0.8985	-
gi|59937692|gb|CB543023.1|CB543023	PVEPSE3027J05.g	photosystem i reaction center subunit psak	382	20	2.73679e-47	0.9385	-
gi|59936641|gb|CB542078.1|CB542078	PVEPSE3009H09.g	photosystem i reaction center subunit x psak	412	20	1.29618e-64	0.8845	-
gi|59936952|gb|CB542283.1|CB542283	PVEPSE3013E10.g	photosystem i reaction center subunit x psak	461	20	1.08394e-60	0.8875	-
gi|59937132|gb|CB542463.1|CB542463	PVEPSE3018G12.g	photosystem i reaction center subunit x psak	510	20	1.33563e-58	0.8895	-
gi|59938340|gb|CB543669.1|CB543669	PVEPSE3030M15.g	photosystem i reaction center subunit x psak	518	20	2.7521e-61	0.8985	-
gi|59936344|gb|CB541781.1|CB541781	PVEPSE3003C02.g	vesicle-associated membrane synaptobrevin 7b	395	20	1.38218e-58	0.94	-
gi|59937528|gb|CB542859.1|CB542859	PVEPSE3026B09.g	aquaporin sip2-1	479	20	1.919e-82	0.733	-
gi|59938269|gb|CB543598.1|CB543598	PVEPSE3030H23.g	protein	604	20	2.51056e-98	0.89	-
gi|59937367|gb|CB542698.1|CB542698	PVEPSE3023D12.g	tetraspanin family protein	436	20	5.54737e-65	0.7185	-
gi|59938273|gb|CB543602.1|CB543602	PVEPSE3030I08.g	nucleotide sugar transporter-kt 1	526	20	4.77712e-106	0.875	-
gi|59938257|gb|CB543586.1|CB543586	PVEPSE3030H07.g	glycosyltransferase-like protein	600	20	1.25404e-58	0.7235	-
gi|59938034|gb|CB543363.1|CB543363	PVEPSE3029G08.g	glycosyl transferase family 1 protein	386	20	1.79147e-41	0.895	-
gi|59937254|gb|CB542585.1|CB542585	PVEPSE3021E04.g	gamma-adaptin 1	557	20	1.01083e-33	0.8505	-
gi|59937795|gb|CB543126.1|CB543126	PVEPSE3028B23.g	gras family transcription factor	512	20	1.45382e-67	0.857	-
gi|59937114|gb|CB542445.1|CB542445	PVEPSE3018E12.g	33kda precursor protein of oxygen-evolving complex	469	20	3.7254e-66	0.9115	-
gi|59937319|gb|CB542650.1|CB542650	PVEPSE3022F05.g	33kda precursor protein of oxygen-evolving complex	559	20	5.54667e-114	0.8965	-
gi|59938354|gb|CB543683.1|CB543683	PVEPSE3030N17.g	33kda precursor protein of oxygen-evolving complex	569	20	3.75231e-113	0.894	-
gi|59936448|gb|CB541885.1|CB541885	PVEPSE3005E04.g	oxygen-evolving enhancer protein 1	463	20	9.65332e-59	0.9425	-
gi|59936801|gb|CB542220.1|CB542220	PVEPSE3012C09.g	oxygen-evolving enhancer protein 1	515	20	2.88811e-60	0.9545	-
gi|59936995|gb|CB542326.1|CB542326	PVEPSE3014E10.g	oxygen-evolving enhancer protein 1	481	20	1.0319e-57	0.9545	-
gi|59936158|gb|CB541595.1|CB541595	PVEPSE3016A06.b	oxygen-evolving enhancer protein 1	308	20	6.84689e-33	0.9175	-
gi|59938636|gb|CB556007.1|CB556007	PVEPSE3019A02.g	oxygen-evolving enhancer protein 1	378	20	1.02042e-33	0.9365	-
gi|59937230|gb|CB542561.1|CB542561	PVEPSE3021A02.g	oxygen-evolving enhancer protein 1	239	20	8.32562e-22	0.981	-
gi|59937627|gb|CB542958.1|CB542958	PVEPSE3027D14.g	oxygen-evolving enhancer protein 1	485	20	1.4147e-67	0.957	-
gi|59937722|gb|CB543053.1|CB543053	PVEPSE3027L14.g	oxygen-evolving enhancer protein 1	493	20	9.80422e-57	0.9445	-
gi|59937625|gb|CB542956.1|CB542956	PVEPSE3027D12.g	oxygen-evolving enhancer protein chloroplast	527	20	1.36589e-116	0.9515	-
gi|59937872|gb|CB543203.1|CB543203	PVEPSE3028I06.g	oxygen-evolving enhancer protein chloroplast	458	20	2.25718e-99	0.9555	-
gi|59938609|gb|CB555980.1|CB555980	PVEPSE3011A10.g	protein	317	20	3.79602e-37	0.9335	-
gi|59937891|gb|CB543222.1|CB543222	PVEPSE3028K13.g	protein	452	20	1.38094e-97	0.954	-
gi|59938073|gb|CB543402.1|CB543402	PVEPSE3029I24.g	calcium ion binding	581	20	3.0417e-100	0.661	-
gi|59938588|gb|CB555959.1|CB555959	PVEPSE3007B05.g	oxygen-evolving enhancer protein chloroplast	321	20	3.27068e-37	0.908	-
gi|59937962|gb|CB543291.1|CB543291	PVEPSE3029A15.g	alpha expansin like protein	608	20	2.48424e-68	0.9615	-
gi|59936562|gb|CB541999.1|CB541999	PVEPSE3008A12.g	expansin	444	20	1.16867e-106	0.9715	-
gi|59937006|gb|CB542337.1|CB542337	PVEPSE3014G08.g	pathogenesis-related protein 1	317	19	4.00689e-14	0.873684	-
gi|59937191|gb|CB542522.1|CB542522	PVEPSE3020B07.g	protein	342	20	5.6571e-53	0.772	-
gi|59936340|gb|CB541777.1|CB541777	PVEPSE3003B09.g	pathogenesis-related protein 1	387	20	2.12648e-37	0.9165	-
gi|59937643|gb|CB542974.1|CB542974	PVEPSE3027E21.g	pathogenesis-related protein 1	419	20	4.19123e-59	0.864	-
gi|59937917|gb|CB543246.1|CB543246	PVEPSE3028M18.g	pathogenesis-related protein 1	398	20	7.06121e-56	0.88	-
gi|59938337|gb|CB543666.1|CB543666	PVEPSE3030M11.g	protein	607	20	4.45697e-125	0.8745	-
gi|59937506|gb|CB542837.1|CB542837	PVEPSE3025G06.g	c2 domain-containing protein	609	20	3.42387e-113	0.9245	-
gi|59937180|gb|CB542511.1|CB542511	PVEPSE3019H02.g	fasciclin-like domain-containing protein	339	20	1.56147e-33	0.9075	-
gi|59936288|gb|CB541725.1|CB541725	PVEPSE3002A09.g	glucose-6-phosphate phosphate translocator chloroplast	354	20	2.52683e-26	0.927	-
gi|59936698|gb|CB542133.1|CB542133	PVEPSE3010H08.g	lipid transfer protein	513	20	5.31796e-24	0.7965	-
gi|59937997|gb|CB543326.1|CB543326	PVEPSE3029D11.g	dna-binding protein	302	20	2.23775e-23	0.8765	-
gi|59937978|gb|CB543307.1|CB543307	PVEPSE3029B22.g	caax amino terminal motif-containing protease	438	20	1.66269e-85	0.897	-
gi|59938217|gb|CB543546.1|CB543546	PVEPSE3030E05.g	aminoalcoholphosphotransferase	605	20	5.02351e-128	0.841	-
gi|59936693|gb|CB542128.1|CB542128	PVEPSE3010H01.g	late embryogenesis abundant protein family protein	304	20	2.57103e-62	0.8395	-
gi|59936642|gb|CB542079.1|CB542079	PVEPSE3009H10.g	gtp-binding protein 1	426	20	3.04549e-56	0.9155	-
gi|59938020|gb|CB543349.1|CB543349	PVEPSE3029F05.g	gtp-binding protein 1	580	20	1.6838e-121	0.9005	-
gi|59938149|gb|CB543478.1|CB543478	PVEPSE3029O19.g	protein	422	19	3.32612e-21	0.877895	-
[truncated: 816 more rows]
