# Supplementary material for: Dissecting Phaseolus vulgaris Innate Immune System against Colletotrichum lindemuthianum Infection
Source: PLoS One. 2012 Aug 17;7(8):e43161. doi: 10.1371/journal.pone.0043161 (PMC3422333; doi:10.1371/journal.pone.0043161)
Supplement: Table S2 — tBLASTX analysis of bean ESTs against the Arabidopsis TAIR10 database. AGI number of each bean EST ortholog was identified and used for grouping orthologs into GO categories using AgriGO Singular Enrichment Analysis. (XLSX) [file pone.0043161.s003.xlsx]

## Sheet: LE1+SE2 vs. TAIR10 - E<10e4
query id (Bean ESTs accession number)	subject id	% identity	alignment length	mismatches	gap opens	q. start	q. end	s. start	s. end	evalue	bit score
# BLASTX 2.2.25+
gi|59933447|gb|CB280502.1|CB280502	AT1G01060.5	36.92	130	62	4	83	466	498	609	2e-12	68.2
gi|59933716|gb|CB539153.1|CB539153	AT1G01060.5	63.04	46	14	1	330	202	598	643	8e-09	56.6
gi|59934076|gb|CB539513.1|CB539513	AT1G01225.1	83.56	146	24	0	1	438	90	235	4e-69	256
gi|59933927|gb|CB539364.1|CB539364	AT1G01420.1	57.06	170	72	1	100	606	14	183	1e-50	196
gi|59934798|gb|CB540235.1|CB540235	AT1G01430.1	63.89	180	61	3	3	536	191	368	1e-67	252
gi|59935870|gb|CB541307.1|CB541307	AT1G02140.1	89.12	147	16	0	53	493	4	150	3e-75	277
gi|59935180|gb|CB540617.1|CB540617	AT1G02780.1	92	150	12	0	12	461	1	150	1e-67	251
gi|59934033|gb|CB539470.1|CB539470	AT1G02960.2	32.93	167	85	6	10	498	326	469	3e-12	68.6
gi|59935244|gb|CB540681.1|CB540681	AT1G03010.1	66.49	194	62	1	4	585	1	191	3e-74	274
gi|59936113|gb|CB541550.1|CB541550	AT1G03160.1	59.83	117	47	0	525	175	790	906	4e-35	144
gi|59935812|gb|CB541249.1|CB541249	AT1G03600.1	75.96	104	25	0	144	455	71	174	1e-42	169
gi|59935817|gb|CB541254.1|CB541254	AT1G03600.1	75.96	104	25	0	144	455	71	174	2e-42	169
gi|59934646|gb|CB540083.1|CB540083	AT1G03780.3	59.7	67	27	0	196	396	15	81	1e-19	93.2
gi|59934977|gb|CB540414.1|CB540414	AT1G03900.1	87.13	101	13	0	2	304	39	139	7e-48	185
gi|59935606|gb|CB541043.1|CB541043	AT1G04140.2	67.61	71	23	0	3	215	713	783	1e-21	99.8
gi|59934816|gb|CB540253.1|CB540253	AT1G04410.1	95.29	170	8	0	41	550	1	170	4e-88	320
gi|59934866|gb|CB540303.1|CB540303	AT1G04410.1	92.31	156	12	0	3	470	85	240	1e-77	285
gi|59934180|gb|CB539617.1|CB539617	AT1G04420.1	52.38	42	19	1	236	358	286	327	0.0002	41.6
gi|59935699|gb|CB541136.1|CB541136	AT1G04860.1	77.19	57	13	0	250	420	826	882	3e-19	92
gi|59934377|gb|CB539814.1|CB539814	AT1G05010.1	75.46	163	40	0	52	540	58	220	6e-64	228
gi|59936031|gb|CB541468.1|CB541468	AT1G05010.1	83.92	143	23	0	2	430	100	242	1e-56	215
gi|59936107|gb|CB541544.1|CB541544	AT1G05010.1	69.12	136	34	3	582	199	188	323	2e-44	175
gi|59935279|gb|CB540716.1|CB540716	AT1G05010.1	66.23	77	19	2	1	210	247	323	1e-14	75.9
gi|59934947|gb|CB540384.1|CB540384	AT1G05010.1	64.44	45	10	1	66	182	279	323	9e-10	59.3
gi|59936086|gb|CB541523.1|CB541523	AT1G05190.1	80.14	146	29	0	1	438	44	189	2e-62	234
gi|59935445|gb|CB540882.1|CB540882	AT1G05200.2	68.51	181	54	1	1	534	686	866	3e-69	257
gi|59933843|gb|CB539280.1|CB539280	AT1G05205.1	74.36	78	16	2	83	316	14	87	7e-29	124
gi|59934672|gb|CB540109.1|CB540109	AT1G05520.1	89	100	11	0	3	302	684	783	5e-48	187
gi|59934208|gb|CB539645.1|CB539645	AT1G05710.5	60.68	117	37	2	259	609	3	110	4e-31	131
gi|59934618|gb|CB540055.1|CB540055	AT1G05840.1	68.97	29	9	0	399	485	100	128	4e-15	54.7
gi|59934334|gb|CB539771.1|CB539771	AT1G06040.1	80.41	97	19	0	13	303	3	99	2e-62	170
gi|59936143|gb|CB541580.1|CB541580	AT1G06040.1	51.38	109	48	4	461	144	142	248	2e-21	98.2
gi|59935238|gb|CB540675.1|CB540675	AT1G06270.1	57.71	201	85	0	608	6	89	289	6e-58	220
gi|59934282|gb|CB539719.1|CB539719	AT1G06680.1	84.82	191	29	0	1	573	59	249	1e-94	342
gi|59933887|gb|CB539324.1|CB539324	AT1G06680.1	74.46	184	44	1	11	562	24	204	5e-77	283
gi|59935196|gb|CB540633.1|CB540633	AT1G06680.1	72.16	194	46	2	23	589	1	191	4e-76	280
gi|59933935|gb|CB539372.1|CB539372	AT1G06680.1	72.02	193	46	2	43	606	1	190	5e-69	257
gi|59935015|gb|CB540452.1|CB540452	AT1G06680.1	70.69	174	43	2	14	520	1	171	2e-66	248
gi|59933616|gb|CB280671.1|CB280671	AT1G06680.1	70.69	174	43	2	26	532	1	171	3e-66	247
gi|59935150|gb|CB540587.1|CB540587	AT1G06680.1	70.69	174	43	2	28	534	1	171	3e-66	247
gi|59935711|gb|CB541148.1|CB541148	AT1G06680.1	70.69	174	43	2	37	543	1	171	3e-66	247
gi|59934813|gb|CB540250.1|CB540250	AT1G06680.1	70.62	177	44	2	55	570	1	174	7e-61	229
gi|59935255|gb|CB540692.1|CB540692	AT1G06680.1	69.51	164	42	2	5	481	1	161	4e-60	226
gi|59934252|gb|CB539689.1|CB539689	AT1G06680.1	74.66	146	34	1	17	454	24	166	8e-60	225
gi|59934596|gb|CB540033.1|CB540033	AT1G06680.1	70.37	162	40	2	18	488	1	159	4e-54	207
gi|59935067|gb|CB540504.1|CB540504	AT1G06680.1	70.37	162	40	2	60	530	1	159	4e-54	207
gi|59934847|gb|CB540284.1|CB540284	AT1G06680.2	82.67	150	26	0	14	463	56	205	3e-64	240
gi|59935852|gb|CB541289.1|CB541289	AT1G06680.2	84	100	16	0	1	300	120	219	7e-43	169
gi|59935274|gb|CB540711.1|CB540711	AT1G07080.1	59.86	142	56	1	133	555	48	189	2e-52	187
gi|59935672|gb|CB541109.1|CB541109	AT1G07110.1	77.91	86	19	0	145	402	20	105	9e-35	142
gi|59934320|gb|CB539757.1|CB539757	AT1G07140.1	83.46	133	21	1	98	496	9	140	4e-62	233
gi|59934418|gb|CB539855.1|CB539855	AT1G07280.3	34.19	155	76	6	163	552	1	154	4e-10	61.2
gi|59935563|gb|CB541000.1|CB541000	AT1G07350.2	72.5	80	22	0	221	460	39	118	7e-30	126
gi|59934583|gb|CB540020.1|CB540020	AT1G07750.1	73.48	181	48	0	32	574	1	181	6e-79	290
gi|59934747|gb|CB540184.1|CB540184	AT1G07750.1	47.44	78	40	1	113	346	1	77	2e-16	80.9
gi|59934555|gb|CB539992.1|CB539992	AT1G07790.1	98.9	91	1	0	236	508	57	147	8e-45	176
gi|59935731|gb|CB541168.1|CB541168	AT1G07980.1	39.19	148	83	2	38	463	51	197	4e-23	104
gi|59935688|gb|CB541125.1|CB541125	AT1G08010.2	31.25	96	52	4	95	382	17	98	2e-05	45.1
gi|59934247|gb|CB539684.1|CB539684	AT1G08200.1	90.32	186	18	0	28	585	7	192	8e-100	359
gi|59935359|gb|CB540796.1|CB540796	AT1G08200.1	94.29	140	8	0	150	569	7	146	6e-76	280
gi|59935487|gb|CB540924.1|CB540924	AT1G08200.1	89.84	128	13	0	2	385	262	389	8e-64	238
gi|59934992|gb|CB540429.1|CB540429	AT1G08380.1	80.51	118	21	1	86	439	25	140	5e-54	206
gi|59935074|gb|CB540511.1|CB540511	AT1G08380.1	80.51	118	21	1	92	445	25	140	5e-54	206
gi|59934281|gb|CB539718.1|CB539718	AT1G08380.1	80.51	118	21	1	96	449	25	140	6e-54	206
gi|59934290|gb|CB539727.1|CB539727	AT1G08380.1	80.51	118	21	1	106	459	25	140	7e-54	206
gi|59934255|gb|CB539692.1|CB539692	AT1G08380.1	80.51	118	21	1	112	465	25	140	9e-54	206
gi|59934739|gb|CB540176.1|CB540176	AT1G08380.1	80.51	118	21	1	79	432	25	140	9e-54	206
gi|59935879|gb|CB541316.1|CB541316	AT1G08380.1	80.51	118	21	1	87	440	25	140	9e-54	206
gi|59934288|gb|CB539725.1|CB539725	AT1G08380.1	79.66	118	22	1	75	428	25	140	3e-53	203
gi|59934536|gb|CB539973.1|CB539973	AT1G08380.1	84.55	110	15	1	12	341	33	140	2e-52	201
gi|59933813|gb|CB539250.1|CB539250	AT1G08380.1	87	100	13	0	11	310	41	140	3e-50	194
gi|59934067|gb|CB539504.1|CB539504	AT1G08380.1	94.52	73	4	0	1	219	68	140	6e-38	152
gi|59934703|gb|CB540140.1|CB540140	AT1G08380.1	94.03	67	4	0	3	203	74	140	3e-34	140
gi|59934855|gb|CB540292.1|CB540292	AT1G08380.1	73.26	86	21	1	103	360	25	108	2e-32	133
gi|59938474|gb|CB544160.1|CB544160	AT1G08380.1	100	24	0	0	1	72	117	140	1e-09	58.2
gi|59935890|gb|CB541327.1|CB541327	AT1G08510.1	54.17	96	38	4	165	440	1	94	2e-17	85.5
gi|59934325|gb|CB539762.1|CB539762	AT1G08520.1	78.87	194	36	1	41	607	57	250	3e-82	301
gi|59934800|gb|CB540237.1|CB540237	AT1G08820.2	58.12	117	49	0	54	404	1	117	6e-34	139
gi|59935856|gb|CB541293.1|CB541293	AT1G08970.2	41.35	104	40	3	82	393	1	83	3e-07	50.8
gi|59936110|gb|CB541547.1|CB541547	AT1G09010.1	62.65	83	26	2	345	103	857	936	9e-23	102
gi|59934771|gb|CB540208.1|CB540208	AT1G09100.1	90.38	156	15	0	92	559	1	156	1e-74	275
gi|59934333|gb|CB539770.1|CB539770	AT1G09160.1	80.51	195	37	1	12	596	153	346	1e-84	308
gi|59935008|gb|CB540445.1|CB540445	AT1G09210.1	88.7	115	13	0	187	531	46	160	5e-67	225
gi|59934878|gb|CB540315.1|CB540315	AT1G09340.1	87.5	168	21	0	2	505	108	275	7e-85	309
gi|59935918|gb|CB541355.1|CB541355	AT1G09340.1	87.1	124	16	0	3	374	151	274	7e-62	231
gi|59936053|gb|CB541490.1|CB541490	AT1G09340.1	85.85	106	15	0	3	320	51	156	1e-48	187
gi|59933656|gb|CB280711.1|CB280711	AT1G09340.1	66.18	68	23	0	39	242	309	376	5e-21	95.9
gi|59935392|gb|CB540829.1|CB540829	AT1G09640.1	68.56	194	56	1	3	584	107	295	7e-54	206
gi|59933484|gb|CB280539.1|CB280539	AT1G09640.2	95.45	22	1	0	3	68	244	265	5e-06	46.2
gi|59933670|gb|CB539107.1|CB539107	AT1G09640.2	90.91	22	2	0	242	177	244	265	1e-05	45.1
gi|59935999|gb|CB541436.1|CB541436	AT1G09840.6	87.06	85	11	0	3	257	337	421	1e-42	167
gi|59933800|gb|CB539237.1|CB539237	AT1G09900.1	68.07	119	38	0	5	361	480	598	1e-33	138
gi|59935203|gb|CB540640.1|CB540640	AT1G10020.1	43.39	189	92	4	52	591	1	183	7e-35	143
gi|59935171|gb|CB540608.1|CB540608	AT1G10360.1	58.1	179	74	1	2	535	26	204	2e-52	201
gi|59935213|gb|CB540650.1|CB540650	AT1G10657.2	55.56	90	40	0	38	307	1	90	2e-26	115
gi|59935225|gb|CB540662.1|CB540662	AT1G10657.2	54.44	90	41	0	38	307	1	90	5e-26	113
gi|59934757|gb|CB540194.1|CB540194	AT1G10670.4	84.07	182	29	0	37	582	1	182	2e-86	314
gi|59934773|gb|CB540210.1|CB540210	AT1G10670.4	84.53	181	28	0	41	583	1	181	4e-86	313
gi|59935336|gb|CB540773.1|CB540773	AT1G10760.1	82.69	156	27	0	3	470	1222	1377	2e-71	264
gi|59935776|gb|CB541213.1|CB541213	AT1G10780.1	61.43	223	86	0	4	672	55	277	1e-77	286
gi|59935034|gb|CB540471.1|CB540471	AT1G10950.1	88.42	190	22	0	3	572	195	384	2e-76	281
gi|59935212|gb|CB540649.1|CB540649	AT1G10960.1	60.69	145	52	3	75	497	5	148	4e-34	140
gi|59935320|gb|CB540757.1|CB540757	AT1G10960.1	59.72	144	55	2	59	481	5	148	1e-33	139
gi|59934630|gb|CB540067.1|CB540067	AT1G10960.1	60.15	133	48	3	106	492	5	136	1e-29	125
gi|59935129|gb|CB540566.1|CB540566	AT1G10960.1	60	140	51	3	44	451	5	143	6e-29	123
gi|59935024|gb|CB540461.1|CB540461	AT1G10960.1	59.85	132	48	3	99	482	5	135	7e-29	123
gi|59936052|gb|CB541489.1|CB541489	AT1G10960.1	56.6	106	41	3	36	341	5	109	1e-16	81.6
gi|59934292|gb|CB539729.1|CB539729	AT1G10960.1	70.59	34	10	0	2	103	115	148	3e-10	60.1
gi|59935692|gb|CB541129.1|CB541129	AT1G11240.1	48.12	160	77	2	24	485	21	180	2e-15	79
gi|59935324|gb|CB540761.1|CB540761	AT1G11360.4	62.5	88	21	1	151	414	37	112	9e-26	112
gi|59936015|gb|CB541452.1|CB541452	AT1G11650.1	78.06	155	32	2	2	463	82	235	4e-63	236
gi|59933811|gb|CB539248.1|CB539248	AT1G11650.2	75	136	33	1	1	408	175	309	4e-56	213
gi|59936054|gb|CB541491.1|CB541491	AT1G11680.1	78.33	120	26	0	1	360	254	373	2e-52	200
gi|59935693|gb|CB541130.1|CB541130	AT1G11700.1	46.43	168	71	5	106	582	1	158	7e-21	97.1
gi|59935983|gb|CB541420.1|CB541420	AT1G11840.6	79.75	79	16	0	33	269	36	114	1e-32	134
gi|59934681|gb|CB540118.1|CB540118	AT1G11860.3	84.57	162	24	1	60	542	1	162	3e-78	287
gi|59934020|gb|CB539457.1|CB539457	AT1G11860.3	83.89	149	24	0	2	448	260	408	2e-70	261
gi|59934772|gb|CB540209.1|CB540209	AT1G11910.1	86.32	117	16	0	4	354	249	365	5e-57	215
gi|59935293|gb|CB540730.1|CB540730	AT1G12040.1	40.23	87	42	4	264	521	63	140	1e-10	62.8
gi|59934380|gb|CB539817.1|CB539817	AT1G12250.2	88.65	141	16	0	3	425	66	206	9e-59	223
gi|59934432|gb|CB539869.1|CB539869	AT1G12470.1	87.17	187	24	0	3	563	557	743	6e-95	343
gi|59934933|gb|CB540370.1|CB540370	AT1G12640.1	86.52	89	12	0	16	282	100	188	1e-44	175
gi|59935592|gb|CB541029.1|CB541029	AT1G12840.1	85.31	143	21	0	51	479	100	242	6e-67	249
gi|59934118|gb|CB539555.1|CB539555	AT1G12850.1	70.3	101	27	1	307	609	42	139	3e-19	92
gi|59933895|gb|CB539332.1|CB539332	AT1G12900.1	67.76	183	55	1	38	586	1	179	2e-59	224
gi|59933888|gb|CB539325.1|CB539325	AT1G12900.1	67.76	183	55	1	56	604	1	179	3e-59	224
gi|59935362|gb|CB540799.1|CB540799	AT1G12900.1	67.58	182	55	1	54	599	1	178	7e-59	223
gi|59933986|gb|CB539423.1|CB539423	AT1G12900.1	67.25	171	52	1	56	568	1	167	1e-53	205
gi|59935341|gb|CB540778.1|CB540778	AT1G12900.1	89.47	114	12	0	91	432	286	399	1e-53	186
gi|59934312|gb|CB539749.1|CB539749	AT1G12900.1	66.86	169	52	1	56	562	1	165	2e-52	201
gi|59934746|gb|CB540183.1|CB540183	AT1G12900.1	66.47	167	52	1	38	538	1	163	3e-51	197
gi|59934319|gb|CB539756.1|CB539756	AT1G12900.1	64.05	153	51	1	54	512	1	149	2e-43	171
gi|59934494|gb|CB539931.1|CB539931	AT1G12900.1	63.28	128	43	1	54	437	1	124	1e-33	138
gi|59935708|gb|CB541145.1|CB541145	AT1G12900.1	63.28	128	43	1	39	422	1	124	1e-33	138
gi|59938475|gb|CB544161.1|CB544161	AT1G12900.1	93.33	45	3	0	75	209	355	399	5e-29	92.4
gi|59934340|gb|CB539777.1|CB539777	AT1G12940.1	76.8	125	29	0	2	376	374	498	3e-43	171
gi|59935934|gb|CB541371.1|CB541371	AT1G13020.1	52.22	90	40	3	147	416	1	87	6e-08	53.1
gi|59935979|gb|CB541416.1|CB541416	AT1G13440.1	88.31	154	18	0	32	493	5	158	8e-68	252
gi|59934100|gb|CB539537.1|CB539537	AT1G13950.1	82.58	155	26	1	5	469	1	154	3e-70	260
gi|59934942|gb|CB540379.1|CB540379	AT1G13950.1	88.5	113	13	0	93	431	11	123	6e-55	209
gi|59935266|gb|CB540703.1|CB540703	AT1G14150.1	62.99	127	41	3	131	508	44	165	4e-37	150
gi|59934697|gb|CB540134.1|CB540134	AT1G14320.1	91.89	148	12	0	37	480	1	148	5e-79	289
gi|59935900|gb|CB541337.1|CB541337	AT1G14345.1	79.41	68	14	0	223	426	70	137	4e-27	117
gi|59935631|gb|CB541068.1|CB541068	AT1G14740.1	70.91	165	48	0	3	497	420	584	6e-76	279
gi|59936024|gb|CB541461.1|CB541461	AT1G14810.1	84.48	116	18	0	3	350	129	244	8e-46	178
gi|59935586|gb|CB541023.1|CB541023	AT1G15030.1	64.57	127	42	1	99	479	162	285	2e-43	171
gi|59934374|gb|CB539811.1|CB539811	AT1G15130.1	76.73	202	47	0	3	608	89	290	1e-87	318
gi|59934567|gb|CB540004.1|CB540004	AT1G15140.1	77.78	81	18	0	3	245	215	295	1e-33	139
gi|59934360|gb|CB539797.1|CB539797	AT1G15240.3	56.72	134	57	1	49	450	662	794	7e-35	143
gi|59933628|gb|CB280683.1|CB280683	AT1G15390.1	67.48	163	53	0	141	629	55	217	1e-58	223
gi|59936028|gb|CB541465.1|CB541465	AT1G15720.1	30.87	149	82	5	45	467	6	141	7e-06	46.6
gi|59934164|gb|CB539601.1|CB539601	AT1G15750.4	81.25	80	12	3	2	232	1052	1131	3e-28	121
gi|59934968|gb|CB540405.1|CB540405	AT1G15750.4	64.29	42	15	0	3	128	1073	1114	1e-11	64.7
gi|59934221|gb|CB539658.1|CB539658	AT1G15820.1	88.77	187	21	0	1	561	66	252	7e-101	362
gi|59934116|gb|CB539553.1|CB539553	AT1G15820.1	89.26	121	13	0	211	573	109	229	7e-91	229
gi|59934276|gb|CB539713.1|CB539713	AT1G15820.1	81.22	197	33	2	38	622	1	195	2e-85	311
gi|59935825|gb|CB541262.1|CB541262	AT1G15820.1	91.28	149	13	0	3	449	56	204	2e-83	303
gi|59934345|gb|CB539782.1|CB539782	AT1G15820.1	80.83	193	33	2	24	596	1	191	2e-82	301
gi|59936106|gb|CB541543.1|CB541543	AT1G15820.1	88.05	159	19	0	643	167	100	258	2e-81	298
gi|59934219|gb|CB539656.1|CB539656	AT1G15820.1	87.26	157	19	1	13	480	39	195	6e-80	292
gi|59933985|gb|CB539422.1|CB539422	AT1G15820.1	79.17	168	31	2	45	542	1	166	1e-67	252
gi|59934078|gb|CB539515.1|CB539515	AT1G15820.1	79.17	168	31	2	26	523	1	166	1e-67	252
gi|59935728|gb|CB541165.1|CB541165	AT1G15820.1	79.17	168	31	2	41	538	1	166	1e-67	252
gi|59933799|gb|CB539236.1|CB539236	AT1G15820.1	75.48	155	38	0	2	466	2	156	1e-63	238
gi|59935185|gb|CB540622.1|CB540622	AT1G15820.1	78.12	160	31	2	71	544	1	158	6e-62	233
gi|59935277|gb|CB540714.1|CB540714	AT1G15820.1	77.99	159	31	2	45	515	1	157	2e-61	231
gi|59935785|gb|CB541222.1|CB541222	AT1G15820.1	77.99	159	31	2	113	583	1	157	2e-61	231
gi|59935306|gb|CB540743.1|CB540743	AT1G15820.1	88	100	12	0	2	301	159	258	4e-49	190
gi|59934073|gb|CB539510.1|CB539510	AT1G15820.1	58.51	94	35	2	26	301	1	92	4e-42	102
gi|59936025|gb|CB541462.1|CB541462	AT1G15820.1	66.67	96	32	0	26	313	1	96	5e-30	125
gi|59934528|gb|CB539965.1|CB539965	AT1G15820.1	82.09	67	12	0	3	203	192	258	9e-28	118
gi|59935282|gb|CB540719.1|CB540719	AT1G15820.1	89.13	46	5	0	2	139	213	258	2e-17	84.3
gi|59933884|gb|CB539321.1|CB539321	AT1G15820.1	59.21	76	31	0	20	247	1	76	5e-17	84.3
gi|59934036|gb|CB539473.1|CB539473	AT1G16180.2	80.81	99	17	1	2	292	314	412	5e-38	154
gi|59934083|gb|CB539520.1|CB539520	AT1G16240.3	71.2	125	33	2	194	559	1	125	1e-43	172
gi|59936060|gb|CB541497.1|CB541497	AT1G16470.2	95.33	107	5	0	46	366	1	107	3e-51	196
gi|59934606|gb|CB540043.1|CB540043	AT1G16570.2	69.3	215	58	2	2	646	195	401	3e-78	288
gi|59934870|gb|CB540307.1|CB540307	AT1G16720.1	81.69	71	13	0	290	502	96	166	9e-30	126
gi|59934769|gb|CB540206.1|CB540206	AT1G16880.1	82.47	97	17	0	5	295	194	290	3e-42	167
gi|59935792|gb|CB541229.1|CB541229	AT1G16880.1	80.82	73	14	0	3	221	218	290	6e-29	123
gi|59934633|gb|CB540070.1|CB540070	AT1G16880.2	76.32	114	27	0	159	500	63	176	1e-47	186
gi|59934002|gb|CB539439.1|CB539439	AT1G17050.1	40.46	131	72	4	186	575	1	126	2e-10	62.8
gi|59935805|gb|CB541242.1|CB541242	AT1G17330.1	76.97	165	38	0	3	497	56	220	5e-69	257
gi|59934792|gb|CB540229.1|CB540229	AT1G17330.1	77.78	27	6	0	2	82	194	220	2e-08	54.3
gi|59935108|gb|CB540545.1|CB540545	AT1G17720.2	85.53	76	9	1	171	398	1	74	7e-32	132
gi|59934499|gb|CB539936.1|CB539936	AT1G17880.1	85.99	157	20	2	13	480	1	156	9e-54	206
gi|59933840|gb|CB539277.1|CB539277	AT1G17880.1	85.99	157	20	2	54	521	1	156	1e-53	206
gi|59935394|gb|CB540831.1|CB540831	AT1G17880.1	85.99	157	20	2	15	482	1	156	1e-53	205
gi|59938538|gb|CB544224.1|CB544224	AT1G17880.1	77.78	72	14	2	3	215	86	156	7e-18	85.9
gi|59935553|gb|CB540990.1|CB540990	AT1G18170.1	69.57	92	24	1	161	424	48	139	2e-32	134
gi|59934845|gb|CB540282.1|CB540282	AT1G18300.1	62.1	124	42	3	115	474	23	145	3e-37	150
gi|59934867|gb|CB540304.1|CB540304	AT1G18300.1	62.1	124	42	3	140	499	23	145	3e-37	150
gi|59936133|gb|CB541570.1|CB541570	AT1G18460.1	70.11	87	26	0	502	242	611	697	3e-31	131
gi|59935933|gb|CB541370.1|CB541370	AT1G18540.1	82.31	130	23	0	47	436	7	136	3e-60	227
gi|59934789|gb|CB540226.1|CB540226	AT1G19150.1	73.47	147	39	0	90	530	27	173	1e-62	235
gi|59935013|gb|CB540450.1|CB540450	AT1G19580.2	85.81	155	22	0	16	480	1	155	2e-76	281
gi|59935036|gb|CB540473.1|CB540473	AT1G19660.2	30	80	53	2	271	504	1	79	9e-06	46.6
gi|59935141|gb|CB540578.1|CB540578	AT1G19800.1	38.6	57	34	1	362	529	39	95	8e-05	43.5
gi|59934464|gb|CB539901.1|CB539901	AT1G19840.1	66.67	57	13	1	131	283	8	64	3e-14	73.6
gi|59934825|gb|CB540262.1|CB540262	AT1G19920.1	74.32	74	19	0	302	523	60	133	8e-29	123
gi|59936029|gb|CB541466.1|CB541466	AT1G20020.3	89.47	57	6	0	42	212	313	369	7e-26	112
gi|59933541|gb|CB280596.1|CB280596	AT1G20020.3	80.95	21	4	0	2	64	349	369	8e-05	43.5
gi|59933658|gb|CB280713.1|CB280713	AT1G20260.1	83.33	90	15	0	223	492	317	406	4e-79	157
gi|59935854|gb|CB541291.1|CB541291	AT1G20330.1	78.52	135	29	0	2	406	225	359	3e-63	237
gi|59935782|gb|CB541219.1|CB541219	AT1G20340.1	67.07	167	55	0	16	516	1	167	2e-50	195
gi|59935167|gb|CB540604.1|CB540604	AT1G20340.1	63.28	128	47	0	32	415	1	128	5e-45	132
gi|59935583|gb|CB541020.1|CB541020	AT1G20340.1	63.87	155	56	0	37	501	1	155	3e-43	171
gi|59934727|gb|CB540164.1|CB540164	AT1G20340.1	73.02	126	34	0	12	389	42	167	8e-42	166
gi|59934780|gb|CB540217.1|CB540217	AT1G20340.1	61.29	155	59	1	27	488	1	155	5e-41	163
gi|59934420|gb|CB539857.1|CB539857	AT1G20510.2	72.8	125	34	0	6	380	4	128	4e-48	187
gi|59933863|gb|CB539300.1|CB539300	AT1G20693.3	71.74	46	13	0	13	150	69	114	2e-14	75.9
gi|59934886|gb|CB540323.1|CB540323	AT1G20780.1	30.81	198	125	6	2	559	323	520	8e-09	57
gi|59936144|gb|CB541581.1|CB541581	AT1G20823.1	68.67	83	24	1	468	220	117	197	7e-26	113
gi|59933864|gb|CB539301.1|CB539301	AT1G20830.1	45.24	84	40	3	210	446	86	168	1e-05	46.6
gi|59934062|gb|CB539499.1|CB539499	AT1G20950.1	85.48	124	18	0	3	374	266	389	5e-56	212
gi|59935832|gb|CB541269.1|CB541269	AT1G20980.1	51.72	203	94	2	12	617	776	975	8e-42	166
gi|59933919|gb|CB539356.1|CB539356	AT1G21065.1	65.03	143	46	2	52	474	42	182	3e-48	187
gi|59933486|gb|CB280541.1|CB280541	AT1G21065.1	61.47	109	38	2	71	391	42	148	4e-31	129
gi|59933672|gb|CB539109.1|CB539109	AT1G21065.1	87.72	57	7	0	393	223	161	217	3e-25	110
gi|59934321|gb|CB539758.1|CB539758	AT1G21900.1	69.52	187	54	3	77	634	26	210	2e-71	265
gi|59934476|gb|CB539913.1|CB539913	AT1G22380.1	62.5	128	47	1	5	385	355	482	1e-46	181
gi|59935680|gb|CB541117.1|CB541117	AT1G22540.1	73.79	103	27	0	3	311	397	499	6e-41	162
gi|59935423|gb|CB540860.1|CB540860	AT1G22840.1	91.07	112	10	0	36	371	1	112	2e-57	218
gi|59934314|gb|CB539751.1|CB539751	AT1G22920.1	82.07	145	23	2	2	430	214	357	5e-54	207
gi|59935588|gb|CB541025.1|CB541025	AT1G23310.2	88.8	125	14	0	93	467	1	125	9e-60	225
gi|59934689|gb|CB540126.1|CB540126	AT1G23740.1	74.32	148	35	1	185	619	49	196	3e-47	184
gi|59935326|gb|CB540763.1|CB540763	AT1G23740.1	59.79	97	39	0	11	301	290	386	2e-31	131
gi|59933494|gb|CB280549.1|CB280549	AT1G24120.1	45	40	18	1	29	136	397	436	0.0006	39.3
gi|59933880|gb|CB539317.1|CB539317	AT1G24267.2	58.99	178	72	1	71	604	1	177	2e-49	191
gi|59935076|gb|CB540513.1|CB540513	AT1G24360.1	74.74	95	24	0	2	286	225	319	9e-35	142
gi|59934035|gb|CB539472.1|CB539472	AT1G25280.1	62.64	91	28	2	252	506	1	91	1e-24	109
gi|59935815|gb|CB541252.1|CB541252	AT1G25375.1	60.24	166	64	1	3	500	143	306	5e-45	159
gi|59934744|gb|CB540181.1|CB540181	AT1G25440.1	42.21	199	91	4	38	562	6	204	1e-30	129
gi|59934482|gb|CB539919.1|CB539919	AT1G25682.1	81.71	175	32	0	57	581	1	175	6e-85	310
gi|59935655|gb|CB541092.1|CB541092	AT1G25682.1	83.12	160	27	0	51	530	1	160	2e-79	291
gi|59935942|gb|CB541379.1|CB541379	AT1G26830.1	96.55	29	1	0	357	443	1	29	4e-11	63.9
gi|59934651|gb|CB540088.1|CB540088	AT1G26910.1	90.91	187	17	0	20	580	1	187	5e-100	360
gi|59935622|gb|CB541059.1|CB541059	AT1G26945.1	79.41	34	7	0	416	517	14	47	1e-07	52.8
gi|59933441|gb|CB280496.1|CB280496	AT1G27110.3	53.28	122	56	1	14	376	245	366	5e-31	130
gi|59934929|gb|CB540366.1|CB540366	AT1G27400.1	91.38	58	5	0	147	320	104	161	8e-32	114
gi|59935554|gb|CB540991.1|CB540991	AT1G27400.1	85.71	28	4	0	1	84	104	131	2e-17	53.5
gi|59934889|gb|CB540326.1|CB540326	AT1G27680.1	57.14	133	45	2	132	530	25	145	8e-34	139
gi|59935466|gb|CB540903.1|CB540903	AT1G27950.1	60.71	56	22	0	1	168	81	136	2e-15	79
gi|59933450|gb|CB280505.1|CB280505	AT1G28100.5	70	50	15	0	81	230	1	50	2e-14	75.9
gi|59935063|gb|CB540500.1|CB540500	AT1G28140.1	65.04	123	41	2	116	484	32	152	7e-26	113
gi|59934548|gb|CB539985.1|CB539985	AT1G28330.1	54.92	122	49	2	23	370	1	122	2e-23	105
gi|59935667|gb|CB541104.1|CB541104	AT1G29150.1	93.19	191	13	0	2	574	138	328	1e-70	262
gi|59934123|gb|CB539560.1|CB539560	AT1G29930.1	87.29	181	18	3	126	653	16	196	1e-87	319
gi|59935271|gb|CB540708.1|CB540708	AT1G29930.1	87.29	181	18	3	83	610	15	195	1e-87	319
gi|59933566|gb|CB280621.1|CB280621	AT1G29930.1	84.53	181	25	3	77	610	15	195	3e-86	314
gi|59934533|gb|CB539970.1|CB539970	AT1G29930.1	91.95	149	11	1	11	454	31	179	5e-84	286
gi|59933865|gb|CB539302.1|CB539302	AT1G29930.1	88.82	170	14	3	83	577	15	184	2e-83	304
gi|59935858|gb|CB541295.1|CB541295	AT1G29930.1	88.69	168	14	3	90	578	15	182	3e-82	300
gi|59935027|gb|CB540464.1|CB540464	AT1G29930.1	92.67	150	10	1	6	452	46	195	5e-80	293
gi|59935285|gb|CB540722.1|CB540722	AT1G29930.1	92.67	150	10	1	2	448	55	204	3e-79	290
gi|59935997|gb|CB541434.1|CB541434	AT1G29930.1	90.67	150	12	2	1	444	36	185	2e-76	280
gi|59933588|gb|CB280643.1|CB280643	AT1G29930.1	87.86	140	16	1	2	418	38	177	3e-69	256
gi|59933970|gb|CB539407.1|CB539407	AT1G29930.1	87.94	141	13	2	83	493	15	155	1e-68	255
gi|59934971|gb|CB540408.1|CB540408	AT1G29930.1	87.94	141	13	2	99	509	15	155	1e-68	255
gi|59935126|gb|CB540563.1|CB540563	AT1G29930.1	87.94	141	13	2	83	493	15	155	1e-68	255
gi|59935146|gb|CB540583.1|CB540583	AT1G29930.1	87.94	141	13	2	83	493	15	155	1e-68	255
gi|59935158|gb|CB540595.1|CB540595	AT1G29930.1	87.94	141	13	2	83	493	15	155	1e-68	255
gi|59935794|gb|CB541231.1|CB541231	AT1G29930.1	87.94	141	13	2	90	500	15	155	1e-68	255
gi|59935814|gb|CB541251.1|CB541251	AT1G29930.1	87.94	141	13	2	63	473	15	155	1e-68	255
gi|59933599|gb|CB280654.1|CB280654	AT1G29930.1	94.4	125	7	0	150	524	47	171	4e-68	253
gi|59935501|gb|CB540938.1|CB540938	AT1G29930.1	87.41	135	13	2	84	476	15	149	4e-65	243
gi|59935963|gb|CB541400.1|CB541400	AT1G29930.1	94.59	111	6	0	2	334	61	171	2e-59	223
gi|59935660|gb|CB541097.1|CB541097	AT1G29930.1	86.78	121	12	2	90	440	15	135	5e-57	216
gi|59936088|gb|CB541525.1|CB541525	AT1G29930.1	93.4	106	7	0	33	350	46	151	6e-57	215
gi|59935012|gb|CB540449.1|CB540449	AT1G29930.1	82.08	106	15	2	84	389	15	120	9e-45	175
gi|59933460|gb|CB280515.1|CB280515	AT1G29930.1	79.73	74	11	2	105	314	15	88	5e-28	119
gi|59935207|gb|CB540644.1|CB540644	AT1G29940.1	78.79	66	14	0	3	200	731	796	6e-25	110
gi|59934860|gb|CB540297.1|CB540297	AT1G29980.1	82.69	156	27	0	1	468	185	340	2e-74	274
gi|59936085|gb|CB541522.1|CB541522	AT1G29980.1	63.72	113	33	2	69	383	1	113	1e-35	144
gi|59933583|gb|CB280638.1|CB280638	AT1G30380.1	82.57	109	18	1	85	408	9	117	9e-46	178
gi|59934962|gb|CB540399.1|CB540399	AT1G30380.1	81.48	108	19	1	84	404	9	116	2e-44	174
gi|59934818|gb|CB540255.1|CB540255	AT1G30380.1	83.61	122	19	1	44	406	9	130	2e-43	171
gi|59934498|gb|CB539935.1|CB539935	AT1G30380.1	87.37	95	12	0	24	308	36	130	1e-34	141
gi|59933773|gb|CB539210.1|CB539210	AT1G30380.1	92.21	77	6	0	303	73	54	130	3e-26	113
gi|59933611|gb|CB280666.1|CB280666	AT1G30380.1	87.01	77	10	0	139	369	54	130	3e-23	104
gi|59934389|gb|CB539826.1|CB539826	AT1G30970.2	53.52	142	42	6	1	408	178	301	5e-30	127
gi|59935290|gb|CB540727.1|CB540727	AT1G31200.1	36.9	168	86	5	55	498	5	172	2e-19	91.7
gi|59934153|gb|CB539590.1|CB539590	AT1G31330.1	85.29	136	20	0	210	617	66	201	5e-66	247
gi|59934617|gb|CB540054.1|CB540054	AT1G31330.1	84.85	132	20	0	92	487	66	197	1e-63	238
gi|59934347|gb|CB539784.1|CB539784	AT1G31330.1	84.91	106	16	0	204	521	66	171	3e-50	194
gi|59933717|gb|CB539154.1|CB539154	AT1G31330.1	86.81	91	12	0	463	191	131	221	1e-43	171
gi|59934274|gb|CB539711.1|CB539711	AT1G31330.1	82.05	78	14	0	212	445	66	143	6e-33	136
gi|59934424|gb|CB539861.1|CB539861	AT1G31330.1	82.05	78	14	0	210	443	66	143	6e-33	136
gi|59934549|gb|CB539986.1|CB539986	AT1G31330.1	82.05	78	14	0	191	424	66	143	6e-33	136
gi|59935334|gb|CB540771.1|CB540771	AT1G31330.1	82.05	78	14	0	216	449	66	143	7e-33	136
gi|59933849|gb|CB539286.1|CB539286	AT1G31330.1	82.05	78	14	0	254	487	66	143	8e-33	136
gi|59933451|gb|CB280506.1|CB280506	AT1G31330.1	81.82	77	14	0	189	419	66	142	3e-32	134
gi|59934814|gb|CB540251.1|CB540251	AT1G31330.1	82.76	58	10	0	214	387	66	123	1e-22	101
gi|59933775|gb|CB539212.1|CB539212	AT1G31330.1	86.96	23	3	0	294	226	199	221	4e-06	46.6
gi|59935241|gb|CB540678.1|CB540678	AT1G31720.1	40.67	150	75	3	189	608	33	178	6e-27	117
gi|59934426|gb|CB539863.1|CB539863	AT1G31850.2	75	120	30	0	100	459	484	603	6e-59	204
gi|59933429|gb|CB280484.1|CB280484	AT1G31860.1	78.31	83	18	0	5	253	197	279	1e-31	132
gi|59934588|gb|CB540025.1|CB540025	AT1G31910.2	71.57	102	29	0	295	600	3	104	8e-42	166
gi|59934107|gb|CB539544.1|CB539544	AT1G32060.1	71.04	183	39	3	18	566	1	169	2e-65	244
gi|59934243|gb|CB539680.1|CB539680	AT1G32060.1	70.56	180	39	3	59	598	1	166	6e-64	240
gi|59935712|gb|CB541149.1|CB541149	AT1G32060.1	88.46	130	12	1	216	605	43	169	4e-62	234
gi|59934016|gb|CB539453.1|CB539453	AT1G32060.1	88.06	67	8	0	25	225	329	395	5e-28	120
gi|59935183|gb|CB540620.1|CB540620	AT1G32060.1	61.72	128	35	3	35	418	1	114	1e-23	105
gi|59934039|gb|CB539476.1|CB539476	AT1G32210.1	93.59	78	5	0	61	294	7	84	5e-46	145
gi|59934446|gb|CB539883.1|CB539883	AT1G32220.1	74.46	184	47	0	14	565	36	219	8e-76	279
gi|59933764|gb|CB539201.1|CB539201	AT1G32470.1	81.63	147	27	0	550	110	20	166	7e-68	253
gi|59933446|gb|CB280501.1|CB280501	AT1G32470.1	82.5	120	20	1	24	380	1	120	1e-62	195
gi|59936039|gb|CB541476.1|CB541476	AT1G32470.1	84.17	139	21	1	36	449	1	139	1e-62	235
gi|59935080|gb|CB540517.1|CB540517	AT1G32470.1	80.15	136	26	1	48	452	4	139	1e-57	218
gi|59933715|gb|CB539152.1|CB539152	AT1G32470.1	80.33	61	12	0	429	247	60	120	7e-44	100
gi|59933977|gb|CB539414.1|CB539414	AT1G32780.1	68.24	148	47	0	2	445	239	386	3e-48	187
gi|59934250|gb|CB539687.1|CB539687	AT1G32900.1	79.5	161	33	0	3	485	162	322	1e-66	248
gi|59934120|gb|CB539557.1|CB539557	AT1G32990.1	92.31	117	9	0	258	608	78	194	2e-57	218
gi|59934188|gb|CB539625.1|CB539625	AT1G33810.1	65.93	135	40	2	23	409	4	138	5e-46	179
gi|59935166|gb|CB540603.1|CB540603	AT1G34000.1	64.43	149	41	2	105	548	35	172	1e-40	162
gi|59935347|gb|CB540784.1|CB540784	AT1G34020.1	82.22	180	32	0	2	541	133	312	1e-78	288
gi|59936014|gb|CB541451.1|CB541451	AT1G34750.1	79.53	171	35	0	5	517	61	231	3e-72	267
gi|59934531|gb|CB539968.1|CB539968	AT1G42970.1	79.56	181	29	3	66	602	11	185	3e-75	277
gi|59935202|gb|CB540639.1|CB540639	AT1G43670.1	86.39	191	26	0	64	636	1	191	9e-92	332
gi|59934874|gb|CB540311.1|CB540311	AT1G43670.1	87.84	148	18	0	22	465	3	150	2e-70	260
gi|59934378|gb|CB539815.1|CB539815	AT1G43670.1	91.01	89	8	0	3	269	251	339	7e-43	168
gi|59935540|gb|CB540977.1|CB540977	AT1G44446.1	74.65	71	18	0	3	215	465	535	1e-29	124
gi|59936095|gb|CB541532.1|CB541532	AT1G44575.1	82.01	139	23	2	2	412	72	210	2e-37	151
gi|59934898|gb|CB540335.1|CB540335	AT1G44575.1	80.56	108	19	2	143	460	87	194	2e-29	124
gi|59934000|gb|CB539437.1|CB539437	AT1G44575.2	93.06	72	5	0	346	561	87	158	1e-20	96.3
gi|59934341|gb|CB539778.1|CB539778	AT1G44575.2	93.33	60	4	0	353	532	87	146	5e-18	87.4
gi|59934411|gb|CB539848.1|CB539848	AT1G44575.2	90.7	43	4	0	351	479	87	129	6e-16	80.1
gi|59934815|gb|CB540252.1|CB540252	AT1G44575.2	90.48	42	4	0	342	467	87	128	2e-15	78.2
gi|59936067|gb|CB541504.1|CB541504	AT1G44770.1	48.53	136	68	2	81	482	6	141	9e-18	86.3
gi|59934768|gb|CB540205.1|CB540205	AT1G44770.2	51.22	123	58	2	88	450	6	128	3e-15	77.8
gi|59936008|gb|CB541445.1|CB541445	AT1G45688.1	65.71	70	20	3	79	279	1	69	5e-12	66.2
gi|59933657|gb|CB280712.1|CB280712	AT1G47480.1	48.66	187	89	2	53	613	113	292	1e-48	189
gi|59935005|gb|CB540442.1|CB540442	AT1G48440.1	72.32	112	31	0	57	392	1	112	1e-39	157
gi|59935465|gb|CB540902.1|CB540902	AT1G48480.1	68.13	91	29	0	237	509	48	138	4e-30	127
gi|59933996|gb|CB539433.1|CB539433	AT1G48630.1	83.87	155	21	2	2	454	139	293	1e-73	271
gi|59934900|gb|CB540337.1|CB540337	AT1G49320.1	49.46	186	88	4	3	542	90	275	2e-45	178
gi|59934543|gb|CB539980.1|CB539980	AT1G49970.1	66.97	109	31	2	5	331	284	387	1e-35	145
gi|59935087|gb|CB540524.1|CB540524	AT1G50010.1	96.48	142	5	0	92	517	1	142	8e-79	289
gi|59934473|gb|CB539910.1|CB539910	AT1G50010.1	97.54	122	3	0	133	498	1	122	3e-68	254
gi|59934688|gb|CB540125.1|CB540125	AT1G50440.3	87.5	96	11	1	2	289	156	250	2e-44	175
gi|59935016|gb|CB540453.1|CB540453	AT1G50640.1	56.02	166	55	3	108	551	1	166	4e-33	137
gi|59934524|gb|CB539961.1|CB539961	AT1G51110.1	69.83	116	34	1	153	497	65	180	5e-40	160
gi|59934939|gb|CB540376.1|CB540376	AT1G51200.4	53.12	160	65	4	60	521	3	158	2e-41	165
gi|59935808|gb|CB541245.1|CB541245	AT1G51200.4	58.51	94	35	1	290	571	1	90	3e-22	101
gi|59935388|gb|CB540825.1|CB540825	AT1G51400.1	77.78	27	6	0	184	264	78	104	6e-07	49.7
gi|59933590|gb|CB280645.1|CB280645	AT1G51400.1	39.77	88	45	4	234	485	1	84	1e-05	45.8
gi|59935623|gb|CB541060.1|CB541060	AT1G51410.1	66.93	127	42	0	1	381	196	322	9e-46	179
gi|59934006|gb|CB539443.1|CB539443	AT1G51580.1	28.3	212	123	6	6	569	105	311	1e-14	76.3
gi|59934131|gb|CB539568.1|CB539568	AT1G51580.1	40.78	103	53	2	85	369	515	617	2e-12	69.3
gi|59935647|gb|CB541084.1|CB541084	AT1G52230.1	80.69	145	27	1	9	440	1	145	2e-47	184
gi|59933654|gb|CB280709.1|CB280709	AT1G52230.1	80.69	145	27	1	11	442	1	145	3e-47	184
gi|59934471|gb|CB539908.1|CB539908	AT1G52230.1	80	145	28	1	13	444	1	145	1e-46	182
gi|59933744|gb|CB539181.1|CB539181	AT1G52230.1	84.21	114	18	0	458	117	32	145	3e-37	150
gi|59934990|gb|CB540427.1|CB540427	AT1G52330.2	41.54	130	76	0	392	3	41	170	4e-22	101
gi|59933682|gb|CB539119.1|CB539119	AT1G52670.1	69.64	56	17	0	364	197	219	274	7e-19	89
gi|59933787|gb|CB539224.1|CB539224	AT1G52780.1	52.87	87	34	3	410	162	975	1058	1e-19	92
gi|59934751|gb|CB540188.1|CB540188	AT1G53035.1	61.76	136	52	0	214	621	12	147	1e-39	159
gi|59933627|gb|CB280682.1|CB280682	AT1G53090.2	81.33	75	14	0	24	248	720	794	1e-31	132
gi|59935512|gb|CB540949.1|CB540949	AT1G53200.2	41.41	99	50	4	41	325	308	402	1e-12	68.2
gi|59933637|gb|CB280692.1|CB280692	AT1G53300.1	68.48	184	52	2	2	553	435	612	3e-64	241
gi|59934233|gb|CB539670.1|CB539670	AT1G53520.1	56.82	176	76	0	3	530	92	267	7e-54	206
gi|59935891|gb|CB541328.1|CB541328	AT1G53520.1	50.65	77	37	1	176	403	69	145	6e-16	79.7
gi|59934795|gb|CB540232.1|CB540232	AT1G53760.2	58.99	139	57	0	29	445	40	178	5e-47	183
gi|59934921|gb|CB540358.1|CB540358	AT1G53910.3	48.57	140	41	4	69	404	1	137	2e-26	114
gi|59935369|gb|CB540806.1|CB540806	AT1G54220.2	80	150	30	0	3	452	373	522	8e-71	262
gi|59933824|gb|CB539261.1|CB539261	AT1G54320.1	72.13	122	33	1	2	364	133	254	4e-47	182
gi|59933444|gb|CB280499.1|CB280499	AT1G54350.1	63.36	131	47	1	55	444	563	693	2e-39	158
gi|59935618|gb|CB541055.1|CB541055	AT1G54690.1	86.78	121	16	0	99	461	22	142	5e-43	170
gi|59935504|gb|CB540941.1|CB540941	AT1G54780.1	66.18	204	60	3	6	614	3	198	2e-66	248
gi|59935053|gb|CB540490.1|CB540490	AT1G54990.1	51.92	104	49	1	2	310	54	157	8e-28	118
gi|59935572|gb|CB541009.1|CB541009	AT1G55020.1	60.51	157	61	1	6	473	665	821	3e-54	207
gi|59935601|gb|CB541038.1|CB541038	AT1G55040.1	42.42	165	83	2	1	486	420	575	4e-25	110
gi|59933772|gb|CB539209.1|CB539209	AT1G55080.1	68.29	41	13	0	483	361	203	243	0.0001	42.7
gi|59935018|gb|CB540455.1|CB540455	AT1G55370.2	36.2	163	76	5	7	480	150	289	2e-16	82
gi|59933968|gb|CB539405.1|CB539405	AT1G55490.2	89.9	198	20	0	1	594	343	540	3e-86	314
gi|59933614|gb|CB280669.1|CB280669	AT1G55670.1	72.34	141	36	2	84	497	20	160	3e-51	198
gi|59934336|gb|CB539773.1|CB539773	AT1G55670.1	71.63	141	37	2	88	501	20	160	8e-51	196
gi|59935090|gb|CB540527.1|CB540527	AT1G55670.1	70.08	127	35	2	123	494	20	146	1e-42	169
gi|59936006|gb|CB541443.1|CB541443	AT1G55670.1	86.96	92	11	1	67	339	55	146	8e-41	161
gi|59934910|gb|CB540347.1|CB540347	AT1G55670.1	68.38	117	34	2	106	447	20	136	3e-37	150
gi|59933532|gb|CB280587.1|CB280587	AT1G55670.1	56	75	31	1	122	340	20	94	3e-14	73.6
gi|59935849|gb|CB541286.1|CB541286	AT1G56190.2	92.94	170	12	0	1	510	165	334	6e-76	279
gi|59934950|gb|CB540387.1|CB540387	AT1G56190.2	90.28	72	7	0	6	221	334	405	1e-29	125
gi|59934324|gb|CB539761.1|CB539761	AT1G56210.1	62.96	27	10	0	266	346	40	66	7e-08	41.2
gi|59934054|gb|CB539491.1|CB539491	AT1G56220.3	62.07	116	32	3	107	418	18	133	2e-32	116
gi|59933798|gb|CB539235.1|CB539235	AT1G56450.1	85.88	170	24	0	17	526	20	189	2e-86	314
gi|59935138|gb|CB540575.1|CB540575	AT1G56700.2	67.06	170	52	4	63	569	1	167	2e-60	228
gi|59935911|gb|CB541348.1|CB541348	AT1G56700.3	71.88	96	27	0	1	288	94	189	6e-36	145
gi|59934148|gb|CB539585.1|CB539585	AT1G57680.2	73.97	73	19	0	281	499	1	73	4e-17	84.3
gi|59936112|gb|CB541549.1|CB541549	AT1G57720.2	90.27	113	11	0	573	235	301	413	7e-58	219
gi|59933730|gb|CB539167.1|CB539167	AT1G57770.1	86.96	69	9	0	336	130	506	574	1e-30	127
gi|59935208|gb|CB540645.1|CB540645	AT1G57820.2	62.74	212	66	2	3	602	95	305	6e-74	273
gi|59935006|gb|CB540443.1|CB540443	AT1G57820.2	43.62	149	78	2	28	456	5	153	3e-22	100
gi|59934047|gb|CB539484.1|CB539484	AT1G57860.1	84.76	164	25	0	37	528	1	164	6e-82	300
gi|59935205|gb|CB540642.1|CB540642	AT1G58170.1	61.69	154	57	1	111	566	32	185	8e-51	196
gi|59934056|gb|CB539493.1|CB539493	AT1G58290.1	81.4	129	22	1	3	389	415	541	4e-56	214
gi|59934098|gb|CB539535.1|CB539535	AT1G58290.1	81.25	128	22	1	7	390	416	541	1e-55	212
gi|59935332|gb|CB540769.1|CB540769	AT1G58360.1	58.25	194	81	0	22	603	29	222	1e-52	202
gi|59934422|gb|CB539859.1|CB539859	AT1G60000.1	71.57	102	28	1	5	307	156	257	5e-37	150
gi|59934684|gb|CB540121.1|CB540121	AT1G60160.1	80.83	193	37	0	2	580	486	678	1e-83	305
gi|59934821|gb|CB540258.1|CB540258	AT1G60600.2	75	28	7	0	301	384	79	106	1e-05	45.8
gi|59935496|gb|CB540933.1|CB540933	AT1G60740.1	64.44	45	16	0	3	137	10	54	7e-13	70.1
gi|59935131|gb|CB540568.1|CB540568	AT1G61240.4	45.21	73	39	1	183	401	350	421	8e-12	67
gi|59935152|gb|CB540589.1|CB540589	AT1G61520.3	81.87	171	29	1	89	601	18	186	3e-81	297
gi|59933600|gb|CB280655.1|CB280655	AT1G61520.3	81.33	150	26	1	89	538	18	165	2e-69	258
gi|59933928|gb|CB539365.1|CB539365	AT1G61520.3	81.33	150	26	1	127	576	18	165	2e-69	258
gi|59934793|gb|CB540230.1|CB540230	AT1G61520.3	79.74	153	29	1	83	541	18	168	4e-69	257
gi|59934212|gb|CB539649.1|CB539649	AT1G61520.3	80.15	136	25	1	105	512	18	151	2e-61	231
gi|59934837|gb|CB540274.1|CB540274	AT1G61520.3	90.67	150	14	0	3	452	124	273	4e-53	203
gi|59934923|gb|CB540360.1|CB540360	AT1G61520.3	80.36	112	20	1	113	448	18	127	4e-48	186
gi|59934502|gb|CB539939.1|CB539939	AT1G61520.3	85	80	12	0	2	241	106	185	5e-37	149
gi|59933763|gb|CB539200.1|CB539200	AT1G61520.3	92.24	116	9	0	536	189	157	272	1e-32	135
gi|59933471|gb|CB280526.1|CB280526	AT1G61520.3	92.45	106	8	0	3	320	167	272	5e-28	119
gi|59934155|gb|CB539592.1|CB539592	AT1G61520.3	87.5	104	13	0	63	374	155	258	9e-23	102
gi|59935151|gb|CB540588.1|CB540588	AT1G61520.3	93.83	81	5	0	2	244	192	272	7e-21	95.5
gi|59934181|gb|CB539618.1|CB539618	AT1G61520.3	97.78	45	1	0	45	179	228	272	2e-19	91.3
gi|59935424|gb|CB540861.1|CB540861	AT1G61520.3	38.1	84	19	2	153	404	18	68	1e-05	46.6
gi|59934159|gb|CB539596.1|CB539596	AT1G61700.1	88.73	71	8	0	43	255	1	71	4e-34	140
gi|59934160|gb|CB539597.1|CB539597	AT1G62020.1	85.94	64	9	0	14	205	1153	1216	3e-29	124
gi|59933896|gb|CB539333.1|CB539333	AT1G62750.1	94.29	140	8	0	1	420	644	783	4e-71	264
gi|59938760|gb|CB556131.1|CB556131	AT1G62750.1	90.48	21	2	0	2	64	763	783	7e-05	42.4
gi|59934356|gb|CB539793.1|CB539793	AT1G63020.2	45	160	87	1	9	485	1058	1217	1e-32	135
gi|59934355|gb|CB539792.1|CB539792	AT1G63300.1	39.5	200	110	5	3	581	791	986	1e-29	126
gi|59934441|gb|CB539878.1|CB539878	AT1G63640.1	76	150	36	0	3	452	567	716	3e-53	203
gi|59933841|gb|CB539278.1|CB539278	AT1G63710.1	76.3	135	30	1	2	406	384	516	4e-44	174
gi|59936145|gb|CB541582.1|CB541582	AT1G63770.5	88.31	77	9	0	523	293	937	1013	7e-33	136
gi|59935749|gb|CB541186.1|CB541186	AT1G63770.5	67.27	55	18	0	5	169	834	888	7e-17	84.3
gi|59935264|gb|CB540701.1|CB540701	AT1G63900.2	76.6	141	33	0	5	427	117	257	5e-59	223
gi|59935861|gb|CB541298.1|CB541298	AT1G64160.1	28.39	155	99	3	17	460	9	158	7e-08	53.9
gi|59935518|gb|CB540955.1|CB540955	AT1G64390.1	61.03	136	49	2	2	406	460	592	4e-27	116
gi|59935670|gb|CB541107.1|CB541107	AT1G64430.2	49.53	107	49	3	200	517	58	160	3e-20	94.7
gi|59934893|gb|CB540330.1|CB540330	AT1G64770.1	68.52	54	16	1	3	161	295	348	2e-16	81.3
gi|59933630|gb|CB280685.1|CB280685	AT1G64860.2	54.08	196	79	3	18	590	87	276	2e-49	191
gi|59934467|gb|CB539904.1|CB539904	AT1G64860.2	54	100	45	1	155	454	1	99	5e-15	77
gi|59934363|gb|CB539800.1|CB539800	AT1G64950.1	59.9	207	72	2	3	593	202	407	9e-62	233
gi|59935145|gb|CB540582.1|CB540582	AT1G65230.1	66.49	185	61	1	5	559	103	286	3e-70	261
gi|59933598|gb|CB280653.1|CB280653	AT1G65230.1	63.96	111	39	1	7	339	177	286	1e-36	148
gi|59934461|gb|CB539898.1|CB539898	AT1G65840.1	66.48	179	59	1	2	535	118	296	4e-68	253
gi|59934928|gb|CB540365.1|CB540365	AT1G65930.1	87.66	154	19	0	1	462	166	319	1e-79	291
gi|59933918|gb|CB539355.1|CB539355	AT1G65930.1	86.71	158	21	0	97	570	1	158	2e-79	291
gi|59934417|gb|CB539854.1|CB539854	AT1G65930.1	84.42	199	29	1	1	597	39	235	5e-97	350
gi|59935156|gb|CB540593.1|CB540593	AT1G66260.2	72.41	29	8	0	2	88	267	295	8e-06	45.4
gi|59935154|gb|CB540591.1|CB540591	AT1G66520.1	58.93	56	23	0	3	170	290	345	2e-13	70.9
gi|59935153|gb|CB540590.1|CB540590	AT1G67000.1	28.89	135	82	5	576	205	349	480	1e-05	46.6
gi|59935259|gb|CB540696.1|CB540696	AT1G67060.1	75.49	102	25	0	135	440	4	105	6e-44	172
gi|59933804|gb|CB539241.1|CB539241	AT1G67090.1	72.78	169	45	1	15	518	10	178	1e-72	268
gi|59933564|gb|CB280619.1|CB280619	AT1G67090.1	72.78	169	45	1	71	574	10	178	2e-72	268
gi|59933621|gb|CB280676.1|CB280676	AT1G67090.1	72.78	169	45	1	74	577	10	178	2e-72	268
gi|59933978|gb|CB539415.1|CB539415	AT1G67090.1	72.78	169	45	1	62	565	10	178	2e-72	268
gi|59934113|gb|CB539550.1|CB539550	AT1G67090.1	72.78	169	45	1	85	588	10	178	2e-72	268
gi|59934115|gb|CB539552.1|CB539552	AT1G67090.1	72.78	169	45	1	74	577	10	178	2e-72	268
gi|59934264|gb|CB539701.1|CB539701	AT1G67090.1	72.78	169	45	1	76	579	10	178	2e-72	268
gi|59934348|gb|CB539785.1|CB539785	AT1G67090.1	72.78	169	45	1	74	577	10	178	2e-72	268
gi|59934406|gb|CB539843.1|CB539843	AT1G67090.1	72.78	169	45	1	79	582	10	178	2e-72	268
gi|59934609|gb|CB540046.1|CB540046	AT1G67090.1	72.78	169	45	1	72	575	10	178	2e-72	268
gi|59934877|gb|CB540314.1|CB540314	AT1G67090.1	72.78	169	45	1	3	506	10	178	2e-72	268
gi|59935770|gb|CB541207.1|CB541207	AT1G67090.1	72.78	169	45	1	71	574	10	178	2e-72	268
gi|59935788|gb|CB541225.1|CB541225	AT1G67090.1	72.78	169	45	1	67	570	10	178	2e-72	268
gi|59933874|gb|CB539311.1|CB539311	AT1G67090.1	72.19	169	46	1	59	562	10	178	6e-72	266
gi|59933882|gb|CB539319.1|CB539319	AT1G67090.1	72.19	169	46	1	59	562	10	178	6e-72	266
gi|59935307|gb|CB540744.1|CB540744	AT1G67090.1	74.23	163	41	1	88	573	16	178	9e-72	266
gi|59934721|gb|CB540158.1|CB540158	AT1G67090.1	73.49	166	43	1	67	561	10	175	2e-71	265
gi|59933961|gb|CB539398.1|CB539398	AT1G67090.1	73.33	165	43	1	74	565	10	174	1e-70	262
gi|59934715|gb|CB540152.1|CB540152	AT1G67090.1	72.73	165	44	1	74	565	10	174	3e-70	261
gi|59934645|gb|CB540082.1|CB540082	AT1G67090.1	73.17	164	43	1	71	559	10	173	5e-70	260
gi|59935426|gb|CB540863.1|CB540863	AT1G67090.1	73.17	164	43	1	72	560	10	173	5e-70	260
gi|59933552|gb|CB280607.1|CB280607	AT1G67090.1	73.17	164	43	1	1	489	10	173	6e-70	259
gi|59935308|gb|CB540745.1|CB540745	AT1G67090.1	72.29	166	45	1	68	562	7	172	2e-69	258
gi|59935109|gb|CB540546.1|CB540546	AT1G67090.1	73.01	163	43	1	68	553	10	172	3e-69	257
gi|59935422|gb|CB540859.1|CB540859	AT1G67090.1	72.67	161	43	1	71	550	10	170	3e-68	254
gi|59934404|gb|CB539841.1|CB539841	AT1G67090.1	76.47	136	32	0	173	580	43	178	3e-67	239
gi|59934961|gb|CB540398.1|CB540398	AT1G67090.1	72.33	159	43	1	74	547	10	168	4e-67	250
gi|59935661|gb|CB541098.1|CB541098	AT1G67090.1	72.33	159	43	1	71	544	10	168	4e-67	250
gi|59933641|gb|CB280696.1|CB280696	AT1G67090.1	77.17	127	29	0	108	488	52	178	1e-66	225
gi|59933940|gb|CB539377.1|CB539377	AT1G67090.1	73.39	124	32	1	67	435	10	133	1e-66	202
gi|59934222|gb|CB539659.1|CB539659	AT1G67090.1	71.7	159	44	1	71	544	10	168	4e-66	247
gi|59935081|gb|CB540518.1|CB540518	AT1G67090.1	80.77	78	15	0	328	561	97	174	3e-65	143
gi|59933518|gb|CB280573.1|CB280573	AT1G67090.1	71.61	155	43	1	71	532	10	164	1e-64	242
gi|59933881|gb|CB539318.1|CB539318	AT1G67090.1	69.81	159	47	1	67	540	10	168	5e-64	240
gi|59935544|gb|CB540981.1|CB540981	AT1G67090.1	72.95	122	32	1	76	438	10	131	4e-63	196
gi|59934895|gb|CB540332.1|CB540332	AT1G67090.1	77.1	131	30	0	1	393	48	178	4e-62	233
gi|59933500|gb|CB280555.1|CB280555	AT1G67090.1	71.14	149	42	1	71	514	10	158	3e-61	230
gi|59934299|gb|CB539736.1|CB539736	AT1G67090.1	76.15	130	31	0	14	403	49	178	4e-61	230
gi|59934484|gb|CB539921.1|CB539921	AT1G67090.1	70.34	145	42	1	77	508	10	154	3e-59	224
gi|59935498|gb|CB540935.1|CB540935	AT1G67090.1	69.59	148	44	1	76	516	10	157	6e-59	223
gi|59934465|gb|CB539902.1|CB539902	AT1G67090.1	70.42	142	41	1	71	493	10	151	4e-58	220
gi|59933553|gb|CB280608.1|CB280608	AT1G67090.1	73.33	135	35	1	82	483	10	144	5e-57	216
gi|59934493|gb|CB539930.1|CB539930	AT1G67090.1	72.59	135	36	1	76	477	10	144	2e-56	214
gi|59934553|gb|CB539990.1|CB539990	AT1G67090.1	70.99	131	38	0	153	545	37	167	2e-56	209
gi|59933439|gb|CB280494.1|CB280494	AT1G67090.1	73.85	130	33	1	74	460	10	139	2e-55	211
gi|59934903|gb|CB540340.1|CB540340	AT1G67090.1	73.08	130	34	1	79	465	10	139	9e-55	209
gi|59935513|gb|CB540950.1|CB540950	AT1G67090.1	73.23	127	33	1	84	461	10	136	5e-54	206
gi|59935951|gb|CB541388.1|CB541388	AT1G67090.1	73.23	127	33	1	74	451	10	136	5e-54	206
gi|59933535|gb|CB280590.1|CB280590	AT1G67090.1	73.23	127	33	1	92	469	10	136	6e-54	206
gi|59934984|gb|CB540421.1|CB540421	AT1G67090.1	73.81	126	32	1	67	441	10	135	7e-54	206
gi|59935095|gb|CB540532.1|CB540532	AT1G67090.1	73.81	126	32	1	74	448	10	135	7e-54	206
gi|59934339|gb|CB539776.1|CB539776	AT1G67090.1	76.92	117	27	0	1	351	62	178	1e-53	205
gi|59936064|gb|CB541501.1|CB541501	AT1G67090.1	73.6	125	32	1	59	430	10	134	2e-53	204
gi|59933522|gb|CB280577.1|CB280577	AT1G67090.1	72.44	127	34	1	78	455	10	136	5e-53	203
gi|59935483|gb|CB540920.1|CB540920	AT1G67090.1	71.65	127	35	1	79	456	10	136	2e-52	201
gi|59936087|gb|CB541524.1|CB541524	AT1G67090.1	72.58	124	33	1	71	439	10	133	8e-52	199
gi|59933784|gb|CB539221.1|CB539221	AT1G67090.1	77.68	112	25	0	479	144	67	178	9e-52	199
gi|59934953|gb|CB540390.1|CB540390	AT1G67090.1	72.95	122	32	1	71	433	10	131	4e-51	196
gi|59936141|gb|CB541578.1|CB541578	AT1G67090.1	76.85	108	25	0	463	140	71	178	2e-49	191
gi|59936049|gb|CB541486.1|CB541486	AT1G67090.1	71.31	122	34	1	74	436	10	131	4e-49	190
gi|59933577|gb|CB280632.1|CB280632	AT1G67090.1	78.57	98	21	0	156	449	40	137	2e-48	181
gi|59935671|gb|CB541108.1|CB541108	AT1G67090.1	75.73	103	25	0	2	310	49	151	3e-47	183
gi|59936139|gb|CB541576.1|CB541576	AT1G67090.1	77.78	99	22	0	494	198	80	178	6e-46	179
gi|59933425|gb|CB280480.1|CB280480	AT1G67090.1	71.93	114	31	1	77	415	10	123	7e-46	179
gi|59936033|gb|CB541470.1|CB541470	AT1G67090.1	71.93	114	31	1	74	412	10	123	7e-46	179
gi|59934601|gb|CB540038.1|CB540038	AT1G67090.1	78.57	98	21	0	1	294	81	178	1e-45	179
gi|59935964|gb|CB541401.1|CB541401	AT1G67090.1	70.54	112	32	1	67	399	10	121	1e-43	171
gi|59933727|gb|CB539164.1|CB539164	AT1G67090.1	77.53	89	20	0	400	134	90	178	4e-41	163
gi|59933745|gb|CB539182.1|CB539182	AT1G67090.1	79.07	86	18	0	402	145	93	178	2e-40	160
gi|59935778|gb|CB541215.1|CB541215	AT1G67090.1	55.97	134	25	1	17	418	58	157	1e-35	145
gi|59935876|gb|CB541313.1|CB541313	AT1G67090.1	74.42	86	21	1	6	260	93	178	1e-35	144
gi|59938388|gb|CB544074.1|CB544074	AT1G67090.1	78.67	75	16	0	22	246	104	178	4e-33	137
gi|59934641|gb|CB540078.1|CB540078	AT1G67090.1	78.38	74	16	0	2	223	105	178	2e-32	135
gi|59935508|gb|CB540945.1|CB540945	AT1G67090.1	77.03	74	17	0	2	223	105	178	3e-32	133
gi|59933462|gb|CB280517.1|CB280517	AT1G67090.1	77.14	70	16	0	22	231	109	178	3e-30	126
gi|59933709|gb|CB539146.1|CB539146	AT1G67090.1	78.79	66	14	0	364	167	113	178	1e-28	121
gi|59935088|gb|CB540525.1|CB540525	AT1G67090.1	78.46	65	14	0	3	197	114	178	5e-28	120
gi|59938529|gb|CB544215.1|CB544215	AT1G67090.1	73.02	63	17	0	2	190	116	178	2e-24	107
gi|59933777|gb|CB539214.1|CB539214	AT1G67090.1	77.59	58	13	0	431	258	119	176	1e-22	102
gi|59934836|gb|CB540273.1|CB540273	AT1G67090.1	74.07	54	14	0	1	162	125	178	1e-19	92.4
gi|59934466|gb|CB539903.1|CB539903	AT1G67090.1	73.58	53	14	0	1	159	126	178	2e-18	88.2
gi|59936136|gb|CB541573.1|CB541573	AT1G67090.1	75	48	12	0	467	324	129	176	4e-16	80.9
gi|59933695|gb|CB539132.1|CB539132	AT1G67090.1	71.43	42	12	0	269	144	137	178	3e-12	67
gi|59933783|gb|CB539220.1|CB539220	AT1G67090.1	71.43	42	12	0	394	269	137	178	4e-12	67
gi|59933681|gb|CB539118.1|CB539118	AT1G67090.1	75	40	10	0	374	255	137	176	7e-12	65.9
gi|59933669|gb|CB539106.1|CB539106	AT1G67090.1	71.43	42	12	0	292	167	137	178	1e-11	65.1
gi|59933686|gb|CB539123.1|CB539123	AT1G67090.1	83.33	30	5	0	407	318	149	178	1e-09	58.9
gi|59938463|gb|CB544149.1|CB544149	AT1G67090.1	82.76	29	5	0	22	108	150	178	5e-09	56.2
gi|59938505|gb|CB544191.1|CB544191	AT1G67090.1	82.14	28	5	0	2	85	151	178	3e-08	53.5
gi|59935935|gb|CB541372.1|CB541372	AT1G67090.2	66.67	75	24	1	79	300	10	84	1e-22	101
gi|59933483|gb|CB280538.1|CB280538	AT1G67090.2	64.79	71	24	1	71	280	10	80	2e-20	94.4
gi|59934474|gb|CB539911.1|CB539911	AT1G67250.1	67.63	139	45	0	43	459	3	141	1e-52	202
gi|59935111|gb|CB540548.1|CB540548	AT1G67280.1	87.59	137	17	0	2	412	160	296	4e-93	260
gi|59934027|gb|CB539464.1|CB539464	AT1G67430.1	87.36	174	22	0	27	548	1	174	1e-86	315
gi|59935226|gb|CB540663.1|CB540663	AT1G67740.1	61.17	103	39	1	250	555	78	180	2e-18	76.6
gi|59934190|gb|CB539627.1|CB539627	AT1G67740.1	46.34	123	49	5	67	405	2	117	1e-12	69.3
gi|59936150|gb|CB541587.1|CB541587	AT1G67740.1	85.71	35	5	0	377	273	153	187	3e-11	63.9
gi|59933459|gb|CB280514.1|CB280514	AT1G67750.1	79.33	150	31	0	90	539	32	181	2e-70	261
gi|59933959|gb|CB539396.1|CB539396	AT1G68070.1	57.02	121	50	1	283	639	3	123	9e-23	103
gi|59935367|gb|CB540804.1|CB540804	AT1G68270.1	61.76	68	26	0	280	77	1	68	6e-15	76.6
gi|59935143|gb|CB540580.1|CB540580	AT1G68520.1	58.52	135	53	1	116	511	3	137	4e-35	144
gi|59934779|gb|CB540216.1|CB540216	AT1G68580.2	36.96	184	102	4	5	556	225	394	4e-24	107
gi|59935857|gb|CB541294.1|CB541294	AT1G68620.1	38.13	139	76	4	20	433	23	152	2e-20	94.7
gi|59934948|gb|CB540385.1|CB540385	AT1G68660.1	68.31	142	41	3	18	431	1	142	2e-43	171
gi|59935020|gb|CB540457.1|CB540457	AT1G68750.1	86.36	88	12	0	2	265	830	917	2e-42	167
gi|59936075|gb|CB541512.1|CB541512	AT1G68830.1	78.29	152	33	0	1	456	377	528	3e-60	227
gi|59933853|gb|CB539290.1|CB539290	AT1G68830.1	84.76	105	16	0	221	535	49	153	1e-49	192
gi|59934182|gb|CB539619.1|CB539619	AT1G69550.1	43.12	160	88	3	14	484	937	1096	6e-20	94
gi|59936094|gb|CB541531.1|CB541531	AT1G69840.7	88.59	149	17	0	3	449	109	257	1e-56	215
gi|59934616|gb|CB540053.1|CB540053	AT1G70000.2	66.96	112	25	4	141	449	1	109	1e-32	135
gi|59934936|gb|CB540373.1|CB540373	AT1G70070.1	74.34	152	36	2	3	452	501	651	2e-56	214
gi|59934728|gb|CB540165.1|CB540165	AT1G70370.2	60.33	121	47	1	96	458	26	145	7e-31	129
gi|59934057|gb|CB539494.1|CB539494	AT1G70580.4	89.86	207	21	0	2	622	13	219	7e-105	376
gi|59934354|gb|CB539791.1|CB539791	AT1G70580.4	90.32	186	18	0	2	559	25	210	2e-94	341
gi|59934983|gb|CB540420.1|CB540420	AT1G70580.4	92.09	139	11	0	4	420	41	179	2e-71	263
gi|59936011|gb|CB541448.1|CB541448	AT1G70670.1	57.47	87	37	0	84	344	8	94	1e-24	107
gi|59935130|gb|CB540567.1|CB540567	AT1G70850.3	45.88	85	46	0	28	282	167	251	7e-30	83.6
gi|59933875|gb|CB539312.1|CB539312	AT1G70890.1	36.99	146	89	3	3	434	14	158	5e-22	100
gi|59934527|gb|CB539964.1|CB539964	AT1G71270.1	84.52	155	24	0	8	472	17	171	8e-69	255
gi|59935779|gb|CB541216.1|CB541216	AT1G71500.1	83.15	178	29	1	1	531	109	286	8e-67	249
gi|59935169|gb|CB540606.1|CB540606	AT1G71500.1	83.03	165	27	1	3	494	122	286	4e-59	224
gi|59935546|gb|CB540983.1|CB540983	AT1G71500.1	83.33	84	14	0	3	254	203	286	2e-17	85.1
gi|59933683|gb|CB539120.1|CB539120	AT1G71720.1	73.5	117	24	2	336	1	210	324	8e-44	171
gi|59936038|gb|CB541475.1|CB541475	AT1G71810.1	39.02	164	93	2	5	496	530	686	7e-13	70.1
gi|59936091|gb|CB541528.1|CB541528	AT1G71810.1	46.88	64	34	0	222	413	39	102	3e-08	54.3
gi|59935353|gb|CB540790.1|CB540790	AT1G72020.1	74.29	70	16	1	177	380	27	96	1e-24	109
gi|59936146|gb|CB541583.1|CB541583	AT1G72330.3	88.71	62	7	0	395	210	492	553	6e-28	119
gi|59933860|gb|CB539297.1|CB539297	AT1G72370.2	92.7	178	13	0	100	633	11	188	2e-95	345
gi|59934453|gb|CB539890.1|CB539890	AT1G72370.2	91.82	159	13	0	100	576	11	169	1e-83	305
gi|59934851|gb|CB540288.1|CB540288	AT1G72610.1	64.06	192	69	0	27	602	2	193	3e-60	228
gi|59934802|gb|CB540239.1|CB540239	AT1G72610.1	63.78	127	46	0	26	406	2	128	8e-37	149
gi|59933890|gb|CB539327.1|CB539327	AT1G72750.1	70.59	153	40	2	81	530	8	158	3e-49	191
gi|59935381|gb|CB540818.1|CB540818	AT1G72770.3	66.82	211	60	1	1	603	249	459	1e-71	265
gi|59933993|gb|CB539430.1|CB539430	AT1G72880.1	58.46	130	45	2	163	525	12	141	4e-35	144
gi|59934307|gb|CB539744.1|CB539744	AT1G73110.1	78.42	139	30	0	47	463	63	201	2e-61	231
gi|59935112|gb|CB540549.1|CB540549	AT1G73590.1	86.02	186	26	0	21	578	1	186	5e-92	333
gi|59935082|gb|CB540519.1|CB540519	AT1G73590.1	88.46	26	3	0	271	348	1	26	4e-07	49.7
gi|59934225|gb|CB539662.1|CB539662	AT1G74470.1	71.1	173	46	1	15	521	4	176	4e-57	217
gi|59935564|gb|CB541001.1|CB541001	AT1G74670.1	68.18	88	20	1	183	446	22	101	5e-36	147
gi|59934095|gb|CB539532.1|CB539532	AT1G74670.1	68.18	88	20	1	181	444	22	101	7e-36	147
gi|59934150|gb|CB539587.1|CB539587	AT1G74880.1	51.82	110	48	1	3	317	3	112	1e-15	78.2
gi|59934965|gb|CB540402.1|CB540402	AT1G74910.2	79.43	175	35	1	2	526	157	330	2e-78	288
gi|59934362|gb|CB539799.1|CB539799	AT1G74970.1	73.89	157	34	2	103	552	22	178	3e-59	224
gi|59933867|gb|CB539304.1|CB539304	AT1G75380.3	50	116	53	2	239	583	1	112	1e-22	103
gi|59935786|gb|CB541223.1|CB541223	AT1G75780.1	95.92	196	7	1	60	647	32	226	8e-107	356
gi|59935182|gb|CB540619.1|CB540619	AT1G75850.1	82.2	191	33	1	102	674	8	197	2e-89	325
gi|59935455|gb|CB540892.1|CB540892	AT1G76080.1	57.23	173	53	3	133	588	19	191	3e-48	187
gi|59935457|gb|CB540894.1|CB540894	AT1G76080.1	53.33	150	49	3	133	519	19	168	3e-36	147
gi|59933998|gb|CB539435.1|CB539435	AT1G76130.1	78.15	151	33	0	5	457	117	267	6e-71	262
gi|59934110|gb|CB539547.1|CB539547	AT1G76400.1	57.69	182	76	1	1	546	56	236	1e-50	195
gi|59933571|gb|CB280626.1|CB280626	AT1G76450.1	74.32	74	19	0	269	490	82	155	5e-27	117
gi|59938530|gb|CB544216.1|CB544216	AT1G76690.1	73.58	106	28	0	5	322	268	373	2e-43	170
gi|59933885|gb|CB539322.1|CB539322	AT1G77090.1	70.33	91	23	1	244	504	38	128	1e-34	142
gi|59934636|gb|CB540073.1|CB540073	AT1G77210.2	73.12	186	50	0	46	603	1	186	4e-67	250
gi|59934430|gb|CB539867.1|CB539867	AT1G77280.1	54.32	81	36	1	17	256	714	794	2e-15	79
gi|59933642|gb|CB280697.1|CB280697	AT1G77610.1	86.05	129	12	2	1	384	213	336	6e-50	193
gi|59935242|gb|CB540679.1|CB540679	AT1G77680.1	76.74	43	10	0	92	220	1013	1055	3e-14	75.5
gi|59934495|gb|CB539932.1|CB539932	AT1G77690.1	91.23	171	15	0	2	514	239	409	4e-89	323
gi|59935526|gb|CB540963.1|CB540963	AT1G78020.1	44.44	45	25	0	179	313	106	150	2e-06	48.9
gi|59934683|gb|CB540120.1|CB540120	AT1G78170.1	35.42	192	84	8	83	604	22	191	1e-15	80.1
gi|59934442|gb|CB539879.1|CB539879	AT1G78300.1	88.62	167	19	0	63	563	5	171	5e-81	296
gi|59934761|gb|CB540198.1|CB540198	AT1G78420.2	65.64	163	52	2	1	489	67	225	2e-54	207
gi|59936072|gb|CB541509.1|CB541509	AT1G78580.1	94.07	118	7	0	2	355	110	227	3e-63	236
gi|59935162|gb|CB540599.1|CB540599	AT1G79040.1	77.14	140	31	1	38	454	1	140	9e-51	196
gi|59934152|gb|CB539589.1|CB539589	AT1G79040.1	77.14	140	31	1	69	485	1	140	1e-50	196
gi|59934690|gb|CB540127.1|CB540127	AT1G79040.1	77.14	140	31	1	38	454	1	140	1e-50	196
gi|59934711|gb|CB540148.1|CB540148	AT1G79040.1	77.14	140	31	1	29	445	1	140	1e-50	196
gi|59935450|gb|CB540887.1|CB540887	AT1G79040.1	77.14	140	31	1	38	454	1	140	1e-50	196
gi|59935683|gb|CB541120.1|CB541120	AT1G79040.1	77.14	140	31	1	12	428	1	140	1e-50	196
gi|59933430|gb|CB280485.1|CB280485	AT1G79040.1	76.98	139	31	1	12	425	1	139	2e-50	194
gi|59934409|gb|CB539846.1|CB539846	AT1G79040.1	75.71	140	33	1	29	445	1	140	4e-49	191
gi|59934572|gb|CB540009.1|CB540009	AT1G79040.1	78.29	129	28	0	58	444	12	140	2e-48	188
gi|59933420|gb|CB280475.1|CB280475	AT1G79040.1	75	120	29	1	17	373	1	120	3e-47	183
gi|59933835|gb|CB539272.1|CB539272	AT1G79040.1	77.5	120	27	0	1	360	21	140	4e-44	173
gi|59935313|gb|CB540750.1|CB540750	AT1G79040.1	77.5	120	27	0	1	360	21	140	5e-44	173
gi|59933767|gb|CB539204.1|CB539204	AT1G79040.1	81.37	102	19	0	437	132	39	140	3e-38	154
gi|59933702|gb|CB539139.1|CB539139	AT1G79040.1	81.82	88	16	0	404	141	53	140	4e-32	133
gi|59933705|gb|CB539142.1|CB539142	AT1G79040.1	81.82	88	16	0	409	146	53	140	4e-32	133
gi|59933779|gb|CB539216.1|CB539216	AT1G79040.1	82.76	87	15	0	350	90	54	140	7e-32	132
gi|59934644|gb|CB540081.1|CB540081	AT1G79040.1	82.56	86	15	0	2	259	55	140	5e-31	129
gi|59933469|gb|CB280524.1|CB280524	AT1G79040.1	85	80	12	0	2	241	61	140	4e-29	123
gi|59933547|gb|CB280602.1|CB280602	AT1G79040.1	82.89	76	13	0	2	229	65	140	3e-24	107
gi|59935610|gb|CB541047.1|CB541047	AT1G79550.2	89.17	120	13	0	2	361	220	339	4e-49	189
gi|59933596|gb|CB280651.1|CB280651	AT1G79600.1	69.7	99	30	0	1	297	609	707	3e-22	100
gi|59933989|gb|CB539426.1|CB539426	AT1G79620.1	67.26	113	37	0	45	383	804	916	1e-40	162
gi|59934262|gb|CB539699.1|CB539699	AT1G80070.1	86.78	121	16	0	3	365	2143	2263	2e-64	239
gi|59935055|gb|CB540492.1|CB540492	AT1G80190.1	64.86	148	49	1	100	534	1	148	3e-52	201
gi|59934959|gb|CB540396.1|CB540396	AT1G80300.1	84.06	138	22	0	3	416	479	616	1e-46	182
gi|59935491|gb|CB540928.1|CB540928	AT1G80920.1	57.14	84	34	2	277	525	28	110	3e-20	94.7
gi|59933679|gb|CB539116.1|CB539116	AT1G80920.1	75	36	9	0	343	236	127	162	4e-13	70.1
gi|59935984|gb|CB541421.1|CB541421	AT2G01060.1	75.91	137	31	1	20	430	13	147	5e-56	213
gi|59933515|gb|CB280570.1|CB280570	AT2G02070.1	46.88	64	30	3	199	384	386	447	6e-06	46.6
gi|59934857|gb|CB540294.1|CB540294	AT2G02240.1	53.12	160	73	1	22	501	61	218	9e-43	169
gi|59935157|gb|CB540594.1|CB540594	AT2G02500.1	68.25	126	40	0	248	625	85	210	8e-46	180
gi|59934448|gb|CB539885.1|CB539885	AT2G02760.1	97.83	138	3	0	146	559	1	138	4e-78	287
gi|59935684|gb|CB541121.1|CB541121	AT2G03350.1	74.1	139	36	0	2	418	37	175	1e-57	219
gi|59935810|gb|CB541247.1|CB541247	AT2G03390.2	72.9	107	28	1	1	318	114	220	7e-43	170
gi|59935399|gb|CB540836.1|CB540836	AT2G03420.1	54.62	119	54	0	150	506	26	144	9e-30	126
gi|59935184|gb|CB540621.1|CB540621	AT2G03440.1	60	70	28	0	24	233	64	133	9e-15	76.6
gi|59934177|gb|CB539614.1|CB539614	AT2G03440.1	58.57	70	29	0	39	248	64	133	4e-14	74.7
gi|59934102|gb|CB539539.1|CB539539	AT2G03440.1	58.57	70	28	1	30	236	64	133	8e-13	70.1
gi|59935346|gb|CB540783.1|CB540783	AT2G04030.2	92.7	137	10	0	1	411	552	688	1e-69	258
gi|59934677|gb|CB540114.1|CB540114	AT2G04520.1	86.18	123	17	0	179	547	18	140	3e-59	224
gi|59934244|gb|CB539681.1|CB539681	AT2G04530.1	55.2	125	51	1	171	530	5	129	5e-34	140
gi|59934101|gb|CB539538.1|CB539538	AT2G04780.2	71.55	116	33	0	256	603	45	160	2e-39	159
gi|59936063|gb|CB541500.1|CB541500	AT2G04842.1	84.25	127	20	0	1	381	487	613	3e-60	226
gi|59935571|gb|CB541008.1|CB541008	AT2G05070.1	90.5	179	17	0	2	538	41	219	4e-91	330
gi|59933432|gb|CB280487.1|CB280487	AT2G05070.1	92.42	132	10	0	1	396	57	188	3e-72	266
gi|59933753|gb|CB539190.1|CB539190	AT2G05070.1	85	120	18	0	494	135	146	265	8e-60	226
gi|59936043|gb|CB541480.1|CB541480	AT2G05070.1	92.86	84	6	0	6	257	66	149	2e-54	172
gi|59934068|gb|CB539505.1|CB539505	AT2G05100.1	88.59	184	21	0	38	589	1	184	9e-96	345
gi|59933909|gb|CB539346.1|CB539346	AT2G05100.1	88.46	182	21	0	38	583	1	182	2e-94	341
gi|59933991|gb|CB539428.1|CB539428	AT2G05100.1	88.46	182	21	0	38	583	1	182	2e-94	341
gi|59934385|gb|CB539822.1|CB539822	AT2G05100.1	88.46	182	21	0	38	583	1	182	2e-94	341
gi|59933833|gb|CB539270.1|CB539270	AT2G05100.1	88.76	169	19	0	38	544	1	169	2e-86	314
gi|59934926|gb|CB540363.1|CB540363	AT2G05100.1	88.69	168	19	0	36	539	1	168	7e-86	312
gi|59934239|gb|CB539676.1|CB539676	AT2G05100.1	88.34	163	19	0	29	517	1	163	3e-83	303
gi|59935031|gb|CB540468.1|CB540468	AT2G05100.1	88.34	163	19	0	25	513	1	163	3e-83	303
gi|59934535|gb|CB539972.1|CB539972	AT2G05100.1	88.27	162	19	0	38	523	1	162	1e-82	302
gi|59934812|gb|CB540249.1|CB540249	AT2G05100.1	88.27	162	19	0	38	523	1	162	1e-82	302
gi|59934280|gb|CB539717.1|CB539717	AT2G05100.1	87.82	156	19	0	37	504	1	156	4e-79	290
gi|59935557|gb|CB540994.1|CB540994	AT2G05100.1	87.76	147	18	0	38	478	1	147	1e-78	272
gi|59933437|gb|CB280492.1|CB280492	AT2G05100.1	87.66	154	19	0	26	487	1	154	4e-78	286
gi|59934032|gb|CB539469.1|CB539469	AT2G05100.1	87.66	154	19	0	29	490	1	154	4e-78	286
gi|59934506|gb|CB539943.1|CB539943	AT2G05100.1	87.66	154	19	0	38	499	1	154	4e-78	286
gi|59935591|gb|CB541028.1|CB541028	AT2G05100.1	87.66	154	19	0	29	490	1	154	4e-78	286
gi|59934846|gb|CB540283.1|CB540283	AT2G05100.1	87.5	144	18	0	29	460	1	144	8e-72	265
gi|59933438|gb|CB280493.1|CB280493	AT2G05100.1	87.05	139	18	0	26	442	1	139	9e-69	255
gi|59934784|gb|CB540221.1|CB540221	AT2G05100.1	87.05	139	18	0	49	465	1	139	1e-68	255
gi|59935070|gb|CB540507.1|CB540507	AT2G05100.1	87.05	139	18	0	38	454	1	139	1e-68	255
gi|59935913|gb|CB541350.1|CB541350	AT2G05100.1	86.23	138	19	0	38	451	1	138	8e-68	252
gi|59935903|gb|CB541340.1|CB541340	AT2G05100.1	85.19	81	12	0	90	332	20	100	2e-37	150
gi|59934475|gb|CB539912.1|CB539912	AT2G05590.2	80	40	8	0	1	120	262	301	2e-13	71.2
gi|59935578|gb|CB541015.1|CB541015	AT2G05710.1	37	100	42	2	220	456	846	945	4e-09	57.8
gi|59935291|gb|CB540728.1|CB540728	AT2G06010.1	76.67	90	21	0	308	577	9	98	2e-37	152
gi|59936023|gb|CB541460.1|CB541460	AT2G06520.1	49.51	103	52	0	27	335	14	116	9e-21	95.9
gi|59935288|gb|CB540725.1|CB540725	AT2G06520.1	53.23	124	46	3	40	399	1	116	3e-15	77.8
gi|59933504|gb|CB280559.1|CB280559	AT2G06520.1	52.42	124	47	3	40	399	1	116	1e-14	75.9
gi|59933527|gb|CB280582.1|CB280582	AT2G06520.1	66	50	17	0	3	152	67	116	2e-12	67.8
gi|59933685|gb|CB539122.1|CB539122	AT2G06520.1	58.62	87	32	2	356	108	30	116	2e-09	57.4
gi|59934174|gb|CB539611.1|CB539611	AT2G06530.1	91.89	148	12	0	62	505	2	149	4e-72	266
gi|59934130|gb|CB539567.1|CB539567	AT2G06530.1	91.72	157	13	0	142	612	22	178	1e-67	239
gi|59935881|gb|CB541318.1|CB541318	AT2G13360.2	85.34	191	28	0	78	650	1	191	5e-94	340
gi|59933497|gb|CB280552.1|CB280552	AT2G13360.2	85.88	170	24	0	2	511	20	189	3e-82	300
gi|59934809|gb|CB540246.1|CB540246	AT2G13360.2	85.35	157	23	0	96	566	1	157	8e-76	279
gi|59935260|gb|CB540697.1|CB540697	AT2G13360.2	87.05	139	18	0	3	419	237	375	9e-74	253
gi|59933475|gb|CB280530.1|CB280530	AT2G13360.2	85.21	142	21	0	1	426	53	194	7e-68	252
gi|59933680|gb|CB539117.1|CB539117	AT2G13360.2	82.86	70	12	0	359	150	332	401	2e-27	117
gi|59933666|gb|CB539103.1|CB539103	AT2G13360.2	81.69	71	13	0	369	157	331	401	1e-26	115
gi|59934759|gb|CB540196.1|CB540196	AT2G14580.1	70.45	132	37	2	57	452	26	155	7e-54	206
gi|59934009|gb|CB539446.1|CB539446	AT2G14680.3	70.49	122	36	0	275	640	7	128	7e-44	173
gi|59935201|gb|CB540638.1|CB540638	AT2G14740.2	89.27	205	22	0	3	617	239	443	1e-114	408
gi|59934207|gb|CB539644.1|CB539644	AT2G14835.2	62.09	153	50	4	3	440	132	283	3e-44	174
gi|59935165|gb|CB540602.1|CB540602	AT2G15000.5	45.26	95	48	3	3	281	1	93	3e-10	62
gi|59935994|gb|CB541431.1|CB541431	AT2G15480.2	30.29	175	104	5	2	475	84	257	7e-18	86.7
gi|59934896|gb|CB540333.1|CB540333	AT2G16485.1	48.72	117	44	2	4	309	1074	1189	3e-19	90.9
gi|59933832|gb|CB539269.1|CB539269	AT2G16570.1	78.4	125	26	1	235	606	81	205	1e-51	199
gi|59934109|gb|CB539546.1|CB539546	AT2G16600.2	81.11	90	17	0	51	320	62	151	6e-39	156
gi|59933489|gb|CB280544.1|CB280544	AT2G16710.1	77.78	117	26	0	23	373	11	127	2e-43	171
gi|59933427|gb|CB280482.1|CB280482	AT2G17120.1	55.21	96	42	1	180	467	24	118	2e-22	101
gi|59934854|gb|CB540291.1|CB540291	AT2G17390.1	56.8	169	66	4	32	526	1	166	3e-44	174
gi|59934133|gb|CB539570.1|CB539570	AT2G17390.1	54.94	162	66	4	78	551	1	159	3e-40	161
gi|59935982|gb|CB541419.1|CB541419	AT2G17650.1	75.25	101	24	1	6	305	470	570	4e-40	159
gi|59935350|gb|CB540787.1|CB540787	AT2G17695.3	66.38	116	39	0	21	368	89	204	1e-44	174
gi|59935135|gb|CB540572.1|CB540572	AT2G17820.1	40.57	106	50	3	4	321	904	996	4e-11	64.3
gi|59934564|gb|CB540001.1|CB540001	AT2G17972.1	63.21	106	38	1	62	379	53	157	2e-28	122
gi|59938484|gb|CB544170.1|CB544170	AT2G18110.1	82.86	35	6	0	3	107	197	231	1e-11	64.7
gi|59934702|gb|CB540139.1|CB540139	AT2G19070.1	42.98	121	69	0	2	364	228	348	4e-24	108
gi|59935405|gb|CB540842.1|CB540842	AT2G19070.1	37.85	177	104	5	13	534	4	177	4e-24	107
gi|59935873|gb|CB541310.1|CB541310	AT2G19080.1	53.3	182	84	1	3	548	58	238	3e-52	201
gi|59934183|gb|CB539620.1|CB539620	AT2G20190.1	46.33	177	92	3	4	534	1083	1256	8e-35	143
gi|59934387|gb|CB539824.1|CB539824	AT2G20260.1	60.84	143	45	2	33	428	3	145	2e-32	135
gi|59935029|gb|CB540466.1|CB540466	AT2G20260.1	60.84	143	45	2	58	453	3	145	2e-32	135
gi|59935482|gb|CB540919.1|CB540919	AT2G20260.1	59.44	143	45	2	56	445	3	145	4e-31	130
gi|59934628|gb|CB540065.1|CB540065	AT2G20260.1	85.94	64	9	0	47	238	82	145	1e-27	117
gi|59938437|gb|CB544123.1|CB544123	AT2G20260.1	83.33	30	5	0	3	92	116	145	6e-09	56.2
gi|59935113|gb|CB540550.1|CB540550	AT2G20260.1	80	20	4	0	1	60	126	145	0.0008	38.9
gi|59934041|gb|CB539478.1|CB539478	AT2G20360.1	73.47	98	26	0	1	294	305	402	8e-40	159
gi|59934106|gb|CB539543.1|CB539543	AT2G20450.1	85.11	47	7	0	1	141	84	130	6e-18	85.9
gi|59933565|gb|CB280620.1|CB280620	AT2G20830.3	59.32	177	72	0	2	532	164	340	9e-60	226
gi|59933448|gb|CB280503.1|CB280503	AT2G20890.1	75.44	171	41	1	44	553	46	216	4e-71	263
gi|59933662|gb|CB280717.1|CB280717	AT2G20890.1	75	144	35	1	2	430	144	287	6e-58	220
gi|59934765|gb|CB540202.1|CB540202	AT2G20990.3	79.87	149	30	0	90	536	1	149	5e-60	226
gi|59934625|gb|CB540062.1|CB540062	AT2G21120.1	86.21	87	12	0	167	427	3	89	1e-26	116
gi|59935181|gb|CB540618.1|CB540618	AT2G21130.1	84.71	170	26	0	56	565	4	173	1e-75	278
gi|59935723|gb|CB541160.1|CB541160	AT2G21130.1	85.71	168	24	0	3	506	6	173	3e-75	277
gi|59934763|gb|CB540200.1|CB540200	AT2G21130.1	81.11	90	17	0	243	512	84	173	5e-72	157
gi|59933898|gb|CB539335.1|CB539335	AT2G21130.1	84.08	157	25	0	129	599	17	173	6e-69	253
gi|59933423|gb|CB280478.1|CB280478	AT2G21150.1	95.16	62	3	0	1	186	276	337	1e-32	135
gi|59933704|gb|CB539141.1|CB539141	AT2G21150.1	97.5	40	1	0	394	275	298	337	7e-21	95.9
gi|59934300|gb|CB539737.1|CB539737	AT2G21170.1	75.14	181	38	1	79	600	12	192	2e-70	261
gi|59935519|gb|CB540956.1|CB540956	AT2G21300.2	80.95	105	20	0	181	495	1	105	2e-43	171
gi|59934781|gb|CB540218.1|CB540218	AT2G21330.1	79.03	124	23	2	42	404	17	140	9e-65	182
gi|59935344|gb|CB540781.1|CB540781	AT2G21330.1	79.84	124	22	2	102	464	17	140	3e-51	185
gi|59933655|gb|CB280710.1|CB280710	AT2G21330.1	86.27	102	14	0	576	271	298	399	1e-46	182
gi|59938535|gb|CB544221.1|CB544221	AT2G21330.1	82.67	75	13	0	2	226	325	399	2e-31	131
gi|59935959|gb|CB541396.1|CB541396	AT2G21330.3	88.89	189	21	0	1	567	56	244	1e-92	335
gi|59934167|gb|CB539604.1|CB539604	AT2G21330.3	81.6	163	27	2	126	605	17	179	3e-68	254
gi|59934509|gb|CB539946.1|CB539946	AT2G21330.3	80.95	147	25	2	60	491	17	163	1e-59	225
gi|59936003|gb|CB541440.1|CB541440	AT2G21330.3	77.78	99	19	2	104	391	17	115	2e-35	144
gi|59934427|gb|CB539864.1|CB539864	AT2G21330.3	80	45	9	0	7	141	345	389	1e-14	74.7
gi|59935646|gb|CB541083.1|CB541083	AT2G21330.3	80	45	9	0	5	139	345	389	1e-14	74.7
gi|59935912|gb|CB541349.1|CB541349	AT2G21330.3	80	45	9	0	5	139	345	389	1e-14	74.7
gi|59935023|gb|CB540460.1|CB540460	AT2G21430.1	80.77	156	29	1	4	468	133	288	1e-73	271
gi|59935263|gb|CB540700.1|CB540700	AT2G21660.2	79.07	86	18	0	38	295	1	86	2e-35	144
gi|59934229|gb|CB539666.1|CB539666	AT2G21770.1	91.11	90	8	0	2	271	997	1086	2e-46	181
gi|59933733|gb|CB539170.1|CB539170	AT2G21950.1	49.15	59	27	1	485	318	309	367	1e-11	66.2
gi|59934934|gb|CB540371.1|CB540371	AT2G21960.1	89.02	164	18	0	58	549	95	258	8e-70	259
gi|59934632|gb|CB540069.1|CB540069	AT2G22125.1	90.8	174	16	0	2	523	1763	1936	2e-74	274
gi|59933631|gb|CB280686.1|CB280686	AT2G22240.2	95.6	182	8	0	1	546	199	380	2e-97	351
gi|59933646|gb|CB280701.1|CB280701	AT2G22240.2	95.27	169	8	0	2	508	212	380	4e-89	323
gi|59934402|gb|CB539839.1|CB539839	AT2G22240.2	96.49	114	4	0	2	343	267	380	1e-58	221
gi|59935163|gb|CB540600.1|CB540600	AT2G22430.1	61.9	42	12	2	428	547	1	40	6e-06	47.4
gi|59935772|gb|CB541209.1|CB541209	AT2G22900.1	66.67	39	13	0	93	209	393	431	9e-11	62.8
gi|59938413|gb|CB544099.1|CB544099	AT2G22942.1	69.57	23	7	0	61	129	80	102	0.0003	40.4
gi|59934270|gb|CB539707.1|CB539707	AT2G23070.1	88.15	135	16	0	228	632	83	217	4e-51	197
gi|59934008|gb|CB539445.1|CB539445	AT2G23090.1	85.9	78	11	0	26	259	1	78	1e-35	145
gi|59934587|gb|CB540024.1|CB540024	AT2G23140.2	81.35	193	36	0	1	579	536	728	5e-80	293
gi|59935652|gb|CB541089.1|CB541089	AT2G23300.1	60.76	79	31	0	3	239	678	756	5e-22	99.4
gi|59934010|gb|CB539447.1|CB539447	AT2G23320.1	83.95	81	13	0	297	539	223	303	3e-39	158
gi|59934710|gb|CB540147.1|CB540147	AT2G23340.1	95.16	62	3	0	125	310	27	88	1e-30	127
gi|59934568|gb|CB540005.1|CB540005	AT2G23810.1	68.78	189	59	0	40	606	1	189	7e-70	259
gi|59934038|gb|CB539475.1|CB539475	AT2G24090.1	85.53	76	11	0	290	517	69	144	3e-31	131
gi|59935245|gb|CB540682.1|CB540682	AT2G24270.4	90.23	174	17	0	3	524	305	478	1e-90	328
gi|59934575|gb|CB540012.1|CB540012	AT2G24360.1	66.85	184	52	4	64	609	1	177	8e-61	229
gi|59934074|gb|CB539511.1|CB539511	AT2G24590.1	79.28	111	16	1	29	340	1	111	2e-39	158
gi|59934954|gb|CB540391.1|CB540391	AT2G25070.1	73.02	63	17	0	3	191	269	331	2e-23	105
gi|59933778|gb|CB539215.1|CB539215	AT2G25355.2	74.24	66	17	0	535	338	146	211	6e-22	100
gi|59935965|gb|CB541402.1|CB541402	AT2G25430.1	77.5	80	13	2	60	299	432	506	6e-18	85.9
gi|59935490|gb|CB540927.1|CB540927	AT2G25490.1	51.54	130	53	5	150	533	1	122	3e-24	108
gi|59934674|gb|CB540111.1|CB540111	AT2G25830.1	80	110	22	0	109	438	67	176	8e-46	179
gi|59935575|gb|CB541012.1|CB541012	AT2G25910.2	70	60	18	0	182	361	28	87	4e-21	96.3
gi|59933562|gb|CB280617.1|CB280617	AT2G26060.1	67.46	126	40	1	16	390	223	348	6e-47	183
gi|59934268|gb|CB539705.1|CB539705	AT2G26080.1	62.86	35	13	0	147	251	1	35	3e-05	43.9
gi|59934582|gb|CB540019.1|CB540019	AT2G26240.1	66.35	104	35	0	39	350	5	108	1e-26	116
gi|59935677|gb|CB541114.1|CB541114	AT2G26280.1	60.43	139	49	3	4	417	303	436	2e-40	160
gi|59935042|gb|CB540479.1|CB540479	AT2G26280.1	60	95	33	3	317	598	1	91	7e-12	67.4
gi|59933605|gb|CB280660.1|CB280660	AT2G26500.1	64.21	95	28	2	188	469	34	123	5e-18	87
gi|59933612|gb|CB280667.1|CB280667	AT2G26500.1	55.04	129	47	4	31	396	1	125	5e-17	83.6
gi|59935234|gb|CB540671.1|CB540671	AT2G26560.1	75.97	154	35	1	136	597	16	167	1e-51	199
gi|59935716|gb|CB541153.1|CB541153	AT2G26570.1	42.35	85	48	1	146	397	654	738	5e-06	46.6
gi|59935118|gb|CB540555.1|CB540555	AT2G26690.1	76.72	189	43	1	5	568	195	383	6e-79	290
gi|59933766|gb|CB539203.1|CB539203	AT2G26770.2	65.38	52	18	0	464	309	438	489	3e-15	77.8
gi|59935123|gb|CB540560.1|CB540560	AT2G26980.5	79.62	211	43	0	5	637	162	372	5e-100	360
gi|59934386|gb|CB539823.1|CB539823	AT2G27020.1	88.08	193	23	0	39	617	1	193	9e-100	359
gi|59933449|gb|CB280504.1|CB280504	AT2G27020.1	90.51	137	13	0	39	449	1	137	2e-70	261
gi|59934246|gb|CB539683.1|CB539683	AT2G27600.1	86.41	103	14	0	14	322	333	435	1e-49	192
gi|59934580|gb|CB540017.1|CB540017	AT2G27710.4	74.19	62	16	0	40	225	1	62	2e-18	89
gi|59933892|gb|CB539329.1|CB539329	AT2G27730.1	53.45	116	50	2	149	493	1	113	6e-18	87.4
gi|59935221|gb|CB540658.1|CB540658	AT2G28190.1	71.07	197	50	2	63	632	8	204	2e-64	242
gi|59933953|gb|CB539390.1|CB539390	AT2G28305.1	92.05	176	14	0	91	618	4	179	1e-81	298
gi|59935664|gb|CB541101.1|CB541101	AT2G28470.1	63.95	86	28	1	255	512	1	83	1e-25	112
gi|59935431|gb|CB540868.1|CB540868	AT2G28790.1	72.14	140	36	2	1	417	112	249	4e-58	221
gi|59935987|gb|CB541424.1|CB541424	AT2G28800.4	74.26	101	25	1	3	302	269	369	7e-37	148
gi|59934899|gb|CB540336.1|CB540336	AT2G28840.2	78.12	160	35	0	13	492	78	237	4e-74	273
gi|59934901|gb|CB540338.1|CB540338	AT2G28840.2	78.34	157	34	0	13	483	78	234	1e-72	268
gi|59935697|gb|CB541134.1|CB541134	AT2G29140.1	59.26	108	37	4	77	379	46	153	8e-20	92.4
gi|59935459|gb|CB540896.1|CB540896	AT2G29420.1	42.19	192	111	0	3	578	11	202	1e-41	166
gi|59935908|gb|CB541345.1|CB541345	AT2G29530.2	75.64	78	19	0	143	376	6	83	1e-31	132
gi|59934179|gb|CB539616.1|CB539616	AT2G29670.1	52.11	142	61	2	5	418	150	288	2e-31	132
gi|59934241|gb|CB539678.1|CB539678	AT2G30110.1	82.44	205	36	0	3	617	793	997	1e-98	355
gi|59933693|gb|CB539130.1|CB539130	AT2G30520.3	68.29	41	11	1	286	170	505	545	1e-10	62
gi|59933589|gb|CB280644.1|CB280644	AT2G30570.1	69.3	114	28	3	8	340	24	133	1e-32	135
gi|59935826|gb|CB541263.1|CB541263	AT2G30570.1	65.45	110	31	3	68	388	15	120	1e-28	122
gi|59935472|gb|CB540909.1|CB540909	AT2G30570.1	66.36	107	29	3	92	403	18	120	3e-28	121
gi|59935283|gb|CB540720.1|CB540720	AT2G30570.1	65.09	106	30	3	92	400	18	119	1e-26	115
gi|59935395|gb|CB540832.1|CB540832	AT2G30570.1	56.45	124	48	4	36	401	1	120	3e-24	107
gi|59934496|gb|CB539933.1|CB539933	AT2G30570.1	69.77	86	20	2	2	253	39	120	2e-23	104
gi|59935420|gb|CB540857.1|CB540857	AT2G30570.1	87.72	57	5	1	13	177	64	120	2e-22	100
gi|59935075|gb|CB540512.1|CB540512	AT2G30570.1	55.65	124	49	4	35	400	1	120	5e-14	73.9
gi|59934558|gb|CB539995.1|CB539995	AT2G30620.2	73.21	56	15	0	3	170	77	132	1e-09	59.7
gi|59935030|gb|CB540467.1|CB540467	AT2G30880.2	72.6	146	40	0	4	441	193	338	4e-45	176
gi|59935860|gb|CB541297.1|CB541297	AT2G30950.1	77.03	148	30	2	125	565	39	183	3e-60	216
gi|59934648|gb|CB540085.1|CB540085	AT2G31010.2	79.17	168	31	1	35	538	456	619	2e-75	278
gi|59934592|gb|CB540029.1|CB540029	AT2G31350.1	81.01	158	30	0	3	476	124	281	2e-75	277
gi|59933416|gb|CB280471.1|CB280471	AT2G31560.2	67.88	137	39	3	23	421	67	202	5e-44	172
gi|59935048|gb|CB540485.1|CB540485	AT2G31610.1	94.35	124	7	0	46	417	1	124	1e-60	228
gi|59934122|gb|CB539559.1|CB539559	AT2G32070.1	68.8	125	32	1	272	646	6	123	9e-47	183
gi|59934172|gb|CB539609.1|CB539609	AT2G32170.2	61.54	104	40	0	86	397	50	153	3e-31	130
gi|59935298|gb|CB540735.1|CB540735	AT2G32240.1	58.38	173	72	0	11	529	389	561	4e-38	154
gi|59934673|gb|CB540110.1|CB540110	AT2G32290.1	61.18	170	64	1	3	512	391	558	5e-57	216
gi|59934787|gb|CB540224.1|CB540224	AT2G32810.2	86.55	119	16	0	147	503	32	150	2e-61	231
gi|59934610|gb|CB540047.1|CB540047	AT2G32850.2	84.3	172	27	0	6	521	118	289	4e-93	308
gi|59935284|gb|CB540721.1|CB540721	AT2G33040.1	95.89	73	3	0	3	221	250	322	3e-33	137
gi|59935724|gb|CB541161.1|CB541161	AT2G33150.1	70.15	134	40	0	2	403	165	298	2e-50	194
gi|59935944|gb|CB541381.1|CB541381	AT2G33255.1	63	100	37	0	1	300	145	244	4e-36	146
gi|59935078|gb|CB540515.1|CB540515	AT2G33460.1	71.19	59	16	1	349	522	1	59	1e-18	89.7
gi|59934403|gb|CB539840.1|CB539840	AT2G33530.1	55	60	26	1	150	326	6	65	5e-13	69.3
gi|59936104|gb|CB541541.1|CB541541	AT2G34190.1	87.31	134	17	0	562	161	391	524	1e-68	255
gi|59933610|gb|CB280665.1|CB280665	AT2G34250.2	88	125	14	1	8	382	232	355	5e-58	219
gi|59935771|gb|CB541208.1|CB541208	AT2G34420.1	93.12	218	14	1	2	652	45	262	7e-119	422
gi|59935393|gb|CB540830.1|CB540830	AT2G34420.1	93.52	216	13	1	2	646	46	261	2e-118	421
gi|59933917|gb|CB539354.1|CB539354	AT2G34420.1	93.09	217	14	1	21	668	44	260	4e-118	420
gi|59935780|gb|CB541217.1|CB541217	AT2G34420.1	92.97	185	12	1	3	554	81	265	5e-96	347
gi|59934879|gb|CB540316.1|CB540316	AT2G34420.1	94.74	171	8	1	2	511	78	248	9e-91	328
gi|59935413|gb|CB540850.1|CB540850	AT2G34420.1	93.96	149	8	1	3	446	100	248	2e-77	284
gi|59938526|gb|CB544212.1|CB544212	AT2G34420.1	92.05	151	11	1	1	450	115	265	5e-77	283
gi|59935694|gb|CB541131.1|CB541131	AT2G34420.1	93.88	147	8	1	3	440	119	265	2e-76	281
gi|59938440|gb|CB544126.1|CB544126	AT2G34420.1	93.79	145	8	1	2	433	120	264	2e-75	278
gi|59933982|gb|CB539419.1|CB539419	AT2G34420.1	93.71	143	8	1	3	428	123	265	5e-74	273
gi|59935659|gb|CB541096.1|CB541096	AT2G34420.1	92.96	142	9	1	1	423	124	265	2e-73	271
gi|59935989|gb|CB541426.1|CB541426	AT2G34420.1	92.09	139	10	1	2	415	75	213	1e-71	264
gi|59934371|gb|CB539808.1|CB539808	AT2G34420.1	93.13	131	8	1	1	390	135	265	2e-66	248
gi|59934372|gb|CB539809.1|CB539809	AT2G34420.1	93.13	131	8	1	1	390	135	265	2e-66	248
gi|59933638|gb|CB280693.1|CB280693	AT2G34420.1	91.82	110	9	0	226	555	66	175	2e-54	208
gi|59938415|gb|CB544101.1|CB544101	AT2G34420.1	92.38	105	7	1	2	313	160	264	4e-52	199
gi|59938436|gb|CB544122.1|CB544122	AT2G34420.1	92.38	105	7	1	2	313	160	264	4e-52	199
gi|59936105|gb|CB541542.1|CB541542	AT2G34420.1	88.57	105	11	1	448	137	161	265	9e-49	189
gi|59935736|gb|CB541173.1|CB541173	AT2G34420.1	89.11	101	10	1	4	303	165	265	6e-48	186
gi|59933724|gb|CB539161.1|CB539161	AT2G34420.1	88.89	99	10	1	359	66	167	265	2e-46	180
gi|59933741|gb|CB539178.1|CB539178	AT2G34420.1	90.62	96	8	1	421	137	170	265	1e-45	178
gi|59936115|gb|CB541552.1|CB541552	AT2G34420.1	86.73	98	12	1	402	112	168	265	1e-44	175
gi|59938543|gb|CB544229.1|CB544229	AT2G34420.1	85.71	98	13	1	410	120	167	264	4e-43	169
gi|59935312|gb|CB540749.1|CB540749	AT2G34420.1	96.97	66	2	0	14	211	200	265	2e-32	134
gi|59938542|gb|CB544228.1|CB544228	AT2G34420.1	88.41	69	8	0	325	119	196	264	8e-30	125
gi|59938459|gb|CB544145.1|CB544145	AT2G34420.1	98.04	51	1	0	1	153	214	264	1e-24	107
gi|59935884|gb|CB541321.1|CB541321	AT2G34420.1	92.31	52	4	0	1	156	214	265	3e-23	103
gi|59935228|gb|CB540665.1|CB540665	AT2G34420.1	97.22	36	1	0	3	110	230	265	1e-15	78.2
gi|59935237|gb|CB540674.1|CB540674	AT2G34430.1	85.22	203	28	2	14	616	1	203	4e-98	353
gi|59934267|gb|CB539704.1|CB539704	AT2G34430.1	84.97	193	27	2	2	574	5	197	1e-93	338
gi|59935304|gb|CB540741.1|CB540741	AT2G34430.1	84.62	195	28	2	41	619	1	195	5e-93	337
gi|59933911|gb|CB539348.1|CB539348	AT2G34430.1	84.46	193	28	2	3	575	5	197	1e-92	335
gi|59934287|gb|CB539724.1|CB539724	AT2G34430.1	84.54	194	28	2	45	620	1	194	1e-92	335
gi|59934001|gb|CB539438.1|CB539438	AT2G34430.1	85.19	189	26	2	80	640	15	203	9e-92	332
gi|59934562|gb|CB539999.1|CB539999	AT2G34430.1	84.29	191	28	2	1	567	13	203	1e-91	332
gi|59934126|gb|CB539563.1|CB539563	AT2G34430.1	86.41	184	23	2	20	565	1	184	4e-89	323
gi|59934352|gb|CB539789.1|CB539789	AT2G34430.1	84.78	184	26	2	2	547	20	203	6e-89	323
gi|59935824|gb|CB541261.1|CB541261	AT2G34430.1	85.08	181	25	2	84	620	15	195	1e-87	318
gi|59934653|gb|CB540090.1|CB540090	AT2G34430.1	83.98	181	27	2	76	612	15	195	6e-87	316
gi|59935345|gb|CB540782.1|CB540782	AT2G34430.1	85.39	178	25	1	32	562	1	178	5e-86	313
gi|59935451|gb|CB540888.1|CB540888	AT2G34430.1	85.96	171	23	1	41	550	1	171	8e-83	302
gi|59934127|gb|CB539564.1|CB539564	AT2G34430.1	84.97	173	24	2	82	594	15	187	1e-82	302
gi|59934457|gb|CB539894.1|CB539894	AT2G34430.1	86.47	170	22	1	41	547	1	170	1e-82	302
gi|59935744|gb|CB541181.1|CB541181	AT2G34430.1	86.47	170	22	1	41	547	1	170	1e-82	302
gi|59934408|gb|CB539845.1|CB539845	AT2G34430.1	85.88	170	23	1	41	547	1	170	2e-82	301
gi|59935147|gb|CB540584.1|CB540584	AT2G34430.1	85.88	170	23	1	32	538	1	170	2e-82	301
gi|59934760|gb|CB540197.1|CB540197	AT2G34430.1	86.39	169	22	1	8	511	1	169	3e-82	300
gi|59934275|gb|CB539712.1|CB539712	AT2G34430.1	85.21	169	23	2	87	587	15	183	1e-81	299
gi|59935281|gb|CB540718.1|CB540718	AT2G34430.1	85.71	168	23	1	17	517	1	168	3e-81	297
gi|59935656|gb|CB541093.1|CB541093	AT2G34430.1	86.59	164	21	1	83	571	15	178	4e-81	297
gi|59935060|gb|CB540497.1|CB540497	AT2G34430.1	84.52	168	24	2	87	584	15	182	2e-80	295
gi|59934808|gb|CB540245.1|CB540245	AT2G34430.1	86.5	163	21	1	14	499	9	171	4e-80	293
gi|59935188|gb|CB540625.1|CB540625	AT2G34430.1	85.89	163	22	1	22	507	1	163	5e-79	290
gi|59935467|gb|CB540904.1|CB540904	AT2G34430.1	85.89	163	22	1	41	526	1	163	5e-79	290
gi|59935641|gb|CB541078.1|CB541078	AT2G34430.1	84.57	162	24	1	87	569	15	176	3e-78	287
gi|59935400|gb|CB540837.1|CB540837	AT2G34430.1	84.62	169	25	1	3	506	3	171	1e-77	285
gi|59936058|gb|CB541495.1|CB541495	AT2G34430.1	86.71	158	20	1	62	532	15	172	1e-77	285
gi|59935725|gb|CB541162.1|CB541162	AT2G34430.1	86.62	157	20	1	74	541	15	171	5e-77	283
gi|59935781|gb|CB541218.1|CB541218	AT2G34430.1	86.62	157	20	1	81	548	15	171	5e-77	283
gi|59934753|gb|CB540190.1|CB540190	AT2G34430.1	86.54	156	20	1	76	540	15	170	1e-76	281
gi|59934981|gb|CB540418.1|CB540418	AT2G34430.1	86.54	156	20	1	83	547	15	170	1e-76	281
gi|59934108|gb|CB539545.1|CB539545	AT2G34430.1	85.35	157	22	1	78	545	15	171	2e-76	281
gi|59935137|gb|CB540574.1|CB540574	AT2G34430.1	85.35	157	22	1	55	522	15	171	2e-76	281
gi|59934577|gb|CB540014.1|CB540014	AT2G34430.1	85.35	157	22	1	94	561	15	171	3e-76	281
gi|59935732|gb|CB541169.1|CB541169	AT2G34430.1	85.35	157	22	1	90	557	15	171	3e-76	281
gi|59935872|gb|CB541309.1|CB541309	AT2G34430.1	85.35	157	22	1	90	557	15	171	3e-76	281
gi|59934304|gb|CB539741.1|CB539741	AT2G34430.1	85.9	156	21	1	84	548	15	170	6e-76	280
gi|59934491|gb|CB539928.1|CB539928	AT2G34430.1	84.71	157	23	1	98	565	15	171	6e-76	280
gi|59936022|gb|CB541459.1|CB541459	AT2G34430.1	83.77	154	24	1	1	459	12	165	5e-73	269
gi|59935007|gb|CB540444.1|CB540444	AT2G34430.1	83.77	154	24	1	2	460	7	160	2e-72	268
gi|59935415|gb|CB540852.1|CB540852	AT2G34430.1	84.67	150	22	1	32	478	1	150	1e-71	265
gi|59935514|gb|CB540951.1|CB540951	AT2G34430.1	84.67	150	22	1	41	487	1	150	1e-71	265
gi|59933633|gb|CB280688.1|CB280688	AT2G34430.1	81.88	149	26	1	95	538	15	163	3e-69	257
gi|59934439|gb|CB539876.1|CB539876	AT2G34430.1	84.29	140	21	1	90	506	15	154	3e-67	250
gi|59934848|gb|CB540285.1|CB540285	AT2G34430.1	84.29	140	21	1	92	508	15	154	3e-67	250
gi|59935520|gb|CB540957.1|CB540957	AT2G34430.1	84.29	140	21	1	87	503	15	154	3e-67	250
gi|59935057|gb|CB540494.1|CB540494	AT2G34430.1	84.17	139	21	1	92	505	15	153	9e-67	249
gi|59935865|gb|CB541302.1|CB541302	AT2G34430.1	83.57	140	22	1	85	501	15	154	2e-66	248
gi|59934840|gb|CB540277.1|CB540277	AT2G34430.1	84.56	136	20	1	62	466	15	150	2e-65	244
gi|59934935|gb|CB540372.1|CB540372	AT2G34430.1	83.82	136	21	1	100	504	15	150	2e-64	241
gi|59933942|gb|CB539379.1|CB539379	AT2G34430.1	83.7	135	21	1	41	442	1	135	1e-62	235
gi|59933954|gb|CB539391.1|CB539391	AT2G34430.1	83.7	135	21	1	37	438	1	135	1e-62	235
gi|59934166|gb|CB539603.1|CB539603	AT2G34430.1	79.71	138	27	1	61	471	1	138	2e-60	227
gi|59934599|gb|CB540036.1|CB540036	AT2G34430.1	81.48	135	24	1	41	442	1	135	4e-60	226
gi|59936081|gb|CB541518.1|CB541518	AT2G34430.1	83.2	125	20	1	84	455	15	139	5e-58	219
gi|59935568|gb|CB541005.1|CB541005	AT2G34430.1	82.54	126	21	1	31	405	1	126	4e-57	216
gi|59935559|gb|CB540996.1|CB540996	AT2G34430.1	82.54	126	21	1	57	431	1	126	5e-57	216
gi|59934916|gb|CB540353.1|CB540353	AT2G34430.1	82.4	125	21	1	8	379	1	125	1e-56	214
gi|59935161|gb|CB540598.1|CB540598	AT2G34430.1	82.4	125	21	1	41	412	1	125	2e-56	214
gi|59935545|gb|CB540982.1|CB540982	AT2G34430.1	82.4	125	21	1	32	403	1	125	2e-56	214
gi|59935128|gb|CB540565.1|CB540565	AT2G34430.1	82.64	121	20	1	78	437	15	135	4e-56	213
gi|59933967|gb|CB539404.1|CB539404	AT2G34430.1	82.64	121	20	1	94	453	15	135	7e-56	212
gi|59935678|gb|CB541115.1|CB541115	AT2G34430.1	81.82	121	21	1	93	452	15	135	2e-55	211
gi|59936097|gb|CB541534.1|CB541534	AT2G34430.1	82.5	120	20	1	83	439	15	134	2e-55	211
gi|59935916|gb|CB541353.1|CB541353	AT2G34430.1	79.67	123	24	1	26	391	1	123	1e-53	204
gi|59936026|gb|CB541463.1|CB541463	AT2G34430.1	81.67	120	21	1	34	390	1	120	2e-53	203
gi|59934902|gb|CB540339.1|CB540339	AT2G34430.1	82.14	112	19	1	84	416	15	126	6e-51	196
gi|59935542|gb|CB540979.1|CB540979	AT2G34430.1	81.98	111	19	1	76	405	15	125	3e-50	193
gi|59935990|gb|CB541427.1|CB541427	AT2G34430.1	81.98	111	19	1	82	411	15	125	3e-50	193
gi|59936098|gb|CB541535.1|CB541535	AT2G34430.1	81.98	111	19	1	83	412	15	125	3e-50	193
gi|59934205|gb|CB539642.1|CB539642	AT2G34430.1	80.73	109	20	1	85	408	15	123	2e-48	187
gi|59933870|gb|CB539307.1|CB539307	AT2G34430.1	77.19	114	25	1	8	346	6	119	1e-46	181
gi|59934330|gb|CB539767.1|CB539767	AT2G34430.1	80.95	105	19	1	84	395	15	119	1e-46	181
gi|59935160|gb|CB540597.1|CB540597	AT2G34430.1	75.7	107	25	1	86	403	16	122	1e-44	174
gi|59933481|gb|CB280536.1|CB280536	AT2G34430.1	80	100	19	1	60	356	15	114	8e-44	171
gi|59934012|gb|CB539449.1|CB539449	AT2G34430.1	78.43	102	21	1	41	343	1	102	3e-42	166
gi|59936035|gb|CB541472.1|CB541472	AT2G34430.1	75.34	73	17	1	82	297	15	87	2e-28	120
gi|59933742|gb|CB539179.1|CB539179	AT2G34430.1	73.97	73	18	1	89	304	15	87	2e-27	117
gi|59935986|gb|CB541423.1|CB541423	AT2G34430.1	74.29	70	17	1	83	289	15	84	9e-27	115
gi|59935700|gb|CB541137.1|CB541137	AT2G34430.1	55.77	104	45	1	93	401	15	118	8e-26	112
gi|59935717|gb|CB541154.1|CB541154	AT2G34430.1	72.46	69	18	1	80	283	15	83	3e-25	110
gi|59938406|gb|CB544092.1|CB544092	AT2G34450.2	72.73	33	9	0	5	103	104	136	1e-08	55.1
gi|59934712|gb|CB540149.1|CB540149	AT2G34470.2	91.75	206	16	1	2	616	34	239	1e-105	378
gi|59933922|gb|CB539359.1|CB539359	AT2G34480.1	90.59	170	16	0	42	551	1	170	8e-89	322
gi|59934011|gb|CB539448.1|CB539448	AT2G34480.1	91.4	93	8	0	2	280	86	178	2e-46	181
gi|59933487|gb|CB280542.1|CB280542	AT2G35260.1	81.91	94	15	1	3	284	271	362	1e-33	139
gi|59933673|gb|CB539110.1|CB539110	AT2G35260.1	82.05	39	7	0	316	200	324	362	9e-16	78.6
gi|59934639|gb|CB540076.1|CB540076	AT2G35490.1	45.16	93	35	3	41	313	97	175	5e-13	69.3
gi|59934302|gb|CB539739.1|CB539739	AT2G35630.1	90.34	176	17	0	1	528	1535	1710	7e-78	286
gi|59935807|gb|CB541244.1|CB541244	AT2G35736.2	64.71	51	18	0	203	355	1	51	1e-13	73.6
gi|59933827|gb|CB539264.1|CB539264	AT2G35880.1	32.59	135	79	3	11	415	16	138	1e-06	48.9
gi|59935473|gb|CB540910.1|CB540910	AT2G35940.3	40	125	62	8	155	493	1	124	9e-13	69.7
gi|59933559|gb|CB280614.1|CB280614	AT2G35940.3	34.88	86	40	4	237	485	503	575	1e-05	45.8
gi|59935600|gb|CB541037.1|CB541037	AT2G36530.1	89.47	171	18	0	2	514	66	236	6e-85	309
gi|59935446|gb|CB540883.1|CB540883	AT2G36530.1	85.64	181	26	0	40	582	1	181	7e-85	309
gi|59935348|gb|CB540785.1|CB540785	AT2G36750.1	70.37	81	24	0	64	306	9	89	2e-28	120
gi|59935292|gb|CB540729.1|CB540729	AT2G36760.1	64.71	119	42	0	2	358	275	393	6e-46	178
gi|59935577|gb|CB541014.1|CB541014	AT2G36810.1	60.59	170	66	1	9	518	1451	1619	3e-53	204
gi|59935790|gb|CB541227.1|CB541227	AT2G36830.1	79.6	201	40	1	3	602	12	212	1e-81	298
gi|59934065|gb|CB539502.1|CB539502	AT2G36830.1	78.31	166	35	1	78	572	1	166	4e-64	240
gi|59934331|gb|CB539768.1|CB539768	AT2G36830.1	77.78	162	35	1	71	553	1	162	1e-61	232
gi|59934709|gb|CB540146.1|CB540146	AT2G36830.1	76.43	140	32	1	96	512	1	140	2e-51	198
gi|59938449|gb|CB544135.1|CB544135	AT2G36830.1	88.35	103	12	0	1	309	149	251	3e-43	169
gi|59935988|gb|CB541425.1|CB541425	AT2G36830.1	86.9	84	11	0	130	381	20	103	2e-40	149
gi|59938441|gb|CB544127.1|CB544127	AT2G36830.1	86.59	82	11	0	2	247	170	251	2e-31	130
gi|59935103|gb|CB540540.1|CB540540	AT2G36835.1	64.46	121	41	1	7	369	6	124	2e-44	175
gi|59935065|gb|CB540502.1|CB540502	AT2G36960.3	91.78	73	6	0	286	504	45	117	2e-33	138
gi|59934234|gb|CB539671.1|CB539671	AT2G37080.1	38.86	211	109	2	3	635	142	332	2e-31	132
gi|59933512|gb|CB280567.1|CB280567	AT2G37180.1	78	100	20	2	72	368	1	99	8e-32	132
gi|59935186|gb|CB540623.1|CB540623	AT2G37210.2	62.16	37	14	0	1	111	201	237	3e-07	50.1
gi|59934092|gb|CB539529.1|CB539529	AT2G37240.1	75	44	11	0	204	335	67	110	2e-13	70.9
gi|59935550|gb|CB540987.1|CB540987	AT2G37340.1	92.86	42	3	0	2	127	102	143	7e-22	100
gi|59935614|gb|CB541051.1|CB541051	AT2G37840.2	58.25	103	42	1	4	312	393	494	3e-27	116
gi|59936148|gb|CB541585.1|CB541585	AT2G37940.1	64.52	31	9	1	529	437	277	305	5e-05	44.3
gi|59934134|gb|CB539571.1|CB539571	AT2G37990.1	66.41	131	44	0	199	591	68	198	1e-48	189
gi|59935287|gb|CB540724.1|CB540724	AT2G38090.1	69.71	175	38	2	20	511	1	171	2e-68	254
gi|59934604|gb|CB540041.1|CB540041	AT2G38360.1	55.88	102	45	0	241	546	1	102	1e-26	116
gi|59933473|gb|CB280528.1|CB280528	AT2G38610.2	66.27	169	49	3	5	499	30	194	1e-57	219
gi|59933957|gb|CB539394.1|CB539394	AT2G38670.1	70	220	53	3	3	623	144	363	1e-78	289
gi|59934852|gb|CB540289.1|CB540289	AT2G38670.1	67.16	204	56	2	1	579	57	260	4e-72	267
gi|59935125|gb|CB540562.1|CB540562	AT2G38750.1	59.2	201	80	2	2	601	55	254	5e-66	247
gi|59935443|gb|CB540880.1|CB540880	AT2G38750.1	72.6	73	20	0	13	231	79	151	6e-29	124
gi|59934249|gb|CB539686.1|CB539686	AT2G39000.1	68.82	93	29	0	2	280	190	282	3e-34	140
gi|59934557|gb|CB539994.1|CB539994	AT2G39000.2	67.18	131	38	1	187	579	56	181	9e-43	169
gi|59934143|gb|CB539580.1|CB539580	AT2G39450.1	73.84	172	40	1	18	518	36	207	6e-61	229
gi|59933818|gb|CB539255.1|CB539255	AT2G39450.1	76.25	160	36	2	16	495	10	167	8e-60	226
gi|59935179|gb|CB540616.1|CB540616	AT2G39570.1	52.1	167	72	1	1	501	92	250	2e-36	148
gi|59934015|gb|CB539452.1|CB539452	AT2G39730.1	70.22	178	48	1	2	535	286	458	2e-70	261
gi|59934804|gb|CB540241.1|CB540241	AT2G39730.1	71.32	129	31	3	153	533	36	160	1e-49	184
gi|59934014|gb|CB539451.1|CB539451	AT2G39730.1	63.97	136	44	1	18	425	328	458	5e-46	180
gi|59933758|gb|CB539195.1|CB539195	AT2G39730.1	64.12	131	42	1	545	153	333	458	2e-44	175
gi|59933492|gb|CB280547.1|CB280547	AT2G39730.1	60.18	113	40	1	2	340	351	458	4e-35	144
gi|59935240|gb|CB540677.1|CB540677	AT2G39730.1	59.09	110	40	1	2	331	354	458	3e-33	137
gi|59935531|gb|CB540968.1|CB540968	AT2G39730.1	57.94	107	40	1	3	323	357	458	1e-31	131
gi|59936108|gb|CB541545.1|CB541545	AT2G39730.1	57.94	107	40	1	468	148	357	458	2e-31	131
gi|59935021|gb|CB540458.1|CB540458	AT2G39730.1	57.28	103	39	1	1	309	361	458	1e-29	125
gi|59933676|gb|CB539113.1|CB539113	AT2G39730.1	59.57	94	33	1	433	152	370	458	1e-26	115
gi|59938509|gb|CB544195.1|CB544195	AT2G39730.1	58.46	65	22	1	5	199	399	458	2e-14	74.7
gi|59934376|gb|CB539813.1|CB539813	AT2G39730.3	83.71	221	32	1	2	664	49	265	7e-107	383
gi|59935764|gb|CB541201.1|CB541201	AT2G39730.3	87.64	178	22	0	26	559	199	376	9e-90	325
gi|59933594|gb|CB280649.1|CB280649	AT2G39730.3	86.71	173	23	0	2	520	204	376	4e-86	313
gi|59934626|gb|CB540063.1|CB540063	AT2G39730.3	91.56	154	13	0	3	464	196	349	6e-80	292
gi|59934911|gb|CB540348.1|CB540348	AT2G39730.3	77.4	177	40	0	3	533	260	436	2e-79	291
gi|59935543|gb|CB540980.1|CB540980	AT2G39730.3	84.91	159	24	0	21	497	60	218	3e-78	287
gi|59934545|gb|CB539982.1|CB539982	AT2G39730.3	75.96	183	35	4	2	544	31	206	1e-74	275
gi|59933821|gb|CB539258.1|CB539258	AT2G39730.3	65.9	173	55	1	27	545	1	169	5e-58	220
gi|59935843|gb|CB541280.1|CB541280	AT2G39730.3	64.63	164	54	1	55	546	1	160	6e-52	200
gi|59935821|gb|CB541258.1|CB541258	AT2G39730.3	63.52	159	54	1	55	531	1	155	3e-49	191
gi|59934520|gb|CB539957.1|CB539957	AT2G39730.3	54.05	111	47	1	55	387	1	107	4e-23	103
gi|59935603|gb|CB541040.1|CB541040	AT2G39760.2	77.78	27	6	0	394	474	128	154	8e-08	53.1
gi|59935784|gb|CB541221.1|CB541221	AT2G40100.2	67.88	165	52	1	20	514	6	169	1e-45	179
gi|59935570|gb|CB541007.1|CB541007	AT2G40110.1	83.08	130	21	1	22	408	1	130	6e-63	235
gi|59933788|gb|CB539225.1|CB539225	AT2G40140.2	36.69	139	39	4	71	484	366	456	1e-13	72.8
gi|59935626|gb|CB541063.1|CB541063	AT2G40290.3	92.68	164	12	0	89	580	2	165	5e-75	276
gi|59936000|gb|CB541437.1|CB541437	AT2G40300.1	88.57	35	4	0	350	454	104	138	3e-24	70.5
gi|59934393|gb|CB539830.1|CB539830	AT2G40320.1	78.57	28	6	0	456	539	72	99	4e-08	54.7
gi|59933698|gb|CB539135.1|CB539135	AT2G40400.2	51.9	79	35	1	456	229	655	733	9e-17	82.8
gi|59934357|gb|CB539794.1|CB539794	AT2G40610.1	77.92	77	16	1	3	230	177	253	1e-31	132
gi|59934450|gb|CB539887.1|CB539887	AT2G40960.1	65.67	67	23	0	311	511	1	67	2e-19	92
gi|59935662|gb|CB541099.1|CB541099	AT2G41190.1	66.36	110	37	0	3	332	283	392	1e-38	154
gi|59933667|gb|CB539104.1|CB539104	AT2G41290.1	47	100	51	2	437	141	276	374	2e-20	94.7
gi|59933477|gb|CB280532.1|CB280532	AT2G41290.1	47	100	51	2	2	298	276	374	3e-20	94
gi|59933791|gb|CB539228.1|CB539228	AT2G41430.5	70.37	81	20	2	45	275	1	81	1e-26	115
gi|59935463|gb|CB540900.1|CB540900	AT2G41790.1	52.73	55	26	0	425	589	182	236	5e-12	67.8
gi|59935894|gb|CB541331.1|CB541331	AT2G41940.1	49.66	147	62	4	72	503	7	144	9e-30	126
gi|59933861|gb|CB539298.1|CB539298	AT2G42010.1	81.46	205	37	1	5	619	729	932	2e-97	351
gi|59935051|gb|CB540488.1|CB540488	AT2G42220.1	78.53	163	35	0	3	491	68	230	2e-74	274
gi|59935855|gb|CB541292.1|CB541292	AT2G42220.1	72.5	160	44	0	87	566	41	200	1e-66	249
gi|59934827|gb|CB540264.1|CB540264	AT2G42500.2	95.73	117	5	0	3	353	150	266	1e-67	252
gi|59935435|gb|CB540872.1|CB540872	AT2G42590.3	80.68	176	34	0	65	592	1	176	2e-78	288
gi|59933555|gb|CB280610.1|CB280610	AT2G42760.1	54.41	68	22	2	296	472	153	220	1e-09	59.7
gi|59935793|gb|CB541230.1|CB541230	AT2G42960.1	86.1	187	26	0	2	562	247	433	4e-92	333
gi|59933729|gb|CB539166.1|CB539166	AT2G43030.1	92.38	105	8	0	499	185	167	271	1e-43	172
gi|59934730|gb|CB540167.1|CB540167	AT2G43070.1	66.31	187	63	0	3	563	235	421	8e-73	269
gi|59933823|gb|CB539260.1|CB539260	AT2G43240.2	82.71	133	22	1	2	397	249	381	2e-56	214
gi|59934046|gb|CB539483.1|CB539483	AT2G43360.1	76.14	176	38	2	131	646	1	176	2e-71	265
gi|59934574|gb|CB540011.1|CB540011	AT2G43945.1	73.49	166	44	0	118	615	76	241	2e-65	245
gi|59934358|gb|CB539795.1|CB539795	AT2G43945.1	51.03	194	83	4	62	607	1	194	2e-41	165
gi|59933629|gb|CB280684.1|CB280684	AT2G44270.1	86.98	192	22	1	3	569	155	346	2e-94	341
gi|59934421|gb|CB539858.1|CB539858	AT2G44310.1	72.26	137	38	0	18	428	1	137	9e-52	199
gi|59935289|gb|CB540726.1|CB540726	AT2G44310.1	72.26	137	38	0	12	422	1	137	1e-51	199
gi|59934335|gb|CB539772.1|CB539772	AT2G44620.1	72.13	122	26	2	35	379	1	121	2e-42	168
gi|59935220|gb|CB540657.1|CB540657	AT2G44730.1	67.96	103	24	2	215	523	63	156	5e-34	140
gi|59934708|gb|CB540145.1|CB540145	AT2G44870.1	68.61	137	39	1	118	516	27	163	1e-38	155
gi|59934508|gb|CB539945.1|CB539945	AT2G45030.1	86.55	171	23	0	3	515	534	704	1e-84	308
gi|59933634|gb|CB280689.1|CB280689	AT2G45180.1	56.59	129	48	1	45	407	5	133	1e-34	142
gi|59935276|gb|CB540713.1|CB540713	AT2G45180.1	55.81	129	49	1	45	407	5	133	1e-33	139
gi|59933648|gb|CB280703.1|CB280703	AT2G45180.1	74.36	78	20	0	3	236	56	133	5e-29	124
gi|59934597|gb|CB540034.1|CB540034	AT2G45190.1	58.97	39	12	3	3	107	191	229	2e-05	44.3
gi|59933912|gb|CB539349.1|CB539349	AT2G45240.1	89.47	190	20	0	8	577	207	396	1e-101	365
gi|59934590|gb|CB540027.1|CB540027	AT2G45290.1	80.89	157	30	0	6	476	580	736	3e-64	240
gi|59935136|gb|CB540573.1|CB540573	AT2G45290.1	83.19	113	19	0	2	340	626	738	5e-46	180
gi|59933728|gb|CB539165.1|CB539165	AT2G45290.1	82.02	89	16	0	480	214	650	738	2e-37	151
gi|59935406|gb|CB540843.1|CB540843	AT2G45300.1	80	160	32	0	3	482	116	275	1e-62	235
gi|59934691|gb|CB540128.1|CB540128	AT2G45330.2	80.15	131	26	0	2	394	108	238	4e-58	219
gi|59934831|gb|CB540268.1|CB540268	AT2G45820.1	78.21	78	17	0	319	552	65	142	4e-19	91.3
gi|59935844|gb|CB541281.1|CB541281	AT2G46340.1	35.08	191	95	5	45	575	299	474	3e-19	91.7
gi|59935869|gb|CB541306.1|CB541306	AT2G46700.2	75	192	48	0	3	578	151	342	8e-81	296
gi|59935278|gb|CB540715.1|CB540715	AT2G46710.1	65.71	70	20	2	294	491	64	133	6e-20	93.6
gi|59933872|gb|CB539309.1|CB539309	AT2G46735.1	43.24	111	54	4	102	416	50	157	8e-12	67
gi|59934323|gb|CB539760.1|CB539760	AT2G46820.2	69.74	152	42	2	4	459	27	174	6e-33	137
gi|59936077|gb|CB541514.1|CB541514	AT2G46820.2	61.47	109	36	2	26	334	28	136	4e-21	96.3
gi|59934720|gb|CB540157.1|CB540157	AT2G46915.1	68.18	154	49	0	6	467	554	707	7e-58	220
gi|59934875|gb|CB540312.1|CB540312	AT2G47170.1	98.32	119	2	0	2	358	63	181	2e-65	245
gi|59935923|gb|CB541360.1|CB541360	AT2G47240.2	70.99	131	38	0	2	394	368	498	8e-54	205
gi|59934328|gb|CB539765.1|CB539765	AT2G47400.1	66.22	74	23	1	16	231	51	124	1e-23	104
gi|59934938|gb|CB540375.1|CB540375	AT2G47590.1	66.67	87	26	1	68	328	352	435	6e-29	123
gi|59934622|gb|CB540059.1|CB540059	AT2G48030.1	68.05	169	49	1	3	494	266	434	1e-62	235
gi|59935099|gb|CB540536.1|CB540536	AT3G01060.1	65.95	185	49	4	23	550	4	183	1e-59	225
gi|59935842|gb|CB541279.1|CB541279	AT3G01120.1	79.31	203	39	1	24	623	357	559	2e-89	325
gi|59933926|gb|CB539363.1|CB539363	AT3G01280.1	71.52	165	47	0	51	545	1	165	5e-66	246
gi|59933476|gb|CB280531.1|CB280531	AT3G01390.2	73.64	110	29	0	81	410	1	110	6e-22	100
gi|59934844|gb|CB540281.1|CB540281	AT3G01440.1	53.19	188	77	4	1	549	24	205	2e-48	188
gi|59933826|gb|CB539263.1|CB539263	AT3G01480.1	85.71	133	19	0	104	502	305	437	2e-78	235
gi|59935132|gb|CB540569.1|CB540569	AT3G01480.2	62.26	159	54	3	127	600	15	168	6e-45	177
gi|59934072|gb|CB539509.1|CB539509	AT3G01500.1	69.94	173	37	1	37	555	113	270	5e-65	243
gi|59933759|gb|CB539196.1|CB539196	AT3G01500.1	73.42	79	21	0	387	151	192	270	5e-30	126
gi|59934472|gb|CB539909.1|CB539909	AT3G01500.1	83.05	59	10	0	2	178	212	270	7e-24	105
gi|59935690|gb|CB541127.1|CB541127	AT3G01500.3	79.47	190	39	0	5	574	147	336	5e-87	317
gi|59934686|gb|CB540123.1|CB540123	AT3G01500.3	73.76	202	53	0	1	606	97	298	6e-83	303
gi|59934649|gb|CB540086.1|CB540086	AT3G01500.3	78.89	180	38	0	14	553	154	333	7e-82	299
gi|59933619|gb|CB280674.1|CB280674	AT3G01500.3	78.09	178	39	0	1	534	159	336	9e-80	292
gi|59935071|gb|CB540508.1|CB540508	AT3G01500.3	76.79	168	39	0	3	506	169	336	4e-73	270
gi|59935734|gb|CB541171.1|CB541171	AT3G01500.3	75.14	177	44	0	32	562	83	259	5e-73	270
gi|59933806|gb|CB539243.1|CB539243	AT3G01500.3	79.47	151	31	0	2	454	147	297	3e-68	253
gi|59935727|gb|CB541164.1|CB541164	AT3G01500.3	74.85	167	42	0	36	536	83	249	4e-68	253
gi|59935574|gb|CB541011.1|CB541011	AT3G01500.3	75.64	156	38	0	2	469	181	336	4e-66	247
gi|59933412|gb|CB280467.1|CB280467	AT3G01500.3	74.03	154	40	0	3	464	97	250	2e-61	231
gi|59934203|gb|CB539640.1|CB539640	AT3G01500.3	62.86	210	72	2	2	613	8	217	1e-60	229
gi|59935658|gb|CB541095.1|CB541095	AT3G01500.3	59.14	186	70	2	22	561	1	186	1e-46	182
gi|59936021|gb|CB541458.1|CB541458	AT3G01500.3	74.56	114	29	0	2	343	222	335	1e-45	177
gi|59935085|gb|CB540522.1|CB540522	AT3G01500.3	60.47	172	62	2	8	505	11	182	5e-43	170
gi|59933529|gb|CB280584.1|CB280584	AT3G01500.3	72.53	91	25	0	5	277	246	336	2e-33	138
gi|59934766|gb|CB540203.1|CB540203	AT3G01500.3	71.43	84	24	0	3	254	253	336	5e-30	126
gi|59933904|gb|CB539341.1|CB539341	AT3G01500.3	53.5	157	67	2	35	487	1	157	6e-30	126
gi|59934770|gb|CB540207.1|CB540207	AT3G01500.3	52.9	155	67	2	35	481	1	155	1e-28	122
gi|59933604|gb|CB280659.1|CB280659	AT3G01500.3	66.67	54	18	0	110	271	282	335	1e-14	75.9
gi|59933591|gb|CB280646.1|CB280646	AT3G01500.3	53.15	111	45	3	5	316	12	122	2e-14	73.9
gi|59935094|gb|CB540531.1|CB540531	AT3G01540.4	80	70	14	0	87	296	173	242	8e-28	118
gi|59935668|gb|CB541105.1|CB541105	AT3G01670.1	30.81	172	109	4	28	531	488	653	4e-19	91.3
gi|59934097|gb|CB539534.1|CB539534	AT3G01910.3	79.05	148	31	0	101	544	46	193	8e-70	259
gi|59934913|gb|CB540350.1|CB540350	AT3G02080.1	88.71	124	14	0	1	372	15	138	2e-62	233
gi|59934571|gb|CB540008.1|CB540008	AT3G02260.1	59.39	197	70	3	2	592	4904	5090	4e-59	224
gi|59933622|gb|CB280677.1|CB280677	AT3G02360.1	87.23	141	18	0	1	423	346	486	4e-69	257
gi|59934396|gb|CB539833.1|CB539833	AT3G02468.1	80.56	36	7	0	220	327	17	52	6e-13	70.5
gi|59935032|gb|CB540469.1|CB540469	AT3G02470.4	77.69	130	29	0	106	495	1	130	3e-53	204
gi|59933930|gb|CB539367.1|CB539367	AT3G02520.1	92	175	14	0	1	525	60	234	1e-89	325
gi|59934888|gb|CB540325.1|CB540325	AT3G02560.2	79.26	135	28	0	80	484	1	135	1e-58	222
gi|59933951|gb|CB539388.1|CB539388	AT3G02780.1	87.42	159	20	0	6	482	126	284	2e-80	295
gi|59935608|gb|CB541045.1|CB541045	AT3G02860.2	59.2	125	35	4	91	465	1	109	1e-31	132
gi|59934585|gb|CB540022.1|CB540022	AT3G03770.2	65.24	164	57	0	60	551	408	571	4e-59	224
gi|59935223|gb|CB540660.1|CB540660	AT3G03860.1	51.47	68	33	0	442	645	39	106	2e-18	89
gi|59934631|gb|CB540068.1|CB540068	AT3G03920.1	88	100	12	0	194	493	52	151	9e-47	182
gi|59935317|gb|CB540754.1|CB540754	AT3G03960.1	82.3	209	37	0	3	629	243	451	9e-97	349
gi|59933934|gb|CB539371.1|CB539371	AT3G03960.1	78.69	183	39	0	3	551	354	536	8e-81	296
gi|59935448|gb|CB540885.1|CB540885	AT3G04030.3	56.15	187	77	3	53	610	121	303	1e-38	155
gi|59934685|gb|CB540122.1|CB540122	AT3G04120.1	81.48	27	5	0	14	94	311	337	9e-09	55.5
gi|59936030|gb|CB541467.1|CB541467	AT3G04240.1	84.31	102	16	0	3	308	342	443	7e-48	185
gi|59933595|gb|CB280650.1|CB280650	AT3G04290.1	79.46	112	23	0	105	440	28	139	1e-47	185
gi|59938447|gb|CB544133.1|CB544133	AT3G04400.2	100	58	0	0	3	176	68	125	1e-29	124
gi|59935492|gb|CB540929.1|CB540929	AT3G04630.3	50	56	27	1	306	470	86	141	5e-07	50.4
gi|59934525|gb|CB539962.1|CB539962	AT3G04840.1	86.25	80	11	0	68	307	1	80	5e-30	125
gi|59935083|gb|CB540520.1|CB540520	AT3G05060.1	86.52	141	19	0	3	425	207	347	2e-56	214
gi|59934591|gb|CB540028.1|CB540028	AT3G05540.1	74.23	163	41	1	76	561	1	163	4e-67	250
gi|59935173|gb|CB540610.1|CB540610	AT3G05540.1	74.23	163	41	1	74	559	1	163	4e-67	250
gi|59934410|gb|CB539847.1|CB539847	AT3G05540.1	73.62	163	42	1	74	559	1	163	1e-66	248
gi|59935247|gb|CB540684.1|CB540684	AT3G05540.1	71.94	139	38	1	122	535	25	163	6e-62	210
gi|59934735|gb|CB540172.1|CB540172	AT3G05700.1	75.66	152	32	2	140	583	1	151	2e-63	238
gi|59935046|gb|CB540483.1|CB540483	AT3G05970.1	69.93	143	42	1	83	511	11	152	7e-57	216
gi|59933615|gb|CB280670.1|CB280670	AT3G05975.1	32.61	184	121	2	72	623	3	183	5e-24	107
gi|59935829|gb|CB541266.1|CB541266	AT3G06190.2	76.39	72	17	0	369	584	31	102	6e-28	120
gi|59935507|gb|CB540944.1|CB540944	AT3G06483.1	80	45	9	0	140	274	1	45	3e-17	83.6
gi|59936061|gb|CB541498.1|CB541498	AT3G06540.1	51.46	103	43	2	106	393	7	109	4e-17	83.6
gi|59936071|gb|CB541508.1|CB541508	AT3G06790.2	86.6	97	12	1	204	494	60	155	2e-44	174
gi|59935215|gb|CB540652.1|CB540652	AT3G07170.1	45.21	146	33	3	228	530	59	202	5e-32	102
gi|59935217|gb|CB540654.1|CB540654	AT3G07170.1	38.1	126	31	3	228	470	59	182	6e-23	71.2
gi|59935339|gb|CB540776.1|CB540776	AT3G07660.1	36.99	173	107	2	3	521	370	540	1e-24	109
gi|59933971|gb|CB539408.1|CB539408	AT3G07800.1	55.26	38	14	1	4	117	191	225	5e-05	44.3
gi|59933938|gb|CB539375.1|CB539375	AT3G08030.1	69.23	143	43	1	100	525	26	168	3e-55	211
gi|59934634|gb|CB540071.1|CB540071	AT3G08590.2	80	65	13	0	1	195	496	560	2e-24	108
gi|59933664|gb|CB539101.1|CB539101	AT3G08620.1	74.36	39	10	0	386	270	243	281	6e-09	56.2
gi|59933472|gb|CB280527.1|CB280527	AT3G08720.2	63.77	69	21	1	292	498	135	199	6e-20	93.6
gi|59934542|gb|CB539979.1|CB539979	AT3G08740.1	74.07	108	27	1	199	519	45	152	1e-43	172
gi|59934517|gb|CB539954.1|CB539954	AT3G08770.1	47.86	117	55	3	90	440	3	113	9e-26	112
gi|59935569|gb|CB541006.1|CB541006	AT3G08900.1	91.43	140	12	0	60	479	7	146	7e-76	279
gi|59933812|gb|CB539249.1|CB539249	AT3G08920.1	63.82	152	55	0	11	466	32	183	3e-55	210
gi|59934669|gb|CB540106.1|CB540106	AT3G08940.2	92.86	182	13	0	4	549	106	287	1e-96	348
gi|59935730|gb|CB541167.1|CB541167	AT3G08940.2	93.63	157	10	0	2	472	131	287	3e-83	303
gi|59936118|gb|CB541555.1|CB541555	AT3G08940.2	93.16	117	8	0	417	67	171	287	6e-59	222
gi|59933687|gb|CB539124.1|CB539124	AT3G08940.2	100	52	0	0	310	155	236	287	2e-24	107
gi|59934667|gb|CB540104.1|CB540104	AT3G08940.2	100	48	0	0	3	146	240	287	2e-22	100
gi|59938497|gb|CB544183.1|CB544183	AT3G08940.2	100	48	0	0	3	146	240	287	2e-22	100
gi|59934161|gb|CB539598.1|CB539598	AT3G09050.1	54.76	168	65	4	90	572	6	169	1e-34	142
gi|59935364|gb|CB540801.1|CB540801	AT3G09200.2	88.46	182	21	0	4	549	61	242	1e-82	302
gi|59935767|gb|CB541204.1|CB541204	AT3G09200.2	86.81	144	19	0	1	432	101	244	8e-62	233
gi|59935066|gb|CB540503.1|CB540503	AT3G09200.2	77.94	68	15	0	3	206	177	244	1e-27	119
gi|59934842|gb|CB540279.1|CB540279	AT3G09300.1	81.76	159	27	1	103	573	1	159	4e-66	247
gi|59934228|gb|CB539665.1|CB539665	AT3G09390.1	58.62	58	22	2	67	234	24	81	2e-14	74.3
gi|59935529|gb|CB540966.1|CB540966	AT3G09390.1	58.62	58	22	2	135	302	24	81	3e-14	74.3
gi|59934443|gb|CB539880.1|CB539880	AT3G09390.1	58.62	58	22	2	138	305	24	81	4e-14	74.3
gi|59935041|gb|CB540478.1|CB540478	AT3G09390.1	58.62	58	22	2	138	305	24	81	4e-14	74.3
gi|59935464|gb|CB540901.1|CB540901	AT3G09390.1	58.62	58	22	2	138	305	24	81	4e-14	74.3
gi|59933910|gb|CB539347.1|CB539347	AT3G09390.1	58.62	58	22	2	67	234	24	81	5e-14	74.3
gi|59933508|gb|CB280563.1|CB280563	AT3G09390.1	47.92	48	21	2	156	287	34	81	1e-06	49.7
gi|59933639|gb|CB280694.1|CB280694	AT3G09390.1	80	15	3	0	5	49	67	81	0.0006	39.3
gi|59934028|gb|CB539465.1|CB539465	AT3G09470.2	68.16	179	54	2	24	557	6	182	1e-58	222
gi|59934995|gb|CB540432.1|CB540432	AT3G09630.2	85.83	127	18	0	2	382	215	341	6e-60	225
gi|59935587|gb|CB541024.1|CB541024	AT3G09630.2	82.24	107	19	0	35	355	3	109	4e-49	189
gi|59935368|gb|CB540805.1|CB540805	AT3G09640.2	78.23	124	27	0	69	440	4	127	1e-46	181
gi|59935613|gb|CB541050.1|CB541050	AT3G10230.2	83.21	137	21	1	3	407	183	319	1e-59	224
gi|59935910|gb|CB541347.1|CB541347	AT3G10260.3	55.56	72	26	2	129	332	17	86	4e-14	73.2
gi|59934786|gb|CB540223.1|CB540223	AT3G10360.1	82.2	191	34	0	3	575	709	899	7e-90	326
gi|59935921|gb|CB541358.1|CB541358	AT3G10640.1	90.13	152	15	0	9	464	32	183	1e-75	278
gi|59934416|gb|CB539853.1|CB539853	AT3G10690.1	69.94	173	52	0	1	519	443	615	4e-57	217
gi|59934504|gb|CB539941.1|CB539941	AT3G10950.1	86.49	37	5	0	6	116	56	92	1e-11	63.9
gi|59934231|gb|CB539668.1|CB539668	AT3G10970.3	81.32	91	17	0	3	275	272	362	3e-38	153
gi|59938504|gb|CB544190.1|CB544190	AT3G11050.1	76.19	21	5	0	12	74	231	251	9e-05	42
gi|59935648|gb|CB541085.1|CB541085	AT3G11170.1	67.02	94	24	2	159	440	60	146	4e-28	120
gi|59935246|gb|CB540683.1|CB540683	AT3G11660.1	63.06	157	56	1	3	467	53	209	2e-59	224
gi|59935750|gb|CB541187.1|CB541187	AT3G11700.1	70.93	86	20	2	1	258	382	462	7e-25	110
gi|59933899|gb|CB539336.1|CB539336	AT3G11910.2	85	180	27	0	2	541	819	998	6e-89	323
gi|59935421|gb|CB540858.1|CB540858	AT3G12050.1	67.32	153	50	0	123	581	1	153	6e-65	243
gi|59934388|gb|CB539825.1|CB539825	AT3G12110.1	99.3	142	1	0	79	504	1	142	3e-80	293
gi|59933623|gb|CB280678.1|CB280678	AT3G12110.1	96.43	112	4	0	1	336	266	377	2e-58	222
gi|59935449|gb|CB540886.1|CB540886	AT3G12110.1	94.59	111	6	0	79	411	86	196	3e-57	187
gi|59935478|gb|CB540915.1|CB540915	AT3G12490.1	67.01	97	32	0	4	294	1	97	7e-32	132
gi|59936048|gb|CB541485.1|CB541485	AT3G12560.1	45.54	101	49	3	202	501	200	295	3e-13	71.6
gi|59935230|gb|CB540667.1|CB540667	AT3G12580.1	96.46	198	7	0	3	596	365	562	6e-92	333
gi|59936066|gb|CB541503.1|CB541503	AT3G12920.1	58.28	151	58	4	63	509	121	268	8e-36	146
gi|59934764|gb|CB540201.1|CB540201	AT3G12930.1	56.83	183	65	4	8	535	1	176	1e-44	175
gi|59933636|gb|CB280691.1|CB280691	AT3G13050.1	70.11	87	26	0	2	262	409	495	3e-32	134
gi|59935194|gb|CB540631.1|CB540631	AT3G13080.1	75.34	146	36	0	5	442	1368	1513	1e-54	209
gi|59934298|gb|CB539735.1|CB539735	AT3G13580.1	85.34	191	28	0	44	616	5	195	2e-75	278
gi|59935383|gb|CB540820.1|CB540820	AT3G13620.1	81.54	195	34	1	3	587	173	365	5e-73	270
gi|59935515|gb|CB540952.1|CB540952	AT3G13690.1	87.76	98	12	0	2	295	480	577	2e-64	185
gi|59934415|gb|CB539852.1|CB539852	AT3G14420.2	92.02	163	13	0	38	526	1	163	1e-76	282
gi|59934541|gb|CB539978.1|CB539978	AT3G14420.2	92.05	151	12	0	19	471	1	151	7e-71	262
gi|59935262|gb|CB540699.1|CB540699	AT3G14420.2	91.49	141	12	0	75	497	1	141	4e-65	243
gi|59933810|gb|CB539247.1|CB539247	AT3G14420.6	92.48	133	10	0	1	399	185	317	2e-65	243
gi|59934049|gb|CB539486.1|CB539486	AT3G14450.1	46.15	65	35	0	404	598	39	103	2e-09	59.3
gi|59933974|gb|CB539411.1|CB539411	AT3G14470.1	42.42	66	38	0	273	76	17	82	6e-09	57.8
gi|59935760|gb|CB541197.1|CB541197	AT3G14470.1	44.26	61	34	0	545	363	9	69	1e-07	52.8
gi|59933988|gb|CB539425.1|CB539425	AT3G14850.2	64.6	113	40	0	104	442	32	144	2e-41	165
gi|59934315|gb|CB539752.1|CB539752	AT3G14940.1	86.25	160	22	0	3	482	809	968	1e-76	283
gi|59933428|gb|CB280483.1|CB280483	AT3G15020.1	84.44	45	7	0	345	479	296	340	7e-15	76.6
gi|59935696|gb|CB541133.1|CB541133	AT3G15050.1	56.25	48	19	1	1	138	179	226	5e-11	64.3
gi|59935325|gb|CB540762.1|CB540762	AT3G15360.1	51.18	170	59	5	58	516	7	169	3e-38	154
gi|59933945|gb|CB539382.1|CB539382	AT3G15520.1	64.63	164	57	1	132	620	73	236	7e-52	200
gi|59938425|gb|CB544111.1|CB544111	AT3G15580.1	76.06	71	17	0	197	409	45	115	4e-41	116
gi|59934621|gb|CB540058.1|CB540058	AT3G15640.1	90	40	4	0	39	158	119	158	3e-19	85.5
gi|59933501|gb|CB280556.1|CB280556	AT3G15690.2	49.25	134	53	2	3	404	111	229	1e-30	128
gi|59935429|gb|CB540866.1|CB540866	AT3G15690.2	37.09	151	90	4	162	608	3	150	2e-17	85.5
gi|59935092|gb|CB540529.1|CB540529	AT3G15690.2	37.69	130	78	3	108	491	1	129	1e-14	75.9
gi|59934193|gb|CB539630.1|CB539630	AT3G15730.1	85.43	199	29	0	2	598	524	722	4e-100	360
gi|59935248|gb|CB540685.1|CB540685	AT3G16030.1	68.69	214	66	1	14	652	549	762	3e-83	304
gi|59935249|gb|CB540686.1|CB540686	AT3G16030.1	68.69	214	66	1	14	652	549	762	3e-83	304
gi|59934914|gb|CB540351.1|CB540351	AT3G16060.1	73.61	144	37	1	13	441	145	288	7e-58	219
gi|59935177|gb|CB540614.1|CB540614	AT3G16240.1	81.77	181	32	1	1	540	67	247	2e-66	248
gi|59935297|gb|CB540734.1|CB540734	AT3G16240.1	79.01	162	34	0	46	531	1	162	8e-59	223
gi|59933873|gb|CB539310.1|CB539310	AT3G16250.1	55.83	163	57	4	57	521	16	171	1e-39	159
gi|59935250|gb|CB540687.1|CB540687	AT3G16290.1	92.61	203	15	0	3	611	485	687	2e-104	375
gi|59935251|gb|CB540688.1|CB540688	AT3G16290.1	91.02	167	15	0	3	503	485	651	2e-82	301
gi|59935523|gb|CB540960.1|CB540960	AT3G16370.1	74.4	168	43	0	4	507	185	352	1e-73	272
gi|59936111|gb|CB541548.1|CB541548	AT3G16460.2	41.43	70	36	3	198	395	165	233	0.0002	42.4
gi|59933626|gb|CB280681.1|CB280681	AT3G16520.2	34.55	165	103	3	27	518	84	244	4e-19	91.3
gi|59934129|gb|CB539566.1|CB539566	AT3G16560.1	65.45	110	38	0	3	332	384	493	2e-38	155
gi|59933795|gb|CB539232.1|CB539232	AT3G16630.2	37.87	169	86	6	27	518	528	682	2e-21	99
gi|59935382|gb|CB540819.1|CB540819	AT3G16780.1	93.06	144	10	0	1	432	43	186	3e-64	241
gi|59936103|gb|CB541540.1|CB541540	AT3G16780.1	77.63	76	17	0	502	275	110	185	6e-25	110
gi|59935629|gb|CB541066.1|CB541066	AT3G16850.1	57.14	112	42	2	3	338	332	437	4e-30	127
gi|59934537|gb|CB539974.1|CB539974	AT3G16920.1	72.3	213	47	3	18	620	11	223	7e-86	313
gi|59933445|gb|CB280500.1|CB280500	AT3G17170.1	78.26	46	10	0	1	138	185	230	5e-17	83.6
gi|59935236|gb|CB540673.1|CB540673	AT3G17205.3	80	120	13	1	233	592	767	875	5e-84	191
gi|59934664|gb|CB540101.1|CB540101	AT3G17390.1	95.78	166	7	0	2	499	169	334	3e-78	287
gi|59935643|gb|CB541080.1|CB541080	AT3G17390.1	96.89	161	5	0	3	485	194	354	3e-76	280
gi|59933897|gb|CB539334.1|CB539334	AT3G17810.1	83.77	154	23	1	146	607	36	187	1e-70	262
gi|59935224|gb|CB540661.1|CB540661	AT3G17860.1	30.85	188	87	6	88	621	1	155	2e-11	66.2
gi|59934522|gb|CB539959.1|CB539959	AT3G17860.3	36.63	172	90	7	9	470	21	191	2e-17	85.9
gi|59933947|gb|CB539384.1|CB539384	AT3G17860.3	57.38	61	23	2	80	256	240	299	8e-10	60.5
gi|59935704|gb|CB541141.1|CB541141	AT3G17880.1	60.71	168	61	1	37	525	6	173	5e-46	180
gi|59933606|gb|CB280661.1|CB280661	AT3G17930.1	67.86	56	18	0	398	231	111	166	2e-06	48.1
gi|59935072|gb|CB540509.1|CB540509	AT3G17940.1	73.14	175	46	1	7	528	9	183	3e-57	217
gi|59934556|gb|CB539993.1|CB539993	AT3G18000.1	77.48	151	32	1	55	507	8	156	1e-65	245
gi|59934629|gb|CB540066.1|CB540066	AT3G18080.1	87.67	73	9	0	2	220	437	509	7e-33	135
gi|59933902|gb|CB539339.1|CB539339	AT3G18130.1	86.92	130	15	1	1	384	197	326	1e-62	235
gi|59935650|gb|CB541087.1|CB541087	AT3G18190.1	93.24	148	10	0	3	446	358	505	2e-75	277
gi|59935682|gb|CB541119.1|CB541119	AT3G18820.1	89.17	120	13	0	2	361	87	206	2e-60	228
gi|59933653|gb|CB280708.1|CB280708	AT3G18890.1	69.95	193	54	2	37	612	46	235	2e-67	251
gi|59935327|gb|CB540764.1|CB540764	AT3G18890.1	60	70	28	0	173	382	46	115	7e-15	75.9
gi|59938476|gb|CB544162.1|CB544162	AT3G18890.1	80.95	21	4	0	4	66	616	636	9e-05	42
gi|59936082|gb|CB541519.1|CB541519	AT3G18930.2	44.78	134	52	5	1	384	216	333	4e-17	83.6
gi|59933603|gb|CB280658.1|CB280658	AT3G19010.3	54.55	99	45	0	1	297	219	317	7e-30	125
gi|59935740|gb|CB541177.1|CB541177	AT3G19670.1	45.45	55	30	0	96	260	1	55	1e-09	59.3
gi|59935718|gb|CB541155.1|CB541155	AT3G19820.3	83.15	89	15	0	3	269	473	561	1e-39	159
gi|59933834|gb|CB539271.1|CB539271	AT3G20250.1	62.5	40	15	0	18	137	914	953	8e-10	59.7
gi|59935322|gb|CB540759.1|CB540759	AT3G20410.1	81.77	181	32	1	3	542	290	470	2e-82	301
gi|59934435|gb|CB539872.1|CB539872	AT3G20680.1	68.97	145	40	2	3	428	196	338	7e-53	203
gi|59938422|gb|CB544108.1|CB544108	AT3G20680.1	68.97	145	40	2	3	428	196	338	8e-53	203
gi|59935209|gb|CB540646.1|CB540646	AT3G21510.1	72.73	154	41	1	130	588	1	154	2e-51	198
gi|59933838|gb|CB539275.1|CB539275	AT3G21690.1	74.62	130	33	0	67	456	375	504	1e-54	209
gi|59933894|gb|CB539331.1|CB539331	AT3G21690.1	66.67	66	22	0	17	214	439	504	6e-23	102
gi|59935747|gb|CB541184.1|CB541184	AT3G22790.1	32.99	197	120	3	12	602	1324	1508	4e-20	94.7
gi|59933748|gb|CB539185.1|CB539185	AT3G22840.1	77.27	110	25	0	448	119	86	195	7e-46	179
gi|59934945|gb|CB540382.1|CB540382	AT3G22840.1	69.09	55	7	1	310	474	73	117	2e-14	75.1
gi|59934184|gb|CB539621.1|CB539621	AT3G22930.1	76.39	72	17	0	292	507	99	170	9e-58	124
gi|59938387|gb|CB544073.1|CB544073	AT3G22990.1	77.78	27	6	0	3	83	434	460	8e-07	48.9
gi|59934732|gb|CB540169.1|CB540169	AT3G23050.1	53.85	169	55	5	115	582	13	171	3e-37	151
gi|59935719|gb|CB541156.1|CB541156	AT3G23090.2	28.72	188	116	6	15	548	36	215	3e-12	68.2
gi|59933540|gb|CB280595.1|CB280595	AT3G23200.1	78.72	47	10	0	5	145	83	129	6e-08	53.1
gi|59933505|gb|CB280560.1|CB280560	AT3G23310.1	64	50	17	1	127	276	499	547	1e-11	65.1
gi|59933955|gb|CB539392.1|CB539392	AT3G23400.1	64.2	162	57	1	119	604	55	215	2e-45	178
gi|59933972|gb|CB539409.1|CB539409	AT3G23400.1	57.32	82	34	1	142	387	55	135	6e-09	56.2
gi|59935972|gb|CB541409.1|CB541409	AT3G23600.1	66.89	148	49	0	7	450	10	157	2e-53	204
gi|59934749|gb|CB540186.1|CB540186	AT3G23820.1	86.46	192	26	0	2	577	95	286	8e-94	339
gi|59934007|gb|CB539444.1|CB539444	AT3G23990.1	84.24	184	25	1	1	540	378	561	2e-80	295
gi|59933434|gb|CB280489.1|CB280489	AT3G24180.2	64.21	95	30	1	3	287	860	950	8e-34	139
gi|59935594|gb|CB541031.1|CB541031	AT3G24180.2	63.27	98	32	1	1	294	857	950	3e-33	138
gi|59934213|gb|CB539650.1|CB539650	AT3G24506.1	72	50	14	0	8	157	55	104	4e-16	80.5
gi|59934197|gb|CB539634.1|CB539634	AT3G24506.1	65.57	61	20	1	144	323	44	104	6e-16	81.3
gi|59934619|gb|CB540056.1|CB540056	AT3G24760.1	58.46	130	48	2	184	570	103	227	7e-34	140
gi|59934643|gb|CB540080.1|CB540080	AT3G24840.1	46.51	172	86	2	44	559	406	571	5e-28	120
gi|59935710|gb|CB541147.1|CB541147	AT3G25140.1	89.6	173	18	0	3	521	191	363	4e-80	293
gi|59936007|gb|CB541444.1|CB541444	AT3G25230.2	81.76	148	27	0	3	446	340	487	5e-60	226
gi|59934064|gb|CB539501.1|CB539501	AT3G25690.3	82.72	191	32	1	2	571	583	773	6e-86	313
gi|59935549|gb|CB540986.1|CB540986	AT3G25690.3	62.03	79	29	1	20	256	782	859	1e-22	102
gi|59934776|gb|CB540213.1|CB540213	AT3G25710.1	55.07	69	31	0	325	531	118	186	6e-09	57.4
gi|59935378|gb|CB540815.1|CB540815	AT3G25905.1	51.28	39	17	2	233	346	54	91	0.0005	40
gi|59935895|gb|CB541332.1|CB541332	AT3G25920.1	61.74	115	24	3	67	363	27	137	2e-18	87.4
gi|59935477|gb|CB540914.1|CB540914	AT3G26060.1	78.16	174	38	0	2	523	40	213	1e-74	275
gi|59935084|gb|CB540521.1|CB540521	AT3G26060.1	79.82	114	23	0	38	379	57	170	4e-49	189
gi|59935630|gb|CB541067.1|CB541067	AT3G26060.1	74.34	113	29	0	162	500	42	154	4e-41	164
gi|59935948|gb|CB541385.1|CB541385	AT3G26340.1	79.53	127	24	1	73	447	1	127	2e-53	204
gi|59935486|gb|CB540923.1|CB540923	AT3G26370.1	91.93	161	13	0	2	484	226	386	7e-85	309
gi|59935932|gb|CB541369.1|CB541369	AT3G26400.1	51.32	76	30	2	3	230	464	532	6e-15	76.3
gi|59934650|gb|CB540087.1|CB540087	AT3G26570.2	86.67	180	22	1	7	540	408	587	5e-75	276
gi|59936154|gb|CB541591.1|CB541591	AT3G26650.1	94.96	139	7	0	553	137	258	396	1e-55	212
gi|59933765|gb|CB539202.1|CB539202	AT3G26650.1	93.89	131	8	0	530	138	266	396	9e-55	209
gi|59934137|gb|CB539574.1|CB539574	AT3G26650.1	94.7	132	7	0	2	397	188	319	7e-46	179
gi|59933498|gb|CB280553.1|CB280553	AT3G26650.1	92.21	77	6	0	2	232	320	396	2e-32	134
gi|59934791|gb|CB540228.1|CB540228	AT3G26650.1	90.54	74	7	0	2	223	323	396	2e-30	127
gi|59933574|gb|CB280629.1|CB280629	AT3G26650.1	95.24	42	2	0	6	131	355	396	7e-19	89
gi|59935581|gb|CB541018.1|CB541018	AT3G26670.3	73.33	75	18	2	85	309	1	73	9e-26	111
gi|59934214|gb|CB539651.1|CB539651	AT3G26680.3	71.09	128	37	0	91	474	356	483	2e-52	192
gi|59935206|gb|CB540643.1|CB540643	AT3G26720.1	66.46	161	52	2	5	487	846	1004	5e-56	213
gi|59935170|gb|CB540607.1|CB540607	AT3G26730.1	49.67	151	70	3	32	475	625	772	3e-26	114
gi|59934907|gb|CB540344.1|CB540344	AT3G26730.1	35.59	177	90	5	3	491	369	535	7e-21	96.7
gi|59934199|gb|CB539636.1|CB539636	AT3G26740.1	47.52	141	68	3	25	435	1	139	1e-26	115
gi|59934217|gb|CB539654.1|CB539654	AT3G26740.1	47.52	141	68	3	24	434	1	139	1e-26	115
gi|59934539|gb|CB539976.1|CB539976	AT3G26740.1	47.52	141	68	3	22	432	1	139	1e-26	115
gi|59934237|gb|CB539674.1|CB539674	AT3G26740.1	46.81	141	69	3	32	442	1	139	4e-26	114
gi|59934775|gb|CB540212.1|CB540212	AT3G27090.1	93.53	139	9	0	47	463	142	280	2e-75	277
gi|59934640|gb|CB540077.1|CB540077	AT3G27090.1	80.15	136	26	1	11	415	108	243	2e-55	210
gi|59933847|gb|CB539284.1|CB539284	AT3G27570.1	57.38	183	72	3	2	544	121	299	9e-56	213
gi|59933914|gb|CB539351.1|CB539351	AT3G27690.1	89.05	137	15	0	3	413	130	266	2e-72	268
gi|59935358|gb|CB540795.1|CB540795	AT3G27690.1	89.05	137	15	0	12	422	130	266	2e-72	268
gi|59936100|gb|CB541537.1|CB541537	AT3G27690.1	88.89	126	14	0	490	113	141	266	5e-66	246
gi|59935506|gb|CB540943.1|CB540943	AT3G27690.1	88.62	123	14	0	1	369	144	266	5e-64	239
gi|59936121|gb|CB541558.1|CB541558	AT3G27690.1	87.5	104	13	0	432	121	163	266	2e-52	201
gi|59935758|gb|CB541195.1|CB541195	AT3G27690.1	87.78	90	11	0	13	282	177	266	3e-45	176
gi|59933678|gb|CB539115.1|CB539115	AT3G27690.1	88	75	9	0	358	134	192	266	6e-36	145
gi|59935759|gb|CB541196.1|CB541196	AT3G27690.1	82.14	56	10	0	117	284	211	266	3e-35	104
gi|59934253|gb|CB539690.1|CB539690	AT3G27690.1	88.73	71	8	0	2	214	196	266	9e-34	138
gi|59933708|gb|CB539145.1|CB539145	AT3G27690.1	89.55	67	7	0	334	134	200	266	9e-32	131
gi|59933697|gb|CB539134.1|CB539134	AT3G27690.1	90.62	64	6	0	325	134	203	266	1e-30	127
gi|59938439|gb|CB544125.1|CB544125	AT3G27690.1	88	25	3	0	2	76	242	266	8e-09	55.5
gi|59934195|gb|CB539632.1|CB539632	AT3G27850.1	64.15	159	56	1	132	605	25	183	4e-39	157
gi|59935192|gb|CB540629.1|CB540629	AT3G27850.1	61.19	134	51	1	129	527	25	158	4e-27	117
gi|59935089|gb|CB540526.1|CB540526	AT3G27850.1	58.73	126	51	1	133	507	25	150	2e-22	102
gi|59933568|gb|CB280623.1|CB280623	AT3G28050.1	54.17	144	66	0	34	465	1	144	2e-36	147
gi|59934296|gb|CB539733.1|CB539733	AT3G28050.1	48.15	162	84	0	19	504	1	162	3e-23	104
gi|59935840|gb|CB541277.1|CB541277	AT3G28700.2	74.54	216	50	2	3	647	40	251	2e-94	341
gi|59934463|gb|CB539900.1|CB539900	AT3G29170.1	67.77	121	32	2	148	489	1	121	9e-34	139
gi|59938498|gb|CB544184.1|CB544184	AT3G29240.2	75	52	12	1	6	158	258	309	2e-17	84
gi|59938408|gb|CB544094.1|CB544094	AT3G29250.2	50	52	26	0	38	193	203	254	2e-08	53.9
gi|59934505|gb|CB539942.1|CB539942	AT3G30180.1	76.19	126	30	0	97	474	1	126	1e-49	192
gi|59935079|gb|CB540516.1|CB540516	AT3G32980.1	62.14	140	53	0	97	516	27	166	9e-46	179
gi|59935877|gb|CB541314.1|CB541314	AT3G42723.1	28.24	131	94	0	428	36	279	409	3e-10	62
gi|59934940|gb|CB540377.1|CB540377	AT3G43190.1	87.43	167	21	0	3	503	562	728	3e-84	307
gi|59935751|gb|CB541188.1|CB541188	AT3G43190.1	73.33	195	52	0	45	629	4	198	3e-79	291
gi|59938402|gb|CB544088.1|CB544088	AT3G43190.1	80.77	26	5	0	3	80	783	808	1e-05	45.4
gi|59934260|gb|CB539697.1|CB539697	AT3G43740.1	75.16	157	39	0	121	591	28	184	1e-56	215
gi|59934351|gb|CB539788.1|CB539788	AT3G43810.1	98.64	147	2	0	3	443	3	149	5e-79	290
gi|59934671|gb|CB540108.1|CB540108	AT3G44110.2	79.88	169	30	3	67	567	1	167	5e-61	230
gi|59935110|gb|CB540547.1|CB540547	AT3G44880.1	86.13	137	19	0	3	413	246	382	1e-73	271
gi|59935653|gb|CB541090.1|CB541090	AT3G44890.1	74.03	154	40	0	60	521	23	176	3e-41	164
gi|59934849|gb|CB540286.1|CB540286	AT3G45140.1	62.64	91	31	1	576	313	188	278	8e-37	107
gi|59936080|gb|CB541517.1|CB541517	AT3G45310.2	80	115	23	0	1	345	111	225	8e-44	171
gi|59934105|gb|CB539542.1|CB539542	AT3G46780.1	62.26	159	53	3	122	598	19	170	3e-43	171
gi|59934058|gb|CB539495.1|CB539495	AT3G46960.1	58.93	168	67	1	161	658	1	168	7e-55	210
gi|59934397|gb|CB539834.1|CB539834	AT3G47070.1	50.62	81	36	1	48	278	2	82	5e-10	60.5
gi|59934807|gb|CB540244.1|CB540244	AT3G47070.1	48.15	81	38	1	58	288	2	82	6e-09	56.2
gi|59933743|gb|CB539180.1|CB539180	AT3G47070.1	49.02	51	22	1	350	210	32	82	7e-07	48.9
gi|59934318|gb|CB539755.1|CB539755	AT3G47370.3	87.7	122	15	0	8	373	1	122	6e-56	213
gi|59935409|gb|CB540846.1|CB540846	AT3G47470.1	88.78	196	22	0	7	594	54	249	3e-105	377
gi|59934733|gb|CB540170.1|CB540170	AT3G47470.1	89.24	158	17	0	1	474	92	249	3e-83	304
gi|59935397|gb|CB540834.1|CB540834	AT3G47470.1	83.85	161	25	1	84	563	8	168	2e-76	281
gi|59935862|gb|CB541299.1|CB541299	AT3G47470.1	83.85	161	25	1	82	561	8	168	2e-76	281
gi|59933921|gb|CB539358.1|CB539358	AT3G47470.1	83.23	161	26	1	84	563	8	168	2e-75	278
gi|59933521|gb|CB280576.1|CB280576	AT3G47470.1	81.33	150	27	1	84	530	8	157	9e-68	252
gi|59935657|gb|CB541094.1|CB541094	AT3G47470.1	80.58	139	26	1	90	503	8	146	1e-61	231
gi|59936093|gb|CB541530.1|CB541530	AT3G47470.1	80.7	114	21	1	32	370	1	114	9e-49	188
gi|59935267|gb|CB540704.1|CB540704	AT3G47470.1	88.17	93	11	0	2	280	157	249	6e-47	182
gi|59935885|gb|CB541322.1|CB541322	AT3G47470.1	83.51	97	16	0	13	303	153	249	6e-45	176
gi|59936001|gb|CB541438.1|CB541438	AT3G47470.1	77.78	99	21	1	68	361	8	106	1e-40	161
gi|59933573|gb|CB280628.1|CB280628	AT3G47470.1	78.12	32	7	0	2	97	101	132	3e-16	56.6
gi|59935412|gb|CB540849.1|CB540849	AT3G47560.1	69.39	196	59	1	3	590	50	244	2e-71	265
gi|59938454|gb|CB544140.1|CB544140	AT3G47950.1	89.39	66	6	1	3	197	895	960	4e-17	84
gi|59933584|gb|CB280639.1|CB280639	AT3G48000.1	59.49	79	32	0	147	383	399	477	6e-32	107
gi|59934308|gb|CB539745.1|CB539745	AT3G48420.1	85.47	179	26	0	1	537	140	318	3e-80	294
gi|59936019|gb|CB541456.1|CB541456	AT3G48420.1	94.64	56	3	0	273	440	81	136	9e-27	115
gi|59934922|gb|CB540359.1|CB540359	AT3G48420.1	95.65	23	1	0	300	368	81	103	1e-07	51.6
gi|59934546|gb|CB539983.1|CB539983	AT3G48560.1	89.17	157	17	0	93	563	85	241	2e-76	281
gi|59933538|gb|CB280593.1|CB280593	AT3G49080.1	84.95	93	14	0	2	280	338	430	1e-42	168
gi|59934254|gb|CB539691.1|CB539691	AT3G50350.2	62.86	35	13	0	80	184	135	169	2e-08	55.5
gi|59934332|gb|CB539769.1|CB539769	AT3G50520.1	65.19	135	46	1	2	403	96	230	2e-46	181
gi|59934191|gb|CB539628.1|CB539628	AT3G50590.1	81.88	160	27	1	145	618	1455	1614	6e-72	266
gi|59934204|gb|CB539641.1|CB539641	AT3G50820.1	85.71	189	27	0	1	567	139	327	3e-92	333
gi|59934061|gb|CB539498.1|CB539498	AT3G50820.1	85.79	183	26	0	5	553	88	270	5e-90	326
gi|59934045|gb|CB539482.1|CB539482	AT3G50820.1	74.76	210	51	1	46	669	10	219	8e-89	323
gi|59934215|gb|CB539652.1|CB539652	AT3G50820.1	75.36	211	49	1	21	644	1	211	5e-88	320
gi|59935200|gb|CB540637.1|CB540637	AT3G50820.1	75.36	207	49	1	1	615	5	211	8e-88	319
gi|59934295|gb|CB539732.1|CB539732	AT3G50820.1	82.78	180	31	0	1	540	107	286	6e-85	309
gi|59935533|gb|CB540970.1|CB540970	AT3G50820.1	86.14	166	23	0	2	499	156	321	2e-80	294
gi|59935634|gb|CB541071.1|CB541071	AT3G50820.1	82.14	168	30	0	2	505	129	296	1e-77	285
gi|59935428|gb|CB540865.1|CB540865	AT3G50820.1	84.97	173	26	0	1	519	159	331	3e-77	284
gi|59935140|gb|CB540577.1|CB540577	AT3G50820.1	73.3	176	43	2	52	567	1	176	4e-69	257
gi|59934521|gb|CB539958.1|CB539958	AT3G50820.1	83.67	147	24	0	2	442	97	243	5e-69	256
gi|59935868|gb|CB541305.1|CB541305	AT3G50820.1	84.67	150	23	0	4	453	182	331	4e-66	247
gi|59934294|gb|CB539731.1|CB539731	AT3G50820.1	69.66	145	42	1	44	472	10	154	3e-55	210
gi|59933939|gb|CB539376.1|CB539376	AT3G50820.1	71.53	144	38	1	12	434	1	144	7e-55	209
gi|59935371|gb|CB540808.1|CB540808	AT3G50820.1	71.2	125	33	1	1	366	6	130	1e-46	181
gi|59935925|gb|CB541362.1|CB541362	AT3G50820.1	70.21	141	39	1	3	416	3	143	1e-41	165
gi|59936092|gb|CB541529.1|CB541529	AT3G51030.1	68.37	98	31	0	46	339	3	100	6e-38	152
gi|59935329|gb|CB540766.1|CB540766	AT3G51290.2	74.89	219	51	1	2	658	391	605	1e-84	309
gi|59934278|gb|CB539715.1|CB539715	AT3G51290.2	90.22	92	9	0	1	276	707	798	4e-34	140
gi|59935714|gb|CB541151.1|CB541151	AT3G51680.1	54.32	162	65	3	90	548	30	191	2e-39	158
gi|59934458|gb|CB539895.1|CB539895	AT3G51730.1	41.72	151	88	0	2	454	63	213	1e-34	142
gi|59934734|gb|CB540171.1|CB540171	AT3G51860.1	71.78	163	40	2	163	633	6	168	2e-54	209
gi|59935064|gb|CB540501.1|CB540501	AT3G51860.1	70.29	138	35	2	152	547	6	143	2e-43	172
gi|59934906|gb|CB540343.1|CB540343	AT3G51860.1	72	150	39	1	1	441	111	260	1e-34	142
gi|59935253|gb|CB540690.1|CB540690	AT3G51880.2	81.71	82	15	0	177	422	42	123	1e-34	109
gi|59933933|gb|CB539370.1|CB539370	AT3G52180.2	77.39	115	25	1	174	515	76	190	3e-47	184
gi|59934600|gb|CB540037.1|CB540037	AT3G52180.2	52	125	51	3	166	516	1	124	8e-21	96.7
gi|59935198|gb|CB540635.1|CB540635	AT3G52370.1	68.57	70	22	0	2	211	367	436	1e-16	82.4
gi|59934327|gb|CB539764.1|CB539764	AT3G52370.1	93.1	29	2	0	1	87	363	391	1e-10	61.2
gi|59935938|gb|CB541375.1|CB541375	AT3G52560.1	93.14	102	7	0	80	385	1	102	3e-47	183
gi|59935969|gb|CB541406.1|CB541406	AT3G52580.1	88.28	128	15	0	30	413	1	128	3e-48	187
gi|59934114|gb|CB539551.1|CB539551	AT3G52590.1	98.44	128	2	0	12	395	1	128	1e-68	255
gi|59935475|gb|CB540912.1|CB540912	AT3G52720.1	51.85	81	39	0	2	244	186	266	2e-22	101
gi|59934676|gb|CB540113.1|CB540113	AT3G52740.1	41.05	95	49	4	145	423	34	123	8e-10	60.1
gi|59934192|gb|CB539629.1|CB539629	AT3G52930.1	91	200	18	0	3	602	105	304	7e-102	366
gi|59935495|gb|CB540932.1|CB540932	AT3G52990.2	92.26	168	13	0	2	505	303	470	6e-85	309
gi|59934550|gb|CB539987.1|CB539987	AT3G53570.4	85.71	42	6	0	468	593	310	351	2e-18	89
gi|59934944|gb|CB540381.1|CB540381	AT3G53620.1	83.97	131	21	0	168	560	18	148	1e-61	232
gi|59934713|gb|CB540150.1|CB540150	AT3G53920.1	58.02	81	34	0	118	360	479	559	5e-22	100
gi|59934858|gb|CB540295.1|CB540295	AT3G54050.2	85.71	161	19	1	176	646	58	218	4e-73	270
gi|59935432|gb|CB540869.1|CB540869	AT3G54050.2	91.01	89	8	0	1	267	329	417	3e-44	173
gi|59933458|gb|CB280513.1|CB280513	AT3G54220.1	65.83	120	41	0	3	362	502	621	2e-41	164
gi|59934892|gb|CB540329.1|CB540329	AT3G54500.4	50	160	70	5	6	476	460	612	2e-33	139
gi|59934492|gb|CB539929.1|CB539929	AT3G54660.1	83.91	174	28	0	1	522	312	485	4e-84	306
gi|59935460|gb|CB540897.1|CB540897	AT3G54890.1	90.31	196	19	0	34	621	41	236	3e-106	380
gi|59935133|gb|CB540570.1|CB540570	AT3G54890.1	78.3	212	46	0	41	676	1	212	2e-91	332
gi|59934469|gb|CB539906.1|CB539906	AT3G54890.1	88.95	172	19	0	34	549	41	212	1e-89	325
gi|59933694|gb|CB539131.1|CB539131	AT3G54890.1	92.31	117	9	0	450	100	123	239	1e-60	228
gi|59935305|gb|CB540742.1|CB540742	AT3G54890.4	85.71	154	20	1	79	540	31	182	9e-77	282
gi|59935231|gb|CB540668.1|CB540668	AT3G54890.4	76.84	177	41	0	41	571	1	177	3e-74	274
gi|59935846|gb|CB541283.1|CB541283	AT3G54890.4	76.27	177	42	0	47	577	1	177	3e-73	271
gi|59933624|gb|CB280679.1|CB280679	AT3G54890.4	74.53	161	41	0	50	532	1	161	2e-63	238
gi|59934974|gb|CB540411.1|CB540411	AT3G54890.4	74.53	161	41	0	43	525	1	161	2e-63	238
gi|59933530|gb|CB280585.1|CB280585	AT3G54890.4	73.91	161	42	0	48	530	1	161	9e-63	236
gi|59933516|gb|CB280571.1|CB280571	AT3G54890.4	73.2	153	41	0	47	505	1	153	2e-58	221
gi|59936036|gb|CB541473.1|CB541473	AT3G54890.4	73.15	149	40	0	24	470	1	149	9e-57	215
gi|59936079|gb|CB541516.1|CB541516	AT3G54890.4	72.34	141	39	0	52	474	1	141	4e-53	203
gi|59933580|gb|CB280635.1|CB280635	AT3G54890.4	86.41	103	14	0	191	499	49	151	3e-51	197
gi|59935579|gb|CB541016.1|CB541016	AT3G54890.4	67.77	121	39	0	53	415	1	121	8e-40	159
gi|59935909|gb|CB541346.1|CB541346	AT3G54890.4	75.68	74	16	1	133	354	31	102	2e-28	120
gi|59934258|gb|CB539695.1|CB539695	AT3G55010.2	77.24	123	28	0	275	643	44	166	1e-39	159
gi|59934801|gb|CB540238.1|CB540238	AT3G55050.2	47.73	44	18	1	439	555	4	47	6e-07	50.8
gi|59935142|gb|CB540579.1|CB540579	AT3G55120.1	65.95	185	63	0	34	588	10	194	2e-63	238
gi|59936076|gb|CB541513.1|CB541513	AT3G55140.1	81.03	116	22	0	125	472	1	116	5e-50	193
gi|59935204|gb|CB540641.1|CB540641	AT3G55250.1	51.43	105	50	1	164	478	171	274	2e-23	105
gi|59934726|gb|CB540163.1|CB540163	AT3G55260.1	61.48	122	46	1	2	364	420	541	1e-37	151
gi|59933747|gb|CB539184.1|CB539184	AT3G55330.1	67.19	64	21	0	265	74	165	228	6e-21	96.3
gi|59935470|gb|CB540907.1|CB540907	AT3G55470.2	50.37	135	67	0	76	480	10	144	4e-37	150
gi|59934806|gb|CB540243.1|CB540243	AT3G55520.1	74.83	147	37	0	42	482	1	147	3e-63	237
gi|59933620|gb|CB280675.1|CB280675	AT3G55580.1	74.07	54	14	0	257	418	432	485	4e-22	101
gi|59935904|gb|CB541341.1|CB541341	AT3G55620.1	90.22	92	9	0	18	293	116	207	2e-44	174
gi|59933891|gb|CB539328.1|CB539328	AT3G55760.3	65.18	112	39	0	26	361	290	401	1e-40	161
gi|59935233|gb|CB540670.1|CB540670	AT3G55800.1	73.87	199	45	2	36	611	1	199	2e-74	275
gi|59935272|gb|CB540709.1|CB540709	AT3G55800.1	88.24	102	12	0	13	318	284	385	3e-46	181
gi|59935219|gb|CB540656.1|CB540656	AT3G55960.1	61.46	205	70	2	1	600	19	219	3e-45	178
gi|59938458|gb|CB544144.1|CB544144	AT3G56010.1	61.33	75	28	1	63	284	127	201	9e-23	102
gi|59933514|gb|CB280569.1|CB280569	AT3G56140.1	56.71	164	68	1	2	484	572	735	4e-46	180
gi|59933534|gb|CB280589.1|CB280589	AT3G56290.1	80.95	84	16	0	190	441	56	139	2e-25	111
gi|59933995|gb|CB539432.1|CB539432	AT3G56340.1	86.92	107	14	0	66	386	1	107	3e-33	137
gi|59934731|gb|CB540168.1|CB540168	AT3G56940.1	77.54	187	30	3	35	571	1	183	1e-67	252
gi|59933617|gb|CB280672.1|CB280672	AT3G56940.1	76.54	179	30	3	41	553	1	175	1e-62	235
gi|59934478|gb|CB539915.1|CB539915	AT3G56940.1	76	175	30	3	16	516	1	171	2e-60	228
gi|59933781|gb|CB539218.1|CB539218	AT3G56940.2	82	100	18	0	455	156	233	332	7e-35	142
gi|59934147|gb|CB539584.1|CB539584	AT3G56940.2	80	90	18	0	47	316	243	332	1e-28	122
gi|59933523|gb|CB280578.1|CB280578	AT3G57090.1	59.41	101	41	0	150	452	23	123	5e-37	131
gi|59935624|gb|CB541061.1|CB541061	AT3G57280.1	46.89	177	82	3	16	525	2	173	5e-34	140
gi|59934018|gb|CB539455.1|CB539455	AT3G58610.3	87.26	157	20	0	2	472	311	467	3e-79	290
gi|59936102|gb|CB541539.1|CB541539	AT3G58610.3	95.21	146	7	0	635	198	446	591	1e-75	279
gi|59933950|gb|CB539387.1|CB539387	AT3G58680.1	80.99	142	27	0	87	512	1	142	4e-64	240
gi|59935702|gb|CB541139.1|CB541139	AT3G58680.1	80.99	142	27	0	41	466	1	142	4e-64	240
gi|59934088|gb|CB539525.1|CB539525	AT3G58760.1	66.48	179	46	2	79	573	6	184	5e-62	233
gi|59938551|gb|CB544237.1|CB544237	AT3G59400.1	35.71	70	42	2	440	231	199	265	7e-05	43.1
gi|59934169|gb|CB539606.1|CB539606	AT3G59540.1	91.3	69	6	0	49	255	1	69	3e-31	130
gi|59934741|gb|CB540178.1|CB540178	AT3G59630.1	62.86	70	26	0	2	211	54	123	1e-44	105
gi|59933983|gb|CB539420.1|CB539420	AT3G59760.1	84.69	98	15	0	212	505	332	429	4e-62	155
gi|59935632|gb|CB541069.1|CB541069	AT3G59840.1	58	100	39	2	3	302	1	97	7e-26	112
gi|59935775|gb|CB541212.1|CB541212	AT3G59980.1	66.41	131	44	0	191	583	84	214	5e-49	190
gi|59934738|gb|CB540175.1|CB540175	AT3G60200.1	51.32	76	32	1	292	519	1	71	2e-11	65.5
gi|59934931|gb|CB540368.1|CB540368	AT3G60370.1	84.85	66	9	1	99	293	177	242	6e-28	120
gi|59934436|gb|CB539873.1|CB539873	AT3G60750.2	87.83	189	23	0	5	571	399	587	9e-96	345
gi|59935038|gb|CB540475.1|CB540475	AT3G60750.2	88.98	127	14	0	1	381	221	347	1e-65	244
gi|59935144|gb|CB540581.1|CB540581	AT3G60750.2	65.73	143	43	2	180	596	20	160	3e-44	174
gi|59935773|gb|CB541210.1|CB541210	AT3G60860.1	67.4	181	56	3	2	535	1485	1665	7e-57	216
gi|59935992|gb|CB541429.1|CB541429	AT3G61110.1	97.14	70	2	0	65	274	1	70	9e-29	121
gi|59938410|gb|CB544096.1|CB544096	AT3G61440.3	84.51	71	11	0	24	236	177	247	6e-28	119
gi|59934034|gb|CB539471.1|CB539471	AT3G61470.1	93.55	186	12	0	1	558	58	243	4e-106	380
gi|59933661|gb|CB280716.1|CB280716	AT3G61470.1	94.41	179	10	0	2	538	79	257	6e-102	366
gi|59934552|gb|CB539989.1|CB539989	AT3G61470.1	95.24	168	8	0	1	504	90	257	1e-95	345
gi|59933842|gb|CB539279.1|CB539279	AT3G61470.1	79.58	191	37	2	97	663	8	198	7e-91	330
gi|59933878|gb|CB539315.1|CB539315	AT3G61470.1	79.03	186	37	2	102	653	8	193	2e-87	318
gi|59933831|gb|CB539268.1|CB539268	AT3G61470.1	79.89	184	33	3	89	634	12	193	2e-86	315
gi|59935319|gb|CB540756.1|CB540756	AT3G61470.1	78.69	183	37	2	97	639	8	190	2e-85	311
gi|59933906|gb|CB539343.1|CB539343	AT3G61470.1	92.11	152	12	0	3	458	94	245	5e-85	309
gi|59933554|gb|CB280609.1|CB280609	AT3G61470.1	91.22	148	13	0	25	468	48	195	4e-84	306
gi|59934566|gb|CB540003.1|CB540003	AT3G61470.1	77.97	177	37	2	105	629	8	184	7e-81	296
gi|59934824|gb|CB540261.1|CB540261	AT3G61470.1	82.53	166	27	2	4	495	18	183	5e-80	293
gi|59934037|gb|CB539474.1|CB539474	AT3G61470.1	95.04	141	7	0	1	423	117	257	2e-79	290
gi|59935275|gb|CB540712.1|CB540712	AT3G61470.1	95.65	138	6	0	2	415	120	257	8e-78	285
gi|59935330|gb|CB540767.1|CB540767	AT3G61470.1	76.47	170	38	2	97	600	8	177	2e-75	278
gi|59935573|gb|CB541010.1|CB541010	AT3G61470.1	95.2	125	6	0	1	375	133	257	2e-69	257
gi|59936062|gb|CB541499.1|CB541499	AT3G61470.1	90.83	120	11	0	3	362	79	198	4e-66	245
gi|59935886|gb|CB541323.1|CB541323	AT3G61470.1	76.97	152	31	3	118	567	12	161	9e-66	246
gi|59935469|gb|CB540906.1|CB540906	AT3G61470.1	73.97	146	36	2	71	502	8	153	4e-61	230
gi|59934434|gb|CB539871.1|CB539871	AT3G61470.1	73.29	146	37	2	97	528	8	153	3e-60	227
gi|59933418|gb|CB280473.1|CB280473	AT3G61470.1	73.91	138	34	2	88	495	8	145	6e-57	216
gi|59933822|gb|CB539259.1|CB539259	AT3G61470.1	72.13	122	32	2	103	462	8	129	3e-49	190
gi|59934511|gb|CB539948.1|CB539948	AT3G61470.1	83.51	97	15	1	181	468	32	128	1e-45	178
gi|59933463|gb|CB280518.1|CB280518	AT3G61470.1	98.7	77	1	0	3	233	181	257	6e-42	166
gi|59933723|gb|CB539160.1|CB539160	AT3G61470.1	98.7	77	1	0	399	169	181	257	6e-42	166
gi|59935905|gb|CB541342.1|CB541342	AT3G61470.1	68.75	112	33	2	114	443	8	119	3e-41	164
gi|59934919|gb|CB540356.1|CB540356	AT3G61470.1	69.86	73	20	2	124	336	19	91	5e-25	109
gi|59934285|gb|CB539722.1|CB539722	AT3G61790.1	84.35	115	18	0	1	345	133	247	1e-59	224
gi|59933643|gb|CB280698.1|CB280698	AT3G62000.2	78	50	11	0	358	507	51	100	3e-17	84.7
gi|59933981|gb|CB539418.1|CB539418	AT3G62360.1	59.62	208	84	0	3	626	752	959	2e-71	265
gi|59933976|gb|CB539413.1|CB539413	AT3G62410.1	53.73	134	57	3	32	427	1	131	1e-33	139
gi|59935010|gb|CB540447.1|CB540447	AT3G62410.1	52.71	129	57	2	12	395	6	131	1e-32	136
gi|59933647|gb|CB280702.1|CB280702	AT3G62410.1	54	100	45	1	97	393	32	131	8e-26	113
gi|59935783|gb|CB541220.1|CB541220	AT3G62580.1	75	196	44	1	47	619	1	196	9e-81	296
gi|59934486|gb|CB539923.1|CB539923	AT3G62830.2	63.33	30	11	0	3	92	407	436	3e-05	44.3
gi|59933907|gb|CB539344.1|CB539344	AT3G62980.1	76.41	195	46	0	1	585	236	430	4e-85	310
gi|59934833|gb|CB540270.1|CB540270	AT3G62980.1	79.14	139	29	0	152	568	1	139	2e-65	245
gi|59934447|gb|CB539884.1|CB539884	AT3G63070.1	62.71	177	62	3	16	537	917	1092	2e-44	175
gi|59933503|gb|CB280558.1|CB280558	AT3G63140.1	83.33	144	24	0	82	513	83	226	2e-61	231
gi|59933684|gb|CB539121.1|CB539121	AT3G63140.1	84	100	16	0	406	107	304	403	9e-44	172
gi|59934578|gb|CB540015.1|CB540015	AT3G63190.1	40.16	122	60	4	76	408	1	120	1e-11	65.1
gi|59935673|gb|CB541110.1|CB541110	AT3G63410.1	87.5	136	16	1	22	426	203	338	3e-68	254
gi|59934956|gb|CB540393.1|CB540393	AT3G63460.3	37.63	93	50	2	156	410	856	948	2e-10	61.6
gi|59934023|gb|CB539460.1|CB539460	AT3G63490.1	82.93	164	28	0	13	504	126	289	6e-76	279
gi|59934429|gb|CB539866.1|CB539866	AT3G63490.2	83.33	72	12	0	382	597	108	179	9e-30	126
gi|59934614|gb|CB540051.1|CB540051	AT3G63530.2	73.26	86	23	0	3	260	163	248	4e-35	142
gi|59934869|gb|CB540306.1|CB540306	AT4G00110.1	90.51	158	15	0	2	475	271	428	2e-81	297
gi|59934144|gb|CB539581.1|CB539581	AT4G00370.1	81.89	127	23	0	12	392	358	484	4e-61	229
gi|59934973|gb|CB540410.1|CB540410	AT4G00430.1	84.21	152	22	1	52	507	6	155	8e-71	262
gi|59934716|gb|CB540153.1|CB540153	AT4G00430.1	83.55	152	23	1	55	510	6	155	9e-70	259
gi|59934661|gb|CB540098.1|CB540098	AT4G00430.1	79.84	129	23	1	40	426	6	131	2e-53	204
gi|59935625|gb|CB541062.1|CB541062	AT4G00755.2	53	200	92	1	1	594	109	308	2e-55	212
gi|59934412|gb|CB539849.1|CB539849	AT4G01050.1	65.28	144	46	3	1	423	241	383	2e-37	151
gi|59935402|gb|CB540839.1|CB540839	AT4G01050.1	48.45	161	71	5	92	562	1	153	3e-30	128
gi|59934040|gb|CB539477.1|CB539477	AT4G01050.1	51.66	151	53	4	3	398	307	456	5e-22	101
gi|59935676|gb|CB541113.1|CB541113	AT4G01100.2	93.22	59	4	0	20	196	308	366	7e-26	113
gi|59934232|gb|CB539669.1|CB539669	AT4G01150.1	70.51	156	42	2	108	569	11	164	4e-55	211
gi|59934059|gb|CB539496.1|CB539496	AT4G01150.1	73.05	141	36	1	1	417	24	164	6e-52	200
gi|59934595|gb|CB540032.1|CB540032	AT4G01150.1	72.73	132	34	1	127	516	25	156	7e-48	186
gi|59934248|gb|CB539685.1|CB539685	AT4G01150.1	72.66	128	33	1	106	483	25	152	1e-46	182
gi|59935343|gb|CB540780.1|CB540780	AT4G01150.1	71.07	121	33	1	182	538	25	145	1e-36	149
gi|59934218|gb|CB539655.1|CB539655	AT4G01150.1	89.74	39	4	0	3	119	126	164	3e-14	73.6
gi|59933485|gb|CB280540.1|CB280540	AT4G01150.2	82.05	39	7	0	21	137	83	121	6e-13	69.7
gi|59934349|gb|CB539786.1|CB539786	AT4G01310.1	78.08	146	32	0	155	592	49	194	1e-63	239
gi|59935323|gb|CB540760.1|CB540760	AT4G01690.1	79.1	134	28	0	2	403	242	375	9e-49	188
gi|59934279|gb|CB539716.1|CB539716	AT4G01800.2	89.45	199	21	0	1	597	693	891	3e-100	360
gi|59935056|gb|CB540493.1|CB540493	AT4G01850.2	93.59	156	10	0	52	519	2	157	9e-84	305
gi|59933426|gb|CB280481.1|CB280481	AT4G02040.1	32.04	103	55	2	43	306	21	123	1e-05	45.8
gi|59935949|gb|CB541386.1|CB541386	AT4G02260.2	61.22	49	18	1	6	149	389	437	1e-10	62
gi|59935425|gb|CB540862.1|CB540862	AT4G02360.1	55	140	62	1	62	478	8	147	1e-39	159
gi|59935222|gb|CB540659.1|CB540659	AT4G02380.1	46.94	98	48	3	132	419	1	96	2e-10	62.8
gi|59934196|gb|CB539633.1|CB539633	AT4G02400.1	39.78	186	98	6	19	567	494	668	6e-25	110
gi|59935218|gb|CB540655.1|CB540655	AT4G02425.1	61.63	86	27	3	177	431	120	200	8e-19	89.7
gi|59933652|gb|CB280707.1|CB280707	AT4G02450.2	43.48	92	52	0	48	323	1	92	2e-19	92
gi|59934994|gb|CB540431.1|CB540431	AT4G02480.1	42.64	129	68	4	129	506	229	354	2e-18	86.3
gi|59935802|gb|CB541239.1|CB541239	AT4G02630.1	50.81	185	64	3	45	569	2	169	9e-37	149
gi|59936128|gb|CB541565.1|CB541565	AT4G02770.1	94.4	125	7	0	537	163	84	208	2e-65	244
gi|59934136|gb|CB539573.1|CB539573	AT4G02770.1	95.41	109	5	0	233	559	64	172	9e-58	219
gi|59935077|gb|CB540514.1|CB540514	AT4G02770.1	95.31	64	3	0	217	408	64	127	6e-48	131
gi|59934817|gb|CB540254.1|CB540254	AT4G02770.1	95.4	87	4	0	217	477	64	150	3e-44	174
gi|59934547|gb|CB539984.1|CB539984	AT4G02770.1	93.02	86	6	0	3	260	123	208	5e-43	169
gi|59935481|gb|CB540918.1|CB540918	AT4G02770.1	95.45	66	3	0	228	425	64	129	2e-32	134
gi|59935839|gb|CB541276.1|CB541276	AT4G02770.1	94.83	58	3	0	221	394	64	121	8e-28	119
gi|59935754|gb|CB541191.1|CB541191	AT4G02840.1	96.43	84	3	0	97	348	1	84	8e-41	163
gi|59933965|gb|CB539402.1|CB539402	AT4G03000.2	37.31	193	95	6	37	579	138	316	3e-18	88.2
gi|59935419|gb|CB540856.1|CB540856	AT4G03090.2	42.86	112	63	1	279	614	5	115	1e-18	90.1
gi|59933455|gb|CB280510.1|CB280510	AT4G03110.2	58.95	190	68	4	13	561	140	326	6e-52	200
gi|59935453|gb|CB540890.1|CB540890	AT4G03210.2	73.1	145	33	2	1	435	123	261	7e-62	233
gi|59935050|gb|CB540487.1|CB540487	AT4G03280.1	70.52	173	48	2	58	567	11	183	1e-64	242
gi|59934070|gb|CB539507.1|CB539507	AT4G03280.1	70.83	168	46	2	48	542	16	183	1e-63	238
gi|59935389|gb|CB540826.1|CB540826	AT4G03280.1	70.83	168	46	2	91	585	16	183	2e-63	238
gi|59935611|gb|CB541048.1|CB541048	AT4G03280.1	69.48	154	44	2	87	539	16	169	2e-54	208
gi|59933871|gb|CB539308.1|CB539308	AT4G03280.1	81.44	97	17	1	79	366	117	213	5e-50	163
gi|59935931|gb|CB541368.1|CB541368	AT4G03280.1	74.47	47	12	0	278	418	83	129	6e-25	82.4
gi|59933608|gb|CB280663.1|CB280663	AT4G03280.2	78.85	156	33	0	2	469	29	184	3e-68	253
gi|59934013|gb|CB539450.1|CB539450	AT4G03280.2	87.32	71	8	1	3	212	140	210	1e-33	138
gi|59936132|gb|CB541569.1|CB541569	AT4G03280.2	86.76	68	8	1	346	146	143	210	2e-32	133
gi|59934480|gb|CB539917.1|CB539917	AT4G03390.1	39.52	210	112	7	3	590	210	418	8e-21	97.1
gi|59935645|gb|CB541082.1|CB541082	AT4G04350.1	79.31	29	6	0	2	88	942	970	6e-08	52.8
gi|59934390|gb|CB539827.1|CB539827	AT4G04610.1	74.34	152	34	2	178	618	30	181	8e-58	219
gi|59933848|gb|CB539285.1|CB539285	AT4G04640.1	81.32	182	28	4	35	574	1	178	2e-68	254
gi|59934031|gb|CB539468.1|CB539468	AT4G04640.1	90	30	3	0	95	184	342	371	5e-08	53.9
gi|59935769|gb|CB541206.1|CB541206	AT4G04720.1	60.54	185	58	5	23	571	1	172	3e-52	201
gi|59935372|gb|CB540809.1|CB540809	AT4G04920.2	66.67	111	37	0	6	338	983	1093	1e-36	147
gi|59935841|gb|CB541278.1|CB541278	AT4G04955.1	69.88	166	49	1	125	619	35	200	1e-57	219
gi|59934051|gb|CB539488.1|CB539488	AT4G05050.4	99.31	145	1	0	8	442	9	153	9e-77	283
gi|59935620|gb|CB541057.1|CB541057	AT4G05090.1	65.56	151	52	0	90	542	33	183	6e-52	200
gi|59936050|gb|CB541487.1|CB541487	AT4G05180.1	74.71	87	22	0	114	374	144	230	1e-40	137
gi|59938521|gb|CB544207.1|CB544207	AT4G05180.1	73.08	104	28	0	18	329	127	230	4e-39	157
gi|59938452|gb|CB544138.1|CB544138	AT4G05180.1	74.49	98	25	0	3	296	133	230	1e-37	151
gi|59938544|gb|CB544230.1|CB544230	AT4G05180.1	58.91	129	53	0	522	136	102	230	2e-29	125
gi|59935762|gb|CB541199.1|CB541199	AT4G05180.1	74.32	74	19	0	1	222	157	230	1e-26	114
gi|59934958|gb|CB540395.1|CB540395	AT4G05320.4	100	120	0	0	85	444	47	166	3e-73	235
gi|59933879|gb|CB539316.1|CB539316	AT4G05320.4	85.71	91	13	0	172	444	36	126	3e-49	151
gi|59934725|gb|CB540162.1|CB540162	AT4G08170.3	92.86	28	2	0	74	157	163	190	7e-09	57.4
gi|59935695|gb|CB541132.1|CB541132	AT4G09040.1	62.14	140	49	2	155	571	66	202	1e-37	152
gi|59934767|gb|CB540204.1|CB540204	AT4G09320.1	87.83	115	14	0	3	347	54	168	4e-57	217
gi|59936152|gb|CB541589.1|CB541589	AT4G09650.1	73.73	118	31	0	501	148	116	233	6e-44	173
gi|59935000|gb|CB540437.1|CB540437	AT4G09650.1	75.23	109	27	0	12	338	125	233	1e-40	162
gi|59933526|gb|CB280581.1|CB280581	AT4G09650.1	75	100	25	0	4	303	134	233	5e-37	149
gi|59933660|gb|CB280715.1|CB280715	AT4G09650.1	78.79	33	7	0	3	101	201	233	2e-08	54.3
gi|59935605|gb|CB541042.1|CB541042	AT4G09670.1	63.04	92	34	0	35	310	1	92	9e-19	88.6
gi|59934151|gb|CB539588.1|CB539588	AT4G09800.1	95.35	129	6	0	10	396	1	129	4e-68	254
gi|59934313|gb|CB539750.1|CB539750	AT4G09890.1	52.13	94	31	4	51	311	1	87	5e-19	90.5
gi|59934774|gb|CB540211.1|CB540211	AT4G10180.1	61.36	176	52	2	2	481	122	297	1e-51	198
gi|59935052|gb|CB540489.1|CB540489	AT4G10270.1	60.87	92	32	3	86	355	1	90	8e-20	93.2
gi|59933413|gb|CB280468.1|CB280468	AT4G10300.1	86.02	93	13	0	138	416	42	134	5e-46	180
gi|59933414|gb|CB280469.1|CB280469	AT4G10300.1	86.02	93	13	0	138	416	42	134	5e-46	180
gi|59933699|gb|CB539136.1|CB539136	AT4G10300.1	82.22	45	8	0	378	244	90	134	7e-17	82.4
gi|59936116|gb|CB541553.1|CB541553	AT4G10340.1	90.75	173	16	0	602	84	108	280	4e-91	330
gi|59936151|gb|CB541588.1|CB541588	AT4G10340.1	93.64	173	11	0	607	89	108	280	1e-83	305
gi|59934551|gb|CB539988.1|CB539988	AT4G10340.1	87.21	172	22	0	1	516	25	196	1e-71	265
gi|59934238|gb|CB539675.1|CB539675	AT4G10340.1	80.92	173	32	1	49	564	5	177	1e-70	262
gi|59934532|gb|CB539969.1|CB539969	AT4G10340.1	81.18	170	31	1	89	595	8	177	3e-69	258
gi|59934586|gb|CB540023.1|CB540023	AT4G10340.1	81.18	170	31	1	89	595	8	177	3e-69	258
gi|59935835|gb|CB541272.1|CB541272	AT4G10340.1	81.18	170	31	1	91	597	8	177	3e-69	258
gi|59936120|gb|CB541557.1|CB541557	AT4G10340.1	90.37	135	13	0	488	84	146	280	7e-69	256
gi|59933868|gb|CB539305.1|CB539305	AT4G10340.1	80.61	165	31	1	89	580	8	172	6e-67	250
gi|59935745|gb|CB541182.1|CB541182	AT4G10340.1	80.61	165	31	1	78	569	8	172	6e-67	250
gi|59934381|gb|CB539818.1|CB539818	AT4G10340.1	92.92	113	8	0	296	634	82	194	2e-65	194
gi|59935294|gb|CB540731.1|CB540731	AT4G10340.1	83.8	142	21	1	150	575	33	172	9e-61	229
gi|59936020|gb|CB541457.1|CB541457	AT4G10340.1	79.45	146	29	1	41	475	5	150	6e-57	216
gi|59935980|gb|CB541417.1|CB541417	AT4G10340.1	78.99	138	28	1	89	499	8	145	5e-52	200
gi|59936127|gb|CB541564.1|CB541564	AT4G10340.1	76.67	120	28	0	463	104	161	280	4e-50	193
gi|59936125|gb|CB541562.1|CB541562	AT4G10340.1	89.08	119	13	0	445	89	162	280	2e-49	191
gi|59934529|gb|CB539966.1|CB539966	AT4G10340.1	71.72	99	27	1	81	374	5	103	3e-28	120
gi|59933464|gb|CB280519.1|CB280519	AT4G10340.1	71.88	96	26	1	73	357	8	103	5e-27	115
gi|59933465|gb|CB280520.1|CB280520	AT4G10340.1	71.88	96	26	1	73	357	8	103	5e-27	115
gi|59935011|gb|CB540448.1|CB540448	AT4G10340.1	71.88	96	26	1	73	357	8	103	5e-27	115
gi|59934904|gb|CB540341.1|CB540341	AT4G10340.1	71.88	96	26	1	92	376	8	103	6e-27	115
gi|59935433|gb|CB540870.1|CB540870	AT4G10340.1	71.88	96	26	1	103	387	8	103	6e-27	115
gi|59935945|gb|CB541382.1|CB541382	AT4G10340.1	71.43	91	25	1	81	350	8	98	5e-24	105
gi|59935946|gb|CB541383.1|CB541383	AT4G10340.1	65.33	75	25	1	81	302	8	82	6e-14	72.4
gi|59933992|gb|CB539429.1|CB539429	AT4G10610.2	49.5	101	42	5	356	643	24	120	3e-14	75.5
gi|59935738|gb|CB541175.1|CB541175	AT4G10730.1	84.47	161	25	0	3	485	95	255	3e-81	297
gi|59935590|gb|CB541027.1|CB541027	AT4G10840.2	52.94	153	58	2	162	578	4	156	2e-30	128
gi|59933984|gb|CB539421.1|CB539421	AT4G11080.1	59.6	151	60	1	32	481	114	264	4e-47	183
gi|59933948|gb|CB539385.1|CB539385	AT4G11350.2	64.38	73	24	1	325	537	85	157	5e-23	103
gi|59935798|gb|CB541235.1|CB541235	AT4G11440.1	49.02	153	78	0	50	508	272	424	1e-38	155
gi|59935850|gb|CB541287.1|CB541287	AT4G11570.2	77.01	187	43	0	2	562	126	312	8e-78	286
gi|59936130|gb|CB541567.1|CB541567	AT4G11600.1	81.25	128	24	0	598	215	101	228	3e-59	224
gi|59933801|gb|CB539238.1|CB539238	AT4G12480.1	66.67	66	22	0	2	199	102	167	3e-22	100
gi|59934993|gb|CB540430.1|CB540430	AT4G12480.1	80	30	6	0	3	92	138	167	4e-08	53.9
gi|59934666|gb|CB540103.1|CB540103	AT4G12760.1	45.5	189	82	5	83	592	14	200	9e-38	153
gi|59934206|gb|CB539643.1|CB539643	AT4G12800.1	75.94	212	45	2	11	631	3	213	7e-71	263
gi|59934198|gb|CB539635.1|CB539635	AT4G12800.1	82.78	180	31	0	2	541	40	219	2e-69	258
gi|59934071|gb|CB539508.1|CB539508	AT4G12800.1	83.85	161	26	0	92	574	42	202	4e-60	227
gi|59935380|gb|CB540817.1|CB540817	AT4G12800.1	82.88	146	25	0	124	561	42	187	2e-59	221
gi|59934748|gb|CB540185.1|CB540185	AT4G12800.1	82.91	117	20	0	139	489	42	158	1e-44	171
gi|59933607|gb|CB280662.1|CB280662	AT4G12800.1	82.29	96	17	0	150	437	42	137	3e-44	169
gi|59934930|gb|CB540367.1|CB540367	AT4G12800.1	82.61	115	20	0	134	478	42	156	2e-43	167
gi|59934967|gb|CB540404.1|CB540404	AT4G12800.1	81.74	115	21	0	102	446	42	156	5e-42	164
gi|59934598|gb|CB540035.1|CB540035	AT4G12800.1	78.12	128	28	0	34	417	92	219	9e-39	155
gi|59933665|gb|CB539102.1|CB539102	AT4G12800.1	88.06	67	8	0	328	128	153	219	9e-24	105
gi|59933474|gb|CB280529.1|CB280529	AT4G12800.1	81.03	58	11	0	125	298	42	99	7e-23	102
gi|59935809|gb|CB541246.1|CB541246	AT4G12800.1	84.91	53	8	0	423	581	50	102	1e-21	99.4
gi|59934366|gb|CB539803.1|CB539803	AT4G12830.1	75.45	110	27	0	201	530	47	156	3e-37	151
gi|59935998|gb|CB541435.1|CB541435	AT4G13930.1	89.34	122	13	0	46	411	1	122	5e-61	229
gi|59935442|gb|CB540879.1|CB540879	AT4G14220.1	73.61	72	19	0	217	432	46	117	5e-29	124
gi|59935838|gb|CB541275.1|CB541275	AT4G14360.2	69.23	91	27	1	2	274	519	608	7e-32	133
gi|59935537|gb|CB540974.1|CB540974	AT4G14370.1	32.95	88	57	1	135	392	703	790	7e-06	46.6
gi|59934996|gb|CB540433.1|CB540433	AT4G14510.1	55.08	118	51	1	3	356	751	866	3e-28	121
gi|59934080|gb|CB539517.1|CB539517	AT4G14550.1	65.48	168	38	5	123	605	1	155	5e-49	190
gi|59935366|gb|CB540803.1|CB540803	AT4G14620.1	60.61	132	39	2	1	390	178	298	3e-37	150
gi|59935311|gb|CB540748.1|CB540748	AT4G14710.5	80.23	86	17	0	3	260	105	190	4e-40	160
gi|59936123|gb|CB541560.1|CB541560	AT4G14710.5	80.82	73	14	0	508	290	118	190	8e-34	139
gi|59933592|gb|CB280647.1|CB280647	AT4G14746.1	47.9	119	56	2	151	501	37	151	1e-32	135
gi|59935384|gb|CB540821.1|CB540821	AT4G14870.1	75.38	65	16	0	218	412	113	177	1e-13	72.8
gi|59936138|gb|CB541575.1|CB541575	AT4G14960.2	98.08	104	2	0	512	201	329	432	4e-56	213
gi|59934999|gb|CB540436.1|CB540436	AT4G15093.1	66.83	199	61	3	6	590	8	205	1e-72	269
gi|59936137|gb|CB541574.1|CB541574	AT4G15520.1	60	65	24	1	476	288	157	221	4e-17	84
gi|59936017|gb|CB541454.1|CB541454	AT4G15530.6	89.47	19	2	0	6	62	934	952	0.0003	40.4
gi|59934737|gb|CB540174.1|CB540174	AT4G15570.1	61.85	173	65	1	1	516	604	776	2e-56	215
gi|59935363|gb|CB540800.1|CB540800	AT4G15780.1	89.43	123	12	1	143	508	1	123	6e-61	229
gi|59934810|gb|CB540247.1|CB540247	AT4G15910.1	39.42	104	59	2	83	394	4	103	3e-12	68.2
gi|59936009|gb|CB541446.1|CB541446	AT4G16070.2	61.9	84	25	2	226	471	14	92	1e-16	82.8
gi|59934863|gb|CB540300.1|CB540300	AT4G16143.2	88.62	167	19	0	5	505	134	300	9e-75	275
gi|59935806|gb|CB541243.1|CB541243	AT4G16144.1	59.89	187	72	3	12	569	182	366	8e-52	199
gi|59935585|gb|CB541022.1|CB541022	AT4G16150.1	68.71	147	46	0	3	443	546	692	3e-56	214
gi|59935962|gb|CB541399.1|CB541399	AT4G16380.1	76.92	78	18	0	180	413	7	84	7e-25	109
gi|59935957|gb|CB541394.1|CB541394	AT4G16390.1	73.79	103	27	0	1	309	185	287	2e-41	163
gi|59936065|gb|CB541502.1|CB541502	AT4G16430.1	45.28	53	25	2	404	556	1	51	5e-05	44.3
gi|59935612|gb|CB541049.1|CB541049	AT4G16660.1	50	90	45	0	3	272	760	849	7e-17	83.6
gi|59934401|gb|CB539838.1|CB539838	AT4G16710.2	61.4	57	22	0	384	554	2	58	5e-13	70.9
gi|59934946|gb|CB540383.1|CB540383	AT4G17050.1	60.48	167	63	1	11	502	8	174	6e-57	216
gi|59935976|gb|CB541413.1|CB541413	AT4G17140.3	71.32	136	39	0	2	409	4069	4204	3e-58	220
gi|59934838|gb|CB540275.1|CB540275	AT4G17600.1	76.56	128	27	1	231	605	88	215	9e-57	216
gi|59935742|gb|CB541179.1|CB541179	AT4G17670.1	59.65	57	18	1	330	485	41	97	5e-14	74.7
gi|59935882|gb|CB541319.1|CB541319	AT4G17890.1	63.44	186	63	2	5	547	228	413	2e-45	178
gi|59934428|gb|CB539865.1|CB539865	AT4G18010.1	68.05	169	51	1	3	500	474	642	3e-66	247
gi|59938519|gb|CB544205.1|CB544205	AT4G18010.1	63.41	82	27	1	3	239	562	643	1e-23	106
gi|59933994|gb|CB539431.1|CB539431	AT4G18030.1	80.62	129	25	0	134	520	476	604	2e-72	228
gi|59934873|gb|CB540310.1|CB540310	AT4G18100.1	84.85	132	20	0	3	398	2	133	3e-56	214
gi|59935178|gb|CB540615.1|CB540615	AT4G18100.1	83.33	102	17	0	10	315	1	102	6e-41	162
gi|59933936|gb|CB539373.1|CB539373	AT4G18370.1	72.47	178	48	1	1	534	110	286	3e-72	267
gi|59935582|gb|CB541019.1|CB541019	AT4G18700.1	89.24	158	17	0	2	475	36	193	3e-79	290
gi|59934301|gb|CB539738.1|CB539738	AT4G18905.2	71.26	174	48	1	1	516	331	504	1e-66	249
gi|59935768|gb|CB541205.1|CB541205	AT4G19050.1	28.18	110	49	3	142	405	724	825	0.0007	40.4
gi|59934820|gb|CB540257.1|CB540257	AT4G19650.1	57.95	88	37	0	281	544	90	177	2e-24	108
gi|59935636|gb|CB541073.1|CB541073	AT4G20070.1	69.82	169	51	0	1	507	105	273	8e-65	242
gi|59934680|gb|CB540117.1|CB540117	AT4G20070.1	74.8	123	31	0	195	563	91	213	1e-47	185
gi|59934437|gb|CB539874.1|CB539874	AT4G20850.1	65.94	138	46	1	2	412	777	914	3e-52	200
gi|59933956|gb|CB539393.1|CB539393	AT4G21130.1	57.39	176	54	1	6	533	308	462	5e-55	210
gi|59933632|gb|CB280687.1|CB280687	AT4G21280.1	66.44	149	41	2	12	455	13	153	1e-36	148
gi|59935265|gb|CB540702.1|CB540702	AT4G21280.1	63.69	157	48	2	44	511	5	153	1e-36	149
gi|59934444|gb|CB539881.1|CB539881	AT4G21280.1	63.69	157	48	2	114	581	5	153	2e-36	149
gi|59935216|gb|CB540653.1|CB540653	AT4G21280.1	61.65	133	42	2	44	439	5	129	4e-25	110
gi|59934805|gb|CB540242.1|CB540242	AT4G21280.1	58.04	112	38	2	54	386	5	108	3e-15	77
gi|59935349|gb|CB540786.1|CB540786	AT4G21580.3	76.43	157	37	0	21	491	1	157	8e-67	249
gi|59933560|gb|CB280615.1|CB280615	AT4G21890.1	66.67	42	13	1	48	173	212	252	1e-10	61.6
gi|59933569|gb|CB280624.1|CB280624	AT4G21910.3	63.89	36	13	0	2	109	470	505	8e-09	55.8
gi|59933836|gb|CB539273.1|CB539273	AT4G21960.1	82.46	171	30	0	99	611	30	200	7e-75	276
gi|59935354|gb|CB540791.1|CB540791	AT4G21960.1	84.21	133	21	0	99	497	30	162	5e-57	216
gi|59935595|gb|CB541032.1|CB541032	AT4G21960.1	87.2	125	16	0	93	467	30	154	4e-55	210
gi|59933815|gb|CB539252.1|CB539252	AT4G21960.1	89.42	104	11	0	65	376	30	133	8e-45	175
gi|59936057|gb|CB541494.1|CB541494	AT4G21960.1	88.41	69	8	0	119	325	37	105	2e-25	110
gi|59934970|gb|CB540407.1|CB540407	AT4G21960.1	84.62	26	4	0	3	80	305	330	5e-08	52.8
gi|59934584|gb|CB540021.1|CB540021	AT4G22190.1	44.83	87	35	4	17	238	33	119	8e-09	55.8
gi|59934368|gb|CB539805.1|CB539805	AT4G22220.1	82.76	116	20	0	89	436	21	136	1e-45	178
gi|59935602|gb|CB541039.1|CB541039	AT4G22540.1	75.74	169	38	2	1	501	465	632	6e-85	272
gi|59935996|gb|CB541433.1|CB541433	AT4G22570.1	93.75	64	4	0	322	513	29	92	6e-29	123
gi|59934998|gb|CB540435.1|CB540435	AT4G22670.1	84.38	32	5	0	3	98	209	240	7e-10	59.7
gi|59935927|gb|CB541364.1|CB541364	AT4G22730.1	77.78	54	12	0	243	404	22	75	6e-19	89.7
gi|59933973|gb|CB539410.1|CB539410	AT4G22830.2	78.43	102	22	0	180	485	91	192	1e-44	176
gi|59935686|gb|CB541123.1|CB541123	AT4G22890.2	83.16	95	16	0	300	584	86	180	1e-45	166
gi|59933435|gb|CB280490.1|CB280490	AT4G22890.5	80.56	108	21	0	2	325	215	322	1e-49	191
gi|59933436|gb|CB280491.1|CB280491	AT4G22890.5	64.81	108	36	2	8	331	217	322	8e-33	136
gi|59934701|gb|CB540138.1|CB540138	AT4G22950.1	68.5	127	37	2	164	544	1	124	3e-41	164
gi|59933845|gb|CB539282.1|CB539282	AT4G23100.3	83.18	107	18	0	42	362	339	445	2e-81	201
gi|59934094|gb|CB539531.1|CB539531	AT4G23420.3	77.25	167	38	0	57	557	34	200	2e-70	261
gi|59934091|gb|CB539528.1|CB539528	AT4G23500.1	69.87	156	46	1	13	480	337	491	1e-61	233
gi|59934089|gb|CB539526.1|CB539526	AT4G23630.1	60.47	172	58	1	69	554	9	180	1e-42	169
gi|59935303|gb|CB540740.1|CB540740	AT4G23890.1	40.4	99	53	2	100	396	7	99	5e-12	66.6
gi|59934289|gb|CB539726.1|CB539726	AT4G23980.2	67.8	118	37	1	1	351	503	620	2e-41	163
gi|59934920|gb|CB540357.1|CB540357	AT4G24000.1	37.5	152	95	0	13	468	412	563	6e-33	136
gi|59934053|gb|CB539490.1|CB539490	AT4G24010.1	33.51	185	120	2	7	558	526	708	4e-29	124
gi|59934055|gb|CB539492.1|CB539492	AT4G24010.1	34.51	142	92	1	7	429	526	667	6e-22	99.8
gi|59933480|gb|CB280535.1|CB280535	AT4G24090.1	52.11	142	64	1	3	428	132	269	8e-27	115
gi|59933668|gb|CB539105.1|CB539105	AT4G24090.1	53.61	97	45	0	423	133	209	305	3e-19	90.9
gi|59934379|gb|CB539816.1|CB539816	AT4G24140.1	69.28	166	50	1	2	496	331	496	1e-68	256
gi|59935408|gb|CB540845.1|CB540845	AT4G24190.2	79.84	124	25	0	3	374	651	774	5e-54	207
gi|59934611|gb|CB540048.1|CB540048	AT4G24280.1	92.54	201	15	0	3	605	405	605	6e-91	330
gi|59934620|gb|CB540057.1|CB540057	AT4G24280.1	68.6	207	38	3	62	601	1	207	7e-67	249
gi|59935981|gb|CB541418.1|CB541418	AT4G24330.1	78.05	82	18	0	2	247	396	477	2e-22	100
gi|59935713|gb|CB541150.1|CB541150	AT4G24470.3	46.43	112	49	5	221	553	36	137	8e-12	67
gi|59934003|gb|CB539440.1|CB539440	AT4G24500.3	31.53	111	48	5	13	273	173	279	9e-06	46.6
gi|59933482|gb|CB280537.1|CB280537	AT4G24740.1	70.18	57	17	0	4	174	369	425	2e-18	87.8
gi|59935547|gb|CB540984.1|CB540984	AT4G24770.1	74.84	159	39	1	1	477	166	323	6e-65	243
gi|59936068|gb|CB541505.1|CB541505	AT4G24770.1	36	100	60	2	39	326	4	103	7e-05	42.4
gi|59935991|gb|CB541428.1|CB541428	AT4G24780.2	82.3	113	19	1	128	466	39	150	8e-53	202
gi|59935675|gb|CB541112.1|CB541112	AT4G24780.2	76.36	110	26	0	3	332	299	408	6e-34	139
gi|59935417|gb|CB540854.1|CB540854	AT4G25050.1	56.52	138	53	3	60	473	1	131	7e-28	120
gi|59933454|gb|CB280509.1|CB280509	AT4G25650.2	65.57	61	21	0	6	188	497	557	2e-17	84.3
gi|59934283|gb|CB539720.1|CB539720	AT4G25810.1	78.38	185	40	0	3	557	21	205	6e-86	313
gi|59935720|gb|CB541157.1|CB541157	AT4G26080.1	67.05	173	51	1	3	503	262	434	2e-60	228
gi|59935100|gb|CB540537.1|CB540537	AT4G26100.1	95.45	176	8	0	2	529	127	302	1e-98	355
gi|59934729|gb|CB540166.1|CB540166	AT4G26100.1	94.62	130	7	0	201	590	1	130	2e-68	254
gi|59935896|gb|CB541333.1|CB541333	AT4G26100.1	92.38	105	8	0	2	316	84	188	2e-53	203
gi|59933850|gb|CB539287.1|CB539287	AT4G26510.2	89.86	138	14	0	2	415	332	469	5e-61	230
gi|59933644|gb|CB280699.1|CB280699	AT4G26530.2	84.42	154	23	1	1	459	205	358	7e-69	256
gi|59934843|gb|CB540280.1|CB540280	AT4G26690.1	53.68	95	44	0	167	451	36	130	4e-25	110
gi|59934834|gb|CB540271.1|CB540271	AT4G26840.1	93.41	91	6	0	76	348	4	94	1e-44	176
gi|59933576|gb|CB280631.1|CB280631	AT4G26850.1	74	150	39	0	5	454	250	399	4e-63	236
gi|59933586|gb|CB280641.1|CB280641	AT4G26850.1	53.12	64	25	2	431	616	1	61	0.0002	42.7
gi|59935863|gb|CB541300.1|CB541300	AT4G26965.1	65.22	138	47	1	1	414	4	140	6e-41	163
gi|59934949|gb|CB540386.1|CB540386	AT4G27090.1	83.85	130	21	0	43	432	1	130	7e-57	216
gi|59935300|gb|CB540737.1|CB540737	AT4G27090.1	85.11	94	14	0	39	320	1	94	1e-51	161
gi|59935172|gb|CB540609.1|CB540609	AT4G27130.1	88.5	113	13	0	154	492	1	113	1e-54	209
gi|59935456|gb|CB540893.1|CB540893	AT4G27270.1	87.67	73	9	0	483	265	128	200	1e-33	139
gi|59935017|gb|CB540454.1|CB540454	AT4G27380.1	32.05	156	50	4	66	365	1	156	1e-09	59.3
gi|59936047|gb|CB541484.1|CB541484	AT4G27430.2	37.74	106	46	3	150	461	384	471	8e-05	43.1
gi|59935803|gb|CB541240.1|CB541240	AT4G27440.2	91.62	191	16	0	38	610	211	401	7e-101	363
gi|59935755|gb|CB541192.1|CB541192	AT4G27440.2	92.04	113	9	0	1	339	289	401	1e-57	218
gi|59934871|gb|CB540308.1|CB540308	AT4G27440.2	82.35	119	21	0	12	368	143	261	1e-46	181
gi|59934370|gb|CB539807.1|CB539807	AT4G27440.2	92.45	106	8	0	1	318	193	298	8e-46	178
gi|59933549|gb|CB280604.1|CB280604	AT4G27600.1	68.33	60	19	0	259	438	101	160	4e-17	84
gi|59935436|gb|CB540873.1|CB540873	AT4G27690.1	83.92	143	23	0	182	610	1	143	1e-68	256
gi|59936114|gb|CB541551.1|CB541551	AT4G27700.1	85.71	98	14	0	603	310	120	217	2e-36	148
gi|59935628|gb|CB541065.1|CB541065	AT4G27700.1	65.09	106	24	1	230	547	44	136	3e-32	134
gi|59935893|gb|CB541330.1|CB541330	AT4G27700.1	83.87	62	10	0	1	186	156	217	3e-25	110
gi|59935037|gb|CB540474.1|CB540474	AT4G27800.1	70.62	177	52	0	9	539	171	347	3e-72	267
gi|59934988|gb|CB540425.1|CB540425	AT4G27960.2	95.74	47	2	0	166	306	31	77	5e-22	99.4
gi|59935511|gb|CB540948.1|CB540948	AT4G28200.1	55.56	144	64	0	3	434	479	622	8e-44	172
gi|59935816|gb|CB541253.1|CB541253	AT4G28210.1	63.04	92	34	0	281	556	85	176	2e-30	128
gi|59934440|gb|CB539877.1|CB539877	AT4G28240.1	42.22	90	45	2	68	337	1	83	4e-11	64.3
gi|59935552|gb|CB540989.1|CB540989	AT4G28390.1	72.51	171	31	2	79	543	4	174	6e-65	243
gi|59935509|gb|CB540946.1|CB540946	AT4G28390.1	66.91	139	30	2	76	444	4	142	2e-45	177
gi|59934226|gb|CB539663.1|CB539663	AT4G28390.1	62.31	130	40	1	49	411	2	131	1e-34	142
gi|59934516|gb|CB539953.1|CB539953	AT4G28390.1	61.76	102	23	2	70	327	4	105	7e-26	112
gi|59934581|gb|CB540018.1|CB540018	AT4G28530.1	58.06	31	9	1	5	85	156	186	0.0001	42.7
gi|59934573|gb|CB540010.1|CB540010	AT4G28950.1	89.57	163	14	2	14	499	48	208	9e-79	289
gi|59934952|gb|CB540389.1|CB540389	AT4G29120.1	77.46	142	32	0	2	427	89	230	7e-55	209
gi|59935102|gb|CB540539.1|CB540539	AT4G29160.3	89.47	152	16	0	118	573	1	152	8e-57	216
gi|59934627|gb|CB540064.1|CB540064	AT4G29350.1	77.86	131	29	0	37	429	1	131	4e-58	220
gi|59934635|gb|CB540072.1|CB540072	AT4G29410.2	71.83	142	40	0	3	428	2	143	3e-55	211
gi|59935576|gb|CB541013.1|CB541013	AT4G29480.1	88.89	72	8	0	96	311	50	121	4e-34	140
gi|59936140|gb|CB541577.1|CB541577	AT4G29670.1	56.1	41	15	2	315	202	193	233	4e-05	43.1
gi|59933735|gb|CB539172.1|CB539172	AT4G30210.2	70.37	27	8	0	451	371	685	711	0.0002	42
gi|59934565|gb|CB540002.1|CB540002	AT4G30310.2	74.44	180	46	0	1	540	387	566	2e-71	264
gi|59933837|gb|CB539274.1|CB539274	AT4G30690.1	64.57	127	43	1	125	505	77	201	3e-39	157
gi|59933876|gb|CB539313.1|CB539313	AT4G30690.1	62.81	121	43	1	243	605	77	195	5e-36	147
gi|59934364|gb|CB539801.1|CB539801	AT4G30880.1	29.82	114	71	4	18	356	3	108	1e-08	56.6
gi|59933943|gb|CB539380.1|CB539380	AT4G30930.1	87.78	90	11	0	2	271	159	248	6e-25	110
gi|59936032|gb|CB541469.1|CB541469	AT4G30960.1	58.47	118	42	3	25	360	237	353	3e-29	123
gi|59935548|gb|CB540985.1|CB540985	AT4G31080.2	52	125	58	1	57	425	239	363	2e-29	124
gi|59935098|gb|CB540535.1|CB540535	AT4G31180.2	55.61	187	82	1	8	565	107	293	9e-53	202
gi|59935516|gb|CB540953.1|CB540953	AT4G31210.1	68.29	164	52	0	1	492	1039	1202	2e-64	241
gi|59933645|gb|CB280700.1|CB280700	AT4G31330.1	62.44	213	74	1	1	621	8	220	6e-76	280
gi|59934086|gb|CB539523.1|CB539523	AT4G31340.1	58.52	176	70	1	23	550	242	414	5e-57	217
gi|59934656|gb|CB540093.1|CB540093	AT4G31700.1	93.85	65	4	0	125	319	21	85	2e-37	130
gi|59935607|gb|CB541044.1|CB541044	AT4G31750.1	95.32	171	8	0	2	514	72	242	3e-89	323
gi|59934885|gb|CB540322.1|CB540322	AT4G31750.1	71.79	39	11	0	6	122	253	291	4e-09	57
gi|59935357|gb|CB540794.1|CB540794	AT4G31860.1	78.77	146	30	1	40	474	1	146	5e-66	246
gi|59933528|gb|CB280583.1|CB280583	AT4G31990.4	90.74	54	5	0	51	212	395	448	7e-24	106
gi|59936070|gb|CB541507.1|CB541507	AT4G32190.1	48.6	107	55	0	2	322	407	513	8e-22	98.6
gi|59933802|gb|CB539239.1|CB539239	AT4G32260.1	63.64	77	23	1	134	364	61	132	9e-22	98.6
gi|59934343|gb|CB539780.1|CB539780	AT4G32300.1	84.86	185	28	0	2	556	529	713	2e-93	338
gi|59935441|gb|CB540878.1|CB540878	AT4G32400.1	70.69	116	34	0	174	521	180	295	1e-44	175
gi|59934655|gb|CB540092.1|CB540092	AT4G32480.1	45.65	138	75	0	9	422	102	239	9e-35	142
gi|59934752|gb|CB540189.1|CB540189	AT4G32520.2	89.35	169	18	0	1	507	191	359	8e-89	322
gi|59935149|gb|CB540586.1|CB540586	AT4G32551.2	76.04	192	46	0	2	577	739	930	1e-88	322
gi|59934745|gb|CB540182.1|CB540182	AT4G32551.2	75.86	58	14	0	318	491	22	79	9e-30	101
gi|59933750|gb|CB539187.1|CB539187	AT4G32720.1	44.07	59	27	2	344	171	380	433	7e-05	42.4
gi|59935917|gb|CB541354.1|CB541354	AT4G32960.1	57.02	114	48	1	79	420	15	127	8e-35	142
gi|59935106|gb|CB540543.1|CB540543	AT4G33010.2	88.24	187	22	0	6	566	103	289	3e-94	340
gi|59934158|gb|CB539595.1|CB539595	AT4G33010.2	86.19	181	25	0	5	547	583	763	1e-81	298
gi|59933771|gb|CB539208.1|CB539208	AT4G33110.2	67.57	74	24	0	447	226	276	349	4e-29	123
gi|59934391|gb|CB539828.1|CB539828	AT4G33210.1	79.29	169	35	0	2	508	577	745	4e-73	270
gi|59934117|gb|CB539554.1|CB539554	AT4G33350.1	72.38	105	25	2	63	374	164	265	1e-44	152
gi|59934399|gb|CB539836.1|CB539836	AT4G33350.2	65.19	181	51	3	4	510	11	191	7e-57	216
gi|59934982|gb|CB540419.1|CB540419	AT4G33470.1	58.27	139	49	3	126	515	24	162	2e-39	158
gi|59934029|gb|CB539466.1|CB539466	AT4G33510.2	82.19	146	26	0	148	585	45	190	1e-68	255
gi|59935970|gb|CB541407.1|CB541407	AT4G33510.2	79.44	107	22	0	140	460	45	151	1e-46	182
gi|59934960|gb|CB540397.1|CB540397	AT4G33520.3	58.54	41	17	0	1	123	185	225	2e-07	51.6
gi|59934652|gb|CB540089.1|CB540089	AT4G33790.1	58.54	205	85	0	1	615	246	450	4e-56	214
gi|59934081|gb|CB539518.1|CB539518	AT4G33985.1	64.77	88	25	3	172	423	14	99	8e-24	106
gi|59935864|gb|CB541301.1|CB541301	AT4G33985.1	65.43	81	22	3	172	402	14	92	4e-22	100
gi|59935315|gb|CB540752.1|CB540752	AT4G34040.1	72.38	105	28	1	45	356	554	658	8e-42	166
gi|59933797|gb|CB539234.1|CB539234	AT4G34050.1	85.87	184	26	0	6	557	15	198	7e-92	332
gi|59938508|gb|CB544194.1|CB544194	AT4G34050.2	94.74	19	1	0	2	58	129	147	5e-05	42.7
gi|59936013|gb|CB541450.1|CB541450	AT4G34110.1	72.03	118	33	0	1	354	338	455	5e-49	189
gi|59934284|gb|CB539721.1|CB539721	AT4G34190.1	57.43	148	55	3	13	438	1	146	5e-24	107
gi|59934489|gb|CB539926.1|CB539926	AT4G34450.1	89.35	169	18	0	116	622	1	169	5e-76	280
gi|59935746|gb|CB541183.1|CB541183	AT4G34530.1	60.55	109	29	1	2	286	195	303	7e-29	123
gi|59935040|gb|CB540477.1|CB540477	AT4G34720.1	97.22	72	2	0	91	306	1	72	5e-25	109
gi|59935939|gb|CB541376.1|CB541376	AT4G35090.2	85.14	148	22	0	2	445	193	340	4e-75	276
gi|59934048|gb|CB539485.1|CB539485	AT4G35090.2	92.19	128	10	0	52	435	1	128	5e-67	249
gi|59934353|gb|CB539790.1|CB539790	AT4G35100.2	87.88	165	18	1	50	538	1	165	8e-80	292
gi|59934145|gb|CB539582.1|CB539582	AT4G35250.1	95.05	101	5	0	167	469	113	213	1e-67	206
gi|59935370|gb|CB540807.1|CB540807	AT4G35260.1	82.29	192	34	0	8	583	1	192	6e-89	323
gi|59933817|gb|CB539254.1|CB539254	AT4G35450.5	72.67	161	42	1	3	485	186	344	7e-63	236
gi|59935956|gb|CB541393.1|CB541393	AT4G35580.3	74.49	98	25	0	246	539	1	98	1e-42	169
gi|59935922|gb|CB541359.1|CB541359	AT4G35630.1	85.34	116	17	0	14	361	275	390	3e-55	209
gi|59936069|gb|CB541506.1|CB541506	AT4G35640.1	68.57	105	28	1	137	436	44	148	3e-36	147
gi|59934077|gb|CB539514.1|CB539514	AT4G35770.1	53.29	167	74	3	93	584	16	181	5e-40	160
gi|59934603|gb|CB540040.1|CB540040	AT4G35770.1	51.37	146	67	3	99	527	16	160	6e-31	130
gi|59934872|gb|CB540309.1|CB540309	AT4G35770.3	47.12	104	51	3	93	395	16	118	1e-14	75.5
gi|59935973|gb|CB541410.1|CB541410	AT4G35780.1	89.78	137	14	0	3	413	383	519	9e-68	251
gi|59933461|gb|CB280516.1|CB280516	AT4G35785.2	80.77	104	20	0	124	435	64	167	7e-46	180
gi|59933886|gb|CB539323.1|CB539323	AT4G35830.2	86.67	210	28	0	1	630	268	477	5e-104	373
gi|59934778|gb|CB540215.1|CB540215	AT4G36690.2	29.52	105	73	1	15	329	53	156	9e-06	46.6
gi|59935340|gb|CB540777.1|CB540777	AT4G36780.1	79.14	139	27	2	193	606	16	153	2e-25	112
gi|59935616|gb|CB541053.1|CB541053	AT4G36890.1	67.39	184	49	1	3	521	200	383	2e-69	258
gi|59935309|gb|CB540746.1|CB540746	AT4G36940.1	87.07	147	19	0	2	442	296	442	2e-71	264
gi|59935256|gb|CB540693.1|CB540693	AT4G37000.1	62.5	48	18	0	241	384	46	93	2e-12	68.2
gi|59935044|gb|CB540481.1|CB540481	AT4G37070.2	35.14	111	63	3	154	465	280	388	8e-13	69.7
gi|59933808|gb|CB539245.1|CB539245	AT4G37260.1	71.17	163	35	3	39	494	5	166	1e-62	235
gi|59933803|gb|CB539240.1|CB539240	AT4G37270.1	87.13	101	13	0	1	303	694	794	7e-46	179
gi|59935427|gb|CB540864.1|CB540864	AT4G37370.1	48.17	164	82	2	93	575	29	192	2e-41	165
gi|59935733|gb|CB541170.1|CB541170	AT4G37370.1	47.85	163	82	2	94	573	29	191	6e-41	163
gi|59934124|gb|CB539561.1|CB539561	AT4G37800.1	81.5	173	32	0	91	609	27	199	1e-82	302
gi|59933525|gb|CB280580.1|CB280580	AT4G37800.1	73.02	126	34	0	13	390	168	293	7e-59	222
gi|59933720|gb|CB539157.1|CB539157	AT4G37930.1	95.24	189	9	0	601	35	122	310	5e-103	370
gi|59934200|gb|CB539637.1|CB539637	AT4G37930.1	85.33	150	21	1	34	483	1	149	4e-68	253
gi|59933456|gb|CB280511.1|CB280511	AT4G37930.1	84.21	133	20	1	82	480	1	132	1e-57	218
gi|59938502|gb|CB544188.1|CB544188	AT4G37930.1	90.48	21	2	0	3	65	497	517	2e-05	44.3
gi|59934052|gb|CB539489.1|CB539489	AT4G38020.1	59.71	206	79	2	6	611	103	308	7e-68	253
gi|59934941|gb|CB540378.1|CB540378	AT4G38510.5	87.36	87	11	0	41	301	6	92	4e-74	150
gi|59934563|gb|CB540000.1|CB540000	AT4G38510.5	91.37	139	12	0	98	514	7	145	4e-68	253
gi|59934856|gb|CB540293.1|CB540293	AT4G38970.1	81.11	90	17	0	130	399	217	306	1e-52	156
gi|59934271|gb|CB539708.1|CB539708	AT4G38970.1	87.5	184	23	0	2	553	142	325	6e-92	333
gi|59935974|gb|CB541411.1|CB541411	AT4G38970.2	86.73	113	15	0	12	350	174	286	4e-54	206
gi|59935640|gb|CB541077.1|CB541077	AT4G38970.2	70.71	99	23	4	73	357	12	108	1e-28	121
gi|59935599|gb|CB541036.1|CB541036	AT4G39280.1	90.51	137	13	0	3	413	349	485	2e-71	264
gi|59935721|gb|CB541158.1|CB541158	AT4G39680.2	70.51	156	41	4	1	465	391	542	4e-52	200
gi|59934194|gb|CB539631.1|CB539631	AT4G39690.1	50.91	55	27	0	124	288	70	124	9e-10	58.5
gi|59934346|gb|CB539783.1|CB539783	AT4G39730.1	66.1	59	20	0	3	179	100	158	8e-22	100
gi|59933440|gb|CB280495.1|CB280495	AT4G39800.1	83.9	118	16	2	101	451	305	420	5e-50	193
gi|59935338|gb|CB540775.1|CB540775	AT4G39820.1	85.19	27	4	0	3	83	381	407	6e-09	57.4
gi|59935541|gb|CB540978.1|CB540978	AT4G40030.2	98.55	69	1	0	53	259	28	96	2e-33	137
gi|59934329|gb|CB539766.1|CB539766	AT5G01530.1	88.17	169	20	0	14	520	61	229	1e-86	315
gi|59934384|gb|CB539821.1|CB539821	AT5G01530.1	83.43	181	30	0	4	546	24	204	7e-81	296
gi|59935834|gb|CB541271.1|CB541271	AT5G01530.1	80.77	182	34	1	75	617	12	193	6e-77	283
gi|59935299|gb|CB540736.1|CB540736	AT5G01530.1	80.33	183	35	1	75	620	12	194	2e-76	281
gi|59935828|gb|CB541265.1|CB541265	AT5G01530.1	81.11	180	33	1	62	598	15	194	2e-76	281
gi|59935977|gb|CB541414.1|CB541414	AT5G01530.1	89.31	131	14	0	5	397	109	239	2e-66	247
gi|59935800|gb|CB541237.1|CB541237	AT5G01530.1	79.75	163	32	1	62	547	12	174	5e-66	246
gi|59933805|gb|CB539242.1|CB539242	AT5G01530.1	79.63	162	32	1	52	534	12	173	1e-65	245
gi|59934431|gb|CB539868.1|CB539868	AT5G01530.1	79.63	162	32	1	69	551	12	173	2e-65	245
gi|59933582|gb|CB280637.1|CB280637	AT5G01530.1	77.22	79	18	0	304	540	86	164	3e-49	129
gi|59935310|gb|CB540747.1|CB540747	AT5G01530.1	73.77	122	31	1	75	437	12	133	5e-41	163
gi|59935560|gb|CB540997.1|CB540997	AT5G01530.1	73.77	122	31	1	79	441	12	133	5e-41	163
gi|59934826|gb|CB540263.1|CB540263	AT5G01530.1	74.38	121	30	1	75	434	12	132	8e-41	162
gi|59935033|gb|CB540470.1|CB540470	AT5G01530.1	74.38	121	30	1	84	443	12	132	8e-41	162
gi|59935930|gb|CB541367.1|CB541367	AT5G01530.1	74.04	104	24	3	47	352	12	114	2e-37	150
gi|59934912|gb|CB540349.1|CB540349	AT5G01530.1	71.84	103	28	1	84	389	12	114	6e-31	129
gi|59938506|gb|CB544192.1|CB544192	AT5G01530.1	100	31	0	0	1	93	260	290	1e-12	68.2
gi|59933468|gb|CB280523.1|CB280523	AT5G01600.1	67.16	134	39	1	175	561	30	163	5e-35	144
gi|59934794|gb|CB540231.1|CB540231	AT5G01600.1	77.01	87	20	0	1	261	160	246	3e-34	141
gi|59933543|gb|CB280598.1|CB280598	AT5G01600.1	63.3	109	35	1	197	508	30	138	4e-33	137
gi|59934512|gb|CB539949.1|CB539949	AT5G01600.1	76.19	63	15	0	3	191	193	255	2e-24	107
gi|59938541|gb|CB544227.1|CB544227	AT5G01930.1	64.29	28	10	0	243	160	404	431	1e-05	45.1
gi|59933424|gb|CB280479.1|CB280479	AT5G02120.1	57.02	114	43	3	6	344	2	110	2e-21	98.6
gi|59938761|gb|CB556132.1|CB556132	AT5G02120.1	70.83	24	7	0	1	72	87	110	9e-05	42
gi|59933774|gb|CB539211.1|CB539211	AT5G02230.2	73.49	83	21	1	421	176	198	280	4e-30	126
gi|59935280|gb|CB540717.1|CB540717	AT5G02280.1	86.92	107	14	0	258	578	1	107	2e-51	198
gi|59933819|gb|CB539256.1|CB539256	AT5G02500.1	78.57	140	30	0	1	420	512	651	5e-56	213
gi|59935073|gb|CB540510.1|CB540510	AT5G02770.1	65	80	22	3	141	362	92	171	4e-20	93.2
gi|59934544|gb|CB539981.1|CB539981	AT5G02790.1	70.95	179	52	0	70	606	9	187	4e-76	280
gi|59934696|gb|CB540133.1|CB540133	AT5G02800.1	65.54	148	45	3	177	617	1	143	1e-44	176
gi|59935093|gb|CB540530.1|CB540530	AT5G02960.1	95.31	128	6	0	74	457	1	128	2e-66	247
gi|59935235|gb|CB540672.1|CB540672	AT5G02960.1	74	50	13	0	47	196	93	142	5e-10	59.7
gi|59934615|gb|CB540052.1|CB540052	AT5G03080.1	74.39	164	41	1	45	533	8	171	2e-64	241
gi|59934924|gb|CB540361.1|CB540361	AT5G03170.1	46.51	43	23	0	279	407	37	79	5e-05	43.5
gi|59935791|gb|CB541228.1|CB541228	AT5G03240.3	100	191	0	0	3	575	2	192	2e-103	371
gi|59933855|gb|CB539292.1|CB539292	AT5G03240.3	100	183	0	0	2	550	7	189	1e-98	355
gi|59934361|gb|CB539798.1|CB539798	AT5G03240.3	100	167	0	0	44	544	1	167	3e-89	324
gi|59934317|gb|CB539754.1|CB539754	AT5G03240.3	100	165	0	0	30	524	1	165	3e-88	320
gi|59934044|gb|CB539481.1|CB539481	AT5G03240.3	99.38	162	1	0	25	510	1	162	5e-86	313
gi|59934156|gb|CB539593.1|CB539593	AT5G03240.3	98.5	133	2	0	69	467	1	133	5e-68	253
gi|59933825|gb|CB539262.1|CB539262	AT5G03240.3	97.09	103	3	0	1	309	6	108	8e-51	194
gi|59934884|gb|CB540321.1|CB540321	AT5G03540.2	64.88	168	50	1	2	505	6	164	3e-48	187
gi|59935993|gb|CB541430.1|CB541430	AT5G04390.1	45.56	90	39	1	223	492	99	178	3e-12	68.2
gi|59934050|gb|CB539487.1|CB539487	AT5G04440.1	72.3	213	59	0	5	643	43	255	2e-86	315
gi|59935375|gb|CB540812.1|CB540812	AT5G04490.1	63.64	33	12	0	9	107	67	99	2e-06	47.8
gi|59935273|gb|CB540710.1|CB540710	AT5G05170.1	94.12	170	10	0	1	510	788	957	1e-93	338
gi|59934882|gb|CB540319.1|CB540319	AT5G05200.1	62.42	165	57	2	41	535	1	160	1e-50	195
gi|59935139|gb|CB540576.1|CB540576	AT5G05480.1	73.33	135	36	0	411	7	211	345	7e-58	219
gi|59936037|gb|CB541474.1|CB541474	AT5G05740.3	81.74	115	21	0	1	345	309	423	2e-39	157
gi|59933433|gb|CB280488.1|CB280488	AT5G06060.1	57.59	158	67	0	17	490	4	161	4e-50	193
gi|59933707|gb|CB539144.1|CB539144	AT5G06060.1	50.72	69	30	1	380	174	176	240	4e-15	76.6
gi|59934868|gb|CB540305.1|CB540305	AT5G06290.1	94.38	160	9	0	3	482	114	273	2e-85	311
gi|59934963|gb|CB540400.1|CB540400	AT5G06300.1	81.15	122	23	0	148	513	4	125	5e-46	180
gi|59935418|gb|CB540855.1|CB540855	AT5G06420.2	52.29	109	47	1	340	666	58	161	4e-18	88.2
gi|59935874|gb|CB541311.1|CB541311	AT5G06720.1	72.92	144	39	0	475	44	192	335	3e-68	218
gi|59934554|gb|CB539991.1|CB539991	AT5G07090.1	95.14	185	9	0	39	593	1	185	2e-102	367
gi|59935766|gb|CB541203.1|CB541203	AT5G07090.1	94.48	163	9	0	71	559	1	163	9e-90	325
gi|59933701|gb|CB539138.1|CB539138	AT5G07630.1	59.52	84	34	0	463	212	524	607	1e-12	68.9
gi|59934085|gb|CB539522.1|CB539522	AT5G07910.1	79.63	54	11	0	25	186	208	261	4e-19	91.7
gi|59933510|gb|CB280565.1|CB280565	AT5G07980.1	51.43	70	33	1	289	498	1257	1325	3e-21	70.5
gi|59934722|gb|CB540159.1|CB540159	AT5G08050.1	63.01	146	38	2	107	541	8	138	1e-27	119
gi|59935924|gb|CB541361.1|CB541361	AT5G08170.1	70.77	65	19	0	241	435	7	71	2e-24	107
gi|59934819|gb|CB540256.1|CB540256	AT5G08280.1	80.56	144	28	0	143	574	60	203	5e-59	223
gi|59935555|gb|CB540992.1|CB540992	AT5G08335.1	68.13	91	29	0	79	351	106	196	1e-35	145
gi|59936135|gb|CB541572.1|CB541572	AT5G08410.1	76.32	38	9	0	328	215	145	182	6e-12	65.9
gi|59935379|gb|CB540816.1|CB540816	AT5G08500.1	69.48	154	43	1	84	533	30	183	7e-60	226
gi|59934637|gb|CB540074.1|CB540074	AT5G08520.1	63.93	61	22	0	408	590	1	61	2e-17	85.5
gi|59935193|gb|CB540630.1|CB540630	AT5G08530.1	96.67	120	4	0	1	360	365	484	1e-63	239
gi|59933979|gb|CB539416.1|CB539416	AT5G08530.1	95.45	110	5	0	3	332	375	484	5e-58	220
gi|59934375|gb|CB539812.1|CB539812	AT5G08680.1	69.93	143	37	2	135	557	43	181	2e-43	172
gi|59934125|gb|CB539562.1|CB539562	AT5G08680.1	86.67	45	6	0	6	140	465	509	5e-31	77.8
gi|59933442|gb|CB280497.1|CB280497	AT5G09460.1	36.6	153	84	7	1	453	94	235	9e-06	46.6
gi|59933987|gb|CB539424.1|CB539424	AT5G09810.1	99.07	108	1	0	78	401	1	108	2e-60	227
gi|59934927|gb|CB540364.1|CB540364	AT5G09880.1	78.71	155	27	2	3	464	212	361	5e-63	236
gi|59933491|gb|CB280546.1|CB280546	AT5G09960.1	60.91	110	34	3	72	374	3	112	4e-29	124
gi|59934485|gb|CB539922.1|CB539922	AT5G10980.1	100	126	0	0	3	380	3	128	2e-66	247
gi|59934718|gb|CB540155.1|CB540155	AT5G11160.1	75.31	162	40	0	7	492	27	188	3e-64	241
gi|59935705|gb|CB541142.1|CB541142	AT5G11190.1	69.29	140	38	1	94	513	1	135	3e-42	167
gi|59933820|gb|CB539257.1|CB539257	AT5G11220.1	27.59	87	59	1	426	166	15	97	1e-06	49.3
gi|59934365|gb|CB539802.1|CB539802	AT5G11450.1	52.41	187	77	4	82	609	12	197	3e-43	171
gi|59934859|gb|CB540296.1|CB540296	AT5G11880.1	86.49	148	20	0	59	502	197	344	6e-75	263
gi|59933466|gb|CB280521.1|CB280521	AT5G12300.1	61.69	154	46	4	4	453	69	213	2e-44	174
gi|59934797|gb|CB540234.1|CB540234	AT5G12380.1	54.76	168	75	1	32	532	1	168	5e-50	193
gi|59933511|gb|CB280566.1|CB280566	AT5G13100.1	45.74	94	31	3	76	315	1	88	1e-14	74.7
gi|59934658|gb|CB540095.1|CB540095	AT5G13120.2	84.85	99	15	0	225	521	81	179	1e-38	155
gi|59934576|gb|CB540013.1|CB540013	AT5G13400.1	75.79	190	44	1	1	570	430	617	5e-71	263
gi|59935878|gb|CB541315.1|CB541315	AT5G13420.1	65.33	199	50	3	28	603	1	187	1e-63	239
gi|59934530|gb|CB539967.1|CB539967	AT5G13420.1	85.16	128	19	0	42	425	311	438	3e-58	221
gi|59935318|gb|CB540755.1|CB540755	AT5G13450.1	61.38	145	56	0	14	448	94	238	2e-47	185
gi|59935028|gb|CB540465.1|CB540465	AT5G13470.1	56.52	92	39	1	82	354	68	159	4e-22	100
gi|59934373|gb|CB539810.1|CB539810	AT5G13630.1	90.41	219	21	0	1	657	1066	1284	1e-112	402
gi|59934966|gb|CB540403.1|CB540403	AT5G13630.1	86.49	74	10	0	2	223	1308	1381	1e-34	141
gi|59934707|gb|CB540144.1|CB540144	AT5G13650.2	83.33	102	17	0	5	310	574	675	1e-45	179
gi|59934955|gb|CB540392.1|CB540392	AT5G13810.1	47.62	63	28	3	291	470	23	83	9e-07	49.7
gi|59935953|gb|CB541390.1|CB541390	AT5G13850.1	88.3	94	11	0	144	425	43	136	5e-42	166
gi|59933732|gb|CB539169.1|CB539169	AT5G13870.1	74.12	85	22	0	500	246	208	292	4e-38	154
gi|59935069|gb|CB540506.1|CB540506	AT5G14320.1	73.2	153	38	1	9	458	2	154	1e-59	225
gi|59934660|gb|CB540097.1|CB540097	AT5G14320.1	72.73	154	39	1	9	461	1	154	2e-59	224
gi|59935789|gb|CB541226.1|CB541226	AT5G14320.1	72.73	154	39	1	21	473	1	154	2e-59	225
gi|59934864|gb|CB540301.1|CB540301	AT5G14420.2	46.15	143	61	5	85	483	1	137	5e-18	87
gi|59935124|gb|CB540561.1|CB540561	AT5G14480.1	72.5	160	43	1	132	608	1	160	2e-68	255
gi|59935390|gb|CB540827.1|CB540827	AT5G14670.1	98.71	155	2	0	91	555	1	155	7e-85	309
gi|59935361|gb|CB540798.1|CB540798	AT5G14670.1	98.05	154	3	0	111	572	1	154	3e-84	307
[truncated: 491 more rows]

## Sheet: GO terms LE1+SE2
GO_acc	term_type	Term	queryitem	querytotal	entries
GO:0015979	P	photosynthesis	62	1320	// AT1G55670.1 // AT5G47110.1 // ATCG00080.1 // AT3G50820.1 // AT1G06680.2 // AT2G05100.1 // AT1G30380.1 // AT1G14150.1 // AT4G02770.1 // AT4G09650.1 // AT4G22890.5 // AT3G01440.1 // AT1G06680.1 // AT3G26650.1 // AT1G15820.1 // AT1G29930.1 // AT1G67740.1 // AT5G01530.1 // AT2G20890.1 // AT1G19150.1 // AT3G47470.1 // ATCG00520.1 // AT4G03280.2 // AT4G03280.1 // AT5G11450.1 // AT5G08410.1 // AT1G77…
GO:0019684	P	photosynthesis, light reaction	36	1320	// AT1G55670.1 // AT5G47110.1 // AT3G50820.1 // AT1G64770.1 // AT4G09650.1 // AT4G22890.5 // AT3G01440.1 // AT1G06680.1 // AT1G06680.2 // AT2G20890.1 // ATCG00520.1 // AT4G03280.2 // AT4G03280.1 // AT5G08410.1 // AT5G66570.1 // AT4G04640.1 // AT2G46820.2 // AT3G61470.1 // AT5G64040.2 // AT1G08380.1 // AT4G18370.1 // AT2G34430.1 // AT5G64040.1 // AT4G12800.1 // AT1G79040.1 // AT1G60600.2 // AT4G33…
GO:0009628	P	response to abiotic stimulus	142	1320	// AT4G27430.2 // AT5G03240.3 // AT5G63570.1 // AT1G10760.1 // AT5G46050.1 // AT5G01530.1 // AT3G22840.1 // AT1G19150.1 // AT2G22240.2 // AT3G52930.1 // AT3G08720.2 // AT3G08940.2 // AT2G40140.2 // AT4G34190.1 // AT3G23600.1 // AT3G05700.1 // AT3G02260.1 // AT5G01600.1 // AT4G37270.1 // AT1G72370.2 // AT5G06290.1 // AT1G42970.1 // AT3G43810.1 // AT4G26840.1 // AT4G10340.1 // AT3G11170.1 // AT1G67…
GO:0006091	P	generation of precursor metabolites and energy	54	1320	// AT1G55670.1 // AT4G29480.1 // AT5G47110.1 // AT1G68750.1 // AT3G50820.1 // AT1G06680.2 // AT3G52990.2 // AT5G13450.1 // AT1G64770.1 // AT4G09650.1 // AT4G22890.5 // AT3G01440.1 // AT1G06680.1 // AT3G26650.1 // AT2G20890.1 // AT2G46820.2 // AT3G14940.1 // ATCG00520.1 // AT1G13440.1 // AT4G03280.2 // AT1G12900.1 // AT3G04120.1 // AT5G08410.1 // AT4G26530.2 // AT1G56190.2 // ATCG00470.1 // AT5G66…
GO:0044237	P	cellular metabolic process	510	1320	// AT5G63380.1 // AT4G16430.1 // AT2G38670.1 // AT1G48480.1 // AT2G41940.1 // AT1G10760.1 // AT3G26720.1 // AT5G11190.1 // AT3G47470.1 // AT3G08720.2 // AT5G60600.1 // AT5G60600.3 // AT2G27730.1 // ATCG00150.1 // AT5G08170.1 // AT5G52630.1 // AT2G45240.1 // AT4G18100.1 // AT3G51860.1 // AT4G24190.2 // AT2G34430.1 // AT1G08970.2 // AT1G53520.1 // AT3G11170.1 // AT2G43360.1 // AT3G17390.1 // AT4G32…
GO:0034641	P	cellular nitrogen compound metabolic process	71	1320	// AT3G59760.1 // AT1G55670.1 // AT5G63570.1 // AT4G04955.1 // AT5G17920.2 // AT5G15950.2 // AT2G41290.1 // AT2G38670.1 // AT1G14810.1 // AT1G20780.1 // AT4G39280.1 // AT5G26830.1 // AT4G33010.2 // AT1G74470.1 // AT4G32520.2 // AT4G37000.1 // AT3G42723.1 // AT5G65010.2 // AT1G05010.1 // AT3G01120.1 // AT4G13930.1 // AT4G27430.2 // AT4G38970.2 // AT4G38970.1 // AT3G52930.1 // AT1G58290.1 // AT1G44…
GO:0008152	P	metabolic process	599	1320	// AT5G63380.1 // AT4G16430.1 // AT2G38670.1 // AT1G48480.1 // AT3G16370.1 // AT2G41940.1 // AT1G10760.1 // AT5G06300.1 // AT3G26720.1 // AT5G11190.1 // AT3G47470.1 // AT3G08720.2 // AT1G11910.1 // AT5G60600.1 // AT5G60600.3 // AT2G27730.1 // ATCG00150.1 // AT5G08170.1 // AT5G52630.1 // AT2G45240.1 // AT4G18100.1 // AT3G51860.1 // AT4G24190.2 // AT2G34430.1 // AT1G08970.2 // AT1G53520.1 // AT3G11…
GO:0009987	P	cellular process	647	1320	// AT5G63380.1 // AT4G16430.1 // AT2G38670.1 // AT1G48480.1 // AT2G41940.1 // AT1G10760.1 // AT3G26720.1 // AT5G11190.1 // AT3G47470.1 // AT3G08720.2 // AT5G60600.1 // AT5G60600.3 // AT2G27730.1 // ATCG00150.1 // AT5G08170.1 // AT5G52630.1 // AT2G45240.1 // AT4G18100.1 // AT3G12110.1 // AT3G51860.1 // AT4G24190.2 // AT2G34430.1 // AT1G08970.2 // AT1G53520.1 // AT3G11170.1 // AT1G74670.1 // AT2G43…
GO:0050896	P	response to stimulus	264	1320	// AT4G27430.2 // AT3G12580.1 // AT4G10180.1 // AT3G15360.1 // AT5G51600.1 // AT5G03240.3 // AT5G06720.1 // AT5G43700.1 // AT1G10760.1 // AT5G46050.1 // AT5G01530.1 // AT3G22840.1 // AT2G35940.3 // AT2G26690.1 // AT4G05320.4 // AT3G52930.1 // AT3G08720.2 // AT5G23540.1 // AT5G09810.1 // AT2G40140.2 // AT5G60600.1 // AT3G23600.1 // AT3G05700.1 // AT3G02260.1 // AT1G67090.1 // AT4G18010.1 // AT5G01…
GO:0009416	P	response to light stimulus	65	1320	// AT2G04030.2 // AT3G12580.1 // AT5G38410.3 // AT3G50820.1 // AT4G27430.2 // AT2G36530.1 // AT5G67030.1 // AT2G05100.1 // AT5G03240.3 // AT5G63570.1 // AT4G10180.1 // AT4G25050.1 // AT3G26650.1 // AT5G49730.1 // AT1G15820.1 // AT5G01530.1 // AT2G36750.1 // AT1G19150.1 // AT1G67090.1 // AT2G22240.2 // AT2G46340.1 // AT2G30520.3 // AT1G58290.1 // AT1G51400.1 // AT4G03280.2 // AT4G34190.1 // AT4G03…
GO:0009314	P	response to radiation	65	1320	// AT2G04030.2 // AT3G12580.1 // AT5G38410.3 // AT3G50820.1 // AT4G27430.2 // AT2G36530.1 // AT5G67030.1 // AT2G05100.1 // AT5G03240.3 // AT5G63570.1 // AT4G10180.1 // AT4G25050.1 // AT3G26650.1 // AT5G49730.1 // AT1G15820.1 // AT5G01530.1 // AT2G36750.1 // AT1G19150.1 // AT1G67090.1 // AT2G22240.2 // AT2G46340.1 // AT2G30520.3 // AT1G58290.1 // AT1G51400.1 // AT4G03280.2 // AT4G34190.1 // AT4G03…
GO:0009767	P	photosynthetic electron transport chain	17	1320	// AT1G55670.1 // AT5G66570.1 // AT4G04640.1 // AT4G33520.3 // AT3G50820.1 // AT2G46820.2 // AT4G03280.2 // AT3G16250.1 // AT4G03280.1 // AT5G64040.2 // AT1G64770.1 // AT5G64040.1 // AT4G09650.1 // AT4G22890.5 // AT4G22890.2 // AT2G30950.1 // AT1G60600.2
GO:0009409	P	response to cold	43	1320	// AT2G21660.2 // AT5G02500.1 // AT2G36530.1 // AT3G16460.2 // AT3G01500.3 // AT5G54770.1 // AT4G09650.1 // AT1G67280.1 // AT1G10760.1 // AT3G26650.1 // AT5G20630.1 // AT3G08720.2 // AT2G40140.2 // AT3G22840.1 // AT5G01600.1 // AT5G60410.5 // AT5G06290.1 // AT3G09200.2 // AT4G24280.1 // AT1G23740.1 // AT4G22950.1 // AT1G42970.1 // AT4G24190.2 // AT4G35090.2 // AT1G32060.1 // ATCG00480.1 // AT1G16…
GO:0015977	P	carbon fixation	11	1320	// AT5G38410.3 // AT1G42970.1 // AT3G62410.1 // AT3G55800.1 // ATCG00490.1 // AT2G21170.1 // AT3G26650.1 // AT5G38430.1 // AT5G38420.1 // AT1G67090.1 // AT1G67090.2
GO:0044085	P	cellular component biogenesis	58	1320	// AT1G02780.1 // AT5G27700.1 // AT2G37990.1 // AT1G78580.1 // AT3G03920.1 // AT4G02400.1 // AT4G29410.2 // AT2G37340.1 // AT1G22920.1 // AT3G50820.1 // AT2G20890.1 // AT4G36890.1 // AT5G56090.1 // AT2G33460.1 // AT3G56340.1 // ATCG00520.1 // AT5G05170.1 // AT3G44890.1 // AT2G25430.1 // AT3G61110.1 // AT2G35630.1 // AT1G79040.1 // AT5G56940.1 // AT1G57820.2 // AT1G72370.2 // AT5G47190.1 // AT5G56…
GO:0009266	P	response to temperature stimulus	52	1320	// AT2G04030.2 // AT3G12580.1 // AT5G02500.1 // AT2G36530.1 // AT3G16460.2 // AT3G01500.3 // AT5G54770.1 // AT4G09650.1 // AT1G67280.1 // AT1G10760.1 // AT3G26650.1 // AT5G20630.1 // AT4G26850.1 // AT3G25230.2 // AT2G22240.2 // AT3G08720.2 // AT2G21660.2 // AT2G40140.2 // AT3G04120.1 // AT3G22840.1 // AT5G01600.1 // AT5G60410.5 // AT5G06290.1 // AT3G09200.2 // AT4G24280.1 // AT1G23740.1 // AT4G22…
GO:0006950	P	response to stress	149	1320	// AT3G12580.1 // AT3G15360.1 // AT5G06720.1 // AT3G52560.1 // AT1G10760.1 // AT5G46050.1 // AT5G36930.2 // AT3G52930.1 // AT3G08720.2 // AT5G23540.1 // AT5G09810.1 // AT2G40140.2 // AT5G60600.1 // AT3G23600.1 // AT3G05700.1 // AT5G01600.1 // AT1G72370.2 // AT5G06290.1 // AT3G11050.1 // AT1G42970.1 // AT4G10270.1 // AT4G26840.1 // AT3G11170.1 // AT1G67090.1 // AT1G67090.2 // AT2G27020.1 // AT3G17…
GO:0051186	P	cofactor metabolic process	38	1320	// AT1G55670.1 // AT5G37830.1 // AT1G68750.1 // AT1G60600.2 // AT4G27430.2 // AT1G20780.1 // AT5G63570.1 // AT4G37000.1 // AT4G38970.2 // AT4G38970.1 // AT3G52930.1 // AT1G58290.1 // AT3G54660.1 // AT1G44446.1 // AT5G35790.1 // AT3G59400.1 // AT4G22220.1 // AT2G16710.1 // AT5G49940.1 // AT3G01910.3 // AT1G74470.1 // AT4G29120.1 // AT5G50920.1 // AT1G08520.1 // AT3G44880.1 // AT4G36940.1 // AT2G21…
GO:0055114	P	oxidation reduction	30	1320	// AT1G55670.1 // AT3G50820.1 // AT1G14345.1 // AT1G64770.1 // AT4G09650.1 // AT4G22890.5 // AT4G22890.2 // AT2G46820.2 // AT4G21580.3 // AT4G03280.2 // AT4G03280.1 // AT1G20020.3 // AT5G66190.2 // AT5G66190.1 // AT1G04420.1 // AT5G66570.1 // AT4G04640.1 // AT5G51970.2 // AT5G08530.1 // AT5G64040.2 // AT5G64040.1 // AT4G15093.1 // AT1G60600.2 // AT5G42250.1 // AT4G33520.3 // AT1G32780.1 // AT3G16…
GO:0044271	P	cellular nitrogen compound biosynthetic process	43	1320	// AT3G59760.1 // AT5G17920.2 // AT5G15950.2 // AT2G41290.1 // AT2G38670.1 // AT1G14810.1 // AT1G20780.1 // AT3G02780.1 // AT1G74470.1 // AT5G65010.2 // AT3G01120.1 // AT4G27430.2 // AT1G58290.1 // AT1G44446.1 // AT3G59400.1 // AT4G35630.1 // AT3G02470.4 // AT4G33510.2 // AT3G48560.1 // AT1G08520.1 // AT5G46180.1 // AT4G22570.1 // AT5G54770.1 // AT5G11880.1 // AT2G16570.1 // AT5G50920.1 // AT4G36…
GO:0009791	P	post-embryonic development	62	1320	// AT2G04030.2 // AT4G26690.1 // AT4G21130.1 // AT1G02780.1 // AT1G78580.1 // AT2G17820.1 // AT1G11680.1 // AT4G28210.1 // AT2G02240.1 // AT3G02780.1 // AT5G23940.1 // AT4G10180.1 // AT1G02140.1 // AT1G22920.1 // AT3G04120.1 // AT3G55620.1 // AT2G46340.1 // AT3G16290.1 // AT1G05190.1 // AT1G30970.2 // AT2G26060.1 // AT3G15730.1 // AT5G63420.1 // AT3G02260.1 // AT5G09810.1 // AT4G18010.1 // AT1G70…
GO:0044262	P	cellular carbohydrate metabolic process	44	1320	// AT2G02500.1 // AT4G26690.1 // AT1G12900.1 // AT5G05170.1 // AT1G78580.1 // AT3G52990.2 // AT3G55800.1 // AT1G43670.1 // AT1G07110.1 // AT1G10760.1 // AT3G26650.1 // AT3G26720.1 // AT1G27680.1 // AT3G17940.1 // AT4G36890.1 // AT2G22240.2 // AT4G38970.2 // AT4G38970.1 // AT3G52930.1 // AT1G13440.1 // AT1G76400.1 // AT5G60600.1 // AT5G60600.3 // AT3G04120.1 // AT5G35790.1 // AT4G18010.1 // AT4G26…
GO:0044238	P	primary metabolic process	443	1320	// AT5G63380.1 // AT4G16430.1 // AT2G38670.1 // AT1G48480.1 // AT3G16370.1 // AT2G41940.1 // AT1G10760.1 // AT3G26720.1 // AT5G11190.1 // AT3G08720.2 // AT1G11910.1 // AT5G60600.1 // AT5G60600.3 // ATCG00150.1 // AT5G08170.1 // AT5G52630.1 // AT2G45240.1 // AT4G18100.1 // AT4G24190.2 // AT1G08970.2 // AT1G53520.1 // AT3G11170.1 // AT3G17390.1 // AT4G32300.1 // AT5G61410.2 // AT1G74970.1 // AT5G22…
GO:0044248	P	cellular catabolic process	63	1320	// AT5G37830.1 // AT1G68750.1 // AT4G37000.1 // AT3G52990.2 // AT1G20780.1 // AT5G03240.3 // AT4G33010.2 // AT4G04955.1 // AT3G61790.1 // AT3G26650.1 // AT1G79550.2 // AT4G27960.2 // AT4G38970.2 // AT4G38970.1 // AT3G52930.1 // AT1G13440.1 // AT2G30950.1 // AT3G04120.1 // AT2G26080.1 // AT5G54080.2 // AT3G15580.1 // AT5G35790.1 // AT1G29150.1 // AT5G22000.3 // AT2G02760.1 // AT1G56190.2 // AT5G65…
GO:0010035	P	response to inorganic substance	34	1320	// AT2G04030.2 // AT3G12580.1 // AT4G02380.1 // AT5G63310.1 // AT5G47390.1 // AT5G02790.1 // AT2G22240.2 // AT5G56550.1 // AT3G52930.1 // AT1G65930.1 // AT3G04120.1 // AT5G08680.1 // AT5G01600.1 // AT2G45290.1 // AT2G39450.1 // AT1G20340.1 // AT3G01910.3 // AT3G51860.1 // AT4G35090.2 // AT3G43810.1 // AT4G34050.1 // AT5G40890.2 // AT2G05710.1 // AT2G28190.1 // AT3G18190.1 // AT4G37260.1 // AT2G40…
GO:0009058	P	biosynthetic process	271	1320	// AT5G63380.1 // AT4G16430.1 // AT4G27430.2 // AT1G24360.1 // AT4G29480.1 // AT2G38670.1 // AT5G45720.1 // AT5G27700.1 // AT5G18790.1 // AT2G41940.1 // AT5G62000.3 // AT5G43700.1 // AT4G25050.1 // AT3G16780.1 // AT3G01120.1 // AT5G11190.1 // AT2G22240.2 // AT1G32060.1 // AT3G08720.2 // AT5G48760.2 // AT2G40140.2 // AT5G60600.1 // AT5G60600.3 // AT2G27730.1 // AT1G60600.2 // AT2G04520.1 // AT3G02…
GO:0006066	P	alcohol metabolic process	33	1320	// AT4G26690.1 // AT1G12900.1 // AT3G52990.2 // AT2G02500.1 // AT1G11680.1 // AT2G38670.1 // AT1G43670.1 // AT1G07110.1 // AT3G26650.1 // AT3G26720.1 // AT3G17940.1 // AT2G22240.2 // AT4G38970.2 // AT4G38970.1 // AT3G52930.1 // AT1G13440.1 // AT5G60600.1 // AT5G60600.3 // AT3G04120.1 // AT5G35790.1 // AT4G18010.1 // AT4G26530.2 // AT1G56190.2 // AT1G42970.1 // AT2G21330.1 // AT2G21330.3 // AT3G62…
GO:0015994	P	chlorophyll metabolic process	16	1320	// AT3G01910.3 // AT3G44880.1 // AT4G27430.2 // AT5G50920.1 // AT4G27440.2 // AT1G08520.1 // AT1G44446.1 // AT1G20780.1 // AT3G02780.1 // AT1G74470.1 // AT3G59400.1 // AT4G37000.1 // AT5G54190.2 // AT5G54190.1 // AT5G08280.1 // AT1G58290.1
GO:0005996	P	monosaccharide metabolic process	25	1320	// AT2G02500.1 // AT1G12900.1 // AT3G52990.2 // AT1G43670.1 // AT1G07110.1 // AT3G26650.1 // AT3G17940.1 // AT3G26720.1 // AT4G38970.2 // AT4G38970.1 // AT3G52930.1 // AT1G13440.1 // AT5G60600.1 // AT5G60600.3 // AT3G04120.1 // AT5G35790.1 // AT4G26530.2 // AT1G56190.2 // AT1G42970.1 // AT2G21330.1 // AT2G21330.3 // AT3G62830.2 // AT1G79550.2 // AT4G29120.1 // AT5G59290.2
GO:0022900	P	electron transport chain	18	1320	// AT1G55670.1 // AT5G66570.1 // AT4G04640.1 // AT4G33520.3 // AT3G50820.1 // AT5G08530.1 // AT4G03280.2 // AT3G16250.1 // AT4G03280.1 // AT5G64040.2 // AT1G64770.1 // AT5G64040.1 // AT4G09650.1 // AT4G22890.5 // AT4G22890.2 // AT2G30950.1 // AT1G60600.2 // AT2G46820.2
GO:0010196	P	nonphotochemical quenching	6	1320	// AT4G03280.2 // AT4G03280.1 // AT4G10340.1 // AT1G15820.1 // AT1G44575.1 // AT1G44575.2
GO:0006778	P	porphyrin metabolic process	18	1320	// AT3G01910.3 // AT3G44880.1 // AT4G27430.2 // AT5G50920.1 // AT4G27440.2 // AT1G08520.1 // AT1G44446.1 // AT1G20780.1 // AT5G63570.1 // AT3G02780.1 // AT1G74470.1 // AT3G59400.1 // AT4G37000.1 // AT5G54190.2 // AT5G54190.1 // AT5G08280.1 // AT4G01690.1 // AT1G58290.1
GO:0019318	P	hexose metabolic process	21	1320	// AT4G38970.2 // AT4G29120.1 // AT4G38970.1 // AT3G52930.1 // AT1G13440.1 // AT2G21330.1 // AT3G52990.2 // AT1G42970.1 // AT3G04120.1 // AT1G43670.1 // AT5G35790.1 // AT1G07110.1 // AT4G26530.2 // AT1G79550.2 // AT3G62830.2 // AT3G26650.1 // AT1G56190.2 // AT1G12900.1 // AT3G26720.1 // AT3G17940.1 // AT2G21330.3
GO:0033013	P	tetrapyrrole metabolic process	18	1320	// AT3G01910.3 // AT3G44880.1 // AT4G27430.2 // AT5G50920.1 // AT4G27440.2 // AT1G08520.1 // AT1G44446.1 // AT1G20780.1 // AT5G63570.1 // AT3G02780.1 // AT1G74470.1 // AT3G59400.1 // AT4G37000.1 // AT5G54190.2 // AT5G54190.1 // AT5G08280.1 // AT4G01690.1 // AT1G58290.1
GO:0015995	P	chlorophyll biosynthetic process	13	1320	// AT1G74470.1 // AT4G27430.2 // AT5G50920.1 // AT4G27440.2 // AT1G08520.1 // AT1G44446.1 // AT1G20780.1 // AT3G02780.1 // AT3G59400.1 // AT5G54190.2 // AT5G54190.1 // AT5G08280.1 // AT1G58290.1
GO:0044249	P	cellular biosynthetic process	257	1320	// AT5G63380.1 // AT4G16430.1 // AT4G27430.2 // AT1G24360.1 // AT4G29480.1 // AT2G38670.1 // AT5G45720.1 // AT5G27700.1 // AT5G18790.1 // AT2G41940.1 // AT5G62000.3 // AT5G43700.1 // AT4G25050.1 // AT3G16780.1 // AT3G01120.1 // AT5G11190.1 // AT2G22240.2 // AT3G08720.2 // AT5G48760.2 // AT2G40140.2 // AT5G60600.1 // AT5G60600.3 // AT2G27730.1 // AT1G60600.2 // AT2G26560.1 // AT3G02470.4 // AT2G01…
GO:0006779	P	porphyrin biosynthetic process	15	1320	// AT1G74470.1 // AT4G27430.2 // AT5G50920.1 // AT4G27440.2 // AT1G08520.1 // AT1G44446.1 // AT1G20780.1 // AT5G63570.1 // AT3G02780.1 // AT3G59400.1 // AT5G54190.2 // AT5G54190.1 // AT5G08280.1 // AT4G01690.1 // AT1G58290.1
GO:0010218	P	response to far red light	14	1320	// AT5G38410.3 // AT5G38430.1 // AT2G05100.1 // AT1G19150.1 // AT3G27690.1 // AT3G08940.2 // AT4G10340.1 // AT1G67090.2 // AT3G54890.4 // AT5G01530.1 // AT2G46340.1 // AT5G38420.1 // AT3G54890.1 // AT1G67090.1
GO:0042221	P	response to chemical stimulus	127	1320	// AT4G35770.1 // AT3G15360.1 // AT5G06720.1 // AT5G43700.1 // AT5G46050.1 // AT2G35940.3 // AT2G26690.1 // AT4G05320.4 // AT3G52930.1 // AT3G32980.1 // AT2G40140.2 // AT5G60600.1 // AT5G60600.3 // AT3G02260.1 // AT4G18010.1 // AT5G01600.1 // AT4G37270.1 // AT2G45290.1 // AT3G11050.1 // AT2G25490.1 // AT2G36830.1 // AT3G51860.1 // AT1G42970.1 // AT3G43810.1 // AT2G06010.1 // AT4G37260.1 // AT1G19…
GO:0010114	P	response to red light	16	1320	// AT5G38410.3 // AT2G21150.1 // AT5G38430.1 // AT2G05100.1 // AT1G19150.1 // AT3G27690.1 // AT3G08940.2 // AT4G10340.1 // AT1G67090.2 // AT3G54890.4 // AT5G01530.1 // AT2G46340.1 // AT5G38420.1 // AT3G54890.1 // AT1G67090.1 // AT5G67030.1
GO:0042440	P	pigment metabolic process	21	1320	// AT4G22570.1 // AT5G67030.1 // AT3G44880.1 // AT4G27430.2 // AT5G50920.1 // AT4G27440.2 // AT1G08520.1 // AT1G44446.1 // AT1G20780.1 // AT5G17230.2 // AT1G58290.1 // AT3G02780.1 // AT1G74470.1 // AT3G59400.1 // AT4G37000.1 // AT5G54190.2 // AT5G54190.1 // AT5G08280.1 // AT3G10230.2 // AT2G16570.1 // AT5G54160.1
GO:0018130	P	heterocycle biosynthetic process	20	1320	// AT4G22570.1 // AT5G54770.1 // AT1G74470.1 // AT4G27430.2 // AT5G50920.1 // AT4G27440.2 // AT3G59400.1 // AT1G08520.1 // AT1G44446.1 // AT1G20780.1 // AT5G63570.1 // AT4G01690.1 // AT1G58290.1 // AT3G02780.1 // AT5G46180.1 // AT5G54190.2 // AT5G54190.1 // AT5G08280.1 // AT2G43360.1 // AT1G31860.1
GO:0009637	P	response to blue light	15	1320	// AT5G38410.3 // AT2G30520.3 // AT2G21150.1 // AT5G38430.1 // AT2G05100.1 // AT3G27690.1 // AT3G08940.2 // AT4G10340.1 // AT1G67090.2 // AT3G54890.4 // AT5G01530.1 // AT1G19150.1 // AT5G38420.1 // AT3G54890.1 // AT1G67090.1
GO:0046148	P	pigment biosynthetic process	19	1320	// AT4G22570.1 // AT5G67030.1 // AT1G74470.1 // AT4G27430.2 // AT5G50920.1 // AT4G27440.2 // AT1G08520.1 // AT1G44446.1 // AT1G20780.1 // AT5G17230.2 // AT1G58290.1 // AT3G02780.1 // AT3G59400.1 // AT2G16570.1 // AT5G54190.2 // AT5G54190.1 // AT5G08280.1 // AT3G10230.2 // AT5G54160.1
GO:0042180	P	cellular ketone metabolic process	66	1320	// AT3G59760.1 // AT5G63380.1 // AT5G67030.1 // AT5G17920.2 // AT1G24360.1 // AT2G02500.1 // AT2G26560.1 // AT1G63710.1 // AT1G14810.1 // AT1G20780.1 // AT5G58330.2 // AT4G39280.1 // AT1G55020.1 // AT5G26830.1 // AT4G33010.2 // AT4G32520.2 // AT3G42723.1 // AT5G65010.2 // AT1G05010.1 // AT3G01120.1 // AT4G13930.1 // AT5G66060.1 // AT1G13440.1 // AT5G60600.1 // AT4G33790.1 // AT5G60600.3 // AT3G04…
GO:0033014	P	tetrapyrrole biosynthetic process	15	1320	// AT1G74470.1 // AT4G27430.2 // AT5G50920.1 // AT4G27440.2 // AT1G08520.1 // AT1G44446.1 // AT1G20780.1 // AT5G63570.1 // AT3G02780.1 // AT3G59400.1 // AT5G54190.2 // AT5G54190.1 // AT5G08280.1 // AT4G01690.1 // AT1G58290.1
GO:0006007	P	glucose catabolic process	16	1320	// AT4G38970.2 // AT4G29120.1 // AT4G38970.1 // AT3G52930.1 // AT1G13440.1 // AT2G21330.1 // AT3G52990.2 // AT1G42970.1 // AT3G04120.1 // AT5G35790.1 // AT4G26530.2 // AT1G79550.2 // AT3G26650.1 // AT1G56190.2 // AT1G12900.1 // AT2G21330.3
GO:0046483	P	heterocycle metabolic process	42	1320	// AT4G29480.1 // AT5G63570.1 // AT4G27430.2 // AT5G13450.1 // AT1G20780.1 // AT5G04490.1 // AT5G14420.2 // AT3G02780.1 // AT4G37000.1 // AT5G54770.1 // AT5G66060.1 // AT3G01910.3 // AT1G66520.1 // AT3G63410.1 // AT1G58290.1 // AT1G44446.1 // AT4G34050.1 // AT3G59400.1 // AT4G34050.2 // ATCG00150.1 // ATCG00470.1 // AT5G46180.1 // AT5G54160.1 // AT4G22570.1 // AT4G04640.1 // AT1G74470.1 // AT2G16…
GO:0022613	P	ribonucleoprotein complex biogenesis	29	1320	// AT1G02780.1 // AT5G27700.1 // AT2G37990.1 // AT3G03920.1 // AT4G02400.1 // AT4G29410.2 // AT2G37340.1 // AT3G56340.1 // AT5G56710.1 // AT3G61110.1 // AT3G17170.1 // AT1G72370.2 // AT5G47190.1 // AT5G20160.1 // AT2G20450.1 // AT4G18100.1 // AT5G20290.1 // AT4G27090.1 // AT5G64670.1 // AT3G44890.1 // AT3G10950.1 // AT3G63140.1 // AT4G21130.1 // AT1G32990.1 // AT5G56940.1 // AT3G59540.1 // AT1G09…
GO:0019320	P	hexose catabolic process	16	1320	// AT4G38970.2 // AT4G29120.1 // AT4G38970.1 // AT3G52930.1 // AT1G13440.1 // AT2G21330.1 // AT3G52990.2 // AT1G42970.1 // AT3G04120.1 // AT5G35790.1 // AT4G26530.2 // AT1G79550.2 // AT3G26650.1 // AT1G56190.2 // AT1G12900.1 // AT2G21330.3
GO:0046365	P	monosaccharide catabolic process	16	1320	// AT4G38970.2 // AT4G29120.1 // AT4G38970.1 // AT3G52930.1 // AT1G13440.1 // AT2G21330.1 // AT3G52990.2 // AT1G42970.1 // AT3G04120.1 // AT5G35790.1 // AT4G26530.2 // AT1G79550.2 // AT3G26650.1 // AT1G56190.2 // AT1G12900.1 // AT2G21330.3
GO:0043436	P	oxoacid metabolic process	64	1320	// AT3G59760.1 // AT5G63380.1 // AT5G67030.1 // AT5G17920.2 // AT1G24360.1 // AT2G02500.1 // AT2G26560.1 // AT1G63710.1 // AT1G14810.1 // AT1G20780.1 // AT5G58330.2 // AT4G39280.1 // AT1G55020.1 // AT5G26830.1 // AT4G33010.2 // AT4G32520.2 // AT3G42723.1 // AT5G65010.2 // AT1G05010.1 // AT3G01120.1 // AT4G13930.1 // AT5G66060.1 // AT1G13440.1 // AT5G60600.1 // AT4G33790.1 // AT5G60600.3 // AT3G04…
GO:0019752	P	carboxylic acid metabolic process	64	1320	// AT3G59760.1 // AT5G63380.1 // AT5G67030.1 // AT5G17920.2 // AT1G24360.1 // AT2G02500.1 // AT2G26560.1 // AT1G63710.1 // AT1G14810.1 // AT1G20780.1 // AT5G58330.2 // AT4G39280.1 // AT1G55020.1 // AT5G26830.1 // AT4G33010.2 // AT4G32520.2 // AT3G42723.1 // AT5G65010.2 // AT1G05010.1 // AT3G01120.1 // AT4G13930.1 // AT5G66060.1 // AT1G13440.1 // AT5G60600.1 // AT4G33790.1 // AT5G60600.3 // AT3G04…
GO:0006082	P	organic acid metabolic process	64	1320	// AT3G59760.1 // AT5G63380.1 // AT5G67030.1 // AT5G17920.2 // AT1G24360.1 // AT2G02500.1 // AT2G26560.1 // AT1G63710.1 // AT1G14810.1 // AT1G20780.1 // AT5G58330.2 // AT4G39280.1 // AT1G55020.1 // AT5G26830.1 // AT4G33010.2 // AT4G32520.2 // AT3G42723.1 // AT5G65010.2 // AT1G05010.1 // AT3G01120.1 // AT4G13930.1 // AT5G66060.1 // AT1G13440.1 // AT5G60600.1 // AT4G33790.1 // AT5G60600.3 // AT3G04…
GO:0009773	P	photosynthetic electron transport in photosystem I	9	1320	// AT1G55670.1 // AT2G46820.2 // AT3G16250.1 // AT5G64040.2 // AT1G64770.1 // AT5G64040.1 // AT4G09650.1 // AT4G22890.5 // AT4G22890.2
GO:0042254	P	ribosome biogenesis	28	1320	// AT1G02780.1 // AT5G27700.1 // AT2G37990.1 // AT3G03920.1 // AT4G02400.1 // AT4G29410.2 // AT3G56340.1 // AT5G56710.1 // AT3G61110.1 // AT3G17170.1 // AT1G72370.2 // AT5G47190.1 // AT5G20160.1 // AT2G20450.1 // AT4G18100.1 // AT5G20290.1 // AT4G27090.1 // AT5G64670.1 // AT3G44890.1 // AT3G10950.1 // AT3G63140.1 // AT4G21130.1 // AT1G32990.1 // AT5G56940.1 // AT3G59540.1 // AT1G09340.1 // AT2G34…
GO:0019685	P	photosynthesis, dark reaction	6	1320	// AT3G53920.1 // AT1G42970.1 // AT3G62410.1 // AT3G55800.1 // AT2G21170.1 // AT3G26650.1
GO:0006006	P	glucose metabolic process	16	1320	// AT4G38970.2 // AT4G29120.1 // AT4G38970.1 // AT3G52930.1 // AT1G13440.1 // AT2G21330.1 // AT3G52990.2 // AT1G42970.1 // AT3G04120.1 // AT5G35790.1 // AT4G26530.2 // AT1G79550.2 // AT3G26650.1 // AT1G56190.2 // AT1G12900.1 // AT2G21330.3
GO:0046164	P	alcohol catabolic process	16	1320	// AT4G38970.2 // AT4G29120.1 // AT4G38970.1 // AT3G52930.1 // AT1G13440.1 // AT2G21330.1 // AT3G52990.2 // AT1G42970.1 // AT3G04120.1 // AT5G35790.1 // AT4G26530.2 // AT1G79550.2 // AT3G26650.1 // AT1G56190.2 // AT1G12900.1 // AT2G21330.3
GO:0009639	P	response to red or far red light	25	1320	// AT2G04030.2 // AT5G38410.3 // AT5G67030.1 // AT2G05100.1 // AT5G63310.1 // AT4G10180.1 // AT1G22920.1 // AT5G01530.1 // AT2G46340.1 // AT1G19150.1 // AT3G02260.1 // AT1G67090.1 // AT3G08940.2 // AT1G26830.1 // AT2G21150.1 // AT3G43810.1 // AT4G10340.1 // AT1G73590.1 // AT1G67090.2 // AT1G06040.1 // AT5G38430.1 // AT3G27690.1 // AT3G54890.4 // AT5G38420.1 // AT3G54890.1
GO:0009765	P	photosynthesis, light harvesting	9	1320	// AT5G47110.1 // ATCG00080.1 // AT3G61470.1 // AT1G08380.1 // AT4G18370.1 // AT2G34430.1 // AT3G54890.4 // AT2G34420.1 // AT3G54890.1
GO:0044267	P	cellular protein metabolic process	185	1320	// AT5G27700.1 // AT4G30930.1 // AT1G48480.1 // AT5G18790.1 // AT5G03240.3 // AT5G59300.1 // AT5G43700.1 // AT4G03390.1 // AT3G08720.2 // AT5G48760.2 // AT4G05320.4 // AT3G55050.2 // AT5G22000.3 // AT1G72370.2 // AT3G10950.1 // AT2G20450.1 // AT4G18100.1 // AT3G47370.3 // AT3G04840.1 // AT1G79620.1 // AT4G27800.1 // AT4G26840.1 // AT3G44110.2 // AT2G16485.1 // ATCG00810.1 // AT2G27020.1 // AT1G67…
GO:0006810	P	transport	110	1320	// AT4G29480.1 // AT4G11440.1 // AT1G16240.3 // AT3G06540.1 // AT1G05520.1 // AT3G02260.1 // AT1G72750.1 // AT5G01600.1 // AT5G16880.2 // AT4G04640.1 // AT2G36830.1 // AT3G51860.1 // AT4G16380.1 // AT4G24190.2 // AT4G30880.1 // AT2G39450.1 // AT5G07630.1 // AT1G20260.1 // AT3G16240.1 // AT2G29530.2 // AT5G28750.1 // AT1G08820.2 // AT2G27600.1 // AT2G34190.1 // AT2G06530.1 // AT4G27690.1 // AT5G59…
GO:0051234	P	establishment of localization	110	1320	// AT4G29480.1 // AT4G11440.1 // AT1G16240.3 // AT3G06540.1 // AT1G05520.1 // AT3G02260.1 // AT1G72750.1 // AT5G01600.1 // AT5G16880.2 // AT4G04640.1 // AT2G36830.1 // AT3G51860.1 // AT4G16380.1 // AT4G24190.2 // AT4G30880.1 // AT2G39450.1 // AT5G07630.1 // AT1G20260.1 // AT3G16240.1 // AT2G29530.2 // AT5G28750.1 // AT1G08820.2 // AT2G27600.1 // AT2G34190.1 // AT2G06530.1 // AT4G27690.1 // AT5G59…
GO:0006519	P	cellular amino acid and derivative metabolic process	52	1320	// AT3G59760.1 // AT5G37830.1 // AT5G17920.2 // AT5G15950.2 // AT4G30210.2 // AT2G38670.1 // AT1G14810.1 // AT4G39280.1 // AT5G26830.1 // AT4G33010.2 // AT1G12840.1 // AT4G32520.2 // AT3G42723.1 // AT5G65010.2 // AT1G05010.1 // AT3G01120.1 // AT4G13930.1 // AT5G66060.1 // AT3G54660.1 // AT2G26080.1 // AT5G54080.2 // AT1G58170.1 // AT5G35630.3 // AT4G35630.1 // AT3G02470.4 // AT4G33510.2 // AT1G65…
GO:0044265	P	cellular macromolecule catabolic process	40	1320	// AT1G12900.1 // AT3G52990.2 // AT5G03240.3 // AT1G10760.1 // AT3G26650.1 // AT4G27960.2 // AT4G38970.2 // AT4G38970.1 // AT3G52930.1 // AT1G13440.1 // AT2G30950.1 // AT3G04120.1 // AT3G61790.1 // AT5G35790.1 // AT1G29150.1 // AT5G22000.3 // AT2G02760.1 // AT1G56190.2 // AT1G79550.2 // AT1G09100.1 // AT1G26830.1 // AT2G25490.1 // AT1G42970.1 // AT5G23540.1 // AT2G21330.1 // AT2G30110.1 // AT5G59…
GO:0051179	P	localization	112	1320	// AT4G29480.1 // AT4G11440.1 // AT1G16240.3 // AT3G06540.1 // AT1G05520.1 // AT3G02260.1 // AT1G72750.1 // AT5G01600.1 // AT5G16880.2 // AT4G04640.1 // AT2G36830.1 // AT3G51860.1 // AT4G16380.1 // AT4G24190.2 // AT4G30880.1 // AT2G39450.1 // AT5G07630.1 // AT1G20260.1 // AT3G16240.1 // AT2G29530.2 // AT5G28750.1 // AT1G08820.2 // AT2G27600.1 // AT2G34190.1 // AT2G06530.1 // AT3G54220.1 // AT4G27…
GO:0005975	P	carbohydrate metabolic process	61	1320	// AT4G26690.1 // AT1G12900.1 // AT4G23500.1 // AT5G05170.1 // AT2G02500.1 // AT4G16710.2 // AT3G52990.2 // AT5G58330.2 // AT5G58330.1 // AT1G43670.1 // AT1G07110.1 // AT2G21170.1 // AT1G67280.1 // AT1G10760.1 // AT3G26650.1 // AT5G47780.1 // AT3G26720.1 // AT1G27680.1 // AT3G17940.1 // AT4G36890.1 // AT2G22240.2 // AT4G38970.2 // AT4G38970.1 // AT3G52930.1 // AT1G13440.1 // AT1G76400.1 // AT5G60…
GO:0010876	P	lipid localization	8	1320	// AT3G08770.1 // AT5G07630.1 // AT5G59310.1 // AT4G12480.1 // AT2G45180.1 // AT4G30880.1 // AT1G19800.1 // AT1G27950.1
GO:0019253	P	reductive pentose-phosphate cycle	5	1320	// AT2G21170.1 // AT1G42970.1 // AT3G62410.1 // AT3G55800.1 // AT3G26650.1
GO:0051188	P	cofactor biosynthetic process	22	1320	// AT4G27430.2 // AT1G20780.1 // AT5G63570.1 // AT3G63410.1 // AT1G58290.1 // AT1G44446.1 // AT3G59400.1 // AT4G22220.1 // AT2G16710.1 // AT5G49940.1 // AT1G74470.1 // AT5G50920.1 // AT1G08520.1 // AT4G36940.1 // AT5G08280.1 // AT1G60600.2 // AT4G27440.2 // AT3G02780.1 // AT1G17050.1 // AT5G54190.2 // AT5G54190.1 // AT4G01690.1
GO:0055086	P	nucleobase, nucleoside and nucleotide metabolic process	24	1320	// AT1G55670.1 // AT4G29480.1 // AT5G13450.1 // AT4G38970.2 // AT1G66520.1 // AT4G38970.1 // AT3G52930.1 // AT5G35790.1 // ATCG00150.1 // AT4G22570.1 // AT4G04640.1 // AT2G16570.1 // AT4G36940.1 // ATCG00470.1 // AT3G17810.1 // ATCG00480.1 // AT2G21330.1 // AT4G01850.2 // AT3G17390.1 // AT1G20260.1 // AT3G55010.2 // AT2G21330.3 // AT4G29120.1 // AT2G33040.1
GO:0044106	P	cellular amine metabolic process	37	1320	// AT3G59760.1 // AT5G17920.2 // AT5G15950.2 // AT2G38670.1 // AT1G14810.1 // AT4G39280.1 // AT5G26830.1 // AT4G33010.2 // AT4G32520.2 // AT3G42723.1 // AT5G65010.2 // AT1G05010.1 // AT3G01120.1 // AT4G13930.1 // AT2G26080.1 // AT5G54080.2 // AT5G35630.3 // AT4G35630.1 // AT3G02470.4 // AT4G33510.2 // AT1G65840.1 // AT5G08170.1 // AT5G46180.1 // AT5G11880.1 // AT2G45300.1 // AT4G37930.1 // AT4G01…
GO:0019538	P	protein metabolic process	202	1320	// AT5G27700.1 // AT1G05840.1 // AT4G30930.1 // AT1G48480.1 // AT5G18790.1 // AT5G03240.3 // AT5G59300.1 // AT5G43700.1 // AT4G03390.1 // AT3G08720.2 // AT4G02630.1 // AT4G05320.4 // AT3G55050.2 // AT5G22000.3 // AT1G72370.2 // AT5G22860.1 // AT3G10950.1 // AT2G20450.1 // AT4G18100.1 // AT3G47370.3 // AT3G04840.1 // AT1G79620.1 // AT4G27800.1 // AT4G26840.1 // AT3G44110.2 // AT2G16485.1 // ATCG00…
GO:0010038	P	response to metal ion	25	1320	// AT5G47390.1 // AT5G02790.1 // AT5G56550.1 // AT3G52930.1 // AT1G65930.1 // AT5G08680.1 // AT5G01600.1 // AT2G45290.1 // AT2G39450.1 // AT1G20340.1 // AT3G51860.1 // AT3G43810.1 // AT4G34050.1 // AT2G05710.1 // AT2G28190.1 // AT3G18190.1 // AT4G37260.1 // AT2G40300.1 // AT5G13420.1 // AT2G45030.1 // AT2G32240.1 // AT5G67330.1 // AT5G24770.2 // AT5G19140.1 // AT1G04410.1
GO:0044275	P	cellular carbohydrate catabolic process	17	1320	// AT4G38970.2 // AT4G29120.1 // AT4G38970.1 // AT3G52930.1 // AT1G13440.1 // AT2G21330.1 // AT3G52990.2 // AT1G42970.1 // AT3G04120.1 // AT5G35790.1 // AT4G26530.2 // AT1G79550.2 // AT1G10760.1 // AT3G26650.1 // AT1G56190.2 // AT1G12900.1 // AT2G21330.3
GO:0016052	P	carbohydrate catabolic process	17	1320	// AT4G38970.2 // AT4G29120.1 // AT4G38970.1 // AT3G52930.1 // AT1G13440.1 // AT2G21330.1 // AT3G52990.2 // AT1G42970.1 // AT3G04120.1 // AT5G35790.1 // AT4G26530.2 // AT1G79550.2 // AT1G10760.1 // AT3G26650.1 // AT1G56190.2 // AT1G12900.1 // AT2G21330.3
GO:0006412	P	translation	86	1320	// AT5G27700.1 // AT4G30930.1 // AT5G43700.1 // AT3G08720.2 // AT5G48760.2 // AT1G72370.2 // AT3G10950.1 // AT2G20450.1 // AT4G18100.1 // AT3G47370.3 // ATCG00810.1 // AT1G67430.1 // AT5G14320.1 // AT4G31180.2 // AT1G74970.1 // AT3G17170.1 // AT2G34480.1 // AT3G52580.1 // AT5G07090.1 // AT4G39280.1 // AT3G63490.2 // AT3G56340.1 // AT1G27400.1 // AT1G18540.1 // AT1G20340.1 // AT1G14320.1 // AT4G09…
GO:0033036	P	macromolecule localization	37	1320	// AT3G54220.1 // AT1G62020.1 // AT4G27690.1 // AT5G59840.1 // AT5G17670.1 // AT1G21900.1 // AT5G50460.1 // AT1G19800.1 // AT3G06540.1 // AT5G53530.1 // AT2G20890.1 // AT3G08770.1 // AT1G07140.1 // AT5G63640.1 // AT4G26850.1 // AT1G72750.1 // AT5G16880.2 // AT4G16143.2 // AT2G21660.2 // AT5G62050.1 // AT2G19080.1 // AT5G50920.1 // AT4G24190.2 // AT5G59310.1 // AT2G34250.2 // AT4G30880.1 // AT4G12…
GO:0006740	P	NADPH regeneration	8	1320	// AT1G55670.1 // AT4G38970.2 // AT4G38970.1 // AT3G52930.1 // AT2G21330.1 // AT5G35790.1 // AT2G21330.3 // AT4G29120.1
GO:0006753	P	nucleoside phosphate metabolic process	20	1320	// AT1G55670.1 // AT4G38970.2 // AT1G66520.1 // AT4G38970.1 // AT3G52930.1 // AT2G21330.1 // AT4G29480.1 // AT3G17810.1 // ATCG00470.1 // AT1G20260.1 // AT4G36940.1 // AT4G04640.1 // ATCG00480.1 // AT5G35790.1 // AT2G21330.3 // AT4G29120.1 // AT2G33040.1 // ATCG00150.1 // AT3G55010.2 // AT5G13450.1
GO:0009117	P	nucleotide metabolic process	20	1320	// AT1G55670.1 // AT4G38970.2 // AT1G66520.1 // AT4G38970.1 // AT3G52930.1 // AT2G21330.1 // AT4G29480.1 // AT3G17810.1 // ATCG00470.1 // AT1G20260.1 // AT4G36940.1 // AT4G04640.1 // ATCG00480.1 // AT5G35790.1 // AT2G21330.3 // AT4G29120.1 // AT2G33040.1 // ATCG00150.1 // AT3G55010.2 // AT5G13450.1
GO:0046394	P	carboxylic acid biosynthetic process	34	1320	// AT3G59760.1 // AT5G63380.1 // AT5G67030.1 // AT5G17920.2 // AT1G24360.1 // AT2G26560.1 // AT1G14810.1 // AT1G20780.1 // AT4G25050.1 // AT5G65010.2 // AT3G01120.1 // AT4G33790.1 // AT1G20510.2 // AT4G26850.1 // AT4G35630.1 // AT4G33510.2 // AT3G48560.1 // AT5G46180.1 // AT1G55020.1 // AT5G11880.1 // AT2G45300.1 // AT5G25900.1 // AT4G01850.2 // AT3G45140.1 // AT2G33150.1 // AT3G11170.1 // AT2G47…
GO:0016053	P	organic acid biosynthetic process	34	1320	// AT3G59760.1 // AT5G63380.1 // AT5G67030.1 // AT5G17920.2 // AT1G24360.1 // AT2G26560.1 // AT1G14810.1 // AT1G20780.1 // AT4G25050.1 // AT5G65010.2 // AT3G01120.1 // AT4G33790.1 // AT1G20510.2 // AT4G26850.1 // AT4G35630.1 // AT4G33510.2 // AT3G48560.1 // AT5G46180.1 // AT1G55020.1 // AT5G11880.1 // AT2G45300.1 // AT5G25900.1 // AT4G01850.2 // AT3G45140.1 // AT2G33150.1 // AT3G11170.1 // AT2G47…
GO:0022607	P	cellular component assembly	25	1320	// AT3G50820.1 // AT2G37340.1 // AT1G22920.1 // AT2G20890.1 // AT5G56090.1 // AT2G33460.1 // ATCG00520.1 // AT2G25430.1 // AT2G35630.1 // AT1G57820.2 // AT1G72370.2 // AT5G18700.1 // AT5G66570.1 // AT5G62050.1 // AT1G74880.1 // AT4G40030.2 // AT5G10980.1 // AT2G16485.1 // AT3G23990.1 // AT5G51600.1 // AT3G53920.1 // AT3G60370.1 // AT5G39210.1 // AT1G79040.1 // AT2G19070.1
GO:0006739	P	NADP metabolic process	8	1320	// AT1G55670.1 // AT4G38970.2 // AT4G38970.1 // AT3G52930.1 // AT2G21330.1 // AT5G35790.1 // AT2G21330.3 // AT4G29120.1
GO:0010207	P	photosystem II assembly	5	1320	// AT1G79040.1 // AT2G20890.1 // AT3G50820.1 // AT5G66570.1 // AT3G60370.1
GO:0009308	P	amine metabolic process	39	1320	// AT3G59760.1 // AT5G17920.2 // AT5G15950.2 // AT2G38670.1 // AT1G14810.1 // AT4G39280.1 // AT5G26830.1 // AT5G14420.2 // AT4G33010.2 // AT4G32520.2 // AT3G42723.1 // AT5G65010.2 // AT1G05010.1 // AT3G01120.1 // AT4G13930.1 // AT5G66060.1 // AT2G26080.1 // AT5G54080.2 // AT5G35630.3 // AT4G35630.1 // AT3G02470.4 // AT4G33510.2 // AT1G65840.1 // AT5G08170.1 // AT5G46180.1 // AT5G11880.1 // AT2G45…
GO:0006470	P	protein amino acid dephosphorylation	12	1320	// AT5G66570.1 // AT3G16560.1 // AT3G50820.1 // AT5G53140.1 // AT3G52180.2 // AT4G27800.1 // AT4G31860.1 // AT3G55050.2 // AT2G25070.1 // AT1G17720.2 // AT4G26080.1 // AT4G31750.1
GO:0044260	P	cellular macromolecule metabolic process	296	1320	// AT4G16430.1 // AT5G14480.1 // AT5G27700.1 // AT4G30930.1 // AT4G10180.1 // AT5G45720.1 // AT1G48480.1 // AT5G18790.1 // AT4G36690.2 // AT2G41940.1 // AT5G59300.1 // AT5G43700.1 // AT1G10760.1 // AT3G20410.1 // AT2G02760.1 // AT5G11190.1 // AT3G52930.1 // AT3G08720.2 // AT5G48760.2 // AT2G40140.2 // AT1G53910.3 // AT4G35780.1 // AT4G05320.4 // AT5G25060.1 // AT2G32070.1 // AT3G55050.2 // AT5G22…
GO:0065003	P	macromolecular complex assembly	21	1320	// AT5G56090.1 // AT5G62050.1 // AT3G50820.1 // AT3G23990.1 // AT3G53920.1 // AT2G25430.1 // AT5G66570.1 // AT1G74880.1 // AT4G40030.2 // AT3G60370.1 // AT5G10980.1 // AT2G37340.1 // AT1G57820.2 // AT5G39210.1 // AT1G22920.1 // ATCG00520.1 // AT2G16485.1 // AT1G72370.2 // AT5G51600.1 // AT2G20890.1 // AT1G79040.1
GO:0010033	P	response to organic substance	78	1320	// AT5G40770.1 // AT3G26650.1 // AT2G36530.1 // AT4G35770.3 // AT5G47230.1 // AT1G77690.1 // AT1G20823.1 // AT5G43700.1 // AT3G21510.1 // AT1G20950.1 // AT5G25610.1 // AT5G59310.1 // AT5G46050.1 // AT2G20890.1 // AT2G35940.3 // AT4G35770.1 // AT2G26690.1 // AT4G38970.2 // AT4G05320.4 // AT4G38970.1 // AT2G38750.1 // AT2G40140.2 // AT5G60600.1 // AT5G63310.1 // AT5G60600.3 // AT3G04120.1 // AT3G02…
GO:0070271	P	protein complex biogenesis	16	1320	// AT5G56090.1 // AT5G62050.1 // AT3G50820.1 // AT3G23990.1 // AT3G53920.1 // AT2G25430.1 // AT1G74880.1 // AT5G66570.1 // AT3G60370.1 // AT5G51600.1 // AT5G39210.1 // AT1G22920.1 // AT1G79040.1 // AT2G16485.1 // ATCG00520.1 // AT2G20890.1
GO:0006461	P	protein complex assembly	16	1320	// AT5G56090.1 // AT5G62050.1 // AT3G50820.1 // AT3G23990.1 // AT3G53920.1 // AT2G25430.1 // AT1G74880.1 // AT5G66570.1 // AT3G60370.1 // AT5G51600.1 // AT5G39210.1 // AT1G22920.1 // AT1G79040.1 // AT2G16485.1 // ATCG00520.1 // AT2G20890.1
GO:0043603	P	cellular amide metabolic process	9	1320	// AT1G55670.1 // AT4G38970.2 // AT4G38970.1 // AT3G52930.1 // AT2G21330.1 // AT5G35790.1 // AT2G21330.3 // AT4G29120.1 // AT2G43360.1
GO:0016311	P	dephosphorylation	13	1320	// AT5G66570.1 // AT3G16560.1 // AT3G50820.1 // AT5G53140.1 // AT3G52180.2 // AT4G27800.1 // AT2G25070.1 // AT4G31860.1 // AT3G55050.2 // AT4G18010.1 // AT1G17720.2 // AT4G26080.1 // AT4G31750.1
GO:0019362	P	pyridine nucleotide metabolic process	9	1320	// AT1G55670.1 // AT4G38970.2 // AT4G38970.1 // AT3G52930.1 // AT2G21330.1 // AT4G36940.1 // AT5G35790.1 // AT2G21330.3 // AT4G29120.1
GO:0043170	P	macromolecule metabolic process	321	1320	// AT2G04030.2 // AT4G16430.1 // AT5G14480.1 // AT5G27700.1 // AT1G05840.1 // AT4G30930.1 // AT4G10180.1 // AT5G45720.1 // AT1G48480.1 // AT5G18790.1 // AT4G36690.2 // AT2G41940.1 // AT5G59300.1 // AT5G43700.1 // AT1G10760.1 // AT3G20410.1 // AT2G02760.1 // AT5G11190.1 // AT3G52930.1 // AT3G08720.2 // AT4G02630.1 // AT2G40140.2 // AT1G53910.3 // AT4G35780.1 // AT4G05320.4 // AT5G25060.1 // AT2G32…
GO:0006733	P	oxidoreduction coenzyme metabolic process	10	1320	// AT1G55670.1 // AT4G38970.2 // AT4G38970.1 // AT3G52930.1 // AT4G29120.1 // AT2G21330.1 // AT4G36940.1 // AT5G35790.1 // AT2G21330.3 // AT1G17050.1
GO:0043933	P	macromolecular complex subunit organization	22	1320	// AT3G50820.1 // AT2G37340.1 // AT1G22920.1 // AT2G20890.1 // AT5G56090.1 // ATCG00520.1 // AT2G25430.1 // AT1G57820.2 // AT1G72370.2 // AT5G66570.1 // AT5G62050.1 // AT1G74880.1 // AT4G40030.2 // AT4G29350.1 // AT5G10980.1 // AT2G16485.1 // AT3G23990.1 // AT5G51600.1 // AT3G53920.1 // AT3G60370.1 // AT5G39210.1 // AT1G79040.1
GO:0015992	P	proton transport	10	1320	// AT4G29480.1 // AT4G04640.1 // ATCG00470.1 // AT1G20260.1 // AT4G34720.1 // ATCG00480.1 // AT2G33040.1 // AT5G55290.2 // AT5G13450.1 // AT3G01390.2
GO:0006818	P	hydrogen transport	10	1320	// AT4G29480.1 // AT4G04640.1 // ATCG00470.1 // AT1G20260.1 // AT4G34720.1 // ATCG00480.1 // AT2G33040.1 // AT5G55290.2 // AT5G13450.1 // AT3G01390.2
GO:0006098	P	pentose-phosphate shunt	7	1320	// AT4G38970.2 // AT4G38970.1 // AT3G52930.1 // AT2G21330.1 // AT5G35790.1 // AT2G21330.3 // AT4G29120.1
GO:0051707	P	response to other organism	41	1320	// AT3G12580.1 // AT5G02500.1 // AT3G15020.1 // AT2G26560.1 // AT5G59890.1 // AT1G10760.1 // AT4G37000.1 // AT5G46050.1 // AT1G05010.1 // AT2G35940.3 // AT2G22240.2 // AT2G30110.1 // AT3G11660.1 // AT4G01050.1 // AT5G60600.1 // AT5G60600.3 // AT4G26850.1 // AT5G01600.1 // AT5G64840.1 // AT4G32260.1 // AT2G42010.1 // AT3G01280.1 // AT3G51860.1 // AT3G44880.1 // AT5G38280.1 // AT5G51600.1 // AT5G44…
GO:0006575	P	cellular amino acid derivative metabolic process	26	1320	// AT5G37830.1 // AT4G27430.2 // AT5G15950.2 // AT4G30210.2 // AT2G38670.1 // AT3G55120.1 // AT1G05010.1 // AT5G66060.1 // AT3G54660.1 // AT1G20510.2 // AT1G58170.1 // AT4G34050.1 // AT4G34050.2 // AT3G02470.4 // AT1G65840.1 // AT1G12840.1 // AT5G54160.1 // AT2G45300.1 // AT4G01850.2 // AT1G53520.1 // AT5G48930.1 // AT1G64160.1 // AT3G17390.1 // AT3G18000.1 // AT5G08170.1 // AT2G19070.1
GO:0006970	P	response to osmotic stress	31	1320	// AT2G04030.2 // AT1G09210.1 // AT2G20360.1 // AT2G17820.1 // AT1G17880.1 // AT5G47390.1 // AT5G46050.1 // AT3G52930.1 // AT3G08720.2 // AT1G65930.1 // AT3G23600.1 // AT1G11910.1 // AT2G37180.1 // AT2G05710.1 // AT5G46180.1 // AT2G21660.2 // AT5G19660.1 // AT4G24190.2 // AT3G02360.1 // AT5G23540.1 // AT5G25610.1 // AT1G72370.2 // AT3G47950.1 // AT4G30960.1 // AT4G37260.1 // AT2G38750.1 // AT2G31…
GO:0009309	P	amine biosynthetic process	21	1320	// AT3G59760.1 // AT3G17390.1 // AT5G17920.2 // AT5G15950.2 // AT4G01850.2 // AT2G45300.1 // AT2G38670.1 // AT1G14810.1 // AT3G18000.1 // AT2G19070.1 // AT5G11880.1 // AT5G20980.2 // AT4G35630.1 // AT5G65010.2 // AT3G02470.4 // AT4G33510.2 // AT3G01120.1 // AT3G48560.1 // AT5G08170.1 // AT5G46180.1 // AT1G31860.1
GO:0006807	P	nitrogen compound metabolic process	182	1320	// AT4G29480.1 // AT4G16430.1 // AT4G27430.2 // AT2G38670.1 // AT5G45720.1 // AT5G09880.1 // AT4G36690.2 // AT2G41940.1 // AT5G62000.3 // AT3G52560.1 // AT2G16570.1 // AT3G01120.1 // AT5G11190.1 // AT3G52930.1 // AT2G40140.2 // AT1G53910.3 // AT1G44446.1 // AT5G25060.1 // AT2G32070.1 // AT5G35630.3 // ATCG00150.1 // AT2G01060.1 // AT5G08170.1 // AT3G59400.1 // AT4G04640.1 // AT1G08520.1 // AT3G17…
GO:0046496	P	nicotinamide nucleotide metabolic process	8	1320	// AT1G55670.1 // AT4G38970.2 // AT4G38970.1 // AT3G52930.1 // AT2G21330.1 // AT5G35790.1 // AT2G21330.3 // AT4G29120.1
GO:0009611	P	response to wounding	19	1320	// AT4G02260.2 // AT2G33150.1 // AT1G51400.1 // AT1G76690.1 // AT4G10270.1 // AT1G55020.1 // AT5G09810.1 // AT3G25230.2 // AT5G14780.1 // AT4G35770.3 // AT3G45140.1 // AT4G35770.1 // AT5G46050.1 // AT5G47240.1 // AT3G23050.1 // AT1G19660.2 // AT1G20510.2 // AT5G24770.2 // AT2G26690.1
GO:0006769	P	nicotinamide metabolic process	8	1320	// AT1G55670.1 // AT4G38970.2 // AT4G38970.1 // AT3G52930.1 // AT2G21330.1 // AT5G35790.1 // AT2G21330.3 // AT4G29120.1
GO:0006544	P	glycine metabolic process	6	1320	// AT4G37930.1 // AT2G26080.1 // AT1G32470.1 // AT4G33010.2 // AT4G32520.2 // AT4G13930.1
GO:0055066	P	di-, tri-valent inorganic cation homeostasis	10	1320	// AT3G11050.1 // AT1G05200.2 // AT2G40300.1 // AT3G51860.1 // AT5G67330.1 // AT5G01600.1 // AT3G09390.1 // AT4G37270.1 // AT2G39450.1 // AT1G20340.1
GO:0031408	P	oxylipin biosynthetic process	7	1320	// AT5G63380.1 // AT2G26560.1 // AT1G20510.2 // AT1G55020.1 // AT2G33150.1 // AT1G76690.1 // AT3G45140.1
GO:0042548	P	regulation of photosynthesis, light reaction	5	1320	// AT1G55670.1 // AT5G66570.1 // AT1G68830.1 // AT3G50820.1 // AT2G30950.1
GO:0032787	P	monocarboxylic acid metabolic process	30	1320	// AT5G63380.1 // AT5G67030.1 // AT1G24360.1 // AT2G02500.1 // AT2G26560.1 // AT1G63710.1 // AT1G20780.1 // AT4G25050.1 // AT5G66060.1 // AT1G13440.1 // AT5G60600.1 // AT4G33790.1 // AT5G60600.3 // AT3G04120.1 // AT1G20510.2 // AT5G65110.2 // AT2G44620.1 // AT1G54220.2 // AT3G05970.1 // AT3G15730.1 // AT5G25900.1 // AT3G45140.1 // AT2G33150.1 // AT3G11170.1 // AT2G47240.2 // AT2G43360.1 // AT1G76…
GO:0009820	P	alkaloid metabolic process	9	1320	// AT1G55670.1 // AT4G38970.2 // AT4G38970.1 // AT3G52930.1 // AT2G21330.1 // AT2G41290.1 // AT5G35790.1 // AT2G21330.3 // AT4G29120.1
GO:0006096	P	glycolysis	9	1320	// AT1G12900.1 // AT1G13440.1 // AT3G52990.2 // AT1G42970.1 // AT3G04120.1 // AT4G26530.2 // AT1G79550.2 // AT3G26650.1 // AT1G56190.2
GO:0009605	P	response to external stimulus	31	1320	// AT4G02260.2 // AT3G54220.1 // AT4G04955.1 // AT2G33150.1 // AT4G02380.1 // AT5G63310.1 // AT5G46050.1 // AT2G46340.1 // AT2G26690.1 // AT2G30520.3 // AT1G51400.1 // AT1G20510.2 // AT5G09810.1 // AT1G54990.1 // AT4G35090.2 // AT4G10270.1 // AT5G23630.1 // AT4G35770.3 // AT3G45140.1 // AT4G35770.1 // AT3G62980.1 // AT1G19660.2 // AT1G73590.1 // AT1G76690.1 // AT3G25230.2 // AT1G02140.1 // AT5G14…
GO:0006090	P	pyruvate metabolic process	6	1320	// AT2G02500.1 // AT1G13440.1 // AT5G60600.1 // AT5G60600.3 // AT3G04120.1 // AT1G54220.2
GO:0009886	P	post-embryonic morphogenesis	7	1320	// AT4G26690.1 // AT3G02260.1 // AT1G77690.1 // AT4G14550.1 // AT1G22920.1 // AT5G03540.2 // AT3G62980.1
GO:0034220	P	ion transmembrane transport	9	1320	// AT4G29480.1 // AT4G04640.1 // ATCG00470.1 // AT1G20260.1 // ATCG00480.1 // AT2G33040.1 // AT5G55290.2 // AT5G13450.1 // AT3G01390.2
GO:0030005	P	cellular di-, tri-valent inorganic cation homeostasis	9	1320	// AT3G11050.1 // AT1G05200.2 // AT2G40300.1 // AT3G51860.1 // AT5G67330.1 // AT5G01600.1 // AT3G09390.1 // AT4G37270.1 // AT2G39450.1
GO:0015672	P	monovalent inorganic cation transport	13	1320	// AT4G29480.1 // AT4G04640.1 // AT3G51860.1 // AT5G14880.1 // ATCG00470.1 // AT1G20260.1 // AT1G60160.1 // AT4G34720.1 // ATCG00480.1 // AT2G33040.1 // AT5G55290.2 // AT5G13450.1 // AT3G01390.2
GO:0009607	P	response to biotic stimulus	41	1320	// AT3G12580.1 // AT5G02500.1 // AT3G15020.1 // AT2G26560.1 // AT5G59890.1 // AT1G10760.1 // AT4G37000.1 // AT5G46050.1 // AT1G05010.1 // AT2G35940.3 // AT2G22240.2 // AT2G30110.1 // AT3G11660.1 // AT4G01050.1 // AT5G60600.1 // AT5G60600.3 // AT4G26850.1 // AT5G01600.1 // AT5G64840.1 // AT4G32260.1 // AT2G42010.1 // AT3G01280.1 // AT3G51860.1 // AT3G44880.1 // AT5G38280.1 // AT5G51600.1 // AT5G44…
GO:0008610	P	lipid biosynthetic process	31	1320	// AT5G63380.1 // AT5G67030.1 // AT1G24360.1 // AT2G02500.1 // AT2G26560.1 // AT2G38670.1 // AT1G20780.1 // AT3G02780.1 // AT4G25050.1 // AT2G22240.2 // AT5G60600.1 // AT4G33790.1 // AT5G60600.3 // AT1G20510.2 // AT3G30180.1 // AT1G11680.1 // AT2G44620.1 // AT5G17230.2 // AT5G04490.1 // AT5G25900.1 // AT3G45140.1 // AT2G33150.1 // AT3G11170.1 // AT2G47240.2 // AT4G39800.1 // AT1G20330.1 // AT1G76…
GO:0051704	P	multi-organism process	47	1320	// AT3G59760.1 // AT3G12580.1 // AT5G02500.1 // AT3G15020.1 // AT2G26560.1 // AT5G59890.1 // AT1G10760.1 // AT4G37000.1 // AT5G46050.1 // AT1G05010.1 // AT2G35940.3 // AT2G22240.2 // AT1G71270.1 // AT2G30110.1 // AT3G11660.1 // AT4G01050.1 // AT5G60600.1 // AT5G60600.3 // AT4G26850.1 // AT5G23630.1 // AT5G01600.1 // AT5G64840.1 // AT4G32260.1 // AT2G42010.1 // AT3G01280.1 // AT3G51860.1 // AT5G27…
GO:0010109	P	regulation of photosynthesis	5	1320	// AT1G55670.1 // AT5G66570.1 // AT1G68830.1 // AT3G50820.1 // AT2G30950.1
GO:0010099	P	regulation of photomorphogenesis	5	1320	// AT2G21150.1 // AT2G46340.1 // AT4G10180.1 // AT3G43810.1 // AT1G22920.1
GO:0043467	P	regulation of generation of precursor metabolites and energy	5	1320	// AT1G55670.1 // AT5G66570.1 // AT1G68830.1 // AT3G50820.1 // AT2G30950.1
GO:0055080	P	cation homeostasis	11	1320	// AT3G11050.1 // AT1G05200.2 // AT2G40300.1 // AT3G51860.1 // AT5G67330.1 // AT5G01600.1 // AT5G23630.1 // AT3G09390.1 // AT4G37270.1 // AT2G39450.1 // AT1G20340.1
GO:0006520	P	cellular amino acid metabolic process	30	1320	// AT3G59760.1 // AT5G17920.2 // AT1G14810.1 // AT4G39280.1 // AT5G26830.1 // AT4G33010.2 // AT4G32520.2 // AT3G42723.1 // AT5G65010.2 // AT1G05010.1 // AT3G01120.1 // AT4G13930.1 // AT2G26080.1 // AT5G54080.2 // AT5G35630.3 // AT4G35630.1 // AT4G33510.2 // AT3G48560.1 // AT5G46180.1 // AT5G11880.1 // AT2G45300.1 // AT4G37930.1 // AT4G01850.2 // AT2G04842.1 // AT4G04350.1 // AT1G31860.1 // AT3G17…
GO:0031407	P	oxylipin metabolic process	7	1320	// AT5G63380.1 // AT2G26560.1 // AT1G20510.2 // AT1G55020.1 // AT2G33150.1 // AT1G76690.1 // AT3G45140.1
GO:0009719	P	response to endogenous stimulus	60	1320	// AT5G40770.1 // AT1G22920.1 // AT2G36530.1 // AT5G47230.1 // AT1G77690.1 // AT5G63310.1 // AT5G43700.1 // AT3G21510.1 // AT5G25610.1 // AT5G59310.1 // AT5G46050.1 // AT4G26850.1 // AT2G35940.3 // AT4G35770.1 // AT2G26690.1 // AT4G38970.2 // AT4G38970.1 // AT2G38750.1 // AT3G15730.1 // AT3G02260.1 // AT5G14920.1 // AT5G09810.1 // AT4G18010.1 // AT3G58680.1 // AT1G15750.4 // AT1G54990.1 // AT5G60…
GO:0009695	P	jasmonic acid biosynthetic process	6	1320	// AT5G63380.1 // AT1G76690.1 // AT1G20510.2 // AT1G55020.1 // AT2G33150.1 // AT3G45140.1
GO:0007005	P	mitochondrion organization	7	1320	// AT5G62050.1 // AT2G19080.1 // AT5G27540.2 // AT3G23990.1 // AT2G29530.2 // AT3G57090.1 // AT5G40770.1
GO:0006633	P	fatty acid biosynthetic process	14	1320	// AT5G63380.1 // AT1G24360.1 // AT1G76690.1 // AT4G33790.1 // AT1G08510.1 // AT1G20510.2 // AT1G55020.1 // AT3G45140.1 // AT2G33150.1 // AT2G26560.1 // AT3G11170.1 // AT2G47240.2 // AT2G44620.1 // AT4G25050.1
GO:0006996	P	organelle organization	40	1320	// AT4G30930.1 // AT3G51880.2 // AT4G33470.1 // AT3G57090.1 // AT2G20890.1 // AT2G35940.3 // AT2G20190.1 // AT5G45390.1 // AT5G09810.1 // AT2G25430.1 // AT2G35630.1 // AT4G14960.2 // AT1G57820.2 // AT2G02760.1 // AT1G20830.1 // AT1G72370.2 // AT5G18700.1 // AT5G62050.1 // AT2G19080.1 // AT3G12110.1 // AT5G50920.1 // AT5G27540.2 // AT4G29350.1 // AT4G40030.2 // AT5G10980.1 // AT1G03160.1 // AT2G33…
GO:0006812	P	cation transport	26	1320	// AT4G29480.1 // AT5G13450.1 // AT3G11050.1 // AT5G64560.2 // AT5G14910.1 // AT5G14880.1 // AT5G01600.1 // AT4G37270.1 // AT2G39450.1 // AT4G04640.1 // AT1G56210.1 // AT3G51860.1 // AT4G16380.1 // ATCG00470.1 // AT1G60160.1 // AT5G59030.1 // ATCG00480.1 // AT5G55290.2 // AT4G34720.1 // AT2G40300.1 // AT5G67330.1 // AT1G20260.1 // AT5G50740.3 // AT5G22830.1 // AT2G33040.1 // AT3G01390.2
GO:0015985	P	energy coupled proton transport, down electrochemical gradient	7	1320	// AT4G29480.1 // AT4G04640.1 // AT5G13450.1 // AT1G20260.1 // ATCG00480.1 // AT2G33040.1 // ATCG00470.1
GO:0015986	P	ATP synthesis coupled proton transport	7	1320	// AT4G29480.1 // AT4G04640.1 // AT5G13450.1 // AT1G20260.1 // ATCG00480.1 // AT2G33040.1 // ATCG00470.1
GO:0009617	P	response to bacterium	20	1320	// AT3G12580.1 // AT2G42010.1 // AT3G01280.1 // AT4G01050.1 // AT5G67330.1 // AT5G60600.1 // AT5G60600.3 // AT4G26850.1 // AT5G59890.1 // AT4G31750.1 // AT3G15020.1 // AT5G01600.1 // AT1G55020.1 // AT3G44880.1 // AT5G46050.1 // AT3G62980.1 // AT2G03440.1 // AT5G44030.1 // AT4G32260.1 // AT2G22240.2
GO:0009069	P	serine family amino acid metabolic process	8	1320	// AT3G59760.1 // AT4G37930.1 // AT2G26080.1 // AT1G32470.1 // AT4G33010.2 // AT4G32520.2 // AT4G35630.1 // AT4G13930.1
GO:0051649	P	establishment of localization in cell	34	1320	// AT1G62020.1 // AT4G27690.1 // AT5G17670.1 // AT4G11440.1 // AT1G21900.1 // AT5G50460.1 // AT5G02280.1 // AT3G06540.1 // AT5G53530.1 // AT2G20890.1 // AT1G07140.1 // AT5G63640.1 // AT4G32400.1 // AT5G16880.2 // AT4G16143.2 // AT2G21660.2 // AT5G62050.1 // AT2G19080.1 // AT5G50920.1 // ATCG00470.1 // AT4G24190.2 // AT2G34250.2 // AT5G46800.1 // AT5G03540.2 // AT2G29530.2 // AT5G19760.1 // AT2G14…
GO:0051641	P	cellular localization	36	1320	// AT3G54220.1 // AT1G62020.1 // AT4G27690.1 // AT5G17670.1 // AT4G11440.1 // AT1G21900.1 // AT5G50460.1 // AT5G02280.1 // AT3G06540.1 // AT5G53530.1 // AT2G20890.1 // AT1G07140.1 // AT5G63640.1 // AT4G32400.1 // AT4G26850.1 // AT5G16880.2 // AT4G16143.2 // AT2G21660.2 // AT5G62050.1 // AT2G19080.1 // AT5G50920.1 // ATCG00470.1 // AT4G24190.2 // AT2G34250.2 // AT5G46800.1 // AT5G03540.2 // AT2G29…
GO:0042398	P	cellular amino acid derivative biosynthetic process	19	1320	// AT1G64160.1 // AT3G17390.1 // AT4G27430.2 // AT5G15950.2 // AT1G05010.1 // AT2G38670.1 // AT2G19070.1 // AT3G18000.1 // AT5G48930.1 // AT1G58170.1 // AT4G01850.2 // AT4G34050.1 // AT3G55120.1 // AT1G53520.1 // AT4G34050.2 // AT3G02470.4 // AT5G54160.1 // AT5G08170.1 // AT1G12840.1
GO:0009651	P	response to salt stress	26	1320	// AT2G04030.2 // AT1G09210.1 // AT2G20360.1 // AT1G17880.1 // AT5G47390.1 // AT5G46050.1 // AT3G52930.1 // AT3G08720.2 // AT1G65930.1 // AT3G23600.1 // AT1G11910.1 // AT2G05710.1 // AT5G46180.1 // AT5G19660.1 // AT4G24190.2 // AT3G02360.1 // AT5G23540.1 // AT5G25610.1 // AT1G72370.2 // AT3G47950.1 // AT4G30960.1 // AT4G37260.1 // AT2G31610.1 // AT1G06040.1 // AT5G24770.2 // AT1G04410.1
GO:0006811	P	ion transport	29	1320	// AT4G29480.1 // AT5G13450.1 // AT3G11050.1 // AT5G64560.2 // AT5G14910.1 // AT5G14880.1 // AT5G01600.1 // AT4G37270.1 // AT2G39450.1 // AT4G04640.1 // AT1G56210.1 // AT3G01280.1 // AT3G51860.1 // AT4G16380.1 // ATCG00470.1 // AT1G60160.1 // AT5G59030.1 // ATCG00480.1 // AT3G26570.2 // AT5G40890.2 // AT5G55290.2 // AT4G34720.1 // AT2G40300.1 // AT5G67330.1 // AT1G20260.1 // AT5G50740.3 // AT5G22…
GO:0030003	P	cellular cation homeostasis	10	1320	// AT3G11050.1 // AT1G05200.2 // AT2G40300.1 // AT3G51860.1 // AT5G67330.1 // AT5G01600.1 // AT5G23630.1 // AT3G09390.1 // AT4G37270.1 // AT2G39450.1
GO:0006839	P	mitochondrial transport	9	1320	// AT5G62050.1 // AT2G19080.1 // AT2G29530.2 // ATCG00470.1 // AT4G32400.1 // AT4G28390.1 // AT5G46800.1 // AT4G11440.1 // AT5G19760.1
GO:0034622	P	cellular macromolecular complex assembly	17	1320	// AT5G66570.1 // AT1G74880.1 // AT3G50820.1 // AT5G51600.1 // AT5G39210.1 // AT2G25430.1 // AT3G23990.1 // AT4G40030.2 // AT3G60370.1 // AT5G10980.1 // AT2G37340.1 // AT1G57820.2 // AT1G22920.1 // ATCG00520.1 // AT1G72370.2 // AT2G20890.1 // AT1G79040.1
GO:0006979	P	response to oxidative stress	24	1320	// AT3G12580.1 // AT1G09210.1 // AT3G15360.1 // AT4G02380.1 // AT5G06720.1 // AT2G22240.2 // AT5G56550.1 // AT1G13440.1 // AT3G32980.1 // AT1G32220.1 // AT3G04120.1 // AT5G01600.1 // AT2G05710.1 // AT3G11050.1 // AT4G35090.2 // AT4G35770.3 // AT4G35770.1 // AT2G28190.1 // AT2G40300.1 // AT3G09640.2 // AT5G63310.1 // AT5G59880.1 // AT5G37510.2 // AT5G24770.2
GO:0009640	P	photomorphogenesis	9	1320	// AT2G04030.2 // AT1G06040.1 // AT2G21150.1 // AT3G43810.1 // AT3G02260.1 // AT4G10180.1 // AT1G22920.1 // AT2G46340.1 // AT1G73590.1
GO:0006790	P	sulfur metabolic process	18	1320	// AT3G59760.1 // AT3G01910.3 // AT5G54770.1 // AT3G17390.1 // AT5G39950.1 // AT5G17920.2 // AT3G54660.1 // AT1G14810.1 // AT5G37830.1 // AT4G05090.1 // AT4G01850.2 // AT1G19920.1 // AT4G04610.1 // AT1G05010.1 // AT4G35640.1 // AT3G01120.1 // AT2G43360.1 // AT5G20980.2
GO:0044257	P	cellular protein catabolic process	23	1320	// AT5G03240.3 // AT1G04860.1 // AT2G30110.1 // AT4G27960.2 // AT3G61790.1 // AT1G29150.1 // AT5G22000.3 // AT2G02760.1 // AT3G26340.1 // AT1G09100.1 // AT1G26830.1 // AT2G25490.1 // AT2G30950.1 // AT5G23540.1 // AT5G59300.1 // AT3G62980.1 // AT1G56450.1 // AT2G27020.1 // AT4G14220.1 // AT5G20000.1 // AT1G16470.2 // AT5G42270.1 // AT4G33210.1
GO:0065008	P	regulation of biological quality	40	1320	// AT1G55670.1 // AT5G63380.1 // AT3G54220.1 // AT4G26690.1 // AT3G11050.1 // AT5G14420.2 // AT1G71270.1 // AT5G09810.1 // AT5G40370.1 // AT3G02260.1 // AT1G20330.1 // AT5G23630.1 // AT5G01600.1 // AT4G37270.1 // AT1G54990.1 // AT2G39450.1 // AT5G13810.1 // AT1G20340.1 // AT1G75780.1 // AT3G30180.1 // AT1G12040.1 // AT5G18580.1 // AT3G51860.1 // AT5G27540.2 // AT1G12840.1 // AT4G35090.2 // AT2G20…
GO:0016051	P	carbohydrate biosynthetic process	21	1320	// AT1G32900.1 // AT1G13440.1 // AT5G05170.1 // AT3G43190.1 // AT3G53920.1 // AT4G39800.1 // AT1G42970.1 // AT3G62410.1 // AT3G55800.1 // AT3G25140.1 // AT5G47780.1 // AT4G24010.1 // AT1G27680.1 // AT2G21170.1 // AT3G62830.2 // AT3G26650.1 // AT3G04120.1 // AT4G24000.1 // AT5G44030.1 // AT4G36890.1 // AT2G22240.2
GO:0016043	P	cellular component organization	63	1320	// AT4G26690.1 // AT5G23940.1 // AT3G50820.1 // AT4G30930.1 // AT3G51880.2 // AT4G33470.1 // AT1G12040.1 // AT1G55020.1 // AT3G57090.1 // AT2G37340.1 // AT1G22920.1 // AT2G20890.1 // AT2G35940.3 // AT3G16630.2 // AT5G56090.1 // AT1G71270.1 // AT3G12110.1 // AT5G45390.1 // AT5G09810.1 // AT2G25430.1 // AT2G35630.1 // AT3G23990.1 // AT4G14960.2 // AT1G57820.2 // AT2G02760.1 // AT1G20830.1 // AT1G72…
GO:0050801	P	ion homeostasis	11	1320	// AT3G11050.1 // AT1G05200.2 // AT2G40300.1 // AT3G51860.1 // AT5G67330.1 // AT5G01600.1 // AT5G23630.1 // AT3G09390.1 // AT4G37270.1 // AT2G39450.1 // AT1G20340.1
GO:0034621	P	cellular macromolecular complex subunit organization	18	1320	// AT5G66570.1 // AT1G74880.1 // AT3G50820.1 // AT3G23990.1 // AT5G39210.1 // AT2G25430.1 // AT4G29350.1 // AT4G40030.2 // AT3G60370.1 // AT5G10980.1 // AT2G37340.1 // AT1G57820.2 // AT1G22920.1 // ATCG00520.1 // AT1G72370.2 // AT5G51600.1 // AT2G20890.1 // AT1G79040.1
GO:0009694	P	jasmonic acid metabolic process	6	1320	// AT5G63380.1 // AT1G76690.1 // AT1G20510.2 // AT1G55020.1 // AT2G33150.1 // AT3G45140.1
GO:0006732	P	coenzyme metabolic process	16	1320	// AT1G55670.1 // AT4G38970.2 // AT5G37830.1 // AT1G68750.1 // AT3G52930.1 // AT4G29120.1 // AT2G21330.1 // AT3G54660.1 // AT4G36940.1 // AT2G21330.3 // AT5G35790.1 // AT4G38970.1 // AT3G63410.1 // AT1G17050.1 // AT3G14940.1 // AT1G60600.2
GO:0006631	P	fatty acid metabolic process	18	1320	// AT5G63380.1 // AT3G15730.1 // AT3G05970.1 // AT1G24360.1 // AT1G76690.1 // AT4G33790.1 // AT1G08510.1 // AT1G20510.2 // AT1G55020.1 // AT3G45140.1 // AT2G33150.1 // AT3G11170.1 // AT5G65110.2 // AT2G47240.2 // AT2G26560.1 // AT1G63710.1 // AT2G44620.1 // AT4G25050.1
GO:0045184	P	establishment of protein localization	26	1320	// AT2G14740.2 // AT4G27690.1 // AT5G59840.1 // AT5G17670.1 // AT1G21900.1 // AT5G50460.1 // AT3G06540.1 // AT5G53530.1 // AT2G20890.1 // AT1G07140.1 // AT5G63640.1 // AT1G72750.1 // AT5G16880.2 // AT4G16143.2 // AT5G62050.1 // AT2G19080.1 // AT5G50920.1 // AT4G24190.2 // AT2G34250.2 // AT2G29530.2 // AT1G62020.1 // AT4G14870.1 // AT1G75850.1 // AT5G28750.1 // AT4G34450.1 // AT5G20010.1
GO:0015031	P	protein transport	26	1320	// AT2G14740.2 // AT4G27690.1 // AT5G59840.1 // AT5G17670.1 // AT1G21900.1 // AT5G50460.1 // AT3G06540.1 // AT5G53530.1 // AT2G20890.1 // AT1G07140.1 // AT5G63640.1 // AT1G72750.1 // AT5G16880.2 // AT4G16143.2 // AT5G62050.1 // AT2G19080.1 // AT5G50920.1 // AT4G24190.2 // AT2G34250.2 // AT2G29530.2 // AT1G62020.1 // AT4G14870.1 // AT1G75850.1 // AT5G28750.1 // AT4G34450.1 // AT5G20010.1
GO:0009744	P	response to sucrose stimulus	7	1320	// AT1G28330.1 // AT3G62410.1 // AT1G42970.1 // AT3G04120.1 // AT1G20950.1 // AT3G26650.1 // AT1G74670.1
GO:0006164	P	purine nucleotide biosynthetic process	10	1320	// AT4G29480.1 // AT1G66520.1 // ATCG00470.1 // AT1G20260.1 // AT4G04640.1 // ATCG00480.1 // AT2G33040.1 // ATCG00150.1 // AT3G55010.2 // AT5G13450.1
GO:0009165	P	nucleotide biosynthetic process	12	1320	// AT4G29480.1 // AT1G66520.1 // AT3G17810.1 // ATCG00470.1 // AT1G20260.1 // AT4G36940.1 // AT4G04640.1 // ATCG00480.1 // AT2G33040.1 // ATCG00150.1 // AT3G55010.2 // AT5G13450.1
GO:0009145	P	purine nucleoside triphosphate biosynthetic process	8	1320	// AT4G29480.1 // AT4G04640.1 // ATCG00470.1 // AT1G20260.1 // ATCG00480.1 // AT2G33040.1 // ATCG00150.1 // AT5G13450.1
GO:0043623	P	cellular protein complex assembly	12	1320	// AT5G66570.1 // AT1G74880.1 // AT3G50820.1 // AT5G39210.1 // AT2G25430.1 // AT3G23990.1 // AT3G60370.1 // AT5G51600.1 // AT1G22920.1 // AT1G79040.1 // ATCG00520.1 // AT2G20890.1
GO:0008104	P	protein localization	27	1320	// AT3G54220.1 // AT1G62020.1 // AT4G27690.1 // AT5G59840.1 // AT5G17670.1 // AT1G21900.1 // AT5G50460.1 // AT3G06540.1 // AT5G53530.1 // AT2G20890.1 // AT1G07140.1 // AT5G63640.1 // AT1G72750.1 // AT5G16880.2 // AT4G16143.2 // AT5G62050.1 // AT2G19080.1 // AT5G50920.1 // AT4G24190.2 // AT2G34250.2 // AT2G29530.2 // AT2G14740.2 // AT4G14870.1 // AT1G75850.1 // AT5G28750.1 // AT4G34450.1 // AT5G20…
GO:0006163	P	purine nucleotide metabolic process	10	1320	// AT4G29480.1 // AT1G66520.1 // ATCG00470.1 // AT1G20260.1 // AT4G04640.1 // ATCG00480.1 // AT2G33040.1 // ATCG00150.1 // AT3G55010.2 // AT5G13450.1
GO:0034285	P	response to disaccharide stimulus	7	1320	// AT1G28330.1 // AT3G62410.1 // AT1G42970.1 // AT3G04120.1 // AT1G20950.1 // AT3G26650.1 // AT1G74670.1
GO:0009310	P	amine catabolic process	7	1320	// AT4G37930.1 // AT2G26080.1 // AT5G54080.2 // AT1G32470.1 // AT4G33010.2 // AT1G65840.1 // AT5G46180.1
GO:0000097	P	sulfur amino acid biosynthetic process	7	1320	// AT3G59760.1 // AT3G17390.1 // AT5G17920.2 // AT1G14810.1 // AT4G01850.2 // AT5G20980.2 // AT3G01120.1
GO:0009142	P	nucleoside triphosphate biosynthetic process	8	1320	// AT4G29480.1 // AT4G04640.1 // ATCG00470.1 // AT1G20260.1 // ATCG00480.1 // AT2G33040.1 // ATCG00150.1 // AT5G13450.1
GO:0009144	P	purine nucleoside triphosphate metabolic process	8	1320	// AT4G29480.1 // AT4G04640.1 // ATCG00470.1 // AT1G20260.1 // ATCG00480.1 // AT2G33040.1 // ATCG00150.1 // AT5G13450.1
GO:0070887	P	cellular response to chemical stimulus	29	1320	// AT3G15730.1 // AT1G78580.1 // AT2G22430.1 // AT4G02380.1 // AT5G63310.1 // AT3G21510.1 // AT2G20890.1 // AT5G60600.1 // AT5G60600.3 // AT5G60410.5 // AT1G09100.1 // AT5G65670.2 // AT5G08335.1 // AT2G26980.5 // AT2G25490.1 // AT2G36830.1 // AT1G78300.1 // AT2G45300.1 // AT4G35090.2 // AT5G25900.1 // AT1G50640.1 // AT5G47230.1 // AT2G28190.1 // AT5G44030.1 // AT1G74670.1 // AT4G26080.1 // AT5G67…
GO:0046686	P	response to cadmium ion	15	1320	// AT5G56550.1 // AT3G52930.1 // AT5G13420.1 // AT2G45030.1 // AT2G32240.1 // AT4G34050.1 // AT5G08680.1 // AT1G65930.1 // AT5G47390.1 // AT1G04410.1 // AT5G02790.1 // AT2G45290.1 // AT2G05710.1 // AT3G18190.1 // AT4G37260.1
GO:0032502	P	developmental process	109	1320	// AT4G30930.1 // AT2G02240.1 // AT2G41940.1 // AT2G23810.1 // AT2G46340.1 // AT2G35940.3 // AT2G33460.1 // AT4G05320.4 // AT3G02260.1 // AT4G27700.1 // AT4G18010.1 // AT5G22000.3 // AT5G35630.3 // AT5G08170.1 // AT4G24190.2 // AT3G43810.1 // AT2G26060.1 // AT4G14220.1 // AT4G28530.1 // AT3G52590.1 // AT1G06040.1 // AT5G61410.2 // AT4G34530.1 // AT1G55020.1 // AT4G15910.1 // AT3G54220.1 // AT1G20…
GO:0006595	P	polyamine metabolic process	5	1320	// AT3G02470.4 // AT1G65840.1 // AT5G08170.1 // AT5G15950.2 // AT2G19070.1
GO:0009141	P	nucleoside triphosphate metabolic process	8	1320	// AT4G29480.1 // AT4G04640.1 // ATCG00470.1 // AT1G20260.1 // ATCG00480.1 // AT2G33040.1 // ATCG00150.1 // AT5G13450.1
GO:0009150	P	purine ribonucleotide metabolic process	9	1320	// AT4G29480.1 // AT1G66520.1 // ATCG00470.1 // AT1G20260.1 // AT4G04640.1 // ATCG00480.1 // AT2G33040.1 // ATCG00150.1 // AT5G13450.1
GO:0006873	P	cellular ion homeostasis	10	1320	// AT3G11050.1 // AT1G05200.2 // AT2G40300.1 // AT3G51860.1 // AT5G67330.1 // AT5G01600.1 // AT5G23630.1 // AT3G09390.1 // AT4G37270.1 // AT2G39450.1
GO:0009259	P	ribonucleotide metabolic process	10	1320	// AT4G29480.1 // AT1G66520.1 // ATCG00470.1 // AT1G20260.1 // AT3G17810.1 // AT4G04640.1 // ATCG00480.1 // AT2G33040.1 // ATCG00150.1 // AT5G13450.1
GO:0055082	P	cellular chemical homeostasis	10	1320	// AT3G11050.1 // AT1G05200.2 // AT2G40300.1 // AT3G51860.1 // AT5G67330.1 // AT5G01600.1 // AT5G23630.1 // AT3G09390.1 // AT4G37270.1 // AT2G39450.1
GO:0046907	P	intracellular transport	29	1320	// AT1G62020.1 // AT4G27690.1 // AT5G17670.1 // AT4G11440.1 // AT1G21900.1 // AT5G50460.1 // AT5G02280.1 // AT3G06540.1 // AT5G53530.1 // AT2G20890.1 // AT1G07140.1 // AT5G63640.1 // AT4G32400.1 // AT5G16880.2 // AT4G16143.2 // AT2G21660.2 // AT5G62050.1 // AT2G19080.1 // AT5G50920.1 // ATCG00470.1 // AT5G46800.1 // AT2G29530.2 // AT5G19760.1 // AT2G14740.2 // AT1G75850.1 // AT4G28390.1 // AT1G08…
GO:0006629	P	lipid metabolic process	46	1320	// AT2G02500.1 // AT5G67030.1 // AT1G24360.1 // AT5G63380.1 // AT4G16710.2 // AT1G11680.1 // AT2G38670.1 // AT1G20780.1 // AT5G17670.1 // AT3G02780.1 // AT3G24180.2 // AT4G25050.1 // AT3G09300.1 // AT5G16010.1 // AT1G18460.1 // AT2G22240.2 // AT5G60600.1 // AT3G10230.2 // AT5G60600.3 // AT1G20510.2 // AT3G30180.1 // AT5G67130.1 // AT2G26560.1 // AT5G65110.2 // AT5G17230.2 // AT1G63710.1 // AT2G44…
GO:0009056	P	catabolic process	66	1320	// AT5G37830.1 // AT1G68750.1 // AT4G37000.1 // AT1G68660.1 // AT3G52990.2 // AT1G20780.1 // AT5G03240.3 // AT4G33010.2 // AT4G04955.1 // AT3G61790.1 // AT3G26650.1 // AT2G33150.1 // AT1G79550.2 // AT4G27960.2 // AT4G38970.2 // AT4G38970.1 // AT3G52930.1 // AT1G13440.1 // AT2G30950.1 // AT3G04120.1 // AT2G26080.1 // AT5G54080.2 // AT3G15580.1 // AT5G35790.1 // AT1G29150.1 // AT5G22000.3 // AT2G02…
GO:0005976	P	polysaccharide metabolic process	13	1320	// AT4G26690.1 // AT5G05170.1 // AT1G32900.1 // AT1G27680.1 // AT3G52180.2 // AT3G55800.1 // AT4G37800.1 // AT3G25140.1 // AT4G24010.1 // AT1G10760.1 // AT4G24000.1 // AT5G44030.1 // AT4G36890.1
GO:0009725	P	response to hormone stimulus	52	1320	// AT5G40770.1 // AT2G36530.1 // AT5G47230.1 // AT1G77690.1 // AT5G63310.1 // AT5G43700.1 // AT5G47390.1 // AT1G22920.1 // AT5G59310.1 // AT5G46050.1 // AT2G35940.3 // AT4G38970.2 // AT4G38970.1 // AT2G38750.1 // AT3G15730.1 // AT3G02260.1 // AT5G14920.1 // AT5G09810.1 // AT4G18010.1 // AT3G58680.1 // AT1G15750.4 // AT1G54990.1 // AT5G60410.5 // AT2G05710.1 // AT5G65670.2 // AT5G08335.1 // AT2G26…
GO:0006119	P	oxidative phosphorylation	8	1320	// AT4G29480.1 // AT4G04640.1 // AT5G08530.1 // AT5G13450.1 // AT1G20260.1 // ATCG00480.1 // AT2G33040.1 // ATCG00470.1
GO:0000302	P	response to reactive oxygen species	9	1320	// AT3G12580.1 // AT2G40300.1 // AT4G35090.2 // AT3G04120.1 // AT4G02380.1 // AT5G63310.1 // AT5G01600.1 // AT2G28190.1 // AT2G22240.2
GO:0042546	P	cell wall biogenesis	8	1320	// AT2G33460.1 // AT5G15630.1 // AT5G05170.1 // AT1G78580.1 // AT2G35630.1 // AT2G21770.1 // AT5G44030.1 // AT4G36890.1
GO:0048878	P	chemical homeostasis	12	1320	// AT3G11050.1 // AT1G05200.2 // AT2G40300.1 // AT3G51860.1 // AT5G67330.1 // AT5G01600.1 // AT5G23630.1 // AT3G09390.1 // AT4G37270.1 // AT2G39450.1 // AT1G20340.1 // AT5G48930.1
GO:0051603	P	proteolysis involved in cellular protein catabolic process	21	1320	// AT1G09100.1 // AT1G16470.2 // AT2G30110.1 // AT2G25490.1 // AT4G14220.1 // AT1G04860.1 // AT5G20000.1 // AT3G61790.1 // AT5G23540.1 // AT5G03240.3 // AT1G29150.1 // AT5G22000.3 // AT3G26340.1 // AT2G02760.1 // AT4G33210.1 // AT5G59300.1 // AT3G62980.1 // AT2G27020.1 // AT1G26830.1 // AT1G56450.1 // AT4G27960.2
GO:0019725	P	cellular homeostasis	14	1320	// AT3G11050.1 // AT1G05200.2 // AT2G40300.1 // AT3G51860.1 // AT5G67330.1 // AT5G40370.1 // AT4G35090.2 // AT5G01600.1 // AT5G23630.1 // AT3G09390.1 // AT4G37270.1 // AT2G39450.1 // AT5G13810.1 // AT1G60740.1
GO:0007275	P	multicellular organismal development	95	1320	// AT4G30930.1 // AT2G02240.1 // AT2G41940.1 // AT2G46340.1 // AT2G35940.3 // AT2G33460.1 // AT3G02260.1 // AT4G18010.1 // AT5G22000.3 // AT5G01600.1 // AT5G08170.1 // AT4G24190.2 // AT3G43810.1 // AT2G26060.1 // AT4G14220.1 // AT3G52590.1 // AT4G28530.1 // AT1G06040.1 // AT5G61410.2 // AT1G55020.1 // AT4G15910.1 // AT1G62750.1 // AT3G54220.1 // AT3G02780.1 // AT1G22920.1 // AT3G63530.2 // AT3G16…
GO:0015674	P	di-, tri-valent inorganic cation transport	6	1320	// AT3G11050.1 // AT2G40300.1 // AT5G67330.1 // AT5G01600.1 // AT4G37270.1 // AT5G22830.1
GO:0009644	P	response to high light intensity	7	1320	// AT3G12580.1 // AT3G50820.1 // AT5G66570.1 // AT4G34190.1 // AT5G02120.1 // AT2G30950.1 // AT2G22240.2
GO:0009260	P	ribonucleotide biosynthetic process	9	1320	// AT4G29480.1 // AT1G66520.1 // ATCG00470.1 // AT1G20260.1 // AT3G17810.1 // AT4G04640.1 // ATCG00480.1 // AT2G33040.1 // AT5G13450.1
GO:0006754	P	ATP biosynthetic process	7	1320	// AT4G29480.1 // AT4G04640.1 // AT5G13450.1 // AT1G20260.1 // ATCG00480.1 // AT2G33040.1 // ATCG00470.1
GO:0043094	P	cellular metabolic compound salvage	8	1320	// AT2G13360.2 // AT4G22570.1 // AT1G23310.2 // AT4G36940.1 // AT4G37930.1 // AT2G27730.1 // AT5G37510.2 // AT1G70580.4
GO:0044042	P	glucan metabolic process	9	1320	// AT1G32900.1 // AT5G05170.1 // AT4G26690.1 // AT1G27680.1 // AT3G52180.2 // AT3G55800.1 // AT4G37800.1 // AT1G10760.1 // AT5G44030.1
GO:0009832	P	plant-type cell wall biogenesis	7	1320	// AT2G33460.1 // AT5G15630.1 // AT5G05170.1 // AT1G78580.1 // AT2G35630.1 // AT2G21770.1 // AT5G44030.1
GO:0003006	P	reproductive developmental process	51	1320	// AT2G04030.2 // AT5G23940.1 // AT1G02780.1 // AT1G78580.1 // AT2G17820.1 // AT1G11680.1 // AT4G28210.1 // AT2G02240.1 // AT3G02780.1 // AT1G22920.1 // AT3G04120.1 // AT3G55620.1 // AT2G46340.1 // AT3G16290.1 // AT4G36890.1 // AT1G05190.1 // AT1G30970.2 // AT1G71270.1 // AT2G26060.1 // AT5G63420.1 // AT3G02260.1 // AT1G70070.1 // AT5G01600.1 // AT2G02760.1 // AT5G60410.5 // AT1G26830.1 // AT5G08…
GO:0046165	P	alcohol biosynthetic process	6	1320	// AT1G13440.1 // AT3G04120.1 // AT3G18000.1 // AT3G62830.2 // AT4G39800.1 // AT2G22240.2
GO:0042592	P	homeostatic process	16	1320	// AT3G11050.1 // AT1G05200.2 // AT2G40300.1 // AT3G51860.1 // AT5G67330.1 // AT1G20340.1 // AT5G40370.1 // AT4G35090.2 // AT5G01600.1 // AT5G23630.1 // AT3G09390.1 // AT4G37270.1 // AT2G39450.1 // AT5G13810.1 // AT1G60740.1 // AT5G48930.1
GO:0009642	P	response to light intensity	9	1320	// AT3G12580.1 // AT3G50820.1 // AT5G66570.1 // AT4G34190.1 // AT5G02120.1 // AT4G37270.1 // AT2G30950.1 // AT1G34000.1 // AT2G22240.2
GO:0009737	P	response to abscisic acid stimulus	24	1320	// AT2G36530.1 // AT5G47390.1 // AT5G59310.1 // AT5G46050.1 // AT2G35940.3 // AT4G38970.2 // AT4G38970.1 // AT2G38750.1 // AT3G15730.1 // AT4G18010.1 // AT5G60410.5 // AT2G05710.1 // AT5G08335.1 // AT2G26980.5 // AT3G11050.1 // AT3G12560.1 // AT5G25610.1 // AT2G22430.1 // AT4G37260.1 // AT4G26080.1 // AT5G48870.1 // ATCG00490.1 // AT1G55020.1 // AT4G15910.1
GO:0006413	P	translational initiation	9	1320	// AT4G34110.1 // AT5G18110.1 // AT4G30690.1 // AT5G36230.1 // AT2G04520.1 // AT1G13950.1 // AT3G55620.1 // AT1G16720.1 // AT4G27130.1
GO:0046034	P	ATP metabolic process	7	1320	// AT4G29480.1 // AT4G04640.1 // AT5G13450.1 // AT1G20260.1 // ATCG00480.1 // AT2G33040.1 // ATCG00470.1
GO:0044255	P	cellular lipid metabolic process	35	1320	// AT5G63380.1 // AT5G67030.1 // AT1G24360.1 // AT2G02500.1 // AT4G16710.2 // AT2G26560.1 // AT2G38670.1 // AT1G20780.1 // AT5G17670.1 // AT3G02780.1 // AT3G24180.2 // AT4G25050.1 // AT2G22240.2 // AT5G60600.1 // AT4G33790.1 // AT5G60600.3 // AT1G20510.2 // AT5G65110.2 // AT1G63710.1 // AT2G44620.1 // AT5G17230.2 // AT5G04490.1 // AT3G05970.1 // AT3G15730.1 // AT5G25900.1 // AT3G45140.1 // AT2G33…
GO:0051187	P	cofactor catabolic process	6	1320	// AT5G37830.1 // AT1G68750.1 // AT3G44880.1 // AT1G20780.1 // AT4G37000.1 // AT3G14940.1
GO:0009408	P	response to heat	13	1320	// AT4G24280.1 // AT3G12580.1 // AT5G02500.1 // AT4G26080.1 // AT3G08720.2 // AT5G67030.1 // AT3G04120.1 // AT3G23990.1 // AT4G26850.1 // AT4G26840.1 // AT3G25230.2 // AT2G04030.2 // AT2G22240.2
GO:0009067	P	aspartate family amino acid biosynthetic process	6	1320	// AT5G11880.1 // AT5G17920.2 // AT1G14810.1 // AT5G20980.2 // AT5G65010.2 // AT3G01120.1
GO:0019748	P	secondary metabolic process	29	1320	// AT1G55670.1 // AT4G27430.2 // AT4G30210.2 // AT1G20780.1 // AT1G20510.2 // AT4G38970.2 // AT4G38970.1 // AT3G52930.1 // AT3G10230.2 // AT3G55120.1 // AT1G58170.1 // AT5G35790.1 // AT4G34050.1 // AT4G34050.2 // AT5G17230.2 // AT5G54160.1 // AT1G12840.1 // AT2G41290.1 // AT5G25900.1 // AT2G21330.1 // AT2G21330.3 // AT1G53520.1 // AT5G48930.1 // AT1G64160.1 // AT1G10360.1 // AT3G17390.1 // AT5G67…
GO:0032501	P	multicellular organismal process	97	1320	// AT4G30930.1 // AT2G02240.1 // AT2G41940.1 // AT2G46340.1 // AT2G35940.3 // AT2G33460.1 // AT3G02260.1 // AT4G18010.1 // AT5G22000.3 // AT5G01600.1 // AT5G08170.1 // AT4G24190.2 // AT3G43810.1 // AT2G26060.1 // AT4G14220.1 // AT3G52590.1 // AT4G28530.1 // AT1G06040.1 // AT5G61410.2 // AT1G55020.1 // AT4G15910.1 // AT3G23050.1 // AT1G62750.1 // AT3G54220.1 // AT3G02780.1 // AT1G22920.1 // AT3G63…
GO:0009206	P	purine ribonucleoside triphosphate biosynthetic process	7	1320	// AT4G29480.1 // AT4G04640.1 // AT5G13450.1 // AT1G20260.1 // ATCG00480.1 // AT2G33040.1 // ATCG00470.1
GO:0009201	P	ribonucleoside triphosphate biosynthetic process	7	1320	// AT4G29480.1 // AT4G04640.1 // AT5G13450.1 // AT1G20260.1 // ATCG00480.1 // AT2G33040.1 // ATCG00470.1
GO:0070727	P	cellular macromolecule localization	22	1320	// AT3G54220.1 // AT2G14740.2 // AT4G27690.1 // AT5G17670.1 // AT1G21900.1 // AT5G50460.1 // AT3G06540.1 // AT5G53530.1 // AT2G20890.1 // AT1G07140.1 // AT5G63640.1 // AT4G26850.1 // AT5G16880.2 // AT4G16143.2 // AT5G62050.1 // AT2G19080.1 // AT5G50920.1 // AT2G29530.2 // AT1G62020.1 // AT1G75850.1 // AT4G34450.1 // AT5G20010.1
GO:0009199	P	ribonucleoside triphosphate metabolic process	7	1320	// AT4G29480.1 // AT4G04640.1 // AT5G13450.1 // AT1G20260.1 // ATCG00480.1 // AT2G33040.1 // ATCG00470.1
GO:0034613	P	cellular protein localization	21	1320	// AT5G62050.1 // AT1G62020.1 // AT2G19080.1 // AT1G07140.1 // AT4G27690.1 // AT5G50920.1 // AT2G29530.2 // AT1G75850.1 // AT2G14740.2 // AT5G63640.1 // AT3G54220.1 // AT5G17670.1 // AT3G06540.1 // AT1G21900.1 // AT5G50460.1 // AT4G34450.1 // AT5G53530.1 // AT4G16143.2 // AT2G20890.1 // AT5G20010.1 // AT5G16880.2
GO:0008652	P	cellular amino acid biosynthetic process	15	1320	// AT3G59760.1 // AT3G17390.1 // AT5G17920.2 // AT4G01850.2 // AT2G45300.1 // AT1G14810.1 // AT5G11880.1 // AT5G20980.2 // AT4G35630.1 // AT5G65010.2 // AT4G33510.2 // AT3G01120.1 // AT3G48560.1 // AT5G46180.1 // AT1G31860.1
GO:0009205	P	purine ribonucleoside triphosphate metabolic process	7	1320	// AT4G29480.1 // AT4G04640.1 // AT5G13450.1 // AT1G20260.1 // ATCG00480.1 // AT2G33040.1 // ATCG00470.1
GO:0007568	P	aging	10	1320	// AT4G05320.4 // AT1G20780.1 // AT4G27700.1 // AT5G35630.3 // AT4G35770.1 // AT5G62000.3 // AT5G60360.3 // AT4G35770.3 // AT2G23810.1 // AT5G24770.2
GO:0009152	P	purine ribonucleotide biosynthetic process	8	1320	// AT4G29480.1 // AT1G66520.1 // AT5G13450.1 // AT1G20260.1 // AT4G04640.1 // ATCG00480.1 // AT2G33040.1 // ATCG00470.1
GO:0009063	P	cellular amino acid catabolic process	6	1320	// AT4G37930.1 // AT2G26080.1 // AT5G54080.2 // AT1G32470.1 // AT4G33010.2 // AT5G46180.1
GO:0032268	P	regulation of cellular protein metabolic process	6	1320	// AT5G66570.1 // AT3G50820.1 // AT3G08720.2 // AT5G36230.1 // AT5G43700.1 // AT1G20340.1
GO:0006576	P	cellular biogenic amine metabolic process	7	1320	// AT5G15950.2 // AT2G38670.1 // AT3G18000.1 // AT2G19070.1 // AT3G02470.4 // AT1G65840.1 // AT5G08170.1
GO:0000904	P	cell morphogenesis involved in differentiation	7	1320	// AT3G16630.2 // AT4G26690.1 // AT1G71270.1 // AT5G23940.1 // AT5G27540.2 // AT2G33460.1 // AT1G12040.1
GO:0007017	P	microtubule-based process	10	1320	// AT5G65460.1 // AT5G51600.1 // AT1G63640.1 // AT1G50010.1 // AT2G35630.1 // AT2G21300.2 // AT5G19780.1 // AT4G14960.2 // AT2G33460.1 // AT3G16060.1
GO:0009414	P	response to water deprivation	16	1320	// AT2G04030.2 // AT4G15910.1 // AT3G05700.1 // AT5G67030.1 // AT2G17820.1 // AT4G30960.1 // AT4G24190.2 // AT4G02380.1 // AT2G37180.1 // AT4G00430.1 // AT3G45140.1 // AT5G25610.1 // AT5G59310.1 // AT5G48870.1 // AT2G22430.1 // AT3G23050.1
GO:0006886	P	intracellular protein transport	20	1320	// AT5G62050.1 // AT1G62020.1 // AT2G19080.1 // AT1G07140.1 // AT4G27690.1 // AT5G50920.1 // AT2G29530.2 // AT1G75850.1 // AT2G14740.2 // AT5G63640.1 // AT5G17670.1 // AT3G06540.1 // AT1G21900.1 // AT5G50460.1 // AT4G34450.1 // AT5G53530.1 // AT4G16143.2 // AT2G20890.1 // AT5G20010.1 // AT5G16880.2
GO:0048585	P	negative regulation of response to stimulus	8	1320	// AT4G26080.1 // AT1G50640.1 // AT4G10180.1 // AT1G22920.1 // AT2G22430.1 // AT2G25490.1 // AT2G46340.1 // AT5G08335.1
GO:0009411	P	response to UV	8	1320	// AT1G51400.1 // AT3G55120.1 // AT2G36750.1 // AT5G03240.3 // AT5G63310.1 // AT2G02760.1 // AT5G41370.1 // AT1G20340.1
GO:0010154	P	fruit development	31	1320	// AT2G04030.2 // AT5G23940.1 // AT1G02780.1 // AT1G78580.1 // AT2G17820.1 // AT1G11680.1 // AT4G28210.1 // AT2G02240.1 // AT3G04120.1 // AT3G55620.1 // AT3G16290.1 // AT4G36890.1 // AT1G05190.1 // AT2G26060.1 // AT5G63420.1 // AT1G70070.1 // AT1G26830.1 // AT5G08170.1 // AT5G18700.1 // AT5G27540.2 // AT3G44880.1 // AT2G45190.1 // AT2G04842.1 // AT4G04350.1 // AT1G15750.4 // AT4G21130.1 // AT3G52…
GO:0009698	P	phenylpropanoid metabolic process	13	1320	// AT1G64160.1 // AT3G17390.1 // AT4G27430.2 // AT4G30210.2 // AT1G12840.1 // AT3G55120.1 // AT1G58170.1 // AT4G34050.1 // AT1G20510.2 // AT1G53520.1 // AT4G34050.2 // AT5G48930.1 // AT5G54160.1
GO:0000096	P	sulfur amino acid metabolic process	8	1320	// AT3G59760.1 // AT3G17390.1 // AT5G17920.2 // AT1G14810.1 // AT4G01850.2 // AT5G20980.2 // AT1G05010.1 // AT3G01120.1
GO:0009657	P	plastid organization	10	1320	// AT1G62750.1 // AT5G45390.1 // AT5G50920.1 // AT1G03160.1 // AT1G09340.1 // AT1G20830.1 // AT2G30950.1 // AT2G33150.1 // AT2G20890.1 // AT5G49940.1
GO:0009853	P	photorespiration	6	1320	// AT2G13360.2 // AT1G23310.2 // AT4G37930.1 // AT2G27730.1 // AT5G37510.2 // AT1G70580.4
GO:0042401	P	cellular biogenic amine biosynthetic process	6	1320	// AT5G15950.2 // AT2G38670.1 // AT3G18000.1 // AT2G19070.1 // AT3G02470.4 // AT5G08170.1
GO:0009753	P	response to jasmonic acid stimulus	15	1320	// AT4G26850.1 // AT4G35770.1 // AT3G17860.1 // AT1G55020.1 // AT3G17860.3 // AT3G45140.1 // AT5G47390.1 // AT5G24770.2 // AT2G14580.1 // AT5G46050.1 // AT4G35770.3 // AT3G23050.1 // AT5G44030.1 // AT4G37260.1 // AT2G26690.1
GO:0048608	P	reproductive structure development	49	1320	// AT2G04030.2 // AT5G23940.1 // AT1G02780.1 // AT1G78580.1 // AT2G17820.1 // AT1G11680.1 // AT4G28210.1 // AT2G02240.1 // AT3G02780.1 // AT1G22920.1 // AT3G04120.1 // AT3G55620.1 // AT2G46340.1 // AT3G16290.1 // AT4G36890.1 // AT1G05190.1 // AT1G30970.2 // AT2G26060.1 // AT5G63420.1 // AT3G02260.1 // AT1G70070.1 // AT5G01600.1 // AT2G02760.1 // AT5G60410.5 // AT1G26830.1 // AT5G08170.1 // AT5G08…
GO:0034637	P	cellular carbohydrate biosynthetic process	13	1320	// AT1G32900.1 // AT1G13440.1 // AT5G05170.1 // AT4G39800.1 // AT3G04120.1 // AT3G55800.1 // AT3G25140.1 // AT1G27680.1 // AT3G62830.2 // AT3G43190.1 // AT5G44030.1 // AT4G36890.1 // AT2G22240.2
GO:0042742	P	defense response to bacterium	13	1320	// AT2G42010.1 // AT5G67330.1 // AT4G31750.1 // AT3G44880.1 // AT4G26850.1 // AT5G59890.1 // AT4G01050.1 // AT3G15020.1 // AT1G55020.1 // AT5G46050.1 // AT5G44030.1 // AT4G32260.1 // AT2G22240.2
GO:0009225	P	nucleotide-sugar metabolic process	5	1320	// AT3G23820.1 // AT4G00110.1 // AT3G62830.2 // AT5G59290.2 // AT1G08200.1
GO:0042542	P	response to hydrogen peroxide	6	1320	// AT3G12580.1 // AT4G35090.2 // AT3G04120.1 // AT5G63310.1 // AT5G01600.1 // AT2G22240.2
GO:0017038	P	protein import	8	1320	// AT5G62050.1 // AT2G19080.1 // AT1G07140.1 // AT5G50920.1 // AT2G29530.2 // AT4G16143.2 // AT2G20890.1 // AT5G20010.1
GO:0009699	P	phenylpropanoid biosynthetic process	11	1320	// AT1G64160.1 // AT3G17390.1 // AT4G27430.2 // AT1G12840.1 // AT3G55120.1 // AT1G58170.1 // AT4G34050.1 // AT1G53520.1 // AT4G34050.2 // AT5G48930.1 // AT5G54160.1
GO:0009415	P	response to water	16	1320	// AT2G04030.2 // AT4G15910.1 // AT3G05700.1 // AT5G67030.1 // AT2G17820.1 // AT4G30960.1 // AT4G24190.2 // AT4G02380.1 // AT2G37180.1 // AT4G00430.1 // AT3G45140.1 // AT5G25610.1 // AT5G59310.1 // AT5G48870.1 // AT2G22430.1 // AT3G23050.1
GO:0051246	P	regulation of protein metabolic process	6	1320	// AT5G66570.1 // AT3G50820.1 // AT3G08720.2 // AT5G36230.1 // AT5G43700.1 // AT1G20340.1
GO:0009743	P	response to carbohydrate stimulus	16	1320	// AT1G09100.1 // AT1G28330.1 // AT1G78580.1 // AT2G40140.2 // AT3G04120.1 // AT1G42970.1 // AT3G62410.1 // AT1G20823.1 // AT1G20950.1 // AT3G26650.1 // AT5G47230.1 // AT2G23320.1 // AT2G20890.1 // AT1G74670.1 // AT4G37260.1 // AT5G67030.1
GO:0009624	P	response to nematode	7	1320	// AT5G44370.1 // AT3G51860.1 // AT5G67330.1 // AT5G61410.2 // AT5G51600.1 // AT5G64840.1 // AT1G58360.1
GO:0006073	P	cellular glucan metabolic process	8	1320	// AT1G32900.1 // AT5G05170.1 // AT1G27680.1 // AT3G52180.2 // AT3G55800.1 // AT4G37800.1 // AT1G10760.1 // AT5G44030.1
GO:0007242	P	intracellular signaling cascade	35	1320	// AT3G15730.1 // AT1G78580.1 // AT5G59840.1 // AT5G57950.1 // AT5G59890.1 // AT5G63310.1 // AT3G21510.1 // AT2G20890.1 // AT5G67130.1 // AT2G46340.1 // AT5G60600.1 // AT5G60600.3 // AT3G59400.1 // AT5G60410.5 // AT1G09100.1 // AT5G65670.2 // AT5G08335.1 // AT2G26980.5 // AT2G25490.1 // AT2G36830.1 // AT1G78300.1 // AT3G43810.1 // AT1G50640.1 // AT5G25900.1 // AT2G22430.1 // AT5G46390.2 // AT3G60…
GO:0008654	P	phospholipid biosynthetic process	8	1320	// AT2G02500.1 // AT5G04490.1 // AT5G60600.1 // AT2G38670.1 // AT5G60600.3 // AT3G18000.1 // AT4G39800.1 // AT2G22240.2
GO:0048856	P	anatomical structure development	79	1320	// AT3G59760.1 // AT4G26690.1 // AT5G23940.1 // AT1G02780.1 // AT1G78580.1 // AT2G17820.1 // AT1G11680.1 // AT4G28210.1 // AT1G12040.1 // AT2G02240.1 // AT2G41940.1 // AT3G02780.1 // AT1G13950.1 // AT1G02140.1 // AT1G22920.1 // AT3G04120.1 // AT3G55620.1 // AT2G46340.1 // AT1G75780.1 // AT3G16290.1 // AT4G36890.1 // AT1G05190.1 // AT1G30970.2 // AT1G71270.1 // AT5G45390.1 // AT5G09810.1 // AT2G26…
GO:0030001	P	metal ion transport	15	1320	// AT3G11050.1 // AT5G64560.2 // AT2G40300.1 // AT3G51860.1 // AT5G67330.1 // AT1G60160.1 // AT5G50740.3 // AT5G14910.1 // AT5G59030.1 // AT4G16380.1 // AT1G56210.1 // AT5G22830.1 // AT4G37270.1 // AT5G14880.1 // AT5G01600.1
GO:0006555	P	methionine metabolic process	6	1320	// AT3G17390.1 // AT5G17920.2 // AT1G14810.1 // AT5G20980.2 // AT1G05010.1 // AT3G01120.1
GO:0009066	P	aspartate family amino acid metabolic process	8	1320	// AT3G17390.1 // AT5G17920.2 // AT1G14810.1 // AT5G11880.1 // AT5G20980.2 // AT5G65010.2 // AT1G05010.1 // AT3G01120.1
GO:0044264	P	cellular polysaccharide metabolic process	10	1320	// AT1G32900.1 // AT5G05170.1 // AT1G27680.1 // AT3G52180.2 // AT3G55800.1 // AT4G37800.1 // AT3G25140.1 // AT1G10760.1 // AT5G44030.1 // AT4G36890.1
GO:0009793	P	embryonic development ending in seed dormancy	26	1320	// AT2G04030.2 // AT5G23940.1 // AT1G02780.1 // AT1G78580.1 // AT1G11680.1 // AT4G28210.1 // AT2G02240.1 // AT3G55620.1 // AT3G16290.1 // AT1G05190.1 // AT2G26060.1 // AT5G63420.1 // AT1G70070.1 // AT1G26830.1 // AT5G08170.1 // AT5G18700.1 // AT5G27540.2 // AT2G04842.1 // AT4G04350.1 // AT1G15750.4 // AT4G21130.1 // AT3G52590.1 // AT2G45330.2 // AT1G02140.1 // AT5G61410.2 // AT5G37510.2
GO:0009966	P	regulation of signal transduction	10	1320	// AT3G15730.1 // AT2G25490.1 // AT3G58760.1 // AT5G54310.1 // AT1G50640.1 // AT2G22430.1 // AT5G60410.5 // AT4G26080.1 // AT3G60860.1 // AT5G08335.1
GO:0006725	P	cellular aromatic compound metabolic process	23	1320	// AT4G27430.2 // AT4G30210.2 // AT5G14420.2 // AT1G20510.2 // AT3G55120.1 // AT5G54080.2 // AT1G58170.1 // AT4G34050.1 // AT4G34050.2 // AT1G12840.1 // AT5G54160.1 // AT4G22570.1 // AT5G54770.1 // AT2G16570.1 // AT2G45300.1 // AT3G17810.1 // AT4G15093.1 // AT4G01850.2 // AT1G53520.1 // AT5G48930.1 // AT4G33510.2 // AT1G64160.1 // AT3G17390.1
GO:0009787	P	regulation of abscisic acid mediated signaling pathway	5	1320	// AT5G60410.5 // AT3G15730.1 // AT4G26080.1 // AT5G08335.1 // AT2G22430.1
GO:0051716	P	cellular response to stimulus	42	1320	// AT4G04955.1 // AT1G78580.1 // AT2G26560.1 // AT5G47230.1 // AT4G02380.1 // AT5G63310.1 // AT3G52560.1 // AT3G21510.1 // AT2G20890.1 // AT2G47590.1 // AT2G46340.1 // AT5G60600.1 // AT5G60600.3 // AT4G26850.1 // AT5G23630.1 // AT5G60410.5 // AT1G09100.1 // AT5G65670.2 // AT5G08335.1 // AT2G26980.5 // AT5G54770.1 // AT2G25490.1 // AT2G36830.1 // AT2G28190.1 // AT1G78300.1 // AT2G45300.1 // AT4G35…
GO:0048583	P	regulation of response to stimulus	13	1320	// AT2G25490.1 // AT2G21150.1 // AT3G15730.1 // AT3G43810.1 // AT1G50640.1 // AT5G59890.1 // AT4G10180.1 // AT1G22920.1 // AT2G22430.1 // AT5G60410.5 // AT4G26080.1 // AT2G46340.1 // AT5G08335.1
GO:0016192	P	vesicle-mediated transport	17	1320	// AT4G29160.3 // AT4G27690.1 // AT3G10640.1 // AT2G25430.1 // AT1G62020.1 // AT5G63640.1 // AT1G75850.1 // AT4G34450.1 // AT2G27600.1 // AT2G38360.1 // AT5G16880.2 // AT1G16240.3 // AT5G53530.1 // AT2G06530.1 // AT5G02280.1 // AT5G03540.2 // AT5G22950.1
GO:0019637	P	organophosphate metabolic process	10	1320	// AT2G02500.1 // AT5G04490.1 // AT5G60600.1 // AT2G38670.1 // AT5G60600.3 // AT5G17670.1 // AT3G18000.1 // AT4G39800.1 // AT2G45300.1 // AT2G22240.2
GO:0009968	P	negative regulation of signal transduction	5	1320	// AT4G26080.1 // AT2G25490.1 // AT5G08335.1 // AT1G50640.1 // AT2G22430.1
GO:0010648	P	negative regulation of cell communication	5	1320	// AT4G26080.1 // AT2G25490.1 // AT5G08335.1 // AT1G50640.1 // AT2G22430.1
GO:0000271	P	polysaccharide biosynthetic process	9	1320	// AT1G32900.1 // AT5G05170.1 // AT1G27680.1 // AT3G55800.1 // AT3G25140.1 // AT4G24010.1 // AT4G24000.1 // AT5G44030.1 // AT4G36890.1
GO:0010646	P	regulation of cell communication	10	1320	// AT3G15730.1 // AT2G25490.1 // AT3G58760.1 // AT5G54310.1 // AT1G50640.1 // AT2G22430.1 // AT5G60410.5 // AT4G26080.1 // AT3G60860.1 // AT5G08335.1
GO:0022414	P	reproductive process	55	1320	// AT3G59760.1 // AT2G04030.2 // AT5G23940.1 // AT1G02780.1 // AT1G78580.1 // AT2G17820.1 // AT1G11680.1 // AT4G28210.1 // AT2G02240.1 // AT3G02780.1 // AT1G22920.1 // AT3G04120.1 // AT3G55620.1 // AT2G46340.1 // AT3G16290.1 // AT4G36890.1 // AT1G05190.1 // AT1G30970.2 // AT1G71270.1 // AT2G26060.1 // AT4G30930.1 // AT5G63420.1 // AT3G02260.1 // AT5G23630.1 // AT1G70070.1 // AT5G01600.1 // AT2G02…
GO:0006457	P	protein folding	17	1320	// AT4G24280.1 // AT3G12580.1 // AT5G02500.1 // AT1G80920.1 // AT2G16600.2 // AT5G58710.1 // AT3G55520.1 // AT4G24190.2 // AT3G44110.2 // AT2G21130.1 // AT1G24120.1 // AT3G03960.1 // AT1G55490.2 // AT3G01480.1 // AT3G01480.2 // AT1G18170.1 // AT2G04030.2
GO:0009110	P	vitamin biosynthetic process	7	1320	// AT5G54770.1 // AT3G63410.1 // AT4G36940.1 // AT5G04490.1 // AT4G26850.1 // AT1G60600.2 // AT2G43360.1
GO:0009059	P	macromolecule biosynthetic process	154	1320	// AT4G16430.1 // AT5G27700.1 // AT4G30930.1 // AT5G45720.1 // AT5G18790.1 // AT2G41940.1 // AT5G43700.1 // AT5G11190.1 // AT3G08720.2 // AT5G48760.2 // AT2G40140.2 // AT1G53910.3 // AT1G72370.2 // AT2G01060.1 // AT5G18110.1 // AT3G10950.1 // AT2G20450.1 // AT4G18100.1 // AT3G47370.3 // AT1G08970.2 // AT2G16485.1 // ATCG00810.1 // AT5G29000.4 // AT1G67430.1 // AT5G14320.1 // AT4G31180.2 // AT1G74…
GO:0044272	P	sulfur compound biosynthetic process	9	1320	// AT3G59760.1 // AT5G54770.1 // AT3G17390.1 // AT5G17920.2 // AT1G14810.1 // AT4G01850.2 // AT5G20980.2 // AT3G01120.1 // AT2G43360.1
GO:0043632	P	modification-dependent macromolecule catabolic process	18	1320	// AT1G04860.1 // AT1G16470.2 // AT2G30110.1 // AT2G25490.1 // AT5G20000.1 // AT3G61790.1 // AT5G23540.1 // AT5G03240.3 // AT1G29150.1 // AT3G26340.1 // AT2G02760.1 // AT4G33210.1 // AT5G59300.1 // AT3G62980.1 // AT2G27020.1 // AT1G26830.1 // AT1G56450.1 // AT4G27960.2
GO:0006511	P	ubiquitin-dependent protein catabolic process	18	1320	// AT1G04860.1 // AT1G16470.2 // AT2G30110.1 // AT2G25490.1 // AT5G20000.1 // AT3G61790.1 // AT5G23540.1 // AT5G03240.3 // AT1G29150.1 // AT3G26340.1 // AT2G02760.1 // AT4G33210.1 // AT5G59300.1 // AT3G62980.1 // AT2G27020.1 // AT1G26830.1 // AT1G56450.1 // AT4G27960.2
GO:0046395	P	carboxylic acid catabolic process	8	1320	// AT4G37930.1 // AT2G26080.1 // AT5G54080.2 // AT1G32470.1 // AT4G33010.2 // AT2G33150.1 // AT5G65110.2 // AT5G46180.1
GO:0016054	P	organic acid catabolic process	8	1320	// AT4G37930.1 // AT2G26080.1 // AT5G54080.2 // AT1G32470.1 // AT4G33010.2 // AT2G33150.1 // AT5G65110.2 // AT5G46180.1
GO:0019941	P	modification-dependent protein catabolic process	18	1320	// AT1G04860.1 // AT1G16470.2 // AT2G30110.1 // AT2G25490.1 // AT5G20000.1 // AT3G61790.1 // AT5G23540.1 // AT5G03240.3 // AT1G29150.1 // AT3G26340.1 // AT2G02760.1 // AT4G33210.1 // AT5G59300.1 // AT3G62980.1 // AT2G27020.1 // AT1G26830.1 // AT1G56450.1 // AT4G27960.2
GO:0033365	P	protein localization in organelle	7	1320	// AT5G62050.1 // AT2G19080.1 // AT1G07140.1 // AT2G29530.2 // AT3G54220.1 // AT4G16143.2 // AT5G20010.1
GO:0048316	P	seed development	28	1320	// AT2G04030.2 // AT5G23940.1 // AT1G02780.1 // AT1G78580.1 // AT2G17820.1 // AT1G11680.1 // AT4G28210.1 // AT2G02240.1 // AT3G04120.1 // AT3G55620.1 // AT3G16290.1 // AT1G05190.1 // AT2G26060.1 // AT5G63420.1 // AT1G70070.1 // AT1G26830.1 // AT5G08170.1 // AT5G18700.1 // AT5G27540.2 // AT2G04842.1 // AT4G04350.1 // AT1G15750.4 // AT4G21130.1 // AT3G52590.1 // AT2G45330.2 // AT1G02140.1 // AT5G61…
GO:0048285	P	organelle fission	6	1320	// AT2G20190.1 // AT5G07630.1 // AT2G35630.1 // AT5G51600.1 // AT1G20830.1 // AT3G57090.1
GO:0051301	P	cell division	8	1320	// AT3G54220.1 // AT1G78580.1 // AT2G35630.1 // AT5G09810.1 // AT1G57820.2 // AT5G51600.1 // AT5G40770.1 // AT5G18700.1
GO:0034645	P	cellular macromolecule biosynthetic process	152	1320	// AT4G16430.1 // AT5G27700.1 // AT4G30930.1 // AT5G45720.1 // AT5G18790.1 // AT2G41940.1 // AT5G43700.1 // AT5G11190.1 // AT3G08720.2 // AT5G48760.2 // AT2G40140.2 // AT1G53910.3 // AT1G72370.2 // AT2G01060.1 // AT5G18110.1 // AT3G10950.1 // AT2G20450.1 // AT4G18100.1 // AT3G47370.3 // AT1G08970.2 // AT2G16485.1 // ATCG00810.1 // AT5G29000.4 // AT1G67430.1 // AT5G14320.1 // AT4G31180.2 // AT1G74…
GO:0000003	P	reproduction	55	1320	// AT3G59760.1 // AT2G04030.2 // AT5G23940.1 // AT1G02780.1 // AT1G78580.1 // AT2G17820.1 // AT1G11680.1 // AT4G28210.1 // AT2G02240.1 // AT3G02780.1 // AT1G22920.1 // AT3G04120.1 // AT3G55620.1 // AT2G46340.1 // AT3G16290.1 // AT4G36890.1 // AT1G05190.1 // AT1G30970.2 // AT1G71270.1 // AT2G26060.1 // AT4G30930.1 // AT5G63420.1 // AT3G02260.1 // AT5G23630.1 // AT1G70070.1 // AT5G01600.1 // AT2G02…
GO:0009790	P	embryonic development	28	1320	// AT2G04030.2 // AT5G23940.1 // AT1G02780.1 // AT1G78580.1 // AT1G11680.1 // AT4G28210.1 // AT4G02380.1 // AT2G02240.1 // AT3G55620.1 // AT3G16290.1 // AT1G05190.1 // AT2G26060.1 // AT5G63420.1 // AT1G70070.1 // AT1G26830.1 // AT5G08170.1 // AT5G18700.1 // AT5G27540.2 // AT2G04842.1 // AT4G04350.1 // AT1G15750.4 // AT4G21130.1 // AT3G52590.1 // AT2G45330.2 // AT1G02140.1 // AT5G61410.2 // AT5G37…
GO:0006644	P	phospholipid metabolic process	9	1320	// AT2G02500.1 // AT5G04490.1 // AT5G60600.1 // AT2G38670.1 // AT5G60600.3 // AT5G17670.1 // AT3G18000.1 // AT4G39800.1 // AT2G22240.2
GO:0010467	P	gene expression	163	1320	// AT4G16430.1 // AT5G27700.1 // AT4G30930.1 // AT5G47230.1 // AT5G09880.1 // AT5G18790.1 // AT4G36690.2 // AT2G41940.1 // AT5G43700.1 // AT5G11190.1 // AT3G08720.2 // AT5G48760.2 // AT2G40140.2 // AT1G53910.3 // AT5G25060.1 // AT1G72370.2 // AT1G16720.1 // AT2G01060.1 // AT5G18110.1 // AT3G10950.1 // AT2G20450.1 // AT4G18100.1 // AT3G47370.3 // AT1G08970.2 // AT2G16485.1 // ATCG00810.1 // AT5G29…
GO:0006793	P	phosphorus metabolic process	54	1320	// AT4G29480.1 // AT2G37840.2 // AT3G50820.1 // AT2G24360.1 // AT3G13690.1 // AT2G42960.1 // AT1G48480.1 // AT1G67000.1 // AT3G52180.2 // AT1G79600.1 // AT3G20410.1 // AT5G49760.1 // AT5G53140.1 // AT4G03390.1 // AT4G15530.6 // AT5G05200.1 // AT3G08720.2 // AT4G02630.1 // AT2G25070.1 // AT3G55050.2 // AT4G18010.1 // AT5G63710.1 // AT5G13450.1 // AT5G66570.1 // AT4G04640.1 // AT4G35780.1 // AT5G08…
GO:0006396	P	RNA processing	24	1320	// AT5G09880.1 // AT3G03920.1 // AT4G02400.1 // AT4G36690.2 // AT4G24770.1 // AT2G37340.1 // AT3G63490.2 // AT3G63490.1 // AT4G28200.1 // AT1G07350.2 // AT2G04530.1 // AT5G25060.1 // AT3G19670.1 // AT4G15520.1 // AT4G38020.1 // AT4G24740.1 // AT2G44270.1 // AT5G22440.2 // AT3G63140.1 // AT4G21130.1 // AT2G45330.2 // AT2G24590.1 // AT1G09340.1 // AT5G46250.3
GO:0009555	P	pollen development	10	1320	// AT4G14220.1 // AT4G30930.1 // AT4G33790.1 // AT5G59030.1 // AT5G23630.1 // AT5G22000.3 // AT3G18000.1 // AT3G62980.1 // AT1G09100.1 // AT2G19070.1
GO:0022622	P	root system development	15	1320	// AT4G26690.1 // AT1G12040.1 // AT1G77690.1 // AT3G04630.3 // AT5G03540.2 // AT3G02260.1 // AT5G59030.1 // AT4G14550.1 // AT5G09810.1 // AT3G18130.1 // AT1G55020.1 // AT1G48630.1 // AT3G62980.1 // AT5G58710.1 // AT1G73590.1
GO:0048364	P	root development	15	1320	// AT4G26690.1 // AT1G12040.1 // AT1G77690.1 // AT3G04630.3 // AT5G03540.2 // AT3G02260.1 // AT5G59030.1 // AT4G14550.1 // AT5G09810.1 // AT3G18130.1 // AT1G55020.1 // AT1G48630.1 // AT3G62980.1 // AT5G58710.1 // AT1G73590.1
GO:0009250	P	glucan biosynthetic process	5	1320	// AT5G44030.1 // AT1G27680.1 // AT3G55800.1 // AT5G05170.1 // AT1G32900.1
GO:0042538	P	hyperosmotic salinity response	5	1320	// AT5G46050.1 // AT5G19660.1 // AT4G30960.1 // AT5G46180.1 // AT5G24770.2
GO:0046903	P	secretion	5	1320	// AT4G14870.1 // AT5G03540.2 // AT4G24190.2 // AT5G28750.1 // AT2G34250.2
GO:0032940	P	secretion by cell	5	1320	// AT4G14870.1 // AT5G03540.2 // AT4G24190.2 // AT5G28750.1 // AT2G34250.2
GO:0019438	P	aromatic compound biosynthetic process	14	1320	// AT1G64160.1 // AT5G54770.1 // AT3G17390.1 // AT4G27430.2 // AT2G45300.1 // AT3G55120.1 // AT5G48930.1 // AT1G58170.1 // AT4G34050.1 // AT1G53520.1 // AT4G34050.2 // AT4G33510.2 // AT1G12840.1 // AT5G54160.1
GO:0006796	P	phosphate metabolic process	53	1320	// AT4G29480.1 // AT2G37840.2 // AT3G50820.1 // AT2G24360.1 // AT3G13690.1 // AT2G42960.1 // AT1G48480.1 // AT1G67000.1 // AT3G52180.2 // AT1G79600.1 // AT3G20410.1 // AT5G49760.1 // AT5G53140.1 // AT4G03390.1 // AT4G15530.6 // AT5G05200.1 // AT3G08720.2 // AT3G55050.2 // AT2G25070.1 // AT4G02630.1 // AT4G18010.1 // AT5G63710.1 // AT5G13450.1 // AT5G66570.1 // AT4G04640.1 // AT4G35780.1 // AT5G08…
GO:0009658	P	chloroplast organization	6	1320	// AT1G62750.1 // AT5G45390.1 // AT5G50920.1 // AT1G09340.1 // AT1G20830.1 // AT5G49940.1
GO:0033692	P	cellular polysaccharide biosynthetic process	7	1320	// AT1G32900.1 // AT5G05170.1 // AT1G27680.1 // AT3G55800.1 // AT3G25140.1 // AT5G44030.1 // AT4G36890.1
GO:0009615	P	response to virus	5	1320	// AT3G12580.1 // AT5G02500.1 // AT2G26560.1 // AT3G11660.1 // AT2G22240.2
GO:0006508	P	proteolysis	38	1320	// AT2G33530.1 // AT2G43070.1 // AT1G05840.1 // AT5G03240.3 // AT5G59300.1 // AT1G56700.3 // AT5G22850.1 // AT4G27960.2 // AT1G04860.1 // AT2G30110.1 // AT4G20850.1 // AT3G61790.1 // AT1G11910.1 // AT1G29150.1 // AT5G22000.3 // AT2G02760.1 // AT4G20070.1 // AT1G26830.1 // AT2G41790.1 // AT5G19660.1 // AT2G25490.1 // AT5G22860.1 // AT4G18370.1 // AT5G23540.1 // AT2G21430.1 // AT5G46390.2 // AT3G62…
GO:0006605	P	protein targeting	10	1320	// AT5G62050.1 // AT2G19080.1 // AT1G07140.1 // AT5G50920.1 // AT2G29530.2 // AT2G14740.2 // AT5G50460.1 // AT4G16143.2 // AT2G20890.1 // AT5G20010.1
GO:0010015	P	root morphogenesis	8	1320	// AT4G26690.1 // AT1G12040.1 // AT3G04630.3 // AT1G77690.1 // AT4G14550.1 // AT5G09810.1 // AT3G62980.1 // AT5G03540.2
GO:0008299	P	isoprenoid biosynthetic process	9	1320	// AT2G02500.1 // AT5G67030.1 // AT5G60600.1 // AT3G10230.2 // AT5G60600.3 // AT1G20780.1 // AT5G25900.1 // AT3G02780.1 // AT5G17230.2
GO:0006464	P	protein modification process	64	1320	// AT4G05320.4 // AT3G50820.1 // AT4G33470.1 // AT2G24360.1 // AT3G13690.1 // AT2G42960.1 // AT1G48480.1 // AT1G67000.1 // AT5G03240.3 // AT1G79600.1 // AT3G20410.1 // AT1G22920.1 // AT3G63530.2 // AT5G14480.1 // AT5G49760.1 // AT5G53140.1 // AT4G03390.1 // AT5G66060.1 // AT2G30110.1 // AT5G05200.1 // AT3G08720.2 // AT4G02630.1 // AT1G76400.1 // AT1G15390.1 // AT2G25070.1 // AT3G61790.1 // AT3G55…
GO:0009926	P	auxin polar transport	5	1320	// AT1G77690.1 // AT4G30960.1 // AT3G02260.1 // AT1G54990.1 // AT1G73590.1
GO:0043687	P	post-translational protein modification	55	1320	// AT3G50820.1 // AT4G33470.1 // AT2G24360.1 // AT3G13690.1 // AT2G42960.1 // AT1G48480.1 // AT1G67000.1 // AT1G79600.1 // AT3G20410.1 // AT1G22920.1 // AT3G63530.2 // AT5G49760.1 // AT5G53140.1 // AT4G03390.1 // AT2G30110.1 // AT5G05200.1 // AT3G08720.2 // AT3G55050.2 // AT2G25070.1 // AT3G61790.1 // AT4G02630.1 // AT1G57820.2 // AT2G02760.1 // AT5G63710.1 // AT5G08335.1 // AT5G66570.1 // AT4G35…
GO:0060918	P	auxin transport	5	1320	// AT1G77690.1 // AT4G30960.1 // AT3G02260.1 // AT1G54990.1 // AT1G73590.1
GO:0040007	P	growth	18	1320	// AT1G75780.1 // AT4G26690.1 // AT1G71270.1 // AT2G40610.1 // AT5G18580.1 // AT5G27540.2 // AT1G12840.1 // AT4G24190.2 // AT2G20190.1 // AT3G18000.1 // AT5G43630.1 // AT5G09810.1 // AT2G33460.1 // AT1G55020.1 // AT3G63530.2 // AT5G40770.1 // AT1G12040.1 // AT1G20330.1
GO:0009914	P	hormone transport	5	1320	// AT1G77690.1 // AT4G30960.1 // AT3G02260.1 // AT1G54990.1 // AT1G73590.1
GO:0006399	P	tRNA metabolic process	9	1320	// AT2G45330.2 // AT4G31180.2 // AT2G44270.1 // AT4G39280.1 // AT5G26830.1 // AT2G04530.1 // AT2G04842.1 // AT3G42723.1 // AT4G04350.1
GO:0032870	P	cellular response to hormone stimulus	17	1320	// AT5G65670.2 // AT2G25490.1 // AT2G36830.1 // AT1G78300.1 // AT5G47230.1 // AT5G25900.1 // AT1G50640.1 // AT3G15730.1 // AT5G63310.1 // AT3G21510.1 // AT2G22430.1 // AT5G60410.5 // AT4G26080.1 // AT5G44030.1 // AT1G74670.1 // AT5G08335.1 // AT2G26980.5
GO:0009755	P	hormone-mediated signaling pathway	17	1320	// AT5G65670.2 // AT2G25490.1 // AT2G36830.1 // AT1G78300.1 // AT5G47230.1 // AT5G25900.1 // AT1G50640.1 // AT3G15730.1 // AT5G63310.1 // AT3G21510.1 // AT2G22430.1 // AT5G60410.5 // AT4G26080.1 // AT5G44030.1 // AT1G74670.1 // AT5G08335.1 // AT2G26980.5
GO:0000041	P	transition metal ion transport	5	1320	// AT5G67330.1 // AT3G11050.1 // AT5G01600.1 // AT2G40300.1 // AT5G59030.1
GO:0034660	P	ncRNA metabolic process	14	1320	// AT3G63140.1 // AT4G21130.1 // AT2G45330.2 // AT4G31180.2 // AT3G03920.1 // AT4G39280.1 // AT2G44270.1 // AT5G26830.1 // AT2G04530.1 // AT2G04842.1 // AT1G09340.1 // AT3G42723.1 // AT4G04350.1 // AT4G02400.1
GO:0048646	P	anatomical structure formation involved in morphogenesis	8	1320	// AT2G40610.1 // AT1G77690.1 // AT1G73590.1 // AT5G51600.1 // AT1G22920.1 // AT3G62980.1 // AT2G19070.1 // AT5G18700.1
GO:0043648	P	dicarboxylic acid metabolic process	6	1320	// AT5G25880.1 // AT5G11880.1 // AT2G45300.1 // AT5G58330.2 // AT5G58330.1 // AT4G33510.2
GO:0006972	P	hyperosmotic response	5	1320	// AT5G46050.1 // AT5G19660.1 // AT4G30960.1 // AT5G46180.1 // AT5G24770.2
GO:0006418	P	tRNA aminoacylation for protein translation	6	1320	// AT4G31180.2 // AT4G39280.1 // AT5G26830.1 // AT2G04842.1 // AT3G42723.1 // AT4G04350.1
GO:0043038	P	amino acid activation	6	1320	// AT4G31180.2 // AT4G39280.1 // AT5G26830.1 // AT2G04842.1 // AT3G42723.1 // AT4G04350.1
GO:0043039	P	tRNA aminoacylation	6	1320	// AT4G31180.2 // AT4G39280.1 // AT5G26830.1 // AT2G04842.1 // AT3G42723.1 // AT4G04350.1
GO:0065007	P	biological regulation	165	1320	// AT5G63380.1 // AT4G16430.1 // AT4G10180.1 // AT5G47230.1 // AT3G15360.1 // AT2G41940.1 // AT5G43700.1 // AT3G06540.1 // AT2G46340.1 // AT5G11190.1 // AT5G36930.2 // AT2G33460.1 // AT3G08720.2 // AT2G40140.2 // AT5G60600.1 // AT5G60600.3 // AT3G02260.1 // AT5G22000.3 // AT5G01600.1 // AT4G37270.1 // AT2G01060.1 // AT4G22540.1 // AT3G11050.1 // AT2G25490.1 // AT2G36830.1 // AT3G51860.1 // AT4G24…
GO:0006865	P	amino acid transport	5	1320	// AT5G46800.1 // AT3G13620.1 // AT1G58360.1 // AT1G77690.1 // AT2G41190.1
GO:0048528	P	post-embryonic root development	5	1320	// AT3G62980.1 // AT5G03540.2 // AT1G77690.1 // AT3G18000.1 // AT4G14550.1
GO:0015837	P	amine transport	5	1320	// AT5G46800.1 // AT3G13620.1 // AT1G58360.1 // AT1G77690.1 // AT2G41190.1
GO:0016049	P	cell growth	14	1320	// AT1G75780.1 // AT4G26690.1 // AT1G71270.1 // AT5G18580.1 // AT5G27540.2 // AT1G12840.1 // AT2G40610.1 // AT2G20190.1 // AT3G18000.1 // AT5G09810.1 // AT2G33460.1 // AT5G40770.1 // AT1G12040.1 // AT1G20330.1
GO:0006139	P	nucleobase, nucleoside, nucleotide and nucleic acid metabolic process	127	1320	// AT4G29480.1 // AT4G16430.1 // AT4G10180.1 // AT5G45720.1 // AT5G09880.1 // AT4G36690.2 // AT2G41940.1 // AT3G52560.1 // AT5G11190.1 // AT3G52930.1 // AT2G40140.2 // AT1G53910.3 // AT2G04530.1 // AT2G32070.1 // AT4G00110.1 // ATCG00150.1 // AT2G01060.1 // AT4G04640.1 // AT3G17810.1 // AT1G08970.2 // AT3G62830.2 // AT2G16485.1 // AT3G17390.1 // AT4G31180.2 // AT1G20260.1 // AT4G23980.2 // AT5G59…
GO:0043412	P	macromolecule modification	68	1320	// AT4G05320.4 // AT3G50820.1 // AT4G33470.1 // AT2G24360.1 // AT3G13690.1 // AT2G42960.1 // AT1G48480.1 // AT1G67000.1 // AT5G03240.3 // AT1G79600.1 // AT2G32070.1 // AT1G22920.1 // AT3G63530.2 // AT5G14480.1 // AT2G02760.1 // AT5G49760.1 // AT5G53140.1 // AT4G03390.1 // AT5G66060.1 // AT2G30110.1 // AT5G05200.1 // AT3G08720.2 // AT4G02630.1 // AT1G76400.1 // AT1G15390.1 // AT2G25070.1 // AT3G61…
GO:0009813	P	flavonoid biosynthetic process	5	1320	// AT5G48930.1 // AT3G55120.1 // AT4G27430.2 // AT1G53520.1 // AT5G54160.1
GO:0048580	P	regulation of post-embryonic development	11	1320	// AT1G30970.2 // AT2G21150.1 // AT4G34530.1 // AT3G43810.1 // AT2G45190.1 // AT4G10180.1 // AT1G22920.1 // AT5G62000.3 // AT5G60410.5 // AT2G46340.1 // AT1G26830.1
GO:0003002	P	regionalization	7	1320	// AT3G54220.1 // AT1G73590.1 // AT2G45190.1 // AT4G36890.1 // AT1G22920.1 // AT1G20330.1 // AT1G15750.4
GO:0008361	P	regulation of cell size	14	1320	// AT1G75780.1 // AT4G26690.1 // AT1G71270.1 // AT5G18580.1 // AT5G27540.2 // AT1G12840.1 // AT2G40610.1 // AT2G20190.1 // AT3G18000.1 // AT5G09810.1 // AT2G33460.1 // AT5G40770.1 // AT1G12040.1 // AT1G20330.1
GO:0009620	P	response to fungus	9	1320	// AT4G12480.1 // AT2G40140.2 // AT5G38280.1 // AT3G45140.1 // AT1G10760.1 // AT1G05010.1 // AT5G44030.1 // AT2G35940.3 // AT2G22240.2
GO:0022621	P	shoot system development	13	1320	// AT3G16630.2 // AT4G26690.1 // AT5G23940.1 // AT2G40300.1 // AT1G73590.1 // AT2G41940.1 // AT3G18130.1 // AT5G01600.1 // AT1G15750.4 // AT1G48630.1 // AT4G36890.1 // AT3G22990.1 // AT5G08335.1
GO:0000160	P	two-component signal transduction system (phosphorelay)	5	1320	// AT2G25490.1 // AT3G21510.1 // AT5G44030.1 // AT1G50640.1 // AT5G47230.1
GO:0006281	P	DNA repair	5	1320	// AT3G52560.1 // AT4G10180.1 // AT3G26680.3 // AT2G26280.1 // AT2G47590.1
GO:0015849	P	organic acid transport	5	1320	// AT5G46800.1 // AT3G13620.1 // AT1G58360.1 // AT1G77690.1 // AT2G41190.1
GO:0048581	P	negative regulation of post-embryonic development	5	1320	// AT5G60410.5 // AT1G30970.2 // AT2G46340.1 // AT4G10180.1 // AT1G22920.1
GO:0009893	P	positive regulation of metabolic process	5	1320	// AT5G67330.1 // AT3G08720.2 // AT3G58680.1 // AT5G48930.1 // AT2G22430.1
GO:0048569	P	post-embryonic organ development	5	1320	// AT3G62980.1 // AT3G63530.2 // AT5G54310.1 // AT1G22920.1 // AT5G62000.3
GO:0050789	P	regulation of biological process	131	1320	// AT4G16430.1 // AT4G10180.1 // AT5G47230.1 // AT2G41940.1 // AT5G43700.1 // AT2G46340.1 // AT5G11190.1 // AT5G36930.2 // AT3G08720.2 // AT2G40140.2 // AT5G60600.1 // AT5G60600.3 // AT5G22000.3 // AT1G57820.2 // AT2G01060.1 // AT4G22540.1 // AT2G25490.1 // AT2G36830.1 // AT4G24190.2 // AT3G43810.1 // AT1G08970.2 // AT1G74670.1 // AT2G46710.1 // AT3G58760.1 // AT4G23980.2 // AT1G68830.1 // AT1G60…
GO:0008219	P	cell death	13	1320	// AT1G69550.1 // AT5G52060.1 // AT2G26560.1 // AT3G44880.1 // AT4G35090.2 // AT4G19050.1 // AT4G37930.1 // AT4G37000.1 // AT1G55490.2 // AT3G14470.1 // AT1G32210.1 // AT5G23040.1 // AT5G36930.2
GO:0000902	P	cell morphogenesis	12	1320	// AT3G16630.2 // AT4G26690.1 // AT1G71270.1 // AT5G23940.1 // AT5G18580.1 // AT5G27540.2 // AT1G12840.1 // AT2G40610.1 // AT2G33460.1 // AT3G18000.1 // AT1G12040.1 // AT1G75780.1
GO:0016070	P	RNA metabolic process	54	1320	// AT5G09880.1 // AT5G28770.3 // AT2G44270.1 // AT5G62000.3 // AT1G08010.2 // AT4G39280.1 // AT4G36690.2 // AT5G26830.1 // AT2G23320.1 // AT2G37340.1 // AT3G42723.1 // AT3G63490.2 // AT3G63490.1 // AT4G28200.1 // AT5G11190.1 // AT1G53910.3 // AT1G07350.2 // AT5G25060.1 // AT2G32070.1 // AT5G40190.1 // AT2G04530.1 // AT1G57820.2 // AT5G52630.1 // AT3G19670.1 // AT2G23340.1 // AT4G15520.1 // AT5G50…
GO:0016072	P	rRNA metabolic process	5	1320	// AT3G63140.1 // AT4G21130.1 // AT3G03920.1 // AT4G02400.1 // AT1G09340.1
GO:0048367	P	shoot development	13	1320	// AT3G16630.2 // AT4G26690.1 // AT5G23940.1 // AT2G40300.1 // AT1G73590.1 // AT2G41940.1 // AT3G18130.1 // AT5G01600.1 // AT1G15750.4 // AT1G48630.1 // AT4G36890.1 // AT3G22990.1 // AT5G08335.1
GO:0048366	P	leaf development	8	1320	// AT3G16630.2 // AT4G26690.1 // AT5G23940.1 // AT2G40300.1 // AT1G73590.1 // AT2G41940.1 // AT5G01600.1 // AT3G22990.1
GO:0010016	P	shoot morphogenesis	6	1320	// AT3G16630.2 // AT4G26690.1 // AT5G23940.1 // AT2G41940.1 // AT1G73590.1 // AT1G15750.4
GO:0048229	P	gametophyte development	12	1320	// AT4G14220.1 // AT4G30930.1 // AT4G33790.1 // AT5G59030.1 // AT2G35940.3 // AT5G23630.1 // AT5G22000.3 // AT3G18000.1 // AT4G15570.1 // AT3G62980.1 // AT1G09100.1 // AT2G19070.1
GO:0006974	P	response to DNA damage stimulus	6	1320	// AT5G54770.1 // AT3G52560.1 // AT4G10180.1 // AT3G26680.3 // AT2G26280.1 // AT2G47590.1
GO:0009909	P	regulation of flower development	6	1320	// AT1G30970.2 // AT5G62000.3 // AT2G45190.1 // AT4G34530.1 // AT5G60410.5 // AT1G26830.1
GO:0006333	P	chromatin assembly or disassembly	5	1320	// AT5G10980.1 // AT3G51880.2 // AT1G57820.2 // AT4G40030.2 // AT1G20693.3
GO:0045449	P	regulation of transcription	49	1320	// AT4G16430.1 // AT5G52010.1 // AT1G07980.1 // AT5G62000.3 // AT1G08010.2 // AT2G41940.1 // AT4G17050.1 // AT5G47390.1 // AT5G45580.1 // AT5G11190.1 // AT3G25710.1 // AT1G61700.1 // AT1G30970.2 // AT1G25440.1 // AT2G40140.2 // AT1G53910.3 // AT3G53570.4 // AT5G28770.3 // AT1G68520.1 // AT1G57820.2 // AT1G20980.1 // AT2G01060.1 // AT4G17600.1 // AT4G22950.1 // AT5G19910.1 // AT3G58680.1 // AT3G04…
GO:0022402	P	cell cycle process	6	1320	// AT2G20190.1 // AT2G35630.1 // AT5G51600.1 // AT1G22920.1 // AT1G20330.1 // AT5G18700.1
GO:0009733	P	response to auxin stimulus	16	1320	// AT5G40770.1 // AT1G54990.1 // AT3G02260.1 // AT1G77690.1 // AT4G14550.1 // AT5G09810.1 // AT5G63310.1 // AT5G43700.1 // AT1G15750.4 // AT1G22920.1 // AT3G62980.1 // AT1G19840.1 // AT5G65670.2 // AT5G19140.1 // AT4G37260.1 // AT3G23050.1
GO:0009826	P	unidimensional cell growth	10	1320	// AT4G26690.1 // AT1G71270.1 // AT5G18580.1 // AT5G27540.2 // AT1G12840.1 // AT2G40610.1 // AT2G33460.1 // AT3G18000.1 // AT1G12040.1 // AT1G75780.1
GO:0009739	P	response to gibberellin stimulus	6	1320	// AT2G36830.1 // AT5G25900.1 // AT5G14920.1 // AT5G47390.1 // AT1G74670.1 // AT4G37260.1
GO:0009738	P	abscisic acid mediated signaling pathway	6	1320	// AT4G26080.1 // AT3G15730.1 // AT2G22430.1 // AT5G60410.5 // AT5G08335.1 // AT2G26980.5
GO:0006468	P	protein amino acid phosphorylation	31	1320	// AT2G24360.1 // AT3G13690.1 // AT1G48480.1 // AT1G67000.1 // AT1G79600.1 // AT5G49760.1 // AT4G03390.1 // AT5G05200.1 // AT3G08720.2 // AT2G37840.2 // AT4G02630.1 // AT5G63710.1 // AT4G35780.1 // AT1G79620.1 // AT1G77280.1 // AT5G16810.1 // AT2G42960.1 // AT4G04720.1 // AT4G22730.1 // AT2G32850.2 // AT2G23070.1 // AT4G10730.1 // AT4G32300.1 // AT3G23310.1 // AT3G20410.1 // AT5G58950.1 // AT5G22…
GO:0045087	P	innate immune response	15	1320	// AT2G21660.2 // AT5G59890.1 // AT1G69550.1 // AT2G42010.1 // AT4G37000.1 // AT5G60600.1 // AT5G60600.3 // AT1G55020.1 // AT4G24770.1 // AT4G37930.1 // AT5G50250.1 // AT3G44880.1 // AT1G55490.2 // AT2G26560.1 // AT5G36930.2
GO:0051276	P	chromosome organization	8	1320	// AT3G51880.2 // AT4G33470.1 // AT4G40030.2 // AT5G10980.1 // AT1G57820.2 // AT2G02760.1 // AT1G20693.3 // AT2G16485.1
GO:0009913	P	epidermal cell differentiation	6	1320	// AT3G16630.2 // AT4G26690.1 // AT1G12040.1 // AT5G23940.1 // AT2G41940.1 // AT5G09810.1
GO:0006414	P	translational elongation	6	1320	// AT5G24510.1 // AT1G09640.1 // AT3G09200.2 // AT3G08740.1 // AT5G60390.3 // AT2G18110.1
GO:0048523	P	negative regulation of cellular process	12	1320	// AT5G66570.1 // AT2G25490.1 // AT4G27270.1 // AT4G26080.1 // AT5G62000.3 // AT1G50640.1 // AT2G22430.1 // AT3G50820.1 // AT1G20340.1 // AT1G32210.1 // AT5G08335.1 // AT2G30950.1
GO:0048522	P	positive regulation of cellular process	6	1320	// AT3G08720.2 // AT5G67330.1 // AT3G15730.1 // AT3G58680.1 // AT2G22430.1 // AT5G48930.1
GO:0007165	P	signal transduction	49	1320	// AT5G67030.1 // AT1G78580.1 // AT5G59840.1 // AT5G57950.1 // AT5G59890.1 // AT3G25905.1 // AT3G21510.1 // AT4G22540.1 // AT2G20890.1 // AT5G67130.1 // AT5G36930.2 // AT1G69550.1 // AT2G46340.1 // AT5G63310.1 // AT5G60600.1 // AT5G25510.1 // AT5G60600.3 // AT3G59400.1 // AT5G60410.5 // AT3G43740.1 // AT1G09100.1 // AT5G65670.2 // AT5G08335.1 // AT2G26980.5 // AT2G25490.1 // AT2G36830.1 // AT3G15…
GO:0007166	P	cell surface receptor linked signaling pathway	7	1320	// AT5G63710.1 // AT1G79620.1 // AT1G48480.1 // AT2G23300.1 // AT4G22730.1 // AT2G20890.1 // AT4G03390.1
GO:0007167	P	enzyme linked receptor protein signaling pathway	6	1320	// AT2G23300.1 // AT1G79620.1 // AT1G48480.1 // AT5G63710.1 // AT4G22730.1 // AT4G03390.1
GO:0007169	P	transmembrane receptor protein tyrosine kinase signaling pathway	6	1320	// AT2G23300.1 // AT1G79620.1 // AT1G48480.1 // AT5G63710.1 // AT4G22730.1 // AT4G03390.1
GO:0031668	P	cellular response to extracellular stimulus	5	1320	// AT5G23630.1 // AT3G62980.1 // AT4G04955.1 // AT4G35090.2 // AT4G02380.1
GO:0016567	P	protein ubiquitination	6	1320	// AT2G30110.1 // AT3G52590.1 // AT3G61790.1 // AT1G57820.2 // AT2G02760.1 // AT3G63530.2
GO:0016114	P	terpenoid biosynthetic process	5	1320	// AT3G10230.2 // AT5G67030.1 // AT1G20780.1 // AT5G25900.1 // AT5G17230.2
GO:0009653	P	anatomical structure morphogenesis	28	1320	// AT4G26690.1 // AT5G23940.1 // AT2G41940.1 // AT1G22920.1 // AT5G03540.2 // AT3G16630.2 // AT1G71270.1 // AT3G02260.1 // AT5G09810.1 // AT1G75780.1 // AT5G18700.1 // AT1G12040.1 // AT5G18580.1 // AT5G27540.2 // AT1G12840.1 // AT4G24190.2 // AT2G33460.1 // AT1G77690.1 // AT2G45190.1 // AT5G51600.1 // AT3G62980.1 // AT4G14550.1 // AT1G73590.1 // AT1G15750.4 // AT3G04630.3 // AT2G40610.1 // AT3G18…
GO:0019219	P	regulation of nucleobase, nucleoside, nucleotide and nucleic acid metabolic process	49	1320	// AT4G16430.1 // AT5G52010.1 // AT1G07980.1 // AT5G62000.3 // AT1G08010.2 // AT2G41940.1 // AT4G17050.1 // AT5G47390.1 // AT5G45580.1 // AT5G11190.1 // AT3G25710.1 // AT1G61700.1 // AT1G30970.2 // AT1G25440.1 // AT2G40140.2 // AT1G53910.3 // AT3G53570.4 // AT5G28770.3 // AT1G68520.1 // AT1G57820.2 // AT1G20980.1 // AT2G01060.1 // AT4G17600.1 // AT4G22950.1 // AT5G19910.1 // AT3G58680.1 // AT3G04…
GO:0006364	P	rRNA processing	5	1320	// AT3G63140.1 // AT4G21130.1 // AT3G03920.1 // AT4G02400.1 // AT1G09340.1
GO:0009887	P	organ morphogenesis	7	1320	// AT3G16630.2 // AT4G26690.1 // AT5G23940.1 // AT2G45190.1 // AT2G41940.1 // AT1G22920.1 // AT1G73590.1
GO:0050793	P	regulation of developmental process	14	1320	// AT1G30970.2 // AT4G22950.1 // AT5G45390.1 // AT2G21150.1 // AT4G24190.2 // AT3G43810.1 // AT2G45190.1 // AT4G34530.1 // AT4G10180.1 // AT1G22920.1 // AT5G62000.3 // AT5G60410.5 // AT2G46340.1 // AT1G26830.1
GO:0050790	P	regulation of catalytic activity	5	1320	// AT3G06540.1 // AT5G54310.1 // AT2G34470.2 // AT3G15360.1 // AT3G59400.1
GO:0009889	P	regulation of biosynthetic process	56	1320	// AT4G16430.1 // AT5G52010.1 // AT2G23340.1 // AT1G07980.1 // AT5G62000.3 // AT1G20780.1 // AT1G08010.2 // AT2G41940.1 // AT4G17050.1 // AT5G47390.1 // AT5G45580.1 // AT5G11190.1 // AT3G25710.1 // AT1G61700.1 // AT1G30970.2 // AT1G25440.1 // AT3G08720.2 // AT2G40140.2 // AT1G53910.3 // AT3G53570.4 // AT5G28770.3 // AT1G68520.1 // AT1G57820.2 // AT1G20980.1 // AT2G01060.1 // AT1G20340.1 // AT4G17…
GO:0009888	P	tissue development	14	1320	// AT3G16630.2 // AT4G26690.1 // AT4G22950.1 // AT5G23940.1 // AT5G45390.1 // AT5G09810.1 // AT4G24190.2 // AT1G12040.1 // AT2G45190.1 // AT2G41940.1 // AT5G23630.1 // AT1G13950.1 // AT1G26830.1 // AT1G15750.4
GO:0050794	P	regulation of cellular process	119	1320	// AT4G16430.1 // AT5G47230.1 // AT2G41940.1 // AT5G43700.1 // AT2G46340.1 // AT5G11190.1 // AT5G36930.2 // AT3G08720.2 // AT2G40140.2 // AT5G60600.1 // AT5G60600.3 // AT5G22000.3 // AT1G57820.2 // AT2G01060.1 // AT4G22540.1 // AT5G52060.1 // AT2G36830.1 // AT3G43810.1 // AT1G08970.2 // AT1G74670.1 // AT2G46710.1 // AT3G58760.1 // AT4G23980.2 // AT1G68830.1 // AT1G60740.1 // AT5G67030.1 // AT3G50…
GO:0051239	P	regulation of multicellular organismal process	14	1320	// AT1G30970.2 // AT4G22950.1 // AT5G45390.1 // AT2G21150.1 // AT4G24190.2 // AT3G43810.1 // AT2G45190.1 // AT4G34530.1 // AT4G10180.1 // AT1G22920.1 // AT5G62000.3 // AT5G60410.5 // AT2G46340.1 // AT1G26830.1
GO:0009814	P	defense response, incompatible interaction	7	1320	// AT2G42010.1 // AT5G60600.1 // AT5G60600.3 // AT3G44880.1 // AT1G55020.1 // AT4G37000.1 // AT1G55490.2
GO:0009812	P	flavonoid metabolic process	5	1320	// AT5G48930.1 // AT3G55120.1 // AT4G27430.2 // AT1G53520.1 // AT5G54160.1
GO:0070882	P	cellular cell wall organization or biogenesis	8	1320	// AT2G33460.1 // AT5G15630.1 // AT5G05170.1 // AT1G78580.1 // AT2G35630.1 // AT2G21770.1 // AT5G44030.1 // AT4G36890.1
GO:0009892	P	negative regulation of metabolic process	7	1320	// AT5G66570.1 // AT3G50820.1 // AT4G27270.1 // AT5G62000.3 // AT1G70070.1 // AT2G30950.1 // AT1G20340.1
GO:0007049	P	cell cycle	11	1320	// AT2G20190.1 // AT4G14220.1 // AT5G67260.1 // AT2G35630.1 // AT5G51600.1 // AT5G22000.3 // AT1G22920.1 // AT4G33790.1 // AT1G26830.1 // AT1G20330.1 // AT5G18700.1
GO:0009057	P	macromolecule catabolic process	41	1320	// AT1G12900.1 // AT3G52990.2 // AT5G03240.3 // AT1G10760.1 // AT3G26650.1 // AT4G27960.2 // AT4G38970.2 // AT4G38970.1 // AT3G52930.1 // AT1G13440.1 // AT2G30950.1 // AT3G04120.1 // AT3G61790.1 // AT5G35790.1 // AT1G29150.1 // AT5G22000.3 // AT2G02760.1 // AT1G56190.2 // AT1G79550.2 // AT1G09100.1 // AT1G26830.1 // AT1G68660.1 // AT2G25490.1 // AT1G42970.1 // AT5G23540.1 // AT2G21330.1 // AT2G30…
GO:0048827	P	phyllome development	8	1320	// AT3G16630.2 // AT4G26690.1 // AT5G23940.1 // AT2G40300.1 // AT1G73590.1 // AT2G41940.1 // AT5G01600.1 // AT3G22990.1
GO:0048731	P	system development	35	1320	// AT4G26690.1 // AT5G23940.1 // AT1G12040.1 // AT2G41940.1 // AT1G13950.1 // AT1G22920.1 // AT3G63530.2 // AT5G03540.2 // AT4G36890.1 // AT3G16630.2 // AT5G45390.1 // AT5G23630.1 // AT3G02260.1 // AT5G09810.1 // AT5G01600.1 // AT1G48630.1 // AT1G26830.1 // AT3G22990.1 // AT5G08335.1 // AT4G22950.1 // AT4G24190.2 // AT5G59030.1 // AT2G45190.1 // AT1G77690.1 // AT5G62000.3 // AT3G62980.1 // AT4G14…
GO:0006325	P	chromatin organization	8	1320	// AT3G51880.2 // AT4G33470.1 // AT4G40030.2 // AT5G10980.1 // AT1G57820.2 // AT2G02760.1 // AT1G20693.3 // AT2G16485.1
GO:0009856	P	pollination	6	1320	// AT3G59760.1 // AT1G71270.1 // AT5G27540.2 // AT2G33460.1 // AT1G02140.1 // AT5G23630.1
GO:0010817	P	regulation of hormone levels	8	1320	// AT5G63380.1 // AT3G30180.1 // AT3G02260.1 // AT1G77690.1 // AT5G14420.2 // AT1G54990.1 // AT4G30960.1 // AT1G73590.1
GO:0035295	P	tube development	5	1320	// AT3G59760.1 // AT5G27540.2 // AT1G71270.1 // AT2G33460.1 // AT1G02140.1
GO:0006259	P	DNA metabolic process	11	1320	// AT5G45720.1 // AT2G47590.1 // AT3G52560.1 // AT1G57820.2 // AT4G31210.1 // AT1G80190.1 // AT4G10180.1 // AT3G26680.3 // AT2G26280.1 // AT1G20330.1 // AT3G10690.1
GO:0019222	P	regulation of metabolic process	64	1320	// AT1G55670.1 // AT4G16430.1 // AT4G27270.1 // AT3G50820.1 // AT5G52010.1 // AT2G23340.1 // AT1G07980.1 // AT5G62000.3 // AT1G20780.1 // AT1G08010.2 // AT2G41940.1 // AT4G17050.1 // AT5G47390.1 // AT5G45580.1 // AT5G11190.1 // AT3G25710.1 // AT1G61700.1 // AT1G30970.2 // AT2G20190.1 // AT1G25440.1 // AT3G08720.2 // AT2G40140.2 // AT1G53910.3 // AT3G53570.4 // AT5G28770.3 // AT1G70070.1 // AT1G68…
GO:0048468	P	cell development	8	1320	// AT3G16630.2 // AT4G26690.1 // AT1G71270.1 // AT5G23940.1 // AT5G27540.2 // AT2G33460.1 // AT5G09810.1 // AT1G12040.1
GO:0048868	P	pollen tube development	5	1320	// AT3G59760.1 // AT5G27540.2 // AT1G71270.1 // AT2G33460.1 // AT1G02140.1
GO:0048869	P	cellular developmental process	20	1320	// AT3G16630.2 // AT4G26690.1 // AT1G71270.1 // AT5G23940.1 // AT5G18580.1 // AT5G09810.1 // AT5G27540.2 // AT1G12840.1 // AT2G40610.1 // AT2G33460.1 // AT3G18000.1 // AT2G45190.1 // AT2G41940.1 // AT5G23630.1 // AT1G12040.1 // AT1G75780.1 // AT5G59030.1 // AT2G19070.1 // AT2G35940.3 // AT4G33790.1
GO:0009965	P	leaf morphogenesis	5	1320	// AT2G41940.1 // AT4G26690.1 // AT5G23940.1 // AT3G16630.2 // AT1G73590.1
GO:0032446	P	protein modification by small protein conjugation	7	1320	// AT2G30110.1 // AT3G52590.1 // AT3G61790.1 // AT4G26840.1 // AT1G57820.2 // AT2G02760.1 // AT3G63530.2
GO:0048513	P	organ development	35	1320	// AT4G26690.1 // AT5G23940.1 // AT1G12040.1 // AT2G41940.1 // AT1G13950.1 // AT1G22920.1 // AT3G63530.2 // AT5G03540.2 // AT4G36890.1 // AT3G16630.2 // AT5G45390.1 // AT5G23630.1 // AT3G02260.1 // AT5G09810.1 // AT5G01600.1 // AT1G48630.1 // AT1G26830.1 // AT3G22990.1 // AT5G08335.1 // AT4G22950.1 // AT4G24190.2 // AT5G59030.1 // AT2G45190.1 // AT1G77690.1 // AT5G62000.3 // AT3G62980.1 // AT4G14…
GO:0048518	P	positive regulation of biological process	10	1320	// AT3G15730.1 // AT3G08720.2 // AT5G67330.1 // AT2G22430.1 // AT5G59890.1 // AT4G34530.1 // AT3G58680.1 // AT5G62000.3 // AT1G26830.1 // AT5G48930.1
GO:0048519	P	negative regulation of biological process	19	1320	// AT1G30970.2 // AT2G25490.1 // AT5G66570.1 // AT4G27270.1 // AT4G26080.1 // AT5G62000.3 // AT3G63530.2 // AT1G50640.1 // AT1G70070.1 // AT4G10180.1 // AT1G22920.1 // AT2G22430.1 // AT5G60410.5 // AT3G50820.1 // AT2G46340.1 // AT1G20340.1 // AT1G32210.1 // AT5G08335.1 // AT2G30950.1
GO:0034470	P	ncRNA processing	8	1320	// AT3G63140.1 // AT4G21130.1 // AT2G45330.2 // AT3G03920.1 // AT4G02400.1 // AT2G44270.1 // AT2G04530.1 // AT1G09340.1
GO:0002376	P	immune system process	17	1320	// AT2G21660.2 // AT5G59890.1 // AT4G37000.1 // AT2G42010.1 // AT3G11660.1 // AT5G60600.1 // AT5G60600.3 // AT1G69550.1 // AT1G55020.1 // AT4G24770.1 // AT4G37930.1 // AT5G50250.1 // AT3G44880.1 // AT1G55490.2 // AT2G22240.2 // AT2G26560.1 // AT5G36930.2
GO:0033554	P	cellular response to stress	15	1320	// AT5G54770.1 // AT4G04955.1 // AT2G28190.1 // AT2G26560.1 // AT4G35090.2 // AT4G02380.1 // AT4G26850.1 // AT5G23630.1 // AT4G37930.1 // AT3G52560.1 // AT4G10180.1 // AT3G62980.1 // AT3G26680.3 // AT2G26280.1 // AT2G47590.1
GO:0032535	P	regulation of cellular component size	14	1320	// AT1G75780.1 // AT4G26690.1 // AT1G71270.1 // AT5G18580.1 // AT5G27540.2 // AT1G12840.1 // AT2G40610.1 // AT2G20190.1 // AT3G18000.1 // AT5G09810.1 // AT2G33460.1 // AT5G40770.1 // AT1G12040.1 // AT1G20330.1
GO:0009723	P	response to ethylene stimulus	9	1320	// AT2G25490.1 // AT1G50640.1 // AT5G47390.1 // AT2G14580.1 // AT5G47230.1 // AT5G60360.3 // AT3G58680.1 // AT5G44030.1 // AT4G37260.1
GO:0090066	P	regulation of anatomical structure size	14	1320	// AT1G75780.1 // AT4G26690.1 // AT1G71270.1 // AT5G18580.1 // AT5G27540.2 // AT1G12840.1 // AT2G40610.1 // AT2G20190.1 // AT3G18000.1 // AT5G09810.1 // AT2G33460.1 // AT5G40770.1 // AT1G12040.1 // AT1G20330.1
GO:0006952	P	defense response	33	1320	// AT3G15020.1 // AT5G05170.1 // AT2G26560.1 // AT4G24770.1 // AT4G37000.1 // AT5G46050.1 // AT2G22240.2 // AT1G69550.1 // AT3G11660.1 // AT4G01050.1 // AT5G60600.1 // AT5G60600.3 // AT4G26850.1 // AT1G58170.1 // AT5G50250.1 // AT5G36930.2 // AT4G32260.1 // AT2G21660.2 // AT2G42010.1 // AT3G44880.1 // AT4G37930.1 // AT4G14370.1 // AT5G44030.1 // AT1G64160.1 // AT5G59890.1 // AT4G12480.1 // AT5G67…
GO:0012501	P	programmed cell death	9	1320	// AT1G69550.1 // AT5G52060.1 // AT2G26560.1 // AT4G19050.1 // AT4G37930.1 // AT4G37000.1 // AT3G14470.1 // AT1G32210.1 // AT5G36930.2
GO:0006955	P	immune response	17	1320	// AT2G21660.2 // AT5G59890.1 // AT4G37000.1 // AT2G42010.1 // AT3G11660.1 // AT5G60600.1 // AT5G60600.3 // AT1G69550.1 // AT1G55020.1 // AT4G24770.1 // AT4G37930.1 // AT5G50250.1 // AT3G44880.1 // AT1G55490.2 // AT2G22240.2 // AT2G26560.1 // AT5G36930.2
GO:0044270	P	cellular nitrogen compound catabolic process	5	1320	// AT4G20070.1 // AT4G04955.1 // AT1G20780.1 // AT4G37000.1 // AT3G44880.1
GO:0006355	P	regulation of transcription, DNA-dependent	17	1320	// AT5G62000.3 // AT4G22950.1 // AT5G47230.1 // AT3G53920.1 // AT1G53910.3 // AT5G28770.3 // AT1G08010.2 // AT1G50640.1 // AT5G15150.1 // AT1G08970.2 // AT1G57820.2 // AT2G22430.1 // AT2G23320.1 // AT4G23980.2 // AT2G23340.1 // AT5G11190.1 // AT4G37260.1
GO:0006350	P	transcription	52	1320	// AT4G16430.1 // AT5G52010.1 // AT1G07980.1 // AT5G62000.3 // AT1G08010.2 // AT2G41940.1 // AT2G23320.1 // AT4G17050.1 // AT5G47390.1 // AT5G45580.1 // AT5G11190.1 // AT3G25710.1 // AT1G61700.1 // AT1G30970.2 // AT1G25440.1 // AT1G29940.1 // AT2G40140.2 // AT1G53910.3 // AT3G53570.4 // AT5G28770.3 // AT1G68520.1 // AT1G57820.2 // AT1G20980.1 // AT2G01060.1 // AT4G17600.1 // AT4G22950.1 // AT5G19…
GO:0006351	P	transcription, DNA-dependent	19	1320	// AT5G62000.3 // AT4G22950.1 // AT5G47230.1 // AT3G53920.1 // AT1G53910.3 // AT5G28770.3 // AT1G08010.2 // AT1G50640.1 // AT5G15150.1 // AT2G16485.1 // AT1G08970.2 // AT4G34530.1 // AT1G57820.2 // AT2G22430.1 // AT2G23320.1 // AT4G23980.2 // AT2G23340.1 // AT5G11190.1 // AT4G37260.1
GO:0032774	P	RNA biosynthetic process	19	1320	// AT5G62000.3 // AT4G22950.1 // AT5G47230.1 // AT3G53920.1 // AT1G53910.3 // AT5G28770.3 // AT1G08010.2 // AT1G50640.1 // AT5G15150.1 // AT2G16485.1 // AT1G08970.2 // AT4G34530.1 // AT1G57820.2 // AT2G22430.1 // AT2G23320.1 // AT4G23980.2 // AT2G23340.1 // AT5G11190.1 // AT4G37260.1
GO:0030154	P	cell differentiation	13	1320	// AT3G16630.2 // AT4G26690.1 // AT1G71270.1 // AT5G23940.1 // AT5G09810.1 // AT5G27540.2 // AT2G33460.1 // AT5G59030.1 // AT2G45190.1 // AT2G41940.1 // AT5G23630.1 // AT1G12040.1 // AT2G35940.3
GO:0008544	P	epidermis development	6	1320	// AT3G16630.2 // AT4G26690.1 // AT1G12040.1 // AT5G23940.1 // AT2G41940.1 // AT5G09810.1
GO:0060560	P	developmental growth involved in morphogenesis	10	1320	// AT4G26690.1 // AT1G71270.1 // AT5G18580.1 // AT5G27540.2 // AT1G12840.1 // AT2G40610.1 // AT2G33460.1 // AT3G18000.1 // AT1G12040.1 // AT1G75780.1
GO:0006721	P	terpenoid metabolic process	5	1320	// AT3G10230.2 // AT5G67030.1 // AT1G20780.1 // AT5G25900.1 // AT5G17230.2
GO:0006720	P	isoprenoid metabolic process	9	1320	// AT2G02500.1 // AT5G67030.1 // AT5G60600.1 // AT3G10230.2 // AT5G60600.3 // AT1G20780.1 // AT5G25900.1 // AT3G02780.1 // AT5G17230.2
GO:0010200	P	response to chitin	5	1320	// AT2G23320.1 // AT2G40140.2 // AT1G20823.1 // AT4G37260.1 // AT5G47230.1
GO:0051252	P	regulation of RNA metabolic process	17	1320	// AT5G62000.3 // AT4G22950.1 // AT5G47230.1 // AT3G53920.1 // AT1G53910.3 // AT5G28770.3 // AT1G08010.2 // AT1G50640.1 // AT5G15150.1 // AT1G08970.2 // AT1G57820.2 // AT2G22430.1 // AT2G23320.1 // AT4G23980.2 // AT2G23340.1 // AT5G11190.1 // AT4G37260.1
GO:0007389	P	pattern specification process	7	1320	// AT3G54220.1 // AT1G73590.1 // AT2G45190.1 // AT4G36890.1 // AT1G22920.1 // AT1G20330.1 // AT1G15750.4
GO:0032989	P	cellular component morphogenesis	13	1320	// AT3G16630.2 // AT4G26690.1 // AT1G71270.1 // AT5G23940.1 // AT5G18580.1 // AT5G27540.2 // AT1G12840.1 // AT2G40610.1 // AT2G33460.1 // AT3G18000.1 // AT1G75780.1 // AT1G12040.1 // AT2G19070.1
GO:0010556	P	regulation of macromolecule biosynthetic process	53	1320	// AT4G16430.1 // AT5G52010.1 // AT1G07980.1 // AT5G62000.3 // AT1G08010.2 // AT2G41940.1 // AT4G17050.1 // AT5G47390.1 // AT5G45580.1 // AT5G11190.1 // AT3G25710.1 // AT1G61700.1 // AT1G30970.2 // AT1G25440.1 // AT3G08720.2 // AT2G40140.2 // AT1G53910.3 // AT3G53570.4 // AT5G28770.3 // AT1G68520.1 // AT1G57820.2 // AT1G20980.1 // AT2G01060.1 // AT1G20340.1 // AT4G17600.1 // AT4G22950.1 // AT5G19…
GO:0006915	P	apoptosis	6	1320	// AT1G69550.1 // AT5G52060.1 // AT4G19050.1 // AT3G14470.1 // AT1G32210.1 // AT5G36930.2
GO:0051171	P	regulation of nitrogen compound metabolic process	51	1320	// AT4G16430.1 // AT5G52010.1 // AT1G07980.1 // AT5G62000.3 // AT1G20780.1 // AT1G08010.2 // AT2G41940.1 // AT4G17050.1 // AT5G47390.1 // AT5G45580.1 // AT5G11190.1 // AT3G25710.1 // AT1G61700.1 // AT1G30970.2 // AT1G25440.1 // AT2G40140.2 // AT1G53910.3 // AT3G53570.4 // AT5G28770.3 // AT1G68520.1 // AT1G57820.2 // AT1G20980.1 // AT2G01060.1 // AT4G17600.1 // AT4G22950.1 // AT5G19910.1 // AT5G50…
GO:0046942	P	carboxylic acid transport	5	1320	// AT5G46800.1 // AT3G13620.1 // AT1G58360.1 // AT1G77690.1 // AT2G41190.1
GO:0080090	P	regulation of primary metabolic process	57	1320	// AT4G16430.1 // AT3G50820.1 // AT5G52010.1 // AT2G23340.1 // AT1G07980.1 // AT5G62000.3 // AT1G20780.1 // AT1G08010.2 // AT2G41940.1 // AT4G17050.1 // AT5G47390.1 // AT5G45580.1 // AT5G11190.1 // AT3G25710.1 // AT1G61700.1 // AT1G30970.2 // AT1G25440.1 // AT3G08720.2 // AT2G40140.2 // AT1G53910.3 // AT3G53570.4 // AT5G28770.3 // AT1G68520.1 // AT1G57820.2 // AT1G20980.1 // AT2G01060.1 // AT1G20…
GO:0009751	P	response to salicylic acid stimulus	10	1320	// AT4G05320.4 // AT5G60600.1 // AT5G60600.3 // AT2G06010.1 // AT5G47390.1 // AT2G29420.1 // AT2G14580.1 // AT5G46050.1 // AT5G44030.1 // AT4G37260.1
GO:0010608	P	posttranscriptional regulation of gene expression	7	1320	// AT1G55670.1 // AT2G20190.1 // AT3G08720.2 // AT5G36230.1 // AT5G43700.1 // AT1G70070.1 // AT1G20340.1
GO:0070647	P	protein modification by small protein conjugation or removal	8	1320	// AT2G30110.1 // AT3G52590.1 // AT3G61790.1 // AT4G26840.1 // AT1G57820.2 // AT2G02760.1 // AT1G22920.1 // AT3G63530.2
GO:0006766	P	vitamin metabolic process	7	1320	// AT5G54770.1 // AT3G63410.1 // AT4G36940.1 // AT5G04490.1 // AT4G26850.1 // AT1G60600.2 // AT2G43360.1
GO:0060255	P	regulation of macromolecule metabolic process	58	1320	// AT1G55670.1 // AT4G16430.1 // AT3G50820.1 // AT5G52010.1 // AT1G07980.1 // AT5G62000.3 // AT1G08010.2 // AT2G41940.1 // AT4G17050.1 // AT5G47390.1 // AT5G45580.1 // AT5G11190.1 // AT3G25710.1 // AT1G61700.1 // AT1G30970.2 // AT2G20190.1 // AT1G25440.1 // AT3G08720.2 // AT2G40140.2 // AT1G53910.3 // AT3G53570.4 // AT5G28770.3 // AT1G70070.1 // AT1G68520.1 // AT1G57820.2 // AT1G20980.1 // AT2G01…
GO:0030163	P	protein catabolic process	24	1320	// AT5G03240.3 // AT1G04860.1 // AT2G30110.1 // AT4G27960.2 // AT3G61790.1 // AT1G29150.1 // AT5G22000.3 // AT2G02760.1 // AT5G42270.1 // AT1G09100.1 // AT1G26830.1 // AT1G68660.1 // AT2G25490.1 // AT2G30950.1 // AT5G23540.1 // AT5G59300.1 // AT3G62980.1 // AT1G56450.1 // AT2G27020.1 // AT4G14220.1 // AT5G20000.1 // AT1G16470.2 // AT3G26340.1 // AT4G33210.1
GO:0048507	P	meristem development	6	1320	// AT4G22950.1 // AT5G45390.1 // AT4G24190.2 // AT2G45190.1 // AT5G23630.1 // AT1G15750.4
GO:0048589	P	developmental growth	12	1320	// AT4G26690.1 // AT1G71270.1 // AT2G40610.1 // AT5G18580.1 // AT5G27540.2 // AT1G12840.1 // AT4G24190.2 // AT2G33460.1 // AT3G18000.1 // AT5G09810.1 // AT1G12040.1 // AT1G75780.1
GO:0016044	P	cellular membrane organization	6	1320	// AT5G62050.1 // AT2G25430.1 // AT1G03160.1 // AT1G55020.1 // AT2G30950.1 // AT2G20890.1
GO:0065009	P	regulation of molecular function	5	1320	// AT3G06540.1 // AT5G54310.1 // AT2G34470.2 // AT3G15360.1 // AT3G59400.1
GO:0016265	P	death	13	1320	// AT1G69550.1 // AT5G52060.1 // AT2G26560.1 // AT3G44880.1 // AT4G35090.2 // AT4G19050.1 // AT4G37930.1 // AT4G37000.1 // AT1G55490.2 // AT3G14470.1 // AT1G32210.1 // AT5G23040.1 // AT5G36930.2
GO:0006869	P	lipid transport	8	1320	// AT3G08770.1 // AT5G07630.1 // AT5G59310.1 // AT4G12480.1 // AT2G45180.1 // AT4G30880.1 // AT1G19800.1 // AT1G27950.1
GO:0016310	P	phosphorylation	40	1320	// AT4G29480.1 // AT2G24360.1 // AT5G13450.1 // AT1G48480.1 // AT1G67000.1 // AT1G79600.1 // AT5G49760.1 // AT4G03390.1 // AT4G15530.6 // AT5G05200.1 // AT3G08720.2 // AT2G37840.2 // AT4G02630.1 // AT5G63710.1 // AT3G13690.1 // AT4G04640.1 // AT4G35780.1 // AT5G08530.1 // AT1G79620.1 // ATCG00470.1 // ATCG00480.1 // AT1G77280.1 // AT5G16810.1 // AT2G42960.1 // AT4G04720.1 // AT4G22730.1 // AT2G32…
GO:0009553	P	embryo sac development	6	1320	// AT4G14220.1 // AT4G30930.1 // AT4G15570.1 // AT5G22000.3 // AT1G09100.1 // AT2G35940.3
GO:0008380	P	RNA splicing	6	1320	// AT2G45330.2 // AT2G24590.1 // AT1G07350.2 // AT4G36690.2 // AT2G37340.1 // AT3G19670.1
GO:0055085	P	transmembrane transport	11	1320	// AT4G29480.1 // AT4G04640.1 // ATCG00470.1 // AT1G20260.1 // ATCG00480.1 // AT3G21690.1 // AT4G21910.3 // AT2G33040.1 // AT5G55290.2 // AT5G13450.1 // AT3G01390.2
GO:0008202	P	steroid metabolic process	5	1320	// AT1G11680.1 // AT3G09300.1 // AT4G22540.1 // AT1G20330.1 // AT3G30180.1
GO:0051093	P	negative regulation of developmental process	5	1320	// AT5G60410.5 // AT1G30970.2 // AT2G46340.1 // AT4G10180.1 // AT1G22920.1
GO:0009991	P	response to extracellular stimulus	5	1320	// AT5G23630.1 // AT3G62980.1 // AT4G04955.1 // AT4G35090.2 // AT4G02380.1
GO:0031326	P	regulation of cellular biosynthetic process	56	1320	// AT4G16430.1 // AT5G52010.1 // AT2G23340.1 // AT1G07980.1 // AT5G62000.3 // AT1G20780.1 // AT1G08010.2 // AT2G41940.1 // AT4G17050.1 // AT5G47390.1 // AT5G45580.1 // AT5G11190.1 // AT3G25710.1 // AT1G61700.1 // AT1G30970.2 // AT1G25440.1 // AT3G08720.2 // AT2G40140.2 // AT1G53910.3 // AT3G53570.4 // AT5G28770.3 // AT1G68520.1 // AT1G57820.2 // AT1G20980.1 // AT2G01060.1 // AT1G20340.1 // AT4G17…
GO:0031325	P	positive regulation of cellular metabolic process	5	1320	// AT5G67330.1 // AT3G08720.2 // AT3G58680.1 // AT5G48930.1 // AT2G22430.1
GO:0031324	P	negative regulation of cellular metabolic process	6	1320	// AT5G66570.1 // AT3G50820.1 // AT4G27270.1 // AT5G62000.3 // AT2G30950.1 // AT1G20340.1
GO:0031323	P	regulation of cellular metabolic process	62	1320	// AT1G55670.1 // AT4G16430.1 // AT4G27270.1 // AT3G50820.1 // AT5G52010.1 // AT2G23340.1 // AT1G07980.1 // AT5G62000.3 // AT1G20780.1 // AT1G08010.2 // AT2G41940.1 // AT4G17050.1 // AT5G47390.1 // AT5G45580.1 // AT5G11190.1 // AT3G25710.1 // AT1G61700.1 // AT1G30970.2 // AT1G25440.1 // AT3G08720.2 // AT2G40140.2 // AT1G53910.3 // AT3G53570.4 // AT5G28770.3 // AT1G68520.1 // AT1G57820.2 // AT1G20…
GO:0048437	P	floral organ development	5	1320	// AT3G62980.1 // AT3G63530.2 // AT5G54310.1 // AT1G22920.1 // AT5G62000.3
GO:0009908	P	flower development	16	1320	// AT1G30970.2 // AT2G40300.1 // AT3G44880.1 // AT5G54310.1 // AT2G45190.1 // AT3G02780.1 // AT4G34530.1 // AT5G01600.1 // AT3G63530.2 // AT1G22920.1 // AT5G62000.3 // AT5G60410.5 // AT3G62980.1 // AT1G26830.1 // AT3G22990.1 // AT5G08335.1
GO:0010468	P	regulation of gene expression	56	1320	// AT1G55670.1 // AT4G16430.1 // AT5G52010.1 // AT1G07980.1 // AT5G62000.3 // AT1G08010.2 // AT2G41940.1 // AT4G17050.1 // AT5G47390.1 // AT5G45580.1 // AT5G11190.1 // AT3G25710.1 // AT1G61700.1 // AT1G30970.2 // AT2G20190.1 // AT1G25440.1 // AT3G08720.2 // AT2G40140.2 // AT1G53910.3 // AT3G53570.4 // AT5G28770.3 // AT1G70070.1 // AT1G68520.1 // AT1G57820.2 // AT1G20980.1 // AT2G01060.1 // AT1G20…
GO:0007154	P	cell communication	15	1320	// AT4G04955.1 // AT2G25490.1 // AT4G35090.2 // AT2G22430.1 // AT5G54310.1 // AT4G02380.1 // AT1G50640.1 // AT3G15730.1 // AT5G23630.1 // AT3G58760.1 // AT5G60410.5 // AT4G26080.1 // AT3G62980.1 // AT3G60860.1 // AT5G08335.1
GO:0007010	P	cytoskeleton organization	8	1320	// AT2G33460.1 // AT5G09810.1 // AT2G35630.1 // AT4G29350.1 // AT4G14960.2 // AT3G12110.1 // AT5G51600.1 // AT5G18700.1
GO:0007398	P	ectoderm development	6	1320	// AT3G16630.2 // AT4G26690.1 // AT1G12040.1 // AT5G23940.1 // AT2G41940.1 // AT5G09810.1
GO:0005198	F	structural molecule activity	82	1320	// AT1G50010.1 // AT1G02780.1 // AT5G27700.1 // AT4G30930.1 // AT3G23400.1 // AT5G48760.2 // AT3G51880.2 // AT3G04840.1 // AT5G02960.1 // AT5G18790.1 // AT5G19780.1 // AT4G29410.2 // ATCG00650.1 // AT5G24510.1 // AT3G16780.1 // AT3G09200.2 // AT3G63490.2 // AT2G35490.1 // AT2G43030.1 // AT3G63490.1 // AT5G59850.1 // AT2G24090.1 // AT1G05190.1 // AT3G56340.1 // AT1G27400.1 // AT4G31700.1 // AT5G09…
GO:0016168	F	chlorophyll binding	20	1320	// AT3G08940.2 // AT2G05100.1 // AT3G47470.1 // AT3G22840.1 // AT3G61470.1 // AT4G34190.1 // AT2G05070.1 // AT1G19150.1 // AT2G34430.1 // AT3G27690.1 // AT1G29930.1 // AT4G10340.1 // ATCG00080.1 // AT3G54890.4 // AT1G15820.1 // AT5G01530.1 // AT2G34420.1 // AT1G44575.1 // AT3G54890.1 // AT1G44575.2
GO:0003735	F	structural constituent of ribosome	63	1320	// AT1G02780.1 // AT5G27700.1 // AT4G30930.1 // AT5G48760.2 // AT3G04840.1 // AT5G02960.1 // AT5G18790.1 // AT4G29410.2 // ATCG00650.1 // AT5G24510.1 // AT3G16780.1 // AT3G63490.2 // AT2G43030.1 // AT3G63490.1 // AT5G59850.1 // AT2G24090.1 // AT1G05190.1 // AT3G56340.1 // AT1G27400.1 // AT4G31700.1 // AT3G44890.1 // AT5G56710.1 // AT3G61110.1 // AT1G32990.1 // AT4G01310.1 // AT5G56940.1 // AT1G18…
GO:0003824	F	catalytic activity	506	1320	// AT5G63380.1 // AT2G38670.1 // AT1G48480.1 // AT3G16370.1 // AT5G06720.1 // AT1G10760.1 // AT5G06300.1 // AT3G26720.1 // AT1G77680.1 // AT5G63140.1 // AT5G60600.1 // AT5G60600.3 // AT2G45290.1 // AT5G08170.1 // AT1G67750.1 // AT1G10360.1 // AT5G62670.1 // AT1G53520.1 // AT3G11170.1 // AT5G25880.1 // AT2G43360.1 // AT3G17390.1 // AT4G32300.1 // AT3G13080.1 // AT5G61410.2 // AT5G58950.1 // AT5G22…
GO:0016491	F	oxidoreductase activity	110	1320	// AT3G15640.1 // AT1G72610.1 // AT1G24360.1 // AT1G63710.1 // AT5G06720.1 // AT4G26965.1 // AT5G49730.1 // AT3G32980.1 // AT5G06060.1 // AT3G54660.1 // AT1G44446.1 // AT3G56940.1 // AT5G06290.1 // AT5G51970.2 // AT1G42970.1 // AT3G17810.1 // AT3G48000.1 // AT3G26060.1 // AT3G11170.1 // AT4G11600.1 // AT2G26500.1 // AT1G55020.1 // AT5G16710.1 // AT5G54190.2 // AT5G54190.1 // AT5G39950.1 // AT1G60…
GO:0046906	F	tetrapyrrole binding	23	1320	// AT2G05100.1 // AT5G06720.1 // AT1G29930.1 // AT1G15820.1 // AT5G01530.1 // AT1G19150.1 // AT3G47470.1 // AT3G32980.1 // AT4G34190.1 // AT3G22840.1 // AT3G08940.2 // AT3G59400.1 // AT1G44575.1 // AT1G44575.2 // AT3G61470.1 // AT2G34430.1 // AT3G54890.4 // AT4G10340.1 // AT2G34420.1 // AT3G54890.1 // AT2G05070.1 // ATCG00080.1 // AT3G27690.1
GO:0008187	F	poly-pyrimidine tract binding	11	1320	// AT5G66570.1 // AT3G50820.1 // AT3G63140.1 // AT4G24770.1 // AT4G37930.1 // AT5G50250.1 // AT1G06680.2 // AT1G20020.3 // AT5G66190.2 // AT5G66190.1 // AT1G06680.1
GO:0008266	F	poly(U) RNA binding	11	1320	// AT5G66570.1 // AT3G50820.1 // AT3G63140.1 // AT4G24770.1 // AT4G37930.1 // AT5G50250.1 // AT1G06680.2 // AT1G20020.3 // AT5G66190.2 // AT5G66190.1 // AT1G06680.1
GO:0016831	F	carboxy-lyase activity	16	1320	// AT3G14940.1 // AT1G68750.1 // AT5G15950.2 // AT1G08200.1 // AT5G38420.1 // AT5G38430.1 // AT5G59290.2 // ATCG00490.1 // AT5G11880.1 // AT3G62830.2 // AT5G06300.1 // AT3G02470.4 // AT3G48560.1 // AT5G38410.3 // AT1G67090.1 // AT1G67090.2
GO:0003727	F	single-stranded RNA binding	11	1320	// AT5G66570.1 // AT3G50820.1 // AT3G63140.1 // AT4G24770.1 // AT4G37930.1 // AT5G50250.1 // AT1G06680.2 // AT1G20020.3 // AT5G66190.2 // AT5G66190.1 // AT1G06680.1
GO:0016984	F	ribulose-bisphosphate carboxylase activity	6	1320	// AT5G38410.3 // AT5G38430.1 // ATCG00490.1 // AT5G38420.1 // AT1G67090.1 // AT1G67090.2
GO:0016830	F	carbon-carbon lyase activity	19	1320	// AT3G14940.1 // AT1G68750.1 // AT3G52930.1 // AT4G26530.2 // AT5G15950.2 // AT1G08200.1 // AT5G38420.1 // AT5G38430.1 // AT1G67090.1 // ATCG00490.1 // AT5G11880.1 // AT3G62830.2 // AT5G06300.1 // AT3G02470.4 // AT3G48560.1 // AT5G38410.3 // AT2G47590.1 // AT1G67090.2 // AT5G59290.2
GO:0016853	F	isomerase activity	26	1320	// AT3G08590.2 // AT5G63570.1 // AT2G21170.1 // AT5G48580.1 // AT3G17940.1 // AT3G25230.2 // AT2G22240.2 // AT3G10230.2 // AT3G55120.1 // AT2G21130.1 // AT5G58710.1 // AT3G15520.1 // AT2G16600.2 // AT4G00110.1 // AT1G53520.1 // AT3G01480.1 // AT3G23820.1 // AT3G01480.2 // AT4G39800.1 // AT3G02780.1 // AT3G60370.1 // AT5G61410.2 // AT4G31210.1 // AT1G18170.1 // AT3G55520.1 // AT3G10690.1
GO:0022892	F	substrate-specific transporter activity	67	1320	// AT4G29480.1 // AT3G15640.1 // AT1G77610.1 // AT5G13450.1 // AT5G16880.2 // AT5G60660.1 // AT3G16240.1 // AT1G21900.1 // AT5G50460.1 // AT1G19800.1 // AT5G46050.1 // AT5G14880.1 // AT4G00430.1 // AT5G64560.2 // AT3G13050.1 // AT3G01280.1 // AT3G47950.1 // AT5G63640.1 // AT4G32400.1 // AT4G25050.1 // AT5G08680.1 // AT1G72750.1 // AT5G23630.1 // AT5G28750.1 // AT4G37270.1 // AT3G01390.2 // AT5G55…
GO:0022890	F	inorganic cation transmembrane transporter activity	23	1320	// AT4G29480.1 // AT3G15640.1 // AT5G13450.1 // AT1G12840.1 // AT3G47950.1 // AT5G08680.1 // AT4G37270.1 // AT2G39450.1 // AT4G32260.1 // AT5G14880.1 // ATCG00470.1 // AT1G60160.1 // AT5G59030.1 // ATCG00480.1 // AT5G55290.2 // AT4G34720.1 // AT4G33520.3 // AT5G67330.1 // AT1G20260.1 // AT5G22830.1 // AT5G61310.4 // AT2G33040.1 // AT3G01390.2
GO:0005215	F	transporter activity	85	1320	// AT4G29480.1 // AT2G34250.2 // AT3G15640.1 // AT1G77610.1 // AT3G23400.1 // AT5G13450.1 // AT1G03900.1 // AT4G33520.3 // AT5G60660.1 // AT3G16240.1 // AT5G16880.2 // AT1G21900.1 // AT5G50460.1 // AT1G19800.1 // AT5G46050.1 // AT5G14880.1 // AT2G26690.1 // AT4G00430.1 // AT1G80300.1 // AT5G64560.2 // AT3G13050.1 // AT3G01280.1 // AT1G22540.1 // AT1G05520.1 // AT3G47950.1 // AT5G63640.1 // AT4G32…
GO:0022891	F	substrate-specific transmembrane transporter activity	58	1320	// AT4G29480.1 // AT3G15640.1 // AT1G77610.1 // AT5G13450.1 // AT4G00430.1 // AT5G60660.1 // AT3G16240.1 // AT1G21900.1 // AT5G50460.1 // AT5G14880.1 // AT5G64560.2 // AT3G13050.1 // AT3G01280.1 // AT4G32400.1 // AT5G08680.1 // AT1G72750.1 // AT5G23630.1 // AT5G28750.1 // AT4G37270.1 // AT3G01390.2 // AT5G55290.2 // AT1G12840.1 // AT2G37180.1 // AT5G62050.1 // AT1G20260.1 // AT4G14870.1 // AT4G00…
GO:0008135	F	translation factor activity, nucleic acid binding	19	1320	// AT4G34110.1 // AT5G18110.1 // AT1G57720.2 // AT3G26400.1 // AT1G62750.1 // AT4G30690.1 // AT5G36230.1 // AT2G45030.1 // AT2G04520.1 // AT3G08740.1 // AT5G13650.2 // AT2G40290.3 // AT1G13950.1 // AT2G18110.1 // AT1G13020.1 // AT3G55620.1 // AT1G09640.1 // AT5G60390.3 // AT4G27130.1
GO:0003755	F	peptidyl-prolyl cis-trans isomerase activity	11	1320	// AT3G15520.1 // AT3G60370.1 // AT2G16600.2 // AT5G58710.1 // AT3G55520.1 // AT2G21130.1 // AT3G25230.2 // AT5G48580.1 // AT3G01480.1 // AT3G01480.2 // AT1G18170.1
GO:0016859	F	cis-trans isomerase activity	11	1320	// AT3G15520.1 // AT3G60370.1 // AT2G16600.2 // AT5G58710.1 // AT3G55520.1 // AT2G21130.1 // AT3G25230.2 // AT5G48580.1 // AT3G01480.1 // AT3G01480.2 // AT1G18170.1
GO:0008943	F	glyceraldehyde-3-phosphate dehydrogenase activity	5	1320	// AT1G12900.1 // AT1G42970.1 // AT3G04120.1 // AT1G13440.1 // AT3G26650.1
GO:0016903	F	oxidoreductase activity, acting on the aldehyde or oxo group of donors	12	1320	// AT1G42970.1 // AT1G13440.1 // AT5G50850.1 // AT4G33790.1 // AT1G14810.1 // AT3G04120.1 // AT3G48000.1 // AT1G58290.1 // AT3G26650.1 // AT5G20630.1 // AT1G12900.1 // AT1G72610.1
GO:0015077	F	monovalent inorganic cation transmembrane transporter activity	17	1320	// AT4G29480.1 // AT4G34720.1 // AT3G15640.1 // AT3G47950.1 // AT3G01390.2 // AT5G14880.1 // ATCG00470.1 // AT1G20260.1 // AT1G60160.1 // AT5G08680.1 // AT1G12840.1 // AT4G32260.1 // AT2G33040.1 // AT5G55290.2 // ATCG00480.1 // AT5G13450.1 // AT5G61310.4
GO:0003746	F	translation elongation factor activity	8	1320	// AT1G57720.2 // AT1G62750.1 // AT2G45030.1 // AT3G08740.1 // AT2G18110.1 // AT5G13650.2 // AT1G09640.1 // AT5G60390.3
GO:0022857	F	transmembrane transporter activity	66	1320	// AT4G29480.1 // AT3G15640.1 // AT1G77610.1 // AT5G13450.1 // AT1G03900.1 // AT5G60660.1 // AT3G16240.1 // AT1G21900.1 // AT5G50460.1 // AT5G14880.1 // AT4G00430.1 // AT1G80300.1 // AT5G64560.2 // AT3G13050.1 // AT3G01280.1 // AT4G32400.1 // AT5G08680.1 // AT1G72750.1 // AT5G23630.1 // AT5G28750.1 // AT1G54350.1 // AT4G37270.1 // AT3G01390.2 // AT5G55290.2 // AT1G12840.1 // AT2G34250.2 // AT2G37…
GO:0015078	F	hydrogen ion transmembrane transporter activity	15	1320	// AT4G29480.1 // AT4G34720.1 // AT3G15640.1 // AT3G47950.1 // AT3G01390.2 // ATCG00470.1 // AT1G20260.1 // AT5G08680.1 // AT1G12840.1 // AT4G32260.1 // AT2G33040.1 // AT5G55290.2 // ATCG00480.1 // AT5G13450.1 // AT5G61310.4
GO:0016620	F	oxidoreductase activity, acting on the aldehyde or oxo group of donors, NAD or NADP as acceptor	9	1320	// AT1G42970.1 // AT1G13440.1 // AT4G33790.1 // AT1G14810.1 // AT3G04120.1 // AT3G48000.1 // AT3G26650.1 // AT1G12900.1 // AT1G58290.1
GO:0016829	F	lyase activity	31	1320	// AT3G59760.1 // AT1G68750.1 // AT5G15950.2 // AT2G36530.1 // AT5G38410.3 // AT1G67280.1 // AT3G02470.4 // AT5G06300.1 // AT2G47590.1 // AT3G52930.1 // AT4G26530.2 // AT2G05710.1 // AT3G48560.1 // AT1G67750.1 // AT5G11880.1 // AT3G55140.1 // AT2G41290.1 // AT3G62830.2 // AT4G35830.2 // AT3G01500.3 // AT3G14940.1 // AT1G67090.1 // AT1G67090.2 // AT5G14740.2 // AT1G08200.1 // AT5G38430.1 // AT5G59…
GO:0016740	F	transferase activity	158	1320	// AT5G63380.1 // AT1G12640.1 // AT1G24360.1 // AT2G38670.1 // AT5G45720.1 // AT1G48480.1 // AT1G10760.1 // AT3G01120.1 // AT4G03390.1 // AT4G27600.1 // AT4G30960.1 // AT2G45290.1 // AT5G54160.1 // AT4G35780.1 // AT1G01420.1 // AT1G68830.1 // AT1G10360.1 // AT1G79620.1 // AT1G22380.1 // AT2G39000.2 // AT2G39000.1 // AT1G19920.1 // AT2G26980.5 // AT2G23070.1 // AT2G43360.1 // AT4G33510.2 // AT3G17…
GO:0016616	F	oxidoreductase activity, acting on the CH-OH group of donors, NAD or NADP as acceptor	15	1320	// AT5G25880.1 // AT3G15020.1 // AT1G24360.1 // AT5G35790.1 // AT1G51410.1 // AT5G53580.1 // AT3G02360.1 // AT5G58330.2 // AT5G58330.1 // AT1G65930.1 // AT4G35260.1 // AT5G19440.1 // AT4G29120.1 // AT1G04410.1 // AT1G04420.1
GO:0046933	F	hydrogen ion transporting ATP synthase activity, rotational mechanism	6	1320	// ATCG00470.1 // AT1G20260.1 // AT5G08680.1 // AT2G33040.1 // AT5G13450.1 // AT3G01390.2
GO:0016614	F	oxidoreductase activity, acting on CH-OH group of donors	17	1320	// AT5G25880.1 // AT3G15020.1 // AT1G24360.1 // AT5G35790.1 // AT1G51410.1 // AT5G53580.1 // AT3G02360.1 // AT5G58330.2 // AT5G58330.1 // AT1G65930.1 // AT4G35260.1 // AT5G19440.1 // AT4G29120.1 // AT3G14420.2 // AT3G14420.6 // AT1G04410.1 // AT1G04420.1
GO:0016615	F	malate dehydrogenase activity	5	1320	// AT5G25880.1 // AT5G58330.1 // AT3G15020.1 // AT5G58330.2 // AT1G04410.1
GO:0005528	F	FK506 binding	5	1320	// AT1G18170.1 // AT3G55520.1 // AT5G48580.1 // AT3G25230.2 // AT3G60370.1
GO:0005527	F	macrolide binding	5	1320	// AT1G18170.1 // AT3G55520.1 // AT5G48580.1 // AT3G25230.2 // AT3G60370.1
GO:0005488	F	binding	462	1320	// AT4G16430.1 // AT3G08590.2 // AT1G48480.1 // AT2G41940.1 // AT5G06720.1 // AT4G03110.2 // AT3G26720.1 // AT5G11190.1 // AT3G47470.1 // AT1G77680.1 // AT3G32980.1 // AT5G60600.1 // AT5G60600.3 // AT4G37260.1 // AT1G63710.1 // AT5G54580.1 // AT4G24190.2 // AT2G34430.1 // AT2G17390.1 // AT4G30880.1 // AT1G50440.3 // AT2G45030.1 // AT1G31200.1 // AT5G22050.2 // AT3G54890.4 // AT3G02860.2 // AT5G02…
GO:0051536	F	iron-sulfur cluster binding	6	1320	// AT3G44880.1 // AT5G60600.1 // AT5G60600.3 // AT1G71500.1 // AT4G35830.2 // AT2G16710.1
GO:0051540	F	metal cluster binding	6	1320	// AT3G44880.1 // AT5G60600.1 // AT5G60600.3 // AT1G71500.1 // AT4G35830.2 // AT2G16710.1
GO:0019829	F	cation-transporting ATPase activity	6	1320	// AT4G34720.1 // AT1G12840.1 // AT1G20260.1 // AT5G23630.1 // AT4G37270.1 // AT2G33040.1
GO:0008324	F	cation transmembrane transporter activity	31	1320	// AT4G29480.1 // AT3G15640.1 // AT5G13450.1 // AT5G64560.2 // AT3G13050.1 // AT5G08680.1 // AT5G23630.1 // AT4G37270.1 // AT2G39450.1 // AT1G12840.1 // AT5G61310.4 // AT3G51860.1 // AT5G14880.1 // ATCG00470.1 // AT1G60160.1 // AT5G59030.1 // ATCG00480.1 // AT5G44370.1 // AT5G55290.2 // AT3G47950.1 // AT4G34720.1 // AT4G33520.3 // AT5G67330.1 // AT1G20260.1 // AT4G32260.1 // AT3G13620.1 // AT5G22…
GO:0042578	F	phosphoric ester hydrolase activity	30	1320	// AT4G26690.1 // AT3G55800.1 // AT1G43670.1 // AT4G05090.1 // AT1G07110.1 // AT5G53140.1 // AT5G34850.1 // AT2G42500.2 // AT2G33255.1 // AT5G63140.1 // AT3G15730.1 // AT1G09160.1 // AT2G46700.2 // AT3G55050.2 // AT4G18010.1 // AT5G67130.1 // AT3G55960.1 // AT5G20840.1 // AT2G42010.1 // AT3G52180.2 // AT4G27800.1 // AT1G25280.1 // AT3G16560.1 // AT4G26080.1 // AT4G31860.1 // AT1G72880.1 // AT2G25…
GO:0008144	F	drug binding	5	1320	// AT1G18170.1 // AT3G55520.1 // AT5G48580.1 // AT3G25230.2 // AT3G60370.1
GO:0015075	F	ion transmembrane transporter activity	38	1320	// AT4G29480.1 // AT3G15640.1 // AT1G77610.1 // AT5G13450.1 // AT5G64560.2 // AT3G13050.1 // AT3G01280.1 // AT5G08680.1 // AT5G23630.1 // AT4G37270.1 // AT5G55290.2 // AT1G12840.1 // AT2G39450.1 // AT4G00370.1 // AT3G51860.1 // AT5G14880.1 // ATCG00470.1 // AT1G60160.1 // AT5G59030.1 // ATCG00480.1 // AT3G26570.2 // AT4G33520.3 // AT5G40890.2 // ATCG00150.1 // AT3G47950.1 // AT5G44370.1 // AT4G34…
GO:0003743	F	translation initiation factor activity	11	1320	// AT4G34110.1 // AT5G18110.1 // AT3G26400.1 // AT2G40290.3 // AT4G30690.1 // AT5G36230.1 // AT2G04520.1 // AT1G13950.1 // AT1G13020.1 // AT3G55620.1 // AT4G27130.1
GO:0015405	F	P-P-bond-hydrolysis-driven transmembrane transporter activity	18	1320	// AT5G62050.1 // AT4G33520.3 // AT4G14870.1 // AT3G13080.1 // AT2G29530.2 // AT1G12840.1 // AT1G20260.1 // AT1G03900.1 // AT2G34250.2 // AT1G72750.1 // AT5G23630.1 // AT5G28750.1 // AT1G54350.1 // AT4G37270.1 // AT5G50460.1 // AT2G33040.1 // AT3G47950.1 // AT4G34720.1
GO:0042625	F	ATPase activity, coupled to transmembrane movement of ions	8	1320	// AT4G34720.1 // AT4G33520.3 // AT3G47950.1 // AT1G12840.1 // AT1G20260.1 // AT5G23630.1 // AT4G37270.1 // AT2G33040.1
GO:0015399	F	primary active transmembrane transporter activity	18	1320	// AT5G62050.1 // AT4G33520.3 // AT4G14870.1 // AT3G13080.1 // AT2G29530.2 // AT1G12840.1 // AT1G20260.1 // AT1G03900.1 // AT2G34250.2 // AT1G72750.1 // AT5G23630.1 // AT5G28750.1 // AT1G54350.1 // AT4G37270.1 // AT5G50460.1 // AT2G33040.1 // AT3G47950.1 // AT4G34720.1
GO:0008320	F	protein transmembrane transporter activity	8	1320	// AT5G62050.1 // AT4G14870.1 // AT2G29530.2 // AT2G34250.2 // AT1G72750.1 // AT5G28750.1 // AT1G21900.1 // AT5G50460.1
GO:0005372	F	water transmembrane transporter activity	6	1320	// AT2G36830.1 // AT4G00430.1 // AT5G60660.1 // AT3G16240.1 // AT2G37180.1 // AT5G37820.1
GO:0016874	F	ligase activity	33	1320	// AT5G63380.1 // AT3G63530.2 // AT1G20780.1 // AT4G39280.1 // AT5G26830.1 // AT5G14420.2 // AT3G52560.1 // AT1G20510.2 // AT3G42723.1 // AT5G65010.2 // AT3G05970.1 // AT2G47240.2 // AT5G13630.1 // AT4G27960.2 // AT2G30110.1 // AT3G61790.1 // AT3G15580.1 // AT2G21950.1 // AT5G35630.3 // AT2G02760.1 // AT5G60410.5 // AT1G57820.2 // AT1G26830.1 // AT2G25490.1 // AT2G04842.1 // AT5G59300.1 // AT3G62…
GO:0016757	F	transferase activity, transferring glycosyl groups	32	1320	// AT4G11350.2 // AT5G05170.1 // AT1G78580.1 // AT4G16710.2 // AT4G26510.2 // AT5G47780.1 // AT4G26850.1 // AT3G43190.1 // AT4G36890.1 // AT4G03210.2 // AT1G76400.1 // AT2G36760.1 // AT2G36750.1 // AT2G22900.1 // AT4G22570.1 // AT1G01420.1 // AT2G16570.1 // AT3G07170.1 // AT1G22380.1 // AT4G36940.1 // AT1G16570.2 // AT4G37800.1 // AT4G24010.1 // AT4G24000.1 // AT5G44030.1 // AT1G32900.1 // AT5G11…
GO:0015250	F	water channel activity	6	1320	// AT2G36830.1 // AT4G00430.1 // AT5G60660.1 // AT3G16240.1 // AT2G37180.1 // AT5G37820.1
GO:0022884	F	macromolecule transmembrane transporter activity	7	1320	// AT5G62050.1 // AT4G14870.1 // AT2G29530.2 // AT2G34250.2 // AT1G72750.1 // AT5G28750.1 // AT5G50460.1
GO:0015450	F	P-P-bond-hydrolysis-driven protein transmembrane transporter activity	7	1320	// AT5G62050.1 // AT4G14870.1 // AT2G29530.2 // AT2G34250.2 // AT1G72750.1 // AT5G28750.1 // AT5G50460.1
GO:0016667	F	oxidoreductase activity, acting on sulfur group of donors	10	1320	// AT3G01910.3 // AT3G17880.1 // AT3G51030.1 // AT4G29670.1 // AT5G40370.1 // AT3G54660.1 // AT4G04610.1 // AT5G16710.1 // AT5G13810.1 // AT5G39950.1
GO:0016627	F	oxidoreductase activity, acting on the CH-CH group of donors	9	1320	// AT4G27440.2 // AT4G33790.1 // AT3G17810.1 // AT4G37000.1 // AT5G54190.2 // AT5G65110.2 // AT5G54190.1 // AT5G16010.1 // AT4G01690.1
GO:0016791	F	phosphatase activity	25	1320	// AT3G55800.1 // AT1G43670.1 // AT4G05090.1 // AT1G07110.1 // AT5G53140.1 // AT5G34850.1 // AT2G42500.2 // AT2G33255.1 // AT5G63140.1 // AT1G09160.1 // AT2G46700.2 // AT3G55050.2 // AT4G18010.1 // AT3G55960.1 // AT5G20840.1 // AT3G52180.2 // AT4G27800.1 // AT3G16560.1 // AT4G26080.1 // AT4G31860.1 // AT1G72880.1 // AT2G25070.1 // AT4G31750.1 // AT1G34750.1 // AT5G24770.2
GO:0016877	F	ligase activity, forming carbon-sulfur bonds	5	1320	// AT5G23250.2 // AT5G63380.1 // AT2G47240.2 // AT3G05970.1 // AT1G20510.2
GO:0005200	F	structural constituent of cytoskeleton	5	1320	// AT5G19780.1 // AT4G14960.2 // AT1G50010.1 // AT3G12110.1 // AT5G09810.1
GO:0016763	F	transferase activity, transferring pentosyl groups	6	1320	// AT4G22570.1 // AT5G11160.1 // AT2G16570.1 // AT4G36940.1 // AT4G26510.2 // AT4G36890.1
GO:0016701	F	oxidoreductase activity, acting on single donors with incorporation of molecular oxygen	5	1320	// AT4G15093.1 // AT1G44446.1 // AT3G45140.1 // AT1G55020.1 // AT5G54080.2
GO:0046527	F	glucosyltransferase activity	11	1320	// AT1G01420.1 // AT5G05170.1 // AT1G78580.1 // AT5G44030.1 // AT2G36750.1 // AT4G24010.1 // AT3G43190.1 // AT2G21770.1 // AT4G24000.1 // AT4G26850.1 // AT3G16520.2
GO:0016758	F	transferase activity, transferring hexosyl groups	21	1320	// AT4G26850.1 // AT5G14480.1 // AT1G01420.1 // AT5G05170.1 // AT4G03210.2 // AT1G76400.1 // AT5G44030.1 // AT1G22380.1 // AT1G78580.1 // AT2G36760.1 // AT3G25140.1 // AT5G47780.1 // AT4G16710.2 // AT4G37800.1 // AT3G43190.1 // AT2G22900.1 // AT2G21770.1 // AT4G24010.1 // AT2G36750.1 // AT3G16520.2 // AT4G24000.1
GO:0016651	F	oxidoreductase activity, acting on NADH or NADPH	9	1320	// AT5G25880.1 // AT5G08530.1 // AT4G30210.2 // AT3G54660.1 // AT4G26965.1 // AT5G37510.2 // AT1G20020.3 // AT5G66190.2 // AT5G66190.1
GO:0016759	F	cellulose synthase activity	5	1320	// AT4G24010.1 // AT4G24000.1 // AT5G44030.1 // AT5G05170.1 // AT2G21770.1
GO:0016787	F	hydrolase activity	147	1320	// AT5G37830.1 // AT1G05840.1 // AT5G45720.1 // AT4G11570.2 // AT3G16370.1 // AT4G23500.1 // AT3G26720.1 // AT3G01540.4 // AT2G42500.2 // AT5G62360.1 // AT3G55260.1 // AT2G32290.1 // AT1G77680.1 // AT5G63140.1 // AT3G23600.1 // AT1G09160.1 // AT2G32070.1 // AT3G55050.2 // AT4G18010.1 // AT1G54350.1 // AT4G37270.1 // AT5G22860.1 // AT5G08170.1 // AT5G20840.1 // AT5G65460.1 // AT4G25810.1 // AT4G27…
GO:0004722	F	protein serine/threonine phosphatase activity	14	1320	// AT3G16560.1 // AT4G26080.1 // AT5G63140.1 // AT5G53140.1 // AT4G27800.1 // AT1G09160.1 // AT4G31860.1 // AT2G46700.2 // AT3G55050.2 // AT1G34750.1 // AT2G25070.1 // AT4G31750.1 // AT5G34850.1 // AT2G42500.2
GO:0005509	F	calcium ion binding	14	1320	// AT1G09210.1 // AT4G26080.1 // AT5G12380.1 // AT2G42590.3 // AT1G77090.1 // AT5G11450.1 // AT3G43810.1 // AT1G14150.1 // AT3G22930.1 // AT2G46700.2 // AT3G01440.1 // AT1G70670.1 // AT2G44310.1 // AT2G38750.1
GO:0046915	F	transition metal ion transmembrane transporter activity	5	1320	// AT5G67330.1 // AT2G39450.1 // AT4G33520.3 // AT4G37270.1 // AT5G59030.1
GO:0022804	F	active transmembrane transporter activity	34	1320	// AT1G03900.1 // AT3G16240.1 // AT5G50460.1 // AT1G80300.1 // AT5G44370.1 // AT3G13050.1 // AT1G72750.1 // AT5G23630.1 // AT5G28750.1 // AT1G54350.1 // AT4G37270.1 // AT2G39450.1 // AT5G62050.1 // AT4G14870.1 // AT4G00370.1 // AT3G51860.1 // AT5G46110.4 // AT1G12840.1 // AT1G77690.1 // AT2G34250.2 // AT3G21690.1 // AT3G47950.1 // AT1G58360.1 // AT4G34720.1 // AT4G33520.3 // AT3G13080.1 // AT2G29…
GO:0016836	F	hydro-lyase activity	8	1320	// AT5G14740.2 // AT2G36530.1 // AT3G01500.1 // AT4G35830.2 // AT3G01500.3 // AT2G05710.1 // AT3G52720.1 // AT3G62830.2
GO:0016765	F	transferase activity, transferring alkyl or aryl (other than methyl) groups	11	1320	// AT3G01120.1 // AT1G10360.1 // AT3G17390.1 // AT2G45300.1 // AT5G17230.2 // AT4G01850.2 // AT2G29420.1 // AT1G17050.1 // AT5G08280.1 // AT1G60600.2 // AT4G33510.2
GO:0008565	F	protein transporter activity	11	1320	// AT5G62050.1 // AT4G14870.1 // AT2G29530.2 // AT5G63640.1 // AT2G34250.2 // AT1G72750.1 // AT5G28750.1 // AT5G16880.2 // AT5G50460.1 // AT4G16143.2 // AT1G21900.1
GO:0015082	F	di-, tri-valent inorganic cation transmembrane transporter activity	6	1320	// AT4G33520.3 // AT5G67330.1 // AT5G59030.1 // AT5G22830.1 // AT4G37270.1 // AT2G39450.1
GO:0016835	F	carbon-oxygen lyase activity	11	1320	// AT3G59760.1 // AT1G67750.1 // AT3G55140.1 // AT2G36530.1 // AT5G14740.2 // AT3G62830.2 // AT4G35830.2 // AT3G01500.3 // AT2G05710.1 // AT3G52720.1 // AT3G01500.1
GO:0005515	F	protein binding	123	1320	// AT5G48460.1 // AT5G03240.3 // AT5G59300.1 // AT1G20823.1 // AT3G52560.1 // AT1G16240.3 // AT5G19330.1 // AT2G46340.1 // AT2G35940.3 // AT5G36930.2 // AT2G33460.1 // AT3G52930.1 // AT1G05520.1 // AT4G05320.4 // AT4G19050.1 // AT1G72750.1 // AT5G22000.3 // AT5G35830.1 // AT2G25490.1 // AT4G26840.1 // AT3G14450.1 // AT2G17390.1 // AT2G16485.1 // AT2G28840.2 // AT3G15050.1 // AT1G50440.3 // AT3G52…
GO:0008168	F	methyltransferase activity	16	1320	// AT4G38020.1 // AT1G66520.1 // AT3G63410.1 // AT4G32520.2 // AT5G17920.2 // AT5G44450.1 // AT3G18000.1 // AT4G15520.1 // AT4G37930.1 // AT4G34050.1 // AT5G20980.2 // AT4G34050.2 // AT4G13930.1 // AT1G20330.1 // AT5G08335.1 // AT5G54160.1
GO:0016741	F	transferase activity, transferring one-carbon groups	16	1320	// AT4G38020.1 // AT1G66520.1 // AT3G63410.1 // AT4G32520.2 // AT5G17920.2 // AT5G44450.1 // AT3G18000.1 // AT4G15520.1 // AT4G37930.1 // AT4G34050.1 // AT5G20980.2 // AT4G34050.2 // AT4G13930.1 // AT1G20330.1 // AT5G08335.1 // AT5G54160.1
GO:0016887	F	ATPase activity	25	1320	// AT5G20000.1 // AT1G03900.1 // AT3G46960.1 // AT3G01540.4 // AT3G16290.1 // AT5G60990.1 // AT3G47950.1 // AT5G23630.1 // AT1G70070.1 // AT1G54350.1 // AT4G37270.1 // AT1G09100.1 // AT4G02480.1 // AT5G50920.1 // AT1G12840.1 // AT5G62670.1 // AT2G33040.1 // AT1G73110.1 // AT4G34720.1 // AT4G33520.3 // AT3G13080.1 // AT1G20260.1 // AT5G42270.1 // AT2G30950.1 // AT5G41370.1
GO:0016638	F	oxidoreductase activity, acting on the CH-NH2 group of donors	5	1320	// AT1G32470.1 // AT4G33010.2 // AT1G65840.1 // AT2G26080.1 // AT1G05010.1
GO:0016209	F	antioxidant activity	10	1320	// AT3G09640.2 // AT3G32980.1 // AT4G35090.2 // AT3G54660.1 // AT4G11600.1 // AT5G06720.1 // AT5G16710.1 // AT4G21960.1 // AT1G60740.1 // AT2G28190.1
GO:0016810	F	hydrolase activity, acting on carbon-nitrogen (but not peptide) bonds	9	1320	// AT1G66520.1 // AT4G04955.1 // AT4G33470.1 // AT1G15390.1 // AT5G37830.1 // AT3G24180.2 // AT4G20070.1 // AT5G08170.1 // AT1G31860.1
GO:0022838	F	substrate-specific channel activity	10	1320	// AT1G05200.2 // AT2G36830.1 // AT3G01280.1 // AT4G00430.1 // AT5G60660.1 // AT3G16240.1 // AT5G40890.2 // AT5G37820.1 // ATCG00150.1 // AT2G37180.1
GO:0015267	F	channel activity	10	1320	// AT1G05200.2 // AT2G36830.1 // AT3G01280.1 // AT4G00430.1 // AT5G60660.1 // AT3G16240.1 // AT5G40890.2 // AT5G37820.1 // ATCG00150.1 // AT2G37180.1
GO:0008047	F	enzyme activator activity	7	1320	// AT2G46710.1 // AT5G14670.1 // AT3G15360.1 // AT3G12050.1 // AT2G39730.1 // AT2G39730.3 // AT2G47170.1
GO:0022803	F	passive transmembrane transporter activity	10	1320	// AT1G05200.2 // AT2G36830.1 // AT3G01280.1 // AT4G00430.1 // AT5G60660.1 // AT3G16240.1 // AT5G40890.2 // AT5G37820.1 // ATCG00150.1 // AT2G37180.1
GO:0004721	F	phosphoprotein phosphatase activity	15	1320	// AT3G16560.1 // AT4G26080.1 // AT5G63140.1 // AT5G53140.1 // AT3G52180.2 // AT4G27800.1 // AT1G09160.1 // AT4G31860.1 // AT2G46700.2 // AT3G55050.2 // AT1G34750.1 // AT2G25070.1 // AT4G31750.1 // AT5G34850.1 // AT2G42500.2
GO:0016462	F	pyrophosphatase activity	39	1320	// AT1G20260.1 // AT5G45720.1 // AT1G03900.1 // AT3G46960.1 // AT3G01540.4 // AT3G16290.1 // AT3G16630.2 // AT5G53310.1 // AT1G69550.1 // AT3G47950.1 // AT1G63640.1 // AT5G50920.1 // AT5G23630.1 // AT1G70070.1 // AT1G54350.1 // AT4G37270.1 // AT3G16060.1 // AT1G09100.1 // AT5G65460.1 // AT4G02480.1 // AT5G60990.1 // AT1G12840.1 // AT2G30950.1 // AT5G62670.1 // AT2G21300.2 // AT5G41370.1 // AT1G73…
GO:0016818	F	hydrolase activity, acting on acid anhydrides, in phosphorus-containing anhydrides	39	1320	// AT1G20260.1 // AT5G45720.1 // AT1G03900.1 // AT3G46960.1 // AT3G01540.4 // AT3G16290.1 // AT3G16630.2 // AT5G53310.1 // AT1G69550.1 // AT3G47950.1 // AT1G63640.1 // AT5G50920.1 // AT5G23630.1 // AT1G70070.1 // AT1G54350.1 // AT4G37270.1 // AT3G16060.1 // AT1G09100.1 // AT5G65460.1 // AT4G02480.1 // AT5G60990.1 // AT1G12840.1 // AT2G30950.1 // AT5G62670.1 // AT2G21300.2 // AT5G41370.1 // AT1G73…
GO:0016817	F	hydrolase activity, acting on acid anhydrides	39	1320	// AT1G20260.1 // AT5G45720.1 // AT1G03900.1 // AT3G46960.1 // AT3G01540.4 // AT3G16290.1 // AT3G16630.2 // AT5G53310.1 // AT1G69550.1 // AT3G47950.1 // AT1G63640.1 // AT5G50920.1 // AT5G23630.1 // AT1G70070.1 // AT1G54350.1 // AT4G37270.1 // AT3G16060.1 // AT1G09100.1 // AT5G65460.1 // AT4G02480.1 // AT5G60990.1 // AT1G12840.1 // AT2G30950.1 // AT5G62670.1 // AT2G21300.2 // AT5G41370.1 // AT1G73…
GO:0017111	F	nucleoside-triphosphatase activity	37	1320	// AT1G20260.1 // AT5G45720.1 // AT1G03900.1 // AT3G46960.1 // AT3G01540.4 // AT3G16290.1 // AT3G16630.2 // AT5G53310.1 // AT1G69550.1 // AT3G47950.1 // AT1G63640.1 // AT5G50920.1 // AT5G23630.1 // AT1G70070.1 // AT1G54350.1 // AT4G37270.1 // AT3G16060.1 // AT1G09100.1 // AT5G65460.1 // AT4G02480.1 // AT5G60990.1 // AT1G12840.1 // AT2G30950.1 // AT5G62670.1 // AT2G21300.2 // AT5G41370.1 // AT1G73…
GO:0042623	F	ATPase activity, coupled	19	1320	// AT5G41370.1 // AT4G34720.1 // AT4G33520.3 // AT3G47950.1 // AT3G13080.1 // AT1G12840.1 // AT1G20260.1 // AT1G03900.1 // AT3G46960.1 // AT5G23630.1 // AT1G70070.1 // AT1G54350.1 // AT4G37270.1 // AT5G50920.1 // AT2G30950.1 // AT2G33040.1 // AT5G42270.1 // AT3G01540.4 // AT5G60990.1
GO:0032555	F	purine ribonucleotide binding	70	1320	// AT2G04030.2 // AT5G20000.1 // AT3G07800.1 // AT5G47520.1 // AT3G13690.1 // AT5G59840.1 // AT1G48480.1 // AT1G67000.1 // AT1G69550.1 // AT5G26830.1 // AT5G63310.1 // AT1G79600.1 // AT3G42723.1 // AT3G18820.1 // AT4G03390.1 // AT5G36930.2 // AT2G39730.3 // AT5G50920.1 // AT5G05200.1 // AT5G45750.1 // AT2G37840.2 // AT1G63640.1 // AT4G04350.1 // AT4G16660.1 // AT4G19050.1 // AT3G10690.1 // AT4G02…
GO:0032553	F	ribonucleotide binding	70	1320	// AT2G04030.2 // AT5G20000.1 // AT3G07800.1 // AT5G47520.1 // AT3G13690.1 // AT5G59840.1 // AT1G48480.1 // AT1G67000.1 // AT1G69550.1 // AT5G26830.1 // AT5G63310.1 // AT1G79600.1 // AT3G42723.1 // AT3G18820.1 // AT4G03390.1 // AT5G36930.2 // AT2G39730.3 // AT5G50920.1 // AT5G05200.1 // AT5G45750.1 // AT2G37840.2 // AT1G63640.1 // AT4G04350.1 // AT4G16660.1 // AT4G19050.1 // AT3G10690.1 // AT4G02…
GO:0042626	F	ATPase activity, coupled to transmembrane movement of substances	11	1320	// AT4G34720.1 // AT4G33520.3 // AT3G47950.1 // AT3G13080.1 // AT1G12840.1 // AT1G20260.1 // AT1G03900.1 // AT5G23630.1 // AT1G54350.1 // AT4G37270.1 // AT2G33040.1
GO:0043492	F	ATPase activity, coupled to movement of substances	11	1320	// AT4G34720.1 // AT4G33520.3 // AT3G47950.1 // AT3G13080.1 // AT1G12840.1 // AT1G20260.1 // AT1G03900.1 // AT5G23630.1 // AT1G54350.1 // AT4G37270.1 // AT2G33040.1
GO:0009055	F	electron carrier activity	16	1320	// AT4G03280.1 // AT4G09670.1 // AT5G40370.1 // AT4G03280.2 // AT3G16250.1 // AT1G15140.1 // AT4G25650.2 // AT4G15093.1 // AT4G26965.1 // AT1G22840.1 // AT5G06720.1 // AT1G71500.1 // AT5G66190.2 // AT3G32980.1 // AT5G13810.1 // AT5G66190.1
GO:0016875	F	ligase activity, forming carbon-oxygen bonds	6	1320	// AT4G31180.2 // AT4G39280.1 // AT5G26830.1 // AT2G04842.1 // AT3G42723.1 // AT4G04350.1
GO:0008509	F	anion transmembrane transporter activity	8	1320	// AT5G44370.1 // AT3G01280.1 // AT1G77610.1 // AT1G12940.1 // AT5G67330.1 // AT3G26570.2 // AT5G40890.2 // AT4G00370.1
GO:0000166	F	nucleotide binding	94	1320	// AT5G09880.1 // AT5G45720.1 // AT1G48480.1 // AT4G03110.2 // AT4G03390.1 // AT5G36930.2 // AT5G60990.1 // AT3G50590.1 // AT4G16660.1 // AT4G19050.1 // AT5G65460.1 // AT5G54580.1 // AT5G63710.1 // AT1G79620.1 // AT4G24190.2 // AT1G04140.2 // AT2G26060.1 // AT4G31180.2 // AT5G22050.2 // AT5G02800.1 // AT5G59840.1 // AT4G39280.1 // AT2G37840.2 // AT1G63640.1 // AT4G02630.1 // AT5G25060.1 // AT1G57…
GO:0004812	F	aminoacyl-tRNA ligase activity	6	1320	// AT4G31180.2 // AT4G39280.1 // AT5G26830.1 // AT2G04842.1 // AT3G42723.1 // AT4G04350.1
GO:0016779	F	nucleotidyltransferase activity	12	1320	// AT2G02500.1 // AT5G04490.1 // AT5G19220.1 // AT3G53920.1 // AT2G38670.1 // AT5G45720.1 // AT4G26850.1 // AT1G29940.1 // AT1G74910.2 // AT1G19920.1 // AT1G27680.1 // AT1G61700.1
GO:0016876	F	ligase activity, forming aminoacyl-tRNA and related compounds	6	1320	// AT4G31180.2 // AT4G39280.1 // AT5G26830.1 // AT2G04842.1 // AT3G42723.1 // AT4G04350.1
GO:0016820	F	hydrolase activity, acting on acid anhydrides, catalyzing transmembrane movement of substances	11	1320	// AT4G34720.1 // AT4G33520.3 // AT3G47950.1 // AT3G13080.1 // AT1G12840.1 // AT1G20260.1 // AT1G03900.1 // AT5G23630.1 // AT1G54350.1 // AT4G37270.1 // AT2G33040.1
GO:0015103	F	inorganic anion transmembrane transporter activity	6	1320	// AT5G44370.1 // AT4G00370.1 // AT1G12940.1 // AT5G67330.1 // AT3G26570.2 // AT5G40890.2
GO:0008415	F	acyltransferase activity	13	1320	// AT5G63380.1 // AT1G12640.1 // AT1G24360.1 // AT5G47720.5 // AT1G08510.1 // AT2G19070.1 // AT2G39000.2 // AT2G39000.1 // AT2G33150.1 // AT4G35640.1 // AT5G48930.1 // AT5G64610.1 // AT1G54220.2
GO:0046872	F	metal ion binding	83	1320	// AT1G32780.1 // AT1G09210.1 // AT5G52010.1 // AT2G41790.1 // AT3G52990.2 // AT3G08590.2 // AT3G63530.2 // AT5G56900.2 // AT5G06420.2 // AT1G14150.1 // AT5G01600.1 // AT2G41940.1 // AT3G26730.1 // AT5G06720.1 // AT3G15640.1 // AT3G01440.1 // AT5G14910.1 // AT1G67280.1 // AT1G70670.1 // AT5G17170.1 // AT3G26720.1 // AT3G12920.1 // AT5G17170.2 // AT5G66060.1 // AT3G11050.1 // AT1G25440.1 // AT5G12…
GO:0046873	F	metal ion transmembrane transporter activity	10	1320	// AT5G64560.2 // AT5G67330.1 // AT1G60160.1 // AT5G59030.1 // AT5G14880.1 // AT4G33520.3 // AT5G22830.1 // AT4G37270.1 // AT2G39450.1 // ATCG00150.1
GO:0005524	F	ATP binding	59	1320	// AT2G04030.2 // AT3G07800.1 // AT4G16660.1 // AT4G09320.1 // AT5G45720.1 // AT1G48480.1 // AT1G67000.1 // AT5G26830.1 // AT5G63310.1 // AT1G79600.1 // AT3G42723.1 // AT4G03390.1 // AT5G36930.2 // AT2G39730.3 // AT1G69550.1 // AT5G05200.1 // AT2G37840.2 // AT1G63640.1 // AT4G04350.1 // AT5G50920.1 // AT4G19050.1 // AT3G10690.1 // AT4G02630.1 // AT3G16060.1 // AT2G05710.1 // AT3G13690.1 // AT5G65…
GO:0016879	F	ligase activity, forming carbon-nitrogen bonds	21	1320	// AT2G30110.1 // AT2G25490.1 // AT4G14220.1 // AT5G14420.2 // AT5G59300.1 // AT3G63530.2 // AT1G20780.1 // AT3G55010.2 // AT3G61790.1 // AT3G15580.1 // AT2G21950.1 // AT3G52560.1 // AT5G35630.3 // AT2G02760.1 // AT4G33210.1 // AT5G60410.5 // AT1G57820.2 // AT3G62980.1 // AT1G26830.1 // AT5G65010.2 // AT4G27960.2
GO:0032559	F	adenyl ribonucleotide binding	59	1320	// AT2G04030.2 // AT3G07800.1 // AT4G16660.1 // AT4G09320.1 // AT5G45720.1 // AT1G48480.1 // AT1G67000.1 // AT5G26830.1 // AT5G63310.1 // AT1G79600.1 // AT3G42723.1 // AT4G03390.1 // AT5G36930.2 // AT2G39730.3 // AT1G69550.1 // AT5G05200.1 // AT2G37840.2 // AT1G63640.1 // AT4G04350.1 // AT5G50920.1 // AT4G19050.1 // AT3G10690.1 // AT4G02630.1 // AT3G16060.1 // AT2G05710.1 // AT3G13690.1 // AT5G65…
GO:0043167	F	ion binding	86	1320	// AT3G15640.1 // AT3G08590.2 // AT5G56900.2 // AT1G14150.1 // AT2G41940.1 // AT5G06720.1 // AT3G02860.2 // AT3G26720.1 // AT5G12380.1 // AT3G32980.1 // AT1G05520.1 // AT5G51980.1 // AT5G22000.3 // AT5G01600.1 // AT3G11050.1 // AT5G51970.2 // AT4G16380.1 // AT3G43810.1 // AT2G16485.1 // AT2G28840.2 // AT4G14220.1 // AT5G14740.2 // AT1G50440.3 // AT1G06040.1 // AT2G31350.1 // AT1G20823.1 // AT1G12…
GO:0043169	F	cation binding	86	1320	// AT3G15640.1 // AT3G08590.2 // AT5G56900.2 // AT1G14150.1 // AT2G41940.1 // AT5G06720.1 // AT3G02860.2 // AT3G26720.1 // AT5G12380.1 // AT3G32980.1 // AT1G05520.1 // AT5G51980.1 // AT5G22000.3 // AT5G01600.1 // AT3G11050.1 // AT5G51970.2 // AT4G16380.1 // AT3G43810.1 // AT2G16485.1 // AT2G28840.2 // AT4G14220.1 // AT5G14740.2 // AT1G50440.3 // AT1G06040.1 // AT2G31350.1 // AT1G20823.1 // AT1G12…
GO:0019787	F	small conjugating protein ligase activity	17	1320	// AT2G30110.1 // AT2G25490.1 // AT4G14220.1 // AT5G14420.2 // AT5G59300.1 // AT3G63530.2 // AT1G20780.1 // AT3G61790.1 // AT2G21950.1 // AT3G52560.1 // AT1G57820.2 // AT2G02760.1 // AT4G33210.1 // AT5G60410.5 // AT3G62980.1 // AT1G26830.1 // AT4G27960.2
GO:0008757	F	S-adenosylmethionine-dependent methyltransferase activity	7	1320	// AT3G63410.1 // AT3G18000.1 // AT4G34050.1 // AT4G34050.2 // AT1G20330.1 // AT5G08335.1 // AT5G54160.1
GO:0042803	F	protein homodimerization activity	5	1320	// AT1G30970.2 // AT5G54770.1 // AT3G54220.1 // AT1G15750.4 // AT2G35940.3
GO:0016407	F	acetyltransferase activity	6	1320	// AT2G39000.2 // AT5G47720.5 // AT2G39000.1 // AT4G35640.1 // AT5G64610.1 // AT1G54220.2
GO:0016772	F	transferase activity, transferring phosphorus-containing groups	77	1320	// AT4G26690.1 // AT5G19220.1 // AT3G07800.1 // AT2G02500.1 // AT2G17820.1 // AT3G52990.2 // AT2G38670.1 // AT5G45720.1 // AT5G35980.1 // AT1G48480.1 // AT1G67000.1 // AT2G46700.2 // AT5G63310.1 // AT1G79600.1 // AT3G21510.1 // AT1G10760.1 // AT4G04720.1 // AT1G29940.1 // AT5G49760.1 // AT1G27680.1 // AT4G18700.1 // AT1G61700.1 // AT4G15530.6 // AT5G05200.1 // AT4G27600.1 // AT3G16030.1 // AT3G53…
GO:0004842	F	ubiquitin-protein ligase activity	16	1320	// AT2G30110.1 // AT2G25490.1 // AT4G14220.1 // AT5G14420.2 // AT3G63530.2 // AT1G20780.1 // AT3G61790.1 // AT2G21950.1 // AT3G52560.1 // AT1G57820.2 // AT2G02760.1 // AT4G33210.1 // AT5G59300.1 // AT3G62980.1 // AT1G26830.1 // AT4G27960.2
GO:0004713	F	protein tyrosine kinase activity	6	1320	// AT4G10730.1 // AT2G24360.1 // AT3G13690.1 // AT1G77280.1 // AT5G22050.2 // AT4G22730.1
GO:0016684	F	oxidoreductase activity, acting on peroxide as acceptor	6	1320	// AT3G09640.2 // AT3G32980.1 // AT4G11600.1 // AT4G35090.2 // AT5G06720.1 // AT4G21960.1
GO:0004091	F	carboxylesterase activity	7	1320	// AT5G62360.1 // AT5G45950.1 // AT5G53370.1 // AT3G16370.1 // AT5G62180.1 // AT3G04290.1 // AT5G20060.3
GO:0008483	F	transaminase activity	5	1320	// AT2G13360.2 // AT1G23310.2 // AT1G70580.4 // AT5G46180.1 // AT4G35630.1
GO:0017076	F	purine nucleotide binding	70	1320	// AT2G04030.2 // AT5G20000.1 // AT3G07800.1 // AT5G47520.1 // AT3G13690.1 // AT5G59840.1 // AT1G48480.1 // AT1G67000.1 // AT1G69550.1 // AT5G26830.1 // AT5G63310.1 // AT1G79600.1 // AT3G42723.1 // AT3G18820.1 // AT4G03390.1 // AT5G36930.2 // AT2G39730.3 // AT5G50920.1 // AT5G05200.1 // AT5G45750.1 // AT2G37840.2 // AT1G63640.1 // AT4G04350.1 // AT4G16660.1 // AT4G19050.1 // AT3G10690.1 // AT4G02…
GO:0003774	F	motor activity	6	1320	// AT3G16630.2 // AT5G53310.1 // AT5G65460.1 // AT1G63640.1 // AT2G21300.2 // AT3G16060.1
GO:0003777	F	microtubule motor activity	5	1320	// AT1G63640.1 // AT3G16630.2 // AT5G65460.1 // AT3G16060.1 // AT2G21300.2
GO:0016788	F	hydrolase activity, acting on ester bonds	47	1320	// AT4G26690.1 // AT2G26560.1 // AT3G55800.1 // AT5G17670.1 // AT1G43670.1 // AT4G05090.1 // AT1G07110.1 // AT2G25070.1 // AT5G53140.1 // AT5G34850.1 // AT2G42500.2 // AT5G20060.3 // AT2G33255.1 // AT1G77680.1 // AT5G63140.1 // AT2G25910.2 // AT3G15730.1 // AT1G09160.1 // AT2G32070.1 // AT2G46700.2 // AT3G55050.2 // AT2G04530.1 // AT1G18460.1 // AT4G18010.1 // AT3G55960.1 // AT5G20840.1 // AT5G62…
GO:0016773	F	phosphotransferase activity, alcohol group as acceptor	42	1320	// AT2G17820.1 // AT3G52990.2 // AT3G13690.1 // AT1G48480.1 // AT1G67000.1 // AT1G79600.1 // AT1G20950.1 // AT4G03390.1 // AT5G05200.1 // AT3G08720.2 // AT2G37840.2 // AT4G02630.1 // AT5G63710.1 // AT2G24360.1 // AT2G26980.5 // AT4G35780.1 // AT4G24740.1 // AT1G79620.1 // AT5G67260.1 // AT5G38280.1 // AT1G32060.1 // AT1G77280.1 // AT5G16810.1 // AT2G42960.1 // AT4G04720.1 // AT4G22730.1 // AT2G32…
GO:0008026	F	ATP-dependent helicase activity	5	1320	// AT5G41370.1 // AT5G60990.1 // AT1G70070.1 // AT3G01540.4 // AT3G46960.1
GO:0043565	F	sequence-specific DNA binding	5	1320	// AT3G54220.1 // AT3G12560.1 // AT1G57820.2 // AT5G15150.1 // AT2G22430.1
GO:0016301	F	kinase activity	65	1320	// AT4G26690.1 // AT3G07800.1 // AT2G17820.1 // AT3G52990.2 // AT3G13690.1 // AT5G35980.1 // AT1G48480.1 // AT1G67000.1 // AT5G63310.1 // AT1G79600.1 // AT3G21510.1 // AT1G10760.1 // AT5G49760.1 // AT4G18700.1 // AT4G15530.6 // AT5G05200.1 // AT4G27600.1 // AT2G37840.2 // AT3G53570.4 // AT4G03390.1 // AT2G46700.2 // AT4G02630.1 // AT5G63710.1 // AT2G24360.1 // AT5G63400.2 // AT1G12040.1 // AT4G09…
GO:0005506	F	iron ion binding	8	1320	// AT3G11050.1 // AT2G40300.1 // AT3G32980.1 // AT2G31350.1 // AT4G15093.1 // AT5G06720.1 // AT5G01600.1 // AT5G66060.1
GO:0008289	F	lipid binding	13	1320	// AT3G08770.1 // AT5G12380.1 // AT4G12480.1 // AT2G25430.1 // AT2G45180.1 // AT2G38750.1 // AT4G30880.1 // AT4G22540.1 // AT4G14370.1 // AT2G30880.2 // AT3G09300.1 // AT1G44575.1 // AT1G44575.2
GO:0001882	F	nucleoside binding	59	1320	// AT2G04030.2 // AT3G07800.1 // AT4G16660.1 // AT4G09320.1 // AT5G45720.1 // AT1G48480.1 // AT1G67000.1 // AT5G26830.1 // AT5G63310.1 // AT1G79600.1 // AT3G42723.1 // AT4G03390.1 // AT5G36930.2 // AT2G39730.3 // AT1G69550.1 // AT5G05200.1 // AT2G37840.2 // AT1G63640.1 // AT4G04350.1 // AT5G50920.1 // AT4G19050.1 // AT3G10690.1 // AT4G02630.1 // AT3G16060.1 // AT2G05710.1 // AT3G13690.1 // AT5G65…
GO:0001883	F	purine nucleoside binding	59	1320	// AT2G04030.2 // AT3G07800.1 // AT4G16660.1 // AT4G09320.1 // AT5G45720.1 // AT1G48480.1 // AT1G67000.1 // AT5G26830.1 // AT5G63310.1 // AT1G79600.1 // AT3G42723.1 // AT4G03390.1 // AT5G36930.2 // AT2G39730.3 // AT1G69550.1 // AT5G05200.1 // AT2G37840.2 // AT1G63640.1 // AT4G04350.1 // AT5G50920.1 // AT4G19050.1 // AT3G10690.1 // AT4G02630.1 // AT3G16060.1 // AT2G05710.1 // AT3G13690.1 // AT5G65…
GO:0046983	F	protein dimerization activity	6	1320	// AT1G30970.2 // AT5G54770.1 // AT5G28770.3 // AT3G54220.1 // AT2G35940.3 // AT1G15750.4
GO:0070011	F	peptidase activity, acting on L-amino acid peptides	22	1320	// AT2G33530.1 // AT2G21430.1 // AT1G05840.1 // AT3G16290.1 // AT5G22850.1 // AT1G04860.1 // AT4G20850.1 // AT3G15580.1 // AT1G11910.1 // AT5G42270.1 // AT4G20070.1 // AT2G41790.1 // AT4G18370.1 // AT5G50920.1 // AT5G19660.1 // AT2G43070.1 // AT5G46390.2 // AT5G22860.1 // AT3G45310.2 // AT3G26340.1 // AT2G30950.1 // AT5G60360.3
GO:0004497	F	monooxygenase activity	7	1320	// AT1G44446.1 // AT1G11680.1 // AT1G63710.1 // AT5G67030.1 // AT5G25900.1 // AT3G30180.1 // AT3G56940.1
GO:0005543	F	phospholipid binding	6	1320	// AT2G38750.1 // AT2G25430.1 // AT4G22540.1 // AT4G14370.1 // AT2G30880.2 // AT5G12380.1
GO:0016746	F	transferase activity, transferring acyl groups	14	1320	// AT5G23250.2 // AT5G63380.1 // AT1G12640.1 // AT1G24360.1 // AT5G47720.5 // AT1G08510.1 // AT2G19070.1 // AT2G39000.2 // AT2G39000.1 // AT2G33150.1 // AT4G35640.1 // AT5G48930.1 // AT5G64610.1 // AT1G54220.2
GO:0016747	F	transferase activity, transferring acyl groups other than amino-acyl groups	13	1320	// AT5G63380.1 // AT1G12640.1 // AT1G24360.1 // AT5G47720.5 // AT1G08510.1 // AT2G19070.1 // AT2G39000.2 // AT2G39000.1 // AT2G33150.1 // AT4G35640.1 // AT5G48930.1 // AT5G64610.1 // AT1G54220.2
GO:0004386	F	helicase activity	5	1320	// AT5G41370.1 // AT5G60990.1 // AT1G70070.1 // AT3G01540.4 // AT3G46960.1
GO:0019825	F	oxygen binding	6	1320	// AT4G37370.1 // AT1G11680.1 // AT1G63710.1 // AT5G25900.1 // AT3G30180.1 // AT1G64950.1
GO:0016563	F	transcription activator activity	5	1320	// AT1G20980.1 // AT5G47230.1 // AT3G58680.1 // AT4G27430.2 // AT2G22430.1
GO:0016298	F	lipase activity	5	1320	// AT2G26560.1 // AT2G42010.1 // AT5G67130.1 // AT1G18460.1 // AT3G15730.1
GO:0019001	F	guanyl nucleotide binding	11	1320	// AT5G59840.1 // AT1G62750.1 // AT5G45750.1 // AT5G47520.1 // AT2G45030.1 // AT5G14670.1 // AT4G28950.1 // AT5G13650.2 // AT3G18820.1 // AT5G20010.1 // AT2G47170.1
GO:0008194	F	UDP-glycosyltransferase activity	11	1320	// AT4G26850.1 // AT1G01420.1 // AT1G78580.1 // AT3G43190.1 // AT1G22380.1 // AT2G36760.1 // AT2G36750.1 // AT5G14480.1 // AT5G47780.1 // AT3G25140.1 // AT3G16520.2
GO:0016705	F	oxidoreductase activity, acting on paired donors, with incorporation or reduction of molecular oxygen	9	1320	// AT1G11680.1 // AT1G63710.1 // AT5G67030.1 // AT5G25900.1 // AT3G26060.1 // AT3G56940.1 // AT3G11170.1 // AT5G06290.1 // AT5G66060.1
GO:0032561	F	guanyl ribonucleotide binding	11	1320	// AT5G59840.1 // AT1G62750.1 // AT5G45750.1 // AT5G47520.1 // AT2G45030.1 // AT5G14670.1 // AT4G28950.1 // AT5G13650.2 // AT3G18820.1 // AT5G20010.1 // AT2G47170.1
GO:0016881	F	acid-amino acid ligase activity	17	1320	// AT2G30110.1 // AT2G25490.1 // AT4G14220.1 // AT5G14420.2 // AT5G59300.1 // AT3G63530.2 // AT1G20780.1 // AT3G61790.1 // AT2G21950.1 // AT3G52560.1 // AT1G57820.2 // AT2G02760.1 // AT4G33210.1 // AT5G60410.5 // AT3G62980.1 // AT1G26830.1 // AT4G27960.2
GO:0005516	F	calmodulin binding	9	1320	// AT5G40190.1 // AT4G16150.1 // AT5G64040.2 // AT5G64040.1 // AT3G25230.2 // AT2G23320.1 // AT1G09100.1 // AT5G60390.3 // AT3G15050.1
GO:0008092	F	cytoskeletal protein binding	6	1320	// AT2G35630.1 // AT4G29350.1 // AT3G15580.1 // AT5G51600.1 // AT5G48460.1 // AT5G18700.1
GO:0004175	F	endopeptidase activity	9	1320	// AT2G41790.1 // AT2G43070.1 // AT1G05840.1 // AT5G19660.1 // AT3G45310.2 // AT1G11910.1 // AT3G26340.1 // AT2G21430.1 // AT5G22850.1
GO:0030246	F	carbohydrate binding	8	1320	// AT3G17940.1 // AT4G32300.1 // AT4G16710.2 // AT3G62360.1 // AT3G16030.1 // AT1G31200.1 // AT3G26720.1 // AT3G52180.2
GO:0004674	F	protein serine/threonine kinase activity	19	1320	// AT2G23070.1 // AT2G32850.2 // AT5G63710.1 // AT1G77280.1 // AT1G79620.1 // AT5G67260.1 // AT5G38280.1 // AT1G48480.1 // AT1G67000.1 // AT4G02630.1 // AT4G10730.1 // AT3G20410.1 // AT2G23300.1 // AT2G42960.1 // AT4G04720.1 // AT4G22730.1 // AT5G02800.1 // AT4G03390.1 // AT2G26980.5
GO:0004672	F	protein kinase activity	37	1320	// AT2G17820.1 // AT2G24360.1 // AT3G13690.1 // AT1G48480.1 // AT1G67000.1 // AT1G79600.1 // AT1G09840.6 // AT4G03390.1 // AT5G05200.1 // AT3G08720.2 // AT2G37840.2 // AT4G02630.1 // AT5G63710.1 // AT2G26980.5 // AT4G35780.1 // AT4G24740.1 // AT1G79620.1 // AT5G67260.1 // AT5G38280.1 // AT1G77280.1 // AT5G16810.1 // AT2G42960.1 // AT4G04720.1 // AT4G22730.1 // AT2G32850.2 // AT3G06483.1 // AT2G23…
GO:0003700	F	transcription factor activity	59	1320	// AT4G16430.1 // AT5G52010.1 // AT1G07980.1 // AT3G51880.2 // AT5G62000.3 // AT1G08010.2 // AT5G09460.1 // AT2G41940.1 // AT1G17880.1 // AT5G43700.1 // AT5G47390.1 // AT2G34450.2 // AT5G45580.1 // AT5G11190.1 // AT3G25710.1 // AT1G30970.2 // AT1G25440.1 // AT2G40140.2 // AT1G53910.3 // AT5G28770.3 // AT2G35940.3 // AT1G20693.3 // AT1G68520.1 // AT1G20980.1 // AT2G01060.1 // AT5G65670.2 // AT4G17…
GO:0060089	F	molecular transducer activity	10	1320	// AT1G12040.1 // AT2G17820.1 // AT1G53090.2 // AT5G38280.1 // AT1G69550.1 // AT3G06483.1 // AT1G03010.1 // AT3G21510.1 // AT2G46340.1 // AT5G36930.2
GO:0016798	F	hydrolase activity, acting on glycosyl bonds	19	1320	// AT3G55260.1 // AT2G32290.1 // AT3G16920.1 // AT5G01930.1 // AT3G18080.1 // AT4G03210.2 // AT4G25810.1 // AT1G09010.1 // AT4G37800.1 // AT2G28470.1 // AT3G24180.2 // AT1G76130.1 // AT4G23500.1 // AT1G64390.1 // AT5G13870.1 // AT3G26720.1 // AT5G55180.2 // AT5G36890.2 // AT3G16850.1
GO:0003676	F	nucleic acid binding	165	1320	// AT4G16430.1 // AT5G45720.1 // AT5G56900.2 // AT5G09880.1 // AT5G47210.3 // AT2G41940.1 // AT5G43700.1 // AT4G03110.2 // AT5G11190.1 // AT4G09040.1 // AT5G60990.1 // AT1G77680.1 // AT1G07790.1 // AT1G53910.3 // AT5G25060.1 // AT2G32070.1 // AT5G51980.1 // AT4G14510.1 // AT5G23750.2 // AT3G56940.1 // AT2G01060.1 // AT5G20160.1 // AT5G18110.1 // AT5G54580.1 // AT3G47370.3 // AT1G22380.1 // AT3G10…
GO:0003677	F	DNA binding	85	1320	// AT2G16485.1 // AT4G16430.1 // AT5G52010.1 // AT2G23340.1 // AT1G07980.1 // AT3G51880.2 // AT5G45720.1 // AT1G08010.2 // AT5G09460.1 // AT2G41940.1 // AT1G17880.1 // AT5G62000.3 // AT4G17050.1 // AT5G47390.1 // AT2G34450.2 // AT4G39680.2 // AT4G34530.1 // AT5G45580.1 // AT2G35940.3 // AT5G11190.1 // AT3G25710.1 // AT1G61700.1 // AT1G30970.2 // AT1G25440.1 // AT2G40140.2 // AT1G53910.3 // AT5G28…
GO:0005525	F	GTP binding	11	1320	// AT5G59840.1 // AT1G62750.1 // AT5G45750.1 // AT5G47520.1 // AT2G45030.1 // AT5G14670.1 // AT4G28950.1 // AT5G13650.2 // AT3G18820.1 // AT5G20010.1 // AT2G47170.1
GO:0004553	F	hydrolase activity, hydrolyzing O-glycosyl compounds	16	1320	// AT3G55260.1 // AT2G32290.1 // AT3G16920.1 // AT5G01930.1 // AT3G18080.1 // AT2G28470.1 // AT1G09010.1 // AT4G37800.1 // AT5G36890.2 // AT3G24180.2 // AT1G76130.1 // AT4G23500.1 // AT1G64390.1 // AT3G26720.1 // AT5G55180.2 // AT3G16850.1
GO:0004601	F	peroxidase activity	6	1320	// AT3G09640.2 // AT3G32980.1 // AT4G11600.1 // AT4G35090.2 // AT5G06720.1 // AT4G21960.1
GO:0008233	F	peptidase activity	25	1320	// AT2G33530.1 // AT2G21430.1 // AT1G05840.1 // AT3G16290.1 // AT5G22850.1 // AT1G04860.1 // AT4G20850.1 // AT3G15580.1 // AT1G11910.1 // AT5G42270.1 // AT4G20070.1 // AT2G41790.1 // AT5G19660.1 // AT5G50920.1 // AT5G22860.1 // AT4G18370.1 // AT2G43070.1 // AT5G46390.2 // AT1G56450.1 // AT2G27020.1 // AT3G45310.2 // AT1G16470.2 // AT3G26340.1 // AT2G30950.1 // AT5G60360.3
GO:0008234	F	cysteine-type peptidase activity	5	1320	// AT3G15580.1 // AT5G60360.3 // AT1G04860.1 // AT2G21430.1 // AT3G45310.2
GO:0008237	F	metallopeptidase activity	5	1320	// AT2G41790.1 // AT4G20070.1 // AT5G42270.1 // AT3G16290.1 // AT2G30950.1
GO:0008236	F	serine-type peptidase activity	6	1320	// AT2G33530.1 // AT5G19660.1 // AT4G20850.1 // AT4G18370.1 // AT5G46390.2 // AT5G22860.1
GO:0042802	F	identical protein binding	5	1320	// AT1G30970.2 // AT5G54770.1 // AT3G54220.1 // AT1G15750.4 // AT2G35940.3
GO:0017171	F	serine hydrolase activity	6	1320	// AT2G33530.1 // AT5G19660.1 // AT4G20850.1 // AT4G18370.1 // AT5G46390.2 // AT5G22860.1
GO:0030554	F	adenyl nucleotide binding	59	1320	// AT2G04030.2 // AT3G07800.1 // AT4G16660.1 // AT4G09320.1 // AT5G45720.1 // AT1G48480.1 // AT1G67000.1 // AT5G26830.1 // AT5G63310.1 // AT1G79600.1 // AT3G42723.1 // AT4G03390.1 // AT5G36930.2 // AT2G39730.3 // AT1G69550.1 // AT5G05200.1 // AT2G37840.2 // AT1G63640.1 // AT4G04350.1 // AT5G50920.1 // AT4G19050.1 // AT3G10690.1 // AT4G02630.1 // AT3G16060.1 // AT2G05710.1 // AT3G13690.1 // AT5G65…
GO:0004518	F	nuclease activity	5	1320	// AT2G04530.1 // AT5G16540.1 // AT1G77680.1 // AT2G32070.1 // AT2G25910.2
GO:0030234	F	enzyme regulator activity	15	1320	// AT5G62360.1 // AT4G04640.1 // AT3G60860.1 // AT2G46710.1 // AT5G18580.1 // AT3G12490.1 // AT5G25510.1 // AT5G14670.1 // AT3G15360.1 // AT1G17720.2 // AT3G06540.1 // AT3G12050.1 // AT2G39730.1 // AT2G39730.3 // AT2G47170.1
GO:0008270	F	zinc ion binding	49	1320	// AT1G32780.1 // AT4G34040.1 // AT5G52010.1 // AT2G41790.1 // AT5G56900.2 // AT2G41940.1 // AT3G26730.1 // AT1G20823.1 // AT3G02860.2 // AT5G20910.1 // AT3G63530.2 // AT3G26720.1 // AT3G12920.1 // AT1G25440.1 // AT4G21580.3 // AT1G05520.1 // AT4G03000.2 // AT3G61790.1 // AT5G04390.1 // AT5G51980.1 // AT5G22000.3 // AT1G68520.1 // AT3G18930.2 // AT1G23740.1 // AT5G06420.2 // AT1G55040.1 // AT5G51…
GO:0035251	F	UDP-glucosyltransferase activity	6	1320	// AT1G01420.1 // AT1G78580.1 // AT3G16520.2 // AT4G26850.1 // AT2G36750.1 // AT3G43190.1
GO:0070035	F	purine NTP-dependent helicase activity	5	1320	// AT5G41370.1 // AT5G60990.1 // AT1G70070.1 // AT3G01540.4 // AT3G46960.1
GO:0016769	F	transferase activity, transferring nitrogenous groups	5	1320	// AT2G13360.2 // AT1G23310.2 // AT1G70580.4 // AT5G46180.1 // AT4G35630.1
GO:0015297	F	antiporter activity	7	1320	// AT1G80300.1 // AT3G51860.1 // AT5G46110.4 // AT4G28390.1 // AT3G21690.1 // AT4G21910.3 // AT2G39450.1
GO:0015291	F	secondary active transmembrane transporter activity	11	1320	// AT1G80300.1 // AT5G44370.1 // AT3G13050.1 // AT4G00370.1 // AT3G51860.1 // AT5G46110.4 // AT4G28390.1 // AT3G21690.1 // AT4G21910.3 // AT2G43240.2 // AT2G39450.1
GO:0003723	F	RNA binding	54	1320	// AT3G08620.1 // AT5G09880.1 // AT3G50820.1 // AT4G38020.1 // AT2G04520.1 // AT1G51580.1 // AT3G03920.1 // AT5G66570.1 // AT5G47210.3 // AT4G24770.1 // AT4G03110.2 // AT1G06680.1 // AT1G06680.2 // AT3G63490.2 // AT3G63490.1 // AT5G22440.2 // AT4G09040.1 // AT4G10610.2 // AT1G77680.1 // AT1G11650.1 // AT2G25910.2 // AT1G07350.2 // AT5G25060.1 // AT4G14510.1 // AT5G50250.1 // AT1G20020.3 // AT1G71…
GO:0004871	F	signal transducer activity	10	1320	// AT1G12040.1 // AT2G17820.1 // AT1G53090.2 // AT5G38280.1 // AT1G69550.1 // AT3G06483.1 // AT1G03010.1 // AT3G21510.1 // AT2G46340.1 // AT5G36930.2
GO:0050662	F	coenzyme binding	6	1320	// AT2G20360.1 // AT1G32220.1 // AT3G02360.1 // AT4G27270.1 // AT3G18890.1 // AT4G29120.1
GO:0030528	F	transcription regulator activity	68	1320	// AT4G16430.1 // AT4G27430.2 // AT1G07980.1 // AT3G51880.2 // AT5G62000.3 // AT1G08010.2 // AT5G09460.1 // AT2G41940.1 // AT1G17880.1 // AT5G43700.1 // AT5G47390.1 // AT2G34450.2 // AT4G36780.1 // AT5G45580.1 // AT2G35940.3 // AT5G11190.1 // AT3G25710.1 // AT5G52010.1 // AT1G30970.2 // AT1G08970.2 // AT2G40140.2 // AT1G53910.3 // AT5G28770.3 // AT4G35250.1 // AT4G16150.1 // AT1G20693.3 // AT1G68…
GO:0005275	F	amine transmembrane transporter activity	5	1320	// AT3G16240.1 // AT3G13620.1 // AT1G58360.1 // AT1G77690.1 // AT2G41190.1
GO:0046914	F	transition metal ion binding	59	1320	// AT1G32780.1 // AT4G34040.1 // AT5G52010.1 // AT2G41790.1 // AT3G08590.2 // AT5G56900.2 // AT3G11050.1 // AT5G01600.1 // AT2G41940.1 // AT3G26730.1 // AT5G06720.1 // AT3G02860.2 // AT5G20910.1 // AT3G63530.2 // AT3G26720.1 // AT3G12920.1 // AT5G66060.1 // AT1G25440.1 // AT4G21580.3 // AT3G32980.1 // AT1G65930.1 // AT1G05520.1 // AT4G03000.2 // AT3G61790.1 // AT5G08680.1 // AT5G04390.1 // AT5G51…
GO:0008081	F	phosphoric diester hydrolase activity	5	1320	// AT4G26690.1 // AT2G42010.1 // AT5G67130.1 // AT1G25280.1 // AT3G15730.1
GO:0048037	F	cofactor binding	7	1320	// AT2G20360.1 // AT1G32220.1 // AT3G02360.1 // AT4G27270.1 // AT3G18890.1 // AT4G29120.1 // ATCG00080.1
GO:0044435	C	plastid part	201	1320	// AT2G04030.2 // AT3G15640.1 // AT3G17930.1 // AT1G24360.1 // AT1G64770.1 // AT1G14150.1 // AT5G48580.1 // AT5G01530.1 // AT5G13630.1 // AT4G09040.1 // AT4G23890.1 // AT3G47470.1 // AT2G42590.3 // AT4G01050.1 // AT4G34190.1 // AT4G05180.1 // AT1G44446.1 // AT5G52780.1 // AT4G27700.1 // AT4G37270.1 // AT2G45290.1 // ATCG00150.1 // AT5G53490.1 // AT5G06290.1 // AT4G04640.1 // AT1G12250.2 // AT2G46…
GO:0044434	C	chloroplast part	180	1320	// AT2G04030.2 // AT3G15640.1 // AT1G24360.1 // AT1G64770.1 // AT1G14150.1 // AT5G48580.1 // AT5G01530.1 // AT5G13630.1 // AT4G09040.1 // AT4G23890.1 // AT3G47470.1 // AT4G01050.1 // AT4G34190.1 // AT4G05180.1 // AT1G44446.1 // AT5G52780.1 // AT4G27700.1 // AT4G37270.1 // AT2G45290.1 // ATCG00150.1 // AT5G53490.1 // AT4G04640.1 // AT1G12250.2 // AT2G46820.2 // AT1G08520.1 // AT2G34430.1 // AT4G39…
GO:0009579	C	thylakoid	121	1320	// AT3G15640.1 // AT1G64770.1 // AT1G14150.1 // AT4G22890.5 // AT4G22890.2 // AT5G01530.1 // AT4G23890.1 // AT4G01050.1 // AT4G34190.1 // AT4G05180.1 // AT1G44446.1 // AT5G52780.1 // AT4G27700.1 // ATCG00150.1 // AT5G53490.1 // AT4G04640.1 // AT1G12250.2 // AT2G46820.2 // AT2G34430.1 // AT4G39730.1 // AT4G21280.1 // AT3G26060.1 // AT4G10340.1 // AT4G12800.1 // AT1G20340.1 // AT1G76450.1 // AT2G26…
GO:0044422	C	organelle part	315	1320	// AT2G04030.2 // AT3G15640.1 // AT3G17930.1 // AT5G27700.1 // AT1G24360.1 // AT3G61110.1 // AT3G55330.1 // AT1G20693.3 // AT1G64770.1 // AT1G14150.1 // AT2G35630.1 // AT3G16240.1 // AT1G32060.1 // AT5G48580.1 // AT3G63410.1 // AT1G16240.3 // AT5G01530.1 // AT3G58680.1 // AT5G13630.1 // AT4G09040.1 // AT4G23890.1 // AT2G33460.1 // AT3G47470.1 // AT3G52930.1 // AT5G48760.2 // AT4G01050.1 // AT4G34…
GO:0044446	C	intracellular organelle part	315	1320	// AT2G04030.2 // AT3G15640.1 // AT3G17930.1 // AT5G27700.1 // AT1G24360.1 // AT3G61110.1 // AT3G55330.1 // AT1G20693.3 // AT1G64770.1 // AT1G14150.1 // AT2G35630.1 // AT3G16240.1 // AT1G32060.1 // AT5G48580.1 // AT3G63410.1 // AT1G16240.3 // AT5G01530.1 // AT3G58680.1 // AT5G13630.1 // AT4G09040.1 // AT4G23890.1 // AT2G33460.1 // AT3G47470.1 // AT3G52930.1 // AT5G48760.2 // AT4G01050.1 // AT4G34…
GO:0009536	C	plastid	343	1320	// AT3G47470.1 // AT1G77680.1 // AT5G60600.1 // AT5G60600.3 // AT5G52780.1 // AT4G27700.1 // AT2G45290.1 // ATCG00150.1 // AT2G34430.1 // AT1G21065.1 // AT1G53520.1 // AT3G11170.1 // AT5G61410.2 // AT1G74970.1 // AT1G17050.1 // AT3G54890.4 // AT5G16660.1 // AT3G54890.1 // AT1G14345.1 // AT4G30210.2 // AT3G55330.1 // AT5G22580.1 // AT5G45390.1 // AT1G71720.1 // AT1G44575.1 // AT1G44575.2 // AT3G44…
GO:0044444	C	cytoplasmic part	562	1320	// AT5G63380.1 // AT3G08590.2 // AT3G16240.1 // AT1G10760.1 // AT3G26720.1 // AT3G47470.1 // AT1G77680.1 // AT3G32980.1 // AT5G60600.1 // AT5G60600.3 // AT5G52780.1 // AT2G27730.1 // AT4G27700.1 // AT2G45290.1 // ATCG00150.1 // AT2G38670.1 // AT4G18100.1 // AT3G12110.1 // AT3G51860.1 // AT4G24190.2 // AT2G34430.1 // AT2G26240.1 // AT1G21065.1 // AT1G53520.1 // AT3G11170.1 // AT1G63300.1 // AT3G13…
GO:0009507	C	chloroplast	321	1320	// AT2G04030.2 // AT3G15640.1 // AT3G17930.1 // AT1G52670.1 // AT1G24360.1 // AT1G64770.1 // AT1G14150.1 // AT5G22340.1 // AT1G44575.1 // AT5G48580.1 // AT3G11170.1 // AT5G01530.1 // AT5G13630.1 // AT4G09040.1 // AT4G23890.1 // AT3G47470.1 // AT3G52930.1 // AT1G77680.1 // AT4G01050.1 // AT5G60600.1 // AT3G54660.1 // AT1G44446.1 // AT2G21960.1 // AT5G52780.1 // AT4G27700.1 // AT2G31610.1 // AT5G35…
GO:0005737	C	cytoplasm	590	1320	// AT5G63380.1 // AT3G08590.2 // AT3G16240.1 // AT1G10760.1 // AT3G26720.1 // AT3G47470.1 // AT1G77680.1 // AT3G32980.1 // AT5G60600.1 // AT5G60600.3 // AT5G52780.1 // AT2G27730.1 // AT4G27700.1 // AT2G45290.1 // ATCG00150.1 // AT2G38670.1 // AT2G45240.1 // AT4G18100.1 // AT3G12110.1 // AT3G51860.1 // AT4G24190.2 // AT2G34430.1 // AT2G26240.1 // AT1G08970.2 // AT1G21065.1 // AT1G53520.1 // AT3G11…
GO:0009534	C	chloroplast thylakoid	98	1320	// AT3G15640.1 // AT1G64770.1 // AT1G14150.1 // AT5G48580.1 // AT5G01530.1 // AT4G23890.1 // AT4G01050.1 // AT4G34190.1 // AT4G05180.1 // AT5G52780.1 // AT4G27700.1 // ATCG00150.1 // AT5G53490.1 // AT4G04640.1 // AT1G12250.2 // AT2G46820.2 // AT4G39730.1 // AT4G21280.1 // AT3G26060.1 // AT4G10340.1 // AT1G20340.1 // AT1G76450.1 // AT2G26500.1 // AT5G28750.1 // AT2G30950.1 // AT2G17972.1 // AT5G16…
GO:0044436	C	thylakoid part	100	1320	// AT3G15640.1 // AT1G64770.1 // AT1G14150.1 // AT5G48580.1 // AT5G01530.1 // AT4G23890.1 // AT4G01050.1 // AT4G34190.1 // AT4G05180.1 // AT1G44446.1 // AT5G52780.1 // AT4G27700.1 // ATCG00150.1 // AT5G53490.1 // AT4G04640.1 // AT1G12250.2 // AT2G46820.2 // AT2G34430.1 // AT4G39730.1 // AT4G21280.1 // AT3G26060.1 // AT4G10340.1 // AT1G20340.1 // AT1G76450.1 // AT2G26500.1 // AT5G28750.1 // AT2G30…
GO:0031976	C	plastid thylakoid	98	1320	// AT3G15640.1 // AT1G64770.1 // AT1G14150.1 // AT5G48580.1 // AT5G01530.1 // AT4G23890.1 // AT4G01050.1 // AT4G34190.1 // AT4G05180.1 // AT5G52780.1 // AT4G27700.1 // ATCG00150.1 // AT5G53490.1 // AT4G04640.1 // AT1G12250.2 // AT2G46820.2 // AT4G39730.1 // AT4G21280.1 // AT3G26060.1 // AT4G10340.1 // AT1G20340.1 // AT1G76450.1 // AT2G26500.1 // AT5G28750.1 // AT2G30950.1 // AT2G17972.1 // AT5G16…
GO:0034357	C	photosynthetic membrane	95	1320	// AT3G15640.1 // AT1G64770.1 // AT1G14150.1 // AT5G01530.1 // AT4G23890.1 // AT4G01050.1 // AT4G34190.1 // AT4G05180.1 // AT1G44446.1 // AT5G52780.1 // AT4G27700.1 // ATCG00150.1 // AT5G53490.1 // AT4G04640.1 // AT2G46820.2 // AT2G34430.1 // AT4G39730.1 // AT4G21280.1 // AT3G26060.1 // AT4G10340.1 // AT4G12800.1 // AT1G76450.1 // AT2G26500.1 // AT5G28750.1 // AT2G30950.1 // AT2G17972.1 // AT5G16…
GO:0031984	C	organelle subcompartment	98	1320	// AT3G15640.1 // AT1G64770.1 // AT1G14150.1 // AT5G48580.1 // AT5G01530.1 // AT4G23890.1 // AT4G01050.1 // AT4G34190.1 // AT4G05180.1 // AT5G52780.1 // AT4G27700.1 // ATCG00150.1 // AT5G53490.1 // AT4G04640.1 // AT1G12250.2 // AT2G46820.2 // AT4G39730.1 // AT4G21280.1 // AT3G26060.1 // AT4G10340.1 // AT1G20340.1 // AT1G76450.1 // AT2G26500.1 // AT5G28750.1 // AT2G30950.1 // AT2G17972.1 // AT5G16…
GO:0042651	C	thylakoid membrane	84	1320	// AT1G55670.1 // AT5G47110.1 // AT3G15640.1 // AT3G50820.1 // AT1G67740.1 // AT1G14345.1 // AT3G56010.1 // AT3G23400.1 // AT3G03920.1 // AT1G14150.1 // AT1G74470.1 // AT3G01440.1 // AT1G06680.1 // AT1G06680.2 // AT1G73110.1 // AT4G01150.1 // AT2G35490.1 // AT5G01530.1 // AT3G63490.1 // AT1G54780.1 // AT5G66190.2 // AT4G23890.1 // AT5G02120.1 // AT5G45390.1 // AT1G51400.1 // AT4G01050.1 // AT4G34…
GO:0055035	C	plastid thylakoid membrane	81	1320	// AT1G55670.1 // AT5G47110.1 // AT3G15640.1 // AT3G50820.1 // AT1G14345.1 // AT3G56010.1 // AT3G23400.1 // AT3G03920.1 // AT1G14150.1 // AT1G74470.1 // AT3G01440.1 // AT1G06680.1 // AT1G06680.2 // AT1G67740.1 // AT4G01150.1 // AT2G35490.1 // AT5G01530.1 // AT3G63490.1 // AT1G54780.1 // AT5G66190.2 // AT4G23890.1 // AT5G02120.1 // AT5G45390.1 // AT1G51400.1 // AT4G01050.1 // AT4G34190.1 // AT4G05…
GO:0009535	C	chloroplast thylakoid membrane	81	1320	// AT1G55670.1 // AT5G47110.1 // AT3G15640.1 // AT3G50820.1 // AT1G14345.1 // AT3G56010.1 // AT3G23400.1 // AT3G03920.1 // AT1G14150.1 // AT1G74470.1 // AT3G01440.1 // AT1G06680.1 // AT1G06680.2 // AT1G67740.1 // AT4G01150.1 // AT2G35490.1 // AT5G01530.1 // AT3G63490.1 // AT1G54780.1 // AT5G66190.2 // AT4G23890.1 // AT5G02120.1 // AT5G45390.1 // AT1G51400.1 // AT4G01050.1 // AT4G34190.1 // AT4G05…
GO:0044424	C	intracellular part	692	1320	// AT5G63380.1 // AT4G16430.1 // AT2G38670.1 // AT3G16240.1 // AT1G10760.1 // AT3G26720.1 // AT5G11190.1 // AT3G47470.1 // AT1G77680.1 // AT3G32980.1 // AT5G60600.1 // AT5G60600.3 // AT5G52780.1 // AT2G27730.1 // AT4G27700.1 // AT2G45290.1 // ATCG00150.1 // AT3G08590.2 // AT2G45240.1 // AT4G18100.1 // AT3G19670.1 // AT3G51860.1 // AT4G24190.2 // AT2G34430.1 // AT2G26240.1 // AT1G08970.2 // AT1G21…
GO:0043229	C	intracellular organelle	624	1320	// AT5G63380.1 // AT4G16430.1 // AT2G38670.1 // AT3G16240.1 // AT1G10760.1 // AT3G26720.1 // AT5G11190.1 // AT3G47470.1 // AT1G77680.1 // AT3G32980.1 // AT5G60600.1 // AT5G60600.3 // AT5G52780.1 // AT2G27730.1 // AT4G27700.1 // AT2G45290.1 // ATCG00150.1 // AT4G18100.1 // AT3G19670.1 // AT3G51860.1 // AT4G24190.2 // AT2G34430.1 // AT2G26240.1 // AT1G08970.2 // AT1G21065.1 // AT1G53520.1 // AT3G11…
GO:0043226	C	organelle	624	1320	// AT5G63380.1 // AT4G16430.1 // AT2G38670.1 // AT3G16240.1 // AT1G10760.1 // AT3G26720.1 // AT5G11190.1 // AT3G47470.1 // AT1G77680.1 // AT3G32980.1 // AT5G60600.1 // AT5G60600.3 // AT5G52780.1 // AT2G27730.1 // AT4G27700.1 // AT2G45290.1 // ATCG00150.1 // AT4G18100.1 // AT3G19670.1 // AT3G51860.1 // AT4G24190.2 // AT2G34430.1 // AT2G26240.1 // AT1G08970.2 // AT1G21065.1 // AT1G53520.1 // AT3G11…
GO:0005622	C	intracellular	706	1320	// AT5G63380.1 // AT4G16430.1 // AT2G38670.1 // AT3G16240.1 // AT1G10760.1 // AT3G26720.1 // AT5G11190.1 // AT3G47470.1 // AT1G77680.1 // AT3G32980.1 // AT5G60600.1 // AT5G60600.3 // AT5G52780.1 // AT2G27730.1 // AT4G27700.1 // AT2G45290.1 // ATCG00150.1 // AT3G08590.2 // AT2G45240.1 // AT4G18100.1 // AT3G19670.1 // AT3G51860.1 // AT4G24190.2 // AT2G34430.1 // AT2G26240.1 // AT1G08970.2 // AT1G21…
GO:0043231	C	intracellular membrane-bounded organelle	577	1320	// AT5G63380.1 // AT4G16430.1 // AT2G38670.1 // AT3G16240.1 // AT1G10760.1 // AT3G26720.1 // AT5G11190.1 // AT3G47470.1 // AT1G77680.1 // AT3G32980.1 // AT5G60600.1 // AT5G60600.3 // AT5G52780.1 // AT2G27730.1 // AT4G27700.1 // AT2G45290.1 // ATCG00150.1 // AT4G18100.1 // AT3G19670.1 // AT3G51860.1 // AT4G24190.2 // AT2G34430.1 // AT2G26240.1 // AT1G08970.2 // AT1G21065.1 // AT1G53520.1 // AT3G11…
GO:0043227	C	membrane-bounded organelle	577	1320	// AT5G63380.1 // AT4G16430.1 // AT2G38670.1 // AT3G16240.1 // AT1G10760.1 // AT3G26720.1 // AT5G11190.1 // AT3G47470.1 // AT1G77680.1 // AT3G32980.1 // AT5G60600.1 // AT5G60600.3 // AT5G52780.1 // AT2G27730.1 // AT4G27700.1 // AT2G45290.1 // ATCG00150.1 // AT4G18100.1 // AT3G19670.1 // AT3G51860.1 // AT4G24190.2 // AT2G34430.1 // AT2G26240.1 // AT1G08970.2 // AT1G21065.1 // AT1G53520.1 // AT3G11…
GO:0031090	C	organelle membrane	128	1320	// AT3G15640.1 // AT1G64770.1 // AT1G14150.1 // AT3G16240.1 // AT1G16240.3 // AT5G01530.1 // AT5G13630.1 // AT4G23890.1 // AT4G01050.1 // AT4G34190.1 // AT4G05180.1 // AT1G44446.1 // AT5G52780.1 // AT2G27730.1 // AT4G27700.1 // ATCG00150.1 // AT5G53490.1 // AT4G04640.1 // AT2G46820.2 // AT2G36830.1 // AT3G51860.1 // AT2G34430.1 // AT4G39730.1 // AT4G21280.1 // AT3G26060.1 // AT4G10340.1 // AT3G62…
GO:0016020	C	membrane	308	1320	// AT3G15640.1 // AT1G12640.1 // AT1G05840.1 // AT4G39730.1 // AT1G64770.1 // AT1G14150.1 // AT3G16240.1 // AT5G38510.2 // AT3G63410.1 // AT1G16240.3 // AT5G62550.1 // AT5G46050.1 // AT5G19330.1 // AT3G26720.1 // AT2G46340.1 // AT5G13630.1 // AT5G36930.2 // AT4G23890.1 // AT2G33460.1 // AT3G50590.1 // AT3G32980.1 // AT4G01050.1 // AT4G34190.1 // AT4G05180.1 // AT1G44446.1 // AT1G09160.1 // AT2G27…
GO:0010287	C	plastoglobule	36	1320	// AT3G50820.1 // AT4G01150.1 // AT3G23400.1 // AT2G05100.1 // AT4G09650.1 // AT1G79600.1 // AT1G15820.1 // AT4G02770.1 // AT2G20260.1 // AT5G01530.1 // AT4G38970.2 // AT2G39730.3 // AT3G47470.1 // AT5G05200.1 // AT1G32220.1 // AT2G35490.1 // AT5G66570.1 // AT4G01150.2 // AT2G34430.1 // ATCG00480.1 // AT3G54890.4 // AT4G10340.1 // AT4G38970.1 // AT1G31330.1 // AT3G63140.1 // AT4G12800.1 // AT2G21…
GO:0009526	C	plastid envelope	66	1320	// AT3G48420.1 // AT5G38430.1 // AT3G57280.1 // AT1G24360.1 // AT4G01150.1 // AT1G15140.1 // AT5G17670.1 // AT4G09650.1 // AT1G74470.1 // AT1G67280.1 // AT3G59840.1 // AT3G26650.1 // AT1G19800.1 // AT5G35970.1 // AT2G20890.1 // AT5G16010.1 // AT5G13630.1 // AT3G63410.1 // AT2G36835.1 // AT4G01050.1 // AT3G01500.1 // AT1G44446.1 // AT5G19940.1 // AT4G01310.1 // AT4G37270.1 // AT1G20830.1 // AT3G56…
GO:0032991	C	macromolecular complex	196	1320	// AT5G18790.1 // AT5G27700.1 // AT4G30930.1 // AT5G45720.1 // AT1G64770.1 // AT1G14150.1 // AT2G35630.1 // AT3G52560.1 // AT1G29930.1 // AT5G01530.1 // AT2G46340.1 // AT5G03540.2 // AT5G13630.1 // AT2G33460.1 // AT3G47470.1 // AT5G23540.1 // AT5G48760.2 // AT1G05520.1 // AT4G05180.1 // AT2G27730.1 // AT1G72750.1 // AT3G55050.2 // ATCG00150.1 // AT3G25920.1 // AT3G10950.1 // AT4G04640.1 // AT2G20…
GO:0044464	C	cell part	858	1320	// AT5G63380.1 // AT4G16430.1 // AT3G17930.1 // AT2G38670.1 // AT3G16240.1 // AT1G10760.1 // AT5G46050.1 // AT3G26720.1 // AT5G11190.1 // AT2G26690.1 // AT3G47470.1 // AT1G77680.1 // AT1G11910.1 // AT5G60600.1 // AT5G60600.3 // AT5G52780.1 // AT2G27730.1 // AT4G27700.1 // AT2G45290.1 // ATCG00150.1 // AT3G08590.2 // AT1G67750.1 // AT2G45240.1 // AT4G18100.1 // AT3G19670.1 // AT3G51860.1 // AT4G24…
GO:0005623	C	cell	858	1320	// AT5G63380.1 // AT4G16430.1 // AT3G17930.1 // AT2G38670.1 // AT3G16240.1 // AT1G10760.1 // AT5G46050.1 // AT3G26720.1 // AT5G11190.1 // AT2G26690.1 // AT3G47470.1 // AT1G77680.1 // AT1G11910.1 // AT5G60600.1 // AT5G60600.3 // AT5G52780.1 // AT2G27730.1 // AT4G27700.1 // AT2G45290.1 // ATCG00150.1 // AT3G08590.2 // AT1G67750.1 // AT2G45240.1 // AT4G18100.1 // AT3G19670.1 // AT3G51860.1 // AT4G24…
GO:0031975	C	envelope	86	1320	// AT3G15640.1 // AT1G24360.1 // AT4G11440.1 // AT5G13630.1 // AT3G52930.1 // AT4G01050.1 // AT1G44446.1 // AT2G27730.1 // AT1G72750.1 // AT4G37270.1 // AT3G56940.1 // AT5G06290.1 // AT2G46820.2 // AT1G42970.1 // AT3G11170.1 // AT5G14320.1 // AT5G38430.1 // AT5G61410.2 // AT5G28750.1 // AT5G61310.4 // AT5G16660.1 // AT3G48420.1 // AT3G57280.1 // AT4G01150.1 // AT1G15140.1 // AT5G58330.1 // AT4G09…
GO:0031967	C	organelle envelope	86	1320	// AT3G15640.1 // AT1G24360.1 // AT4G11440.1 // AT5G13630.1 // AT3G52930.1 // AT4G01050.1 // AT1G44446.1 // AT2G27730.1 // AT1G72750.1 // AT4G37270.1 // AT3G56940.1 // AT5G06290.1 // AT2G46820.2 // AT1G42970.1 // AT3G11170.1 // AT5G14320.1 // AT5G38430.1 // AT5G61410.2 // AT5G28750.1 // AT5G61310.4 // AT5G16660.1 // AT3G48420.1 // AT3G57280.1 // AT4G01150.1 // AT1G15140.1 // AT5G58330.1 // AT4G09…
GO:0031977	C	thylakoid lumen	35	1320	// AT1G54780.1 // AT3G50820.1 // AT3G23400.1 // AT1G14150.1 // AT3G01480.1 // AT3G55330.1 // AT3G01440.1 // AT1G06680.1 // AT1G06680.2 // AT3G56140.1 // AT3G01480.2 // AT1G51400.1 // AT3G55520.1 // AT5G11450.1 // AT5G46560.1 // AT1G77090.1 // AT5G52970.1 // AT5G53490.1 // AT1G20340.1 // AT1G03600.1 // AT3G29240.2 // AT5G66570.1 // AT1G12250.2 // AT3G15520.1 // AT4G18370.1 // AT5G64040.2 // AT5G64…
GO:0031978	C	plastid thylakoid lumen	33	1320	// AT1G54780.1 // AT3G50820.1 // AT5G46560.1 // AT1G14150.1 // AT3G01480.1 // AT3G55330.1 // AT3G01440.1 // AT1G06680.1 // AT1G06680.2 // AT3G56140.1 // AT3G01480.2 // AT1G51400.1 // AT3G55520.1 // AT5G11450.1 // AT1G77090.1 // AT5G52970.1 // AT5G53490.1 // AT1G20340.1 // AT1G03600.1 // AT3G29240.2 // AT5G66570.1 // AT1G12250.2 // AT3G15520.1 // AT4G18370.1 // AT5G64040.2 // AT5G64040.1 // AT5G46…
GO:0009543	C	chloroplast thylakoid lumen	33	1320	// AT1G54780.1 // AT3G50820.1 // AT5G46560.1 // AT1G14150.1 // AT3G01480.1 // AT3G55330.1 // AT3G01440.1 // AT1G06680.1 // AT1G06680.2 // AT3G56140.1 // AT3G01480.2 // AT1G51400.1 // AT3G55520.1 // AT5G11450.1 // AT1G77090.1 // AT5G52970.1 // AT5G53490.1 // AT1G20340.1 // AT1G03600.1 // AT3G29240.2 // AT5G66570.1 // AT1G12250.2 // AT3G15520.1 // AT4G18370.1 // AT5G64040.2 // AT5G64040.1 // AT5G46…
GO:0009532	C	plastid stroma	59	1320	// AT2G04030.2 // AT3G48420.1 // AT5G38410.3 // AT1G24360.1 // AT5G16050.1 // AT1G15140.1 // AT1G14810.1 // AT5G58330.1 // ATCG00650.1 // AT1G67280.1 // AT3G26650.1 // AT1G67740.1 // AT2G43030.1 // AT2G20890.1 // AT3G08740.1 // AT5G51720.1 // AT4G09040.1 // AT4G38970.2 // AT3G63490.1 // AT3G02520.1 // AT5G45390.1 // AT5G66190.2 // AT3G44890.1 // AT3G46780.1 // AT5G14910.1 // AT4G01310.1 // AT1G77…
GO:0009521	C	photosystem	29	1320	// AT1G55670.1 // AT3G50820.1 // AT1G30380.1 // AT1G14150.1 // AT3G55330.1 // AT3G01440.1 // AT1G06680.1 // AT1G06680.2 // AT1G67740.1 // AT4G02770.1 // AT2G20260.1 // AT1G51400.1 // AT4G05180.1 // AT1G15820.1 // ATCG00070.1 // AT1G03600.1 // AT5G66570.1 // AT2G46820.2 // AT3G61470.1 // AT1G08380.1 // AT5G64040.2 // AT5G64040.1 // AT4G10340.1 // AT4G21280.1 // AT1G31330.1 // AT4G12800.1 // AT1G52…
GO:0009570	C	chloroplast stroma	48	1320	// AT2G04030.2 // AT3G48420.1 // AT5G38410.3 // AT1G24360.1 // AT5G16050.1 // AT1G15140.1 // AT1G14810.1 // AT5G58330.1 // AT1G67280.1 // AT3G26650.1 // AT1G67740.1 // AT2G43030.1 // AT3G63490.1 // AT3G08740.1 // AT5G51720.1 // AT4G09040.1 // AT4G38970.2 // AT4G38970.1 // AT3G02520.1 // AT5G45390.1 // AT5G66190.2 // AT5G14910.1 // AT4G01310.1 // AT1G77090.1 // AT1G20020.3 // AT2G45290.1 // AT5G53…
GO:0009941	C	chloroplast envelope	46	1320	// AT3G48420.1 // AT5G38430.1 // AT3G57280.1 // AT1G24360.1 // AT4G01150.1 // AT1G15140.1 // AT5G17670.1 // AT3G59840.1 // AT1G19800.1 // AT5G16010.1 // AT5G13630.1 // AT3G63410.1 // AT2G36835.1 // AT4G01050.1 // AT1G44446.1 // AT5G19940.1 // AT4G01310.1 // AT4G37270.1 // AT1G20830.1 // AT3G56940.1 // AT5G47190.1 // AT4G32260.1 // AT5G58330.1 // AT1G04420.1 // AT1G23740.1 // AT1G74470.1 // AT2G46…
GO:0043234	C	protein complex	124	1320	// AT5G45720.1 // AT1G64770.1 // AT1G14150.1 // AT3G52560.1 // AT1G29930.1 // AT5G01530.1 // AT2G46340.1 // AT1G19150.1 // AT5G13630.1 // AT2G33460.1 // AT3G47470.1 // AT5G23540.1 // AT1G05520.1 // AT4G05180.1 // AT2G27730.1 // AT1G72750.1 // AT3G55050.2 // ATCG00150.1 // AT4G04640.1 // AT2G46820.2 // AT1G08520.1 // AT4G27800.1 // AT2G34430.1 // AT4G21280.1 // AT4G10340.1 // AT2G26060.1 // AT1G67…
GO:0010319	C	stromule	21	1320	// AT1G23740.1 // AT5G54770.1 // AT2G39730.3 // AT3G01500.3 // AT1G42970.1 // AT4G35090.2 // AT4G09650.1 // AT1G32060.1 // ATCG00480.1 // AT5G61410.2 // AT1G16880.2 // AT4G37930.1 // AT1G67280.1 // AT1G09340.1 // AT3G26650.1 // AT1G55490.2 // AT1G16880.1 // AT2G20890.1 // AT2G39730.1 // AT5G06290.1 // AT3G01500.1
GO:0005840	C	ribosome	65	1320	// AT1G02780.1 // AT5G27700.1 // AT4G30930.1 // AT5G48760.2 // AT3G04840.1 // AT5G02960.1 // AT5G18790.1 // AT4G29410.2 // ATCG00650.1 // AT5G24510.1 // AT3G16780.1 // AT3G63490.2 // AT2G43030.1 // AT3G63490.1 // AT5G59850.1 // AT2G24090.1 // AT1G05190.1 // AT3G56340.1 // AT1G27400.1 // AT4G31700.1 // AT3G44890.1 // AT5G56710.1 // AT3G61110.1 // AT1G32990.1 // AT4G01310.1 // AT5G56940.1 // AT1G18…
GO:0043232	C	intracellular non-membrane-bounded organelle	97	1320	// AT5G27700.1 // AT4G30930.1 // AT5G18790.1 // AT2G33460.1 // AT3G52930.1 // AT5G48760.2 // AT2G27730.1 // AT1G72370.2 // AT5G20160.1 // AT3G10950.1 // AT2G20450.1 // AT4G18100.1 // AT2G46820.2 // AT3G47370.3 // AT4G27800.1 // AT5G10980.1 // ATCG00810.1 // AT1G67430.1 // AT5G14320.1 // AT3G52590.1 // AT1G74970.1 // AT3G17170.1 // AT2G34480.1 // AT3G52580.1 // AT5G07090.1 // AT1G26910.1 // AT2G37…
GO:0043228	C	non-membrane-bounded organelle	97	1320	// AT5G27700.1 // AT4G30930.1 // AT5G18790.1 // AT2G33460.1 // AT3G52930.1 // AT5G48760.2 // AT2G27730.1 // AT1G72370.2 // AT5G20160.1 // AT3G10950.1 // AT2G20450.1 // AT4G18100.1 // AT2G46820.2 // AT3G47370.3 // AT4G27800.1 // AT5G10980.1 // ATCG00810.1 // AT1G67430.1 // AT5G14320.1 // AT3G52590.1 // AT1G74970.1 // AT3G17170.1 // AT2G34480.1 // AT3G52580.1 // AT5G07090.1 // AT1G26910.1 // AT2G37…
GO:0030076	C	light-harvesting complex	16	1320	// AT3G47470.1 // AT3G61470.1 // AT2G05100.1 // AT2G05070.1 // AT1G19150.1 // AT2G34430.1 // AT3G27690.1 // AT5G54270.1 // AT1G29930.1 // AT4G10340.1 // AT3G54890.4 // AT5G01530.1 // AT2G34420.1 // AT1G44575.1 // AT3G54890.1 // AT1G44575.2
GO:0033279	C	ribosomal subunit	51	1320	// AT1G02780.1 // AT5G27700.1 // AT3G04840.1 // AT5G02960.1 // AT4G29410.2 // ATCG00650.1 // AT3G16780.1 // AT5G18790.1 // AT5G59850.1 // AT1G05190.1 // AT3G56340.1 // AT1G27400.1 // AT4G31700.1 // AT3G44890.1 // AT5G56710.1 // AT3G61110.1 // AT1G32990.1 // AT1G18540.1 // AT1G72370.2 // AT1G14320.1 // AT2G20450.1 // AT4G18100.1 // AT3G47370.3 // AT3G09630.2 // AT3G02560.2 // AT5G20290.1 // AT4G09…
GO:0030529	C	ribonucleoprotein complex	71	1320	// AT5G18790.1 // AT1G02780.1 // AT5G27700.1 // AT4G30930.1 // AT5G48760.2 // AT1G70070.1 // AT3G04840.1 // AT5G02960.1 // AT4G02400.1 // AT4G29410.2 // ATCG00650.1 // AT5G24510.1 // AT3G16780.1 // AT3G63490.2 // AT2G43030.1 // AT3G63490.1 // AT5G59850.1 // AT2G24090.1 // AT1G05190.1 // AT3G56340.1 // AT4G02840.1 // AT1G27400.1 // AT4G31700.1 // AT3G44890.1 // AT5G56710.1 // AT3G61110.1 // AT1G32…
GO:0031974	C	membrane-enclosed lumen	60	1320	// AT1G54780.1 // AT3G50820.1 // AT2G37990.1 // AT3G23400.1 // AT3G03920.1 // AT1G14150.1 // AT5G46390.2 // AT2G37340.1 // AT3G01440.1 // AT1G06680.1 // AT1G06680.2 // AT1G12250.2 // AT5G56550.1 // AT3G56140.1 // AT3G52930.1 // AT4G02840.1 // AT1G51400.1 // AT3G55520.1 // AT5G11450.1 // AT2G27730.1 // AT3G15580.1 // AT5G46560.1 // AT1G77090.1 // AT1G02140.1 // AT5G52970.1 // AT3G58680.1 // AT5G53…
GO:0070013	C	intracellular organelle lumen	59	1320	// AT1G54780.1 // AT3G50820.1 // AT2G37990.1 // AT3G23400.1 // AT3G03920.1 // AT1G14150.1 // AT5G46390.2 // AT2G37340.1 // AT3G01440.1 // AT1G06680.1 // AT1G06680.2 // AT1G12250.2 // AT5G56550.1 // AT3G56140.1 // AT3G52930.1 // AT4G02840.1 // AT1G51400.1 // AT3G55520.1 // AT5G11450.1 // AT2G27730.1 // AT3G15580.1 // AT5G46560.1 // AT1G77090.1 // AT1G02140.1 // AT5G52970.1 // AT3G58680.1 // AT5G53…
GO:0043233	C	organelle lumen	59	1320	// AT1G54780.1 // AT3G50820.1 // AT2G37990.1 // AT3G23400.1 // AT3G03920.1 // AT1G14150.1 // AT5G46390.2 // AT2G37340.1 // AT3G01440.1 // AT1G06680.1 // AT1G06680.2 // AT1G12250.2 // AT5G56550.1 // AT3G56140.1 // AT3G52930.1 // AT4G02840.1 // AT1G51400.1 // AT3G55520.1 // AT5G11450.1 // AT2G27730.1 // AT3G15580.1 // AT5G46560.1 // AT1G77090.1 // AT1G02140.1 // AT5G52970.1 // AT3G58680.1 // AT5G53…
GO:0009523	C	photosystem II	17	1320	// AT5G66570.1 // AT3G50820.1 // AT1G51400.1 // AT4G05180.1 // AT1G14150.1 // AT4G21280.1 // AT1G15820.1 // AT4G10340.1 // AT3G55330.1 // AT3G01440.1 // AT1G06680.1 // AT1G06680.2 // AT1G03600.1 // AT1G67740.1 // ATCG00080.1 // ATCG00070.1 // AT1G79040.1
GO:0022626	C	cytosolic ribosome	44	1320	// AT1G02780.1 // AT5G27700.1 // AT3G04840.1 // AT5G02960.1 // AT4G29410.2 // AT5G45775.2 // AT5G24510.1 // AT3G16780.1 // AT5G59850.1 // AT3G56340.1 // AT1G27400.1 // AT4G31700.1 // AT5G56710.1 // AT3G61110.1 // AT1G74970.1 // AT1G18540.1 // AT1G72370.2 // AT1G14320.1 // AT2G20450.1 // AT4G18100.1 // AT3G47370.3 // AT3G09630.2 // AT3G02560.2 // AT5G20290.1 // AT4G09800.1 // AT4G27090.1 // AT3G13…
GO:0005829	C	cytosol	81	1320	// AT3G12580.1 // AT5G02500.1 // AT5G39950.1 // AT1G02780.1 // AT5G17920.2 // AT3G16460.2 // AT5G54310.1 // AT3G08590.2 // AT3G04840.1 // AT5G02960.1 // AT5G19780.1 // AT4G29410.2 // AT3G02780.1 // AT3G16780.1 // AT5G48760.2 // AT1G79550.2 // AT3G61110.1 // AT4G13930.1 // AT5G39570.1 // AT5G27700.1 // AT4G15530.6 // AT3G56340.1 // AT3G52930.1 // AT1G13440.1 // AT1G27400.1 // AT4G31700.1 // AT5G59…
GO:0009522	C	photosystem I	12	1320	// AT1G55670.1 // AT4G12800.1 // AT2G20260.1 // AT2G46820.2 // AT3G61470.1 // AT1G08380.1 // AT5G64040.2 // AT1G30380.1 // AT1G31330.1 // AT1G52230.1 // AT4G02770.1 // AT5G64040.1
GO:0005739	C	mitochondrion	98	1320	// AT4G29480.1 // AT3G15640.1 // AT4G30930.1 // AT2G38670.1 // AT4G11440.1 // AT1G10760.1 // AT5G13630.1 // AT3G52930.1 // AT3G54660.1 // AT2G27730.1 // AT1G72750.1 // AT5G35630.3 // AT1G14810.1 // AT5G52060.1 // AT4G24190.2 // AT3G48000.1 // AT2G26240.1 // AT4G35830.2 // AT3G57090.1 // AT1G63300.1 // AT2G31350.1 // AT4G11600.1 // AT2G45030.1 // AT5G61310.4 // AT2G44620.1 // AT5G58330.2 // AT5G58…
GO:0030095	C	chloroplast photosystem II	13	1320	// AT5G66570.1 // AT3G50820.1 // AT1G51400.1 // AT4G05180.1 // AT1G14150.1 // AT4G21280.1 // AT3G55330.1 // AT3G01440.1 // AT1G06680.1 // AT1G06680.2 // AT1G03600.1 // AT1G67740.1 // ATCG00070.1
GO:0044445	C	cytosolic part	41	1320	// AT1G02780.1 // AT5G27700.1 // AT3G04840.1 // AT5G02960.1 // AT4G29410.2 // AT5G45775.2 // AT3G16780.1 // AT5G59850.1 // AT3G56340.1 // AT1G27400.1 // AT4G31700.1 // AT5G56710.1 // AT3G61110.1 // AT1G74970.1 // AT1G18540.1 // AT1G72370.2 // AT1G14320.1 // AT2G20450.1 // AT4G18100.1 // AT3G47370.3 // AT3G09630.2 // AT3G02560.2 // AT5G20290.1 // AT4G09800.1 // AT4G27090.1 // AT3G13580.1 // AT1G67…
GO:0015934	C	large ribosomal subunit	30	1320	// AT1G02780.1 // AT5G67510.1 // AT4G29410.2 // AT5G45775.2 // AT5G18790.1 // AT1G05190.1 // AT1G27400.1 // AT5G48760.2 // ATCG00810.1 // AT5G56710.1 // AT1G18540.1 // AT1G14320.1 // AT2G20450.1 // AT4G18100.1 // AT3G09630.2 // AT3G27850.1 // AT4G27090.1 // AT3G13580.1 // AT5G64670.1 // AT5G22440.2 // AT3G44890.1 // AT3G10950.1 // AT1G67430.1 // AT3G25920.1 // AT1G32990.1 // AT4G01310.1 // AT3G59…
GO:0005886	C	plasma membrane	100	1320	// AT1G12640.1 // AT5G62550.1 // AT5G49730.1 // AT5G19330.1 // AT2G23810.1 // AT2G46340.1 // AT4G31340.1 // AT2G33460.1 // AT3G52930.1 // AT3G23600.1 // AT1G09160.1 // AT4G15780.1 // AT5G65460.1 // AT5G25170.1 // AT5G40670.1 // AT4G39730.1 // AT2G26060.1 // AT1G20260.1 // AT3G22790.1 // AT2G25070.1 // AT3G58760.1 // AT2G34480.1 // AT1G60740.1 // AT5G07090.1 // AT2G24360.1 // AT5G59840.1 // AT5G60…
GO:0022625	C	cytosolic large ribosomal subunit	23	1320	// AT1G02780.1 // AT5G67510.1 // AT4G29410.2 // AT5G45775.2 // AT1G27400.1 // AT5G48760.2 // AT5G56710.1 // AT1G18540.1 // AT1G14320.1 // AT2G20450.1 // AT4G18100.1 // AT3G09630.2 // AT4G27090.1 // AT3G13580.1 // AT5G22440.2 // AT3G10950.1 // AT1G67430.1 // AT1G32990.1 // AT4G01310.1 // AT3G59540.1 // AT2G34480.1 // AT1G57860.1 // AT3G16780.1
GO:0009654	C	oxygen evolving complex	8	1320	// AT5G66570.1 // AT3G50820.1 // AT4G05180.1 // AT4G21280.1 // AT3G55330.1 // AT3G01440.1 // AT1G06680.1 // AT1G06680.2
GO:0015935	C	small ribosomal subunit	21	1320	// AT3G49080.1 // ATCG00800.1 // AT5G14320.1 // AT3G47370.3 // AT4G31700.1 // AT2G31610.1 // AT3G61110.1 // AT5G20290.1 // AT4G09800.1 // AT5G02960.1 // ATCG00650.1 // AT3G02080.1 // AT1G74970.1 // AT3G56340.1 // AT3G04840.1 // AT3G02560.2 // AT5G27700.1 // AT1G72370.2 // AT5G59850.1 // AT3G52580.1 // AT5G07090.1
GO:0044425	C	membrane part	85	1320	// AT1G55670.1 // AT4G26690.1 // AT5G38510.2 // AT3G50820.1 // AT2G20360.1 // AT1G05840.1 // AT5G66570.1 // AT1G15820.1 // AT5G13450.1 // AT4G14370.1 // AT1G30380.1 // AT1G14150.1 // AT5G60940.2 // AT1G12840.1 // AT3G55330.1 // AT3G01440.1 // AT1G21900.1 // AT1G06680.2 // AT1G67740.1 // AT4G02770.1 // AT5G53530.1 // AT4G21280.1 // AT5G08680.1 // AT5G67130.1 // AT5G36930.2 // AT2G33460.1 // AT5G40…
GO:0022627	C	cytosolic small ribosomal subunit	18	1320	// AT3G49080.1 // AT3G56340.1 // AT5G27700.1 // AT3G47370.3 // AT4G31700.1 // AT3G04840.1 // AT3G61110.1 // AT5G20290.1 // AT4G09800.1 // AT5G02960.1 // AT3G02080.1 // AT1G74970.1 // AT2G31610.1 // AT3G02560.2 // AT1G72370.2 // AT5G59850.1 // AT3G52580.1 // AT5G07090.1
GO:0009573	C	chloroplast ribulose bisphosphate carboxylase complex	5	1320	// AT5G38430.1 // AT5G38410.3 // AT5G38420.1 // AT1G67090.1 // AT1G67090.2
GO:0048492	C	ribulose bisphosphate carboxylase complex	5	1320	// AT5G38430.1 // AT5G38410.3 // AT5G38420.1 // AT1G67090.1 // AT1G67090.2
GO:0019866	C	organelle inner membrane	24	1320	// AT3G57280.1 // AT5G13450.1 // AT4G11440.1 // AT1G19800.1 // AT2G20890.1 // AT5G13630.1 // AT3G63410.1 // AT1G44446.1 // AT4G32400.1 // AT5G08680.1 // AT1G72750.1 // AT1G20830.1 // AT3G56940.1 // AT5G62050.1 // AT2G19080.1 // AT5G50920.1 // AT3G44880.1 // ATCG00480.1 // AT5G46800.1 // AT4G33350.1 // AT2G29530.2 // AT5G19760.1 // AT4G28390.1 // AT5G61310.4
GO:0009528	C	plastid inner membrane	11	1320	// AT3G44880.1 // AT3G57280.1 // AT5G50920.1 // AT1G44446.1 // AT3G63410.1 // AT1G20830.1 // AT1G19800.1 // AT3G56940.1 // AT4G33350.1 // AT2G20890.1 // AT5G13630.1
GO:0009706	C	chloroplast inner membrane	10	1320	// AT3G44880.1 // AT3G57280.1 // AT5G50920.1 // AT1G44446.1 // AT3G63410.1 // AT1G20830.1 // AT1G19800.1 // AT3G56940.1 // AT4G33350.1 // AT5G13630.1
GO:0005773	C	vacuole	31	1320	// AT5G05480.1 // AT1G09210.1 // AT5G40370.1 // AT3G46960.1 // AT3G16240.1 // AT3G26720.1 // AT5G49760.1 // AT3G16850.1 // AT3G55260.1 // AT1G27400.1 // AT3G32980.1 // AT3G55120.1 // AT2G27730.1 // AT3G15580.1 // AT1G11910.1 // AT1G07080.1 // AT2G20450.1 // AT2G36830.1 // AT3G51860.1 // AT1G12840.1 // AT4G27090.1 // AT4G39730.1 // AT1G67430.1 // AT3G51730.1 // AT2G31610.1 // AT3G13080.1 // AT5G67…
GO:0009538	C	photosystem I reaction center	5	1320	// AT4G02770.1 // AT4G12800.1 // AT2G20260.1 // AT1G52230.1 // AT1G31330.1
GO:0042170	C	plastid membrane	14	1320	// AT3G44880.1 // AT3G57280.1 // AT5G50920.1 // AT1G44446.1 // AT5G25900.1 // AT3G63410.1 // AT1G03160.1 // AT3G56940.1 // AT1G20830.1 // AT1G19800.1 // AT3G11170.1 // AT4G33350.1 // AT2G20890.1 // AT5G13630.1
GO:0044429	C	mitochondrial part	23	1320	// AT3G15640.1 // AT2G36530.1 // AT5G13450.1 // AT4G32400.1 // AT4G11440.1 // AT2G27730.1 // AT3G52930.1 // AT3G04120.1 // AT5G37510.2 // AT5G08680.1 // AT1G72750.1 // AT2G44620.1 // AT5G62050.1 // AT2G19080.1 // AT3G01280.1 // ATCG00480.1 // AT4G37930.1 // AT5G46800.1 // AT3G23990.1 // AT2G29530.2 // AT5G19760.1 // AT4G28390.1 // AT5G61310.4
GO:0005740	C	mitochondrial envelope	20	1320	// AT5G62050.1 // AT3G15640.1 // AT3G52930.1 // AT3G01280.1 // ATCG00480.1 // AT2G36530.1 // AT2G29530.2 // AT5G13450.1 // AT3G04120.1 // AT4G32400.1 // AT5G08680.1 // AT1G72750.1 // AT4G28390.1 // AT5G37510.2 // AT5G46800.1 // AT5G61310.4 // AT4G11440.1 // AT2G19080.1 // AT2G27730.1 // AT5G19760.1
GO:0031969	C	chloroplast membrane	12	1320	// AT3G44880.1 // AT3G57280.1 // AT5G50920.1 // AT1G44446.1 // AT5G25900.1 // AT1G03160.1 // AT3G63410.1 // AT1G20830.1 // AT1G19800.1 // AT3G56940.1 // AT4G33350.1 // AT5G13630.1
GO:0016469	C	proton-transporting two-sector ATPase complex	6	1320	// AT5G13450.1 // AT1G12840.1 // AT5G08680.1 // ATCG00480.1 // ATCG00470.1 // AT3G01390.2
GO:0005794	C	Golgi apparatus	23	1320	// AT1G62020.1 // AT4G18030.1 // AT5G05170.1 // AT5G02280.1 // AT4G14360.2 // AT1G31850.2 // AT3G16630.2 // AT1G71270.1 // AT5G44370.1 // AT1G05520.1 // AT5G63640.1 // AT5G16880.2 // AT2G22900.1 // AT3G26370.1 // AT1G10950.1 // AT2G47170.1 // AT5G19660.1 // AT3G62830.2 // AT2G39450.1 // AT2G14740.2 // AT5G54310.1 // AT3G25140.1 // AT2G43240.2
GO:0000502	C	proteasome complex	9	1320	// AT1G04860.1 // AT5G20000.1 // AT5G57950.1 // AT1G16470.2 // AT1G29150.1 // AT3G26340.1 // AT5G23540.1 // AT1G56450.1 // AT2G27020.1
GO:0009547	C	plastid ribosome	7	1320	// AT3G27850.1 // ATCG00810.1 // ATCG00800.1 // ATCG00650.1 // AT3G25920.1 // AT1G74970.1 // AT3G44890.1
GO:0044431	C	Golgi apparatus part	12	1320	// AT3G16630.2 // AT1G71270.1 // AT1G62020.1 // AT5G54310.1 // AT2G14740.2 // AT5G63640.1 // AT5G16880.2 // AT3G62830.2 // AT2G43240.2 // AT1G05520.1 // AT5G02280.1 // AT2G47170.1
GO:0031966	C	mitochondrial membrane	16	1320	// AT5G62050.1 // AT2G19080.1 // AT3G01280.1 // ATCG00480.1 // AT2G29530.2 // AT5G13450.1 // AT4G32400.1 // AT5G08680.1 // AT1G72750.1 // AT4G28390.1 // AT5G37510.2 // AT5G46800.1 // AT5G61310.4 // AT4G11440.1 // AT2G27730.1 // AT5G19760.1
GO:0005783	C	endoplasmic reticulum	28	1320	// AT4G37370.1 // AT1G09210.1 // AT4G30210.2 // AT3G10260.3 // AT2G20450.1 // AT1G64950.1 // AT4G31340.1 // AT1G76400.1 // AT3G62360.1 // AT3G55120.1 // AT1G32210.1 // AT5G23630.1 // AT2G38360.1 // AT1G18540.1 // AT1G54990.1 // AT1G11680.1 // AT4G24330.1 // AT1G08820.2 // AT4G20070.1 // AT5G08335.1 // AT5G19660.1 // AT4G24190.2 // AT4G27090.1 // AT4G04955.1 // AT5G25900.1 // AT1G20330.1 // AT4G23…
GO:0000313	C	organellar ribosome	7	1320	// AT3G27850.1 // ATCG00810.1 // ATCG00800.1 // ATCG00650.1 // AT3G25920.1 // AT1G74970.1 // AT3G44890.1
GO:0005730	C	nucleolus	15	1320	// AT1G67430.1 // AT4G18100.1 // AT4G02840.1 // AT2G37990.1 // AT5G20290.1 // AT4G27800.1 // AT4G27090.1 // AT3G03920.1 // AT2G27730.1 // AT3G58680.1 // AT2G33040.1 // AT3G52930.1 // AT3G05060.1 // AT5G20160.1 // AT2G24590.1
GO:0005743	C	mitochondrial inner membrane	13	1320	// AT5G62050.1 // AT2G19080.1 // AT2G29530.2 // AT5G13450.1 // AT4G32400.1 // AT5G08680.1 // AT1G72750.1 // AT4G28390.1 // AT5G46800.1 // AT5G61310.4 // AT4G11440.1 // ATCG00480.1 // AT5G19760.1
GO:0005618	C	cell wall	24	1320	// AT2G33530.1 // AT4G18030.1 // AT5G26830.1 // AT3G02080.1 // AT3G16240.1 // AT4G23500.1 // AT3G26720.1 // AT5G59850.1 // AT3G16850.1 // AT3G52930.1 // AT3G18080.1 // AT3G32980.1 // AT5G56710.1 // AT1G15390.1 // AT2G05710.1 // AT3G08030.1 // AT1G12040.1 // AT4G30690.1 // AT5G20290.1 // AT4G37800.1 // AT2G33040.1 // AT5G19760.1 // AT2G28790.1 // AT3G62360.1
GO:0005768	C	endosome	8	1320	// AT5G54310.1 // AT4G29160.3 // AT2G27600.1 // AT1G16240.3 // AT5G53530.1 // AT2G06530.1 // AT2G39450.1 // AT5G22950.1
GO:0008287	C	protein serine/threonine phosphatase complex	7	1320	// AT3G16560.1 // AT4G26080.1 // AT5G25510.1 // AT4G27800.1 // AT3G55050.2 // AT1G17720.2 // AT5G53140.1
GO:0005874	C	microtubule	5	1320	// AT4G14960.2 // AT2G20190.1 // AT2G33460.1 // AT2G35630.1 // AT5G51600.1
GO:0030312	C	external encapsulating structure	24	1320	// AT2G33530.1 // AT4G18030.1 // AT5G26830.1 // AT3G02080.1 // AT3G16240.1 // AT4G23500.1 // AT3G26720.1 // AT5G59850.1 // AT3G16850.1 // AT3G52930.1 // AT3G18080.1 // AT3G32980.1 // AT5G56710.1 // AT1G15390.1 // AT2G05710.1 // AT3G08030.1 // AT1G12040.1 // AT4G30690.1 // AT5G20290.1 // AT4G37800.1 // AT2G33040.1 // AT5G19760.1 // AT2G28790.1 // AT3G62360.1
GO:0005777	C	peroxisome	12	1320	// AT3G01910.3 // AT5G63380.1 // AT1G23310.2 // AT4G35090.2 // AT4G09320.1 // AT3G02360.1 // AT2G13360.2 // AT1G20510.2 // AT3G57090.1 // AT5G65110.2 // AT1G70580.4 // AT1G65840.1
GO:0042579	C	microbody	12	1320	// AT3G01910.3 // AT5G63380.1 // AT1G23310.2 // AT4G35090.2 // AT4G09320.1 // AT3G02360.1 // AT2G13360.2 // AT1G20510.2 // AT3G57090.1 // AT5G65110.2 // AT1G70580.4 // AT1G65840.1
GO:0005634	C	nucleus	114	1320	// AT4G16430.1 // AT4G27430.2 // AT5G09880.1 // AT5G43700.1 // AT2G46340.1 // AT5G11190.1 // AT2G42500.2 // AT3G52930.1 // AT3G08720.2 // AT5G23540.1 // AT1G53910.3 // AT3G23600.1 // AT2G32070.1 // AT2G27730.1 // AT1G72370.2 // AT5G50570.2 // AT5G20160.1 // AT5G54160.1 // AT2G25490.1 // AT4G27800.1 // AT4G26840.1 // AT5G10980.1 // AT1G08970.2 // AT2G16485.1 // AT1G67430.1 // AT1G06040.1 // AT1G54…
GO:0005576	C	extracellular region	17	1320	// AT1G23740.1 // AT3G15020.1 // AT3G52930.1 // AT1G72610.1 // AT1G65930.1 // AT2G22942.1 // AT3G23600.1 // AT5G38430.1 // AT3G16370.1 // AT3G25905.1 // AT1G76130.1 // AT5G58330.1 // AT2G14580.1 // AT5G20630.1 // AT5G38420.1 // AT1G04410.1 // AT4G37800.1
GO:0048046	C	apoplast	12	1320	// AT1G23740.1 // AT3G15020.1 // AT3G52930.1 // AT1G65930.1 // AT3G23600.1 // AT5G38430.1 // AT5G58330.1 // AT3G25905.1 // AT3G16370.1 // AT5G38420.1 // AT1G04410.1 // AT4G37800.1
GO:0044437	C	vacuolar part	8	1320	// AT2G36830.1 // AT3G13080.1 // AT5G67330.1 // AT1G12840.1 // AT3G51860.1 // AT3G55120.1 // AT3G15580.1 // AT3G16240.1
GO:0019898	C	extrinsic to membrane	8	1320	// AT1G53090.2 // AT5G60940.2 // AT3G55120.1 // AT3G18130.1 // AT1G06680.1 // AT1G06680.2 // AT2G46340.1 // AT2G26060.1
GO:0031981	C	nuclear lumen	20	1320	// AT5G56550.1 // AT1G67430.1 // AT4G18100.1 // AT5G19910.1 // AT2G37990.1 // AT4G27090.1 // AT5G20290.1 // AT4G27800.1 // AT4G32720.1 // AT3G03920.1 // AT1G02140.1 // AT2G27730.1 // AT4G02840.1 // AT2G37340.1 // AT3G58680.1 // AT2G33040.1 // AT3G52930.1 // AT3G05060.1 // AT5G20160.1 // AT2G24590.1
GO:0005774	C	vacuolar membrane	7	1320	// AT2G36830.1 // AT3G13080.1 // AT5G67330.1 // AT1G12840.1 // AT3G51860.1 // AT3G55120.1 // AT3G16240.1
GO:0005856	C	cytoskeleton	11	1320	// AT2G20190.1 // AT5G18580.1 // AT5G09810.1 // AT1G50010.1 // AT4G29350.1 // AT2G35630.1 // AT5G19780.1 // AT4G14960.2 // AT2G33460.1 // AT3G12110.1 // AT5G51600.1
GO:0045271	C	respiratory chain complex I	5	1320	// AT2G20360.1 // AT5G37510.2 // AT5G40770.1 // AT5G08530.1 // AT2G27730.1
GO:0030964	C	NADH dehydrogenase complex	5	1320	// AT2G20360.1 // AT5G37510.2 // AT5G40770.1 // AT5G08530.1 // AT2G27730.1
GO:0000325	C	plant-type vacuole	5	1320	// AT3G16240.1 // AT3G01390.2 // AT3G55120.1 // AT2G36830.1 // AT3G51860.1
GO:0031968	C	organelle outer membrane	5	1320	// AT2G20890.1 // AT2G19080.1 // AT5G25900.1 // AT3G01280.1 // AT1G19800.1
GO:0005834	C	heterotrimeric G-protein complex	5	1320	// AT1G53090.2 // AT3G18130.1 // AT2G46340.1 // AT2G26060.1 // AT5G60940.2
GO:0044428	C	nuclear part	24	1320	// AT5G16050.1 // AT3G02520.1 // AT3G03920.1 // AT2G37340.1 // AT1G22920.1 // AT5G56550.1 // AT3G52930.1 // AT2G37990.1 // AT2G27730.1 // AT3G58680.1 // AT1G80190.1 // AT5G20160.1 // AT4G18100.1 // AT5G19910.1 // AT4G02840.1 // AT4G27090.1 // AT5G20290.1 // AT4G27800.1 // AT4G32720.1 // AT1G67430.1 // AT2G24590.1 // AT1G02140.1 // AT2G33040.1 // AT3G05060.1
GO:0019867	C	outer membrane	5	1320	// AT2G20890.1 // AT2G19080.1 // AT5G25900.1 // AT3G01280.1 // AT1G19800.1
GO:0044427	C	chromosomal part	6	1320	// AT3G51880.2 // AT1G20693.3 // AT4G40030.2 // AT5G10980.1 // AT1G57820.2 // AT1G80190.1
GO:0005654	C	nucleoplasm	5	1320	// AT5G56550.1 // AT2G37340.1 // AT4G32720.1 // AT5G19910.1 // AT1G02140.1
GO:0070469	C	respiratory chain	6	1320	// AT2G20360.1 // AT2G27730.1 // AT5G37510.2 // AT5G61310.4 // AT5G40770.1 // AT5G08530.1
GO:0031224	C	intrinsic to membrane	18	1320	// AT4G26690.1 // AT1G69550.1 // AT1G21900.1 // AT5G15630.1 // AT1G05840.1 // AT4G14746.1 // AT2G14740.2 // AT5G38510.2 // AT1G29980.1 // AT2G43240.2 // AT4G14370.1 // AT5G03170.1 // AT2G17120.1 // AT1G10950.1 // AT1G27950.1 // AT2G04780.2 // AT5G67130.1 // AT5G36930.2
GO:0080008	C	CUL4 RING ubiquitin ligase complex	6	1320	// AT5G49430.1 // AT4G21130.1 // AT1G53090.2 // AT1G62020.1 // AT5G60940.2 // AT2G46340.1
GO:0019897	C	extrinsic to plasma membrane	5	1320	// AT1G53090.2 // AT3G18130.1 // AT2G46340.1 // AT2G26060.1 // AT5G60940.2
GO:0016021	C	integral to membrane	5	1320	// AT5G38510.2 // AT1G10950.1 // AT2G14740.2 // AT1G21900.1 // AT2G43240.2
GO:0031461	C	cullin-RING ubiquitin ligase complex	8	1320	// AT5G49430.1 // AT4G21130.1 // AT1G53090.2 // AT1G62020.1 // AT5G60940.2 // AT3G62980.1 // AT2G46340.1 // AT1G26830.1
GO:0009505	C	plant-type cell wall	10	1320	// AT2G33530.1 // AT1G12040.1 // AT4G18030.1 // AT3G18080.1 // AT3G62360.1 // AT1G15390.1 // AT3G16240.1 // AT2G28790.1 // AT3G26720.1 // AT3G16850.1
GO:0044430	C	cytoskeletal part	8	1320	// AT2G20190.1 // AT5G18580.1 // AT5G51600.1 // AT1G50010.1 // AT2G35630.1 // AT5G19780.1 // AT4G14960.2 // AT2G33460.1
GO:0031225	C	anchored to membrane	10	1320	// AT4G26690.1 // AT5G15630.1 // AT1G05840.1 // AT4G14746.1 // AT1G29980.1 // AT5G03170.1 // AT2G17120.1 // AT2G04780.2 // AT1G27950.1 // AT5G67130.1
GO:0012505	C	endomembrane system	55	1320	// AT5G16050.1 // AT1G62020.1 // AT5G01930.1 // AT3G14850.2 // AT3G02520.1 // AT5G19590.1 // AT1G67000.1 // AT1G69550.1 // AT5G06720.1 // AT5G54855.1 // AT1G21900.1 // AT1G48440.1 // AT5G53530.1 // AT3G28050.1 // AT3G05975.1 // AT1G71270.1 // AT2G28840.2 // AT1G05520.1 // AT3G55120.1 // AT5G14920.1 // AT1G58170.1 // AT4G02360.1 // AT5G42210.1 // AT2G22942.1 // AT3G27570.1 // AT3G43740.1 // AT3G62…
GO:0005694	C	chromosome	9	1320	// AT2G46820.2 // AT3G51880.2 // AT1G20693.3 // AT4G40030.2 // AT5G10980.1 // AT1G57820.2 // AT4G31210.1 // AT1G80190.1 // AT3G46780.1
GO:0000151	C	ubiquitin ligase complex	8	1320	// AT5G49430.1 // AT4G21130.1 // AT1G53090.2 // AT1G62020.1 // AT5G60940.2 // AT3G62980.1 // AT2G46340.1 // AT1G26830.1
GO:0015630	C	microtubule cytoskeleton	6	1320	// AT2G20190.1 // AT5G18580.1 // AT5G51600.1 // AT2G33460.1 // AT2G35630.1 // AT4G14960.2
GO:0044455	C	mitochondrial membrane part	5	1320	// AT1G72750.1 // AT5G13450.1 // AT5G08680.1 // AT5G61310.4 // ATCG00480.1
GO:0044459	C	plasma membrane part	10	1320	// AT4G26100.1 // AT2G33460.1 // AT1G53090.2 // AT2G14740.2 // AT5G60940.2 // AT3G18130.1 // AT2G46340.1 // AT2G26060.1 // AT1G73590.1 // AT5G67130.1

## Sheet: SE3 vs. TAIR10 - E<10e4
query id (Bean ESTs accession number)	subject id	% identity	alignment length	mismatches	gap opens	q. start	q. end	s. start	s. end	evalue	bit score
# BLASTX 2.2.25+
gi|59936355|gb|CB541792.1|CB541792	AT1G01060.5	46.35	192	83	6	16	540	338	526	6e-21	97.1
gi|59938234|gb|CB543563.1|CB543563	AT1G01060.5	39.16	143	67	4	153	575	498	622	6e-17	84
gi|59936784|gb|CB542205.1|CB542205	AT1G01060.5	50.3	165	66	4	4	480	291	445	3e-16	81.3
gi|59937128|gb|CB542459.1|CB542459	AT1G01060.5	63.04	46	14	1	14	142	598	643	4e-09	56.6
gi|59938301|gb|CB543630.1|CB543630	AT1G01060.5	63.04	46	14	1	77	205	598	643	4e-09	56.6
gi|59938065|gb|CB543394.1|CB543394	AT1G01060.5	63.04	46	14	1	195	323	598	643	8e-09	56.6
gi|59936248|gb|CB541685.1|CB541685	AT1G01170.2	74.07	54	14	0	103	264	30	83	6e-23	92
gi|59936235|gb|CB541672.1|CB541672	AT1G01320.2	75	52	13	0	316	471	1735	1786	2e-15	79
gi|59938263|gb|CB543592.1|CB543592	AT1G01620.1	86.71	173	22	1	14	532	50	221	3e-82	300
gi|59938095|gb|CB543424.1|CB543424	AT1G01720.1	74.86	183	41	2	2	535	44	226	8e-77	282
gi|59937450|gb|CB542781.1|CB542781	AT1G02500.2	94.71	208	11	0	2	625	109	316	2e-104	374
gi|59937977|gb|CB543306.1|CB543306	AT1G02890.2	70.16	124	37	0	3	374	1095	1218	2e-43	172
gi|59938729|gb|CB556100.1|CB556100	AT1G03070.2	88.24	51	6	0	17	169	197	247	2e-21	97.8
gi|59938384|gb|CB543713.1|CB543713	AT1G03140.1	81.01	179	33	1	1	534	242	420	1e-78	289
gi|59936883|gb|CB542252.1|CB542252	AT1G03410.1	47.9	119	59	1	109	456	42	160	1e-22	102
gi|59938024|gb|CB543353.1|CB543353	AT1G04410.1	95.71	140	6	0	1	420	9	148	1e-71	265
gi|59936344|gb|CB541781.1|CB541781	AT1G04750.2	87.02	131	17	0	3	395	48	178	2e-44	174
gi|59938671|gb|CB556042.1|CB556042	AT1G04910.1	39.13	46	23	1	10	132	470	515	2e-05	45.1
gi|59936315|gb|CB541752.1|CB541752	AT1G04920.1	70.42	71	16	3	98	295	1	71	4e-12	66.6
gi|59936245|gb|CB541682.1|CB541682	AT1G04990.1	47.59	145	62	5	68	487	253	388	8e-30	127
gi|59938358|gb|CB543687.1|CB543687	AT1G05010.1	77.52	218	49	0	2	655	3	220	2e-89	325
gi|59937322|gb|CB542653.1|CB542653	AT1G05010.1	69.39	98	22	3	2	271	226	323	6e-24	107
gi|59937105|gb|CB542436.1|CB542436	AT1G05140.1	73.48	181	48	0	2	544	125	305	1e-67	252
gi|59936788|gb|CB542209.1|CB542209	AT1G05190.1	80.39	102	20	0	9	314	113	214	7e-44	172
gi|59937847|gb|CB543178.1|CB543178	AT1G05190.1	63.53	85	28	1	21	275	1	82	2e-24	107
gi|59937655|gb|CB542986.1|CB542986	AT1G05270.1	69.14	81	25	0	2	244	270	350	9e-22	99.4
gi|59937968|gb|CB543297.1|CB543297	AT1G05590.1	75.78	161	35	2	2	481	417	574	1e-70	262
gi|59937343|gb|CB542674.1|CB542674	AT1G06040.1	46.21	132	59	5	9	374	119	248	1e-22	102
gi|59936687|gb|CB542122.1|CB542122	AT1G06150.2	65.19	135	45	1	1	405	599	731	6e-46	180
gi|59936738|gb|CB542165.1|CB542165	AT1G06230.3	58.95	190	70	3	25	570	542	731	5e-33	137
gi|59936974|gb|CB542305.1|CB542305	AT1G06430.1	90.45	178	16	1	2	535	481	657	2e-87	318
gi|59938037|gb|CB543366.1|CB543366	AT1G06430.1	95.92	147	6	0	3	443	419	565	4e-68	253
gi|59937621|gb|CB542952.1|CB542952	AT1G06430.1	84.21	76	12	0	190	417	599	674	3e-56	125
gi|59936384|gb|CB541821.1|CB541821	AT1G06680.1	70.69	174	43	2	23	529	1	171	3e-66	247
gi|59938294|gb|CB543623.1|CB543623	AT1G06680.1	64.1	117	34	2	38	373	1	114	6e-37	149
gi|59936875|gb|CB542244.1|CB542244	AT1G06680.1	82.05	78	14	0	117	350	178	255	2e-31	130
gi|59937713|gb|CB543044.1|CB543044	AT1G06680.2	82.69	104	18	0	3	314	116	219	4e-45	177
gi|59936472|gb|CB541909.1|CB541909	AT1G06680.2	82.61	92	16	0	333	58	128	219	2e-38	154
gi|59936233|gb|CB541670.1|CB541670	AT1G06680.2	64.65	99	35	0	1	297	121	219	7e-28	120
gi|59937563|gb|CB542894.1|CB542894	AT1G06950.1	85.88	85	12	0	10	264	715	799	3e-28	120
gi|59937730|gb|CB543061.1|CB543061	AT1G07320.4	72.49	189	48	2	9	566	54	241	7e-66	246
gi|59938268|gb|CB543597.1|CB543597	AT1G07320.4	76.23	122	29	0	203	568	45	166	1e-44	176
gi|59937022|gb|CB542353.1|CB542353	AT1G07320.4	76.67	120	28	0	175	534	45	164	4e-44	174
gi|59937545|gb|CB542876.1|CB542876	AT1G07570.3	59.12	137	39	2	162	545	265	393	9e-40	159
gi|59936758|gb|CB542183.1|CB542183	AT1G07705.2	69.52	210	50	4	1	618	277	476	3e-65	244
gi|59936888|gb|CB542257.1|CB542257	AT1G07890.8	63.16	95	35	0	99	383	155	249	4e-23	77.4
gi|59937606|gb|CB542937.1|CB542937	AT1G08110.4	83.45	145	24	0	8	442	91	235	2e-70	261
gi|59937433|gb|CB542764.1|CB542764	AT1G08230.2	66.99	206	66	1	2	613	222	427	7e-76	280
gi|59936416|gb|CB541853.1|CB541853	AT1G08380.1	80.51	118	21	1	80	433	25	140	7e-54	206
gi|59936778|gb|CB542201.1|CB542201	AT1G08380.1	80.34	117	21	1	21	371	26	140	2e-53	204
gi|59936796|gb|CB542217.1|CB542217	AT1G08380.1	79.49	117	22	1	21	371	26	140	7e-52	199
gi|59938629|gb|CB556000.1|CB556000	AT1G08380.1	94.12	51	3	0	2	154	90	140	1e-25	111
gi|59936822|gb|CB542241.1|CB542241	AT1G08520.1	92.46	199	14	1	27	620	488	686	1e-90	328
gi|59937581|gb|CB542912.1|CB542912	AT1G08550.2	69.02	184	53	1	1	540	278	461	1e-63	239
gi|59937286|gb|CB542617.1|CB542617	AT1G08830.2	78.67	75	16	0	154	378	25	99	6e-31	109
[truncated: 1,788 more rows]

## Sheet: GO terms SE3
GO_acc	term_type	Term	queryitem	querytotal	entries
[truncated: 710 more rows]
