# Supplementary material for: Dissecting Phaseolus vulgaris Innate Immune System against Colletotrichum lindemuthianum Infection
Source: PLoS One. 2012 Aug 17;7(8):e43161. doi: 10.1371/journal.pone.0043161 (PMC3422333; doi:10.1371/journal.pone.0043161)
Supplement: Table S3 — GO categories identified in each EST collection and number of transcripts assigned to each GO using their putative Arabidopsis orthologs as input for the AgriGO tool. (XLSX) [file pone.0043161.s004.xlsx]

## Sheet: Cellular Component
List of All GO identified in PVEPLE1+PVEPSE2 based on TAIR10				List of all GO identified in PVEPSE3 based on TAIR10
term_type	GO Term	query items		GO Term	query items
C	chloroplast ribulose bisphosphate carboxylase complex	5		chloroplast ribulose bisphosphate carboxylase complex	0
C	extrinsic to plasma membrane	5		extrinsic to plasma membrane	0
C	heterotrimeric G-protein complex	5		heterotrimeric G-protein complex	0
C	microtubule	5		microtubule	0
C	mitochondrial membrane part	5		mitochondrial membrane part	0
C	NADH dehydrogenase complex	5		NADH dehydrogenase complex	0
C	nucleoplasm	5		nucleoplasm	0
C	organelle outer membrane	5		organelle outer membrane	0
C	outer membrane	5		outer membrane	0
C	respiratory chain complex I	5		respiratory chain complex I	0
C	ribulose bisphosphate carboxylase complex	5		ribulose bisphosphate carboxylase complex	0
C	microtubule cytoskeleton	6		microtubule cytoskeleton	0
C	proton-transporting two-sector ATPase complex	6		proton-transporting two-sector ATPase complex	0
C	respiratory chain	6		respiratory chain	0
C	protein serine/threonine phosphatase complex	7		protein serine/threonine phosphatase complex	0
C	anchored to membrane	10		anchored to membrane	0
C	Golgi apparatus part	12		Golgi apparatus part	0
C	chromatin	0		chromatin	5
C	organellar large ribosomal subunit	0		organellar large ribosomal subunit	5
C	plant-type vacuole membrane	0		plant-type vacuole membrane	5
C	plastid large ribosomal subunit	0		plastid large ribosomal subunit	5
C	proteasome accessory complex	0		proteasome accessory complex	5
C	proteasome regulatory particle	0		proteasome regulatory particle	5
C	tubulin complex	0		tubulin complex	5
C	photosystem I reaction center	5		photosystem I reaction center	5
C	plant-type vacuole	5		plant-type vacuole	5
C	CUL4 RING ubiquitin ligase complex	6		CUL4 RING ubiquitin ligase complex	5
C	extrinsic to membrane	8		extrinsic to membrane	5
C	nuclear envelope	0		nuclear envelope	6
C	plastid small ribosomal subunit	0		plastid small ribosomal subunit	6
C	organellar small ribosomal subunit	0		organellar small ribosomal subunit	6
C	chromosomal part	6		chromosomal part	6
C	vacuolar membrane	7		vacuolar membrane	6
C	endosome	8		endosome	6
C	vacuolar part	8		vacuolar part	6
C	proteasome complex	9		proteasome complex	6
C	cullin-RING ubiquitin ligase complex	8		cullin-RING ubiquitin ligase complex	7
C	chloroplast inner membrane	10		chloroplast inner membrane	7
C	plasma membrane part	10		plasma membrane part	7
C	plastid inner membrane	11		plastid inner membrane	7
C	nucleolus	15		nucleolus	7
C	cytoskeletal part	8		cytoskeletal part	8
C	oxygen evolving complex	8		oxygen evolving complex	8
C	chloroplast membrane	12		chloroplast membrane	8
C	plastid membrane	14		plastid membrane	8
C	integral to membrane	5		integral to membrane	9
C	ubiquitin ligase complex	8		ubiquitin ligase complex	9
C	nuclear lumen	20		nuclear lumen	9
C	chromosome	9		chromosome	10
C	mitochondrial inner membrane	13		mitochondrial inner membrane	10
C	organellar ribosome	7		organellar ribosome	11
C	plastid ribosome	7		plastid ribosome	11
C	apoplast	12		apoplast	12
C	photosystem I	12		photosystem I	12
C	mitochondrial membrane	16		mitochondrial membrane	12
C	cytoskeleton	11		cytoskeleton	13
C	microbody	12		microbody	13
C	peroxisome	12		peroxisome	13
C	chloroplast photosystem II	13		chloroplast photosystem II	13
C	intrinsic to membrane	18		intrinsic to membrane	13
C	mitochondrial envelope	20		mitochondrial envelope	14
C	Golgi apparatus	23		Golgi apparatus	14
C	plant-type cell wall	10		plant-type cell wall	15
C	light-harvesting complex	16		light-harvesting complex	16
C	extracellular region	17		extracellular region	16
C	nuclear part	24		nuclear part	16
C	organelle inner membrane	24		organelle inner membrane	17
C	cytosolic small ribosomal subunit	18		cytosolic small ribosomal subunit	18
C	stromule	21		stromule	18
C	mitochondrial part	23		mitochondrial part	18
C	photosystem II	17		photosystem II	20
C	chloroplast thylakoid lumen	33		chloroplast thylakoid lumen	21
C	plastid thylakoid lumen	33		plastid thylakoid lumen	21
C	small ribosomal subunit	21		small ribosomal subunit	22
C	thylakoid lumen	35		thylakoid lumen	22
C	endoplasmic reticulum	28		endoplasmic reticulum	27
C	cytosolic large ribosomal subunit	23		cytosolic large ribosomal subunit	28
C	vacuole	31		vacuole	28
C	photosystem	29		photosystem	32
C	chloroplast envelope	46		chloroplast envelope	32
C	cell wall	24		cell wall	35
C	external encapsulating structure	24		external encapsulating structure	35
C	large ribosomal subunit	30		large ribosomal subunit	35
C	intracellular organelle lumen	59		intracellular organelle lumen	35
C	organelle lumen	59		organelle lumen	35
C	membrane-enclosed lumen	60		membrane-enclosed lumen	36
C	plastoglobule	36		plastoglobule	37
C	chloroplast stroma	48		chloroplast stroma	45
C	cytosolic part	41		cytosolic part	46
C	cytosolic ribosome	44		cytosolic ribosome	47
C	plastid envelope	66		plastid envelope	48
C	endomembrane system	55		endomembrane system	51
C	chloroplast thylakoid membrane	81		chloroplast thylakoid membrane	55
C	plastid thylakoid membrane	81		plastid thylakoid membrane	55
C	ribosomal subunit	51		ribosomal subunit	57
C	thylakoid membrane	84		thylakoid membrane	57
C	mitochondrion	98		mitochondrion	61
C	plastid stroma	59		plastid stroma	62
C	envelope	86		envelope	63
C	organelle envelope	86		organelle envelope	63
C	chloroplast thylakoid	98		chloroplast thylakoid	67
C	organelle subcompartment	98		organelle subcompartment	67
C	plastid thylakoid	98		plastid thylakoid	67
C	plasma membrane	100		plasma membrane	68
C	thylakoid part	100		thylakoid part	68
C	membrane part	85		membrane part	69
C	ribosome	65		ribosome	70
C	photosynthetic membrane	95		photosynthetic membrane	71
C	ribonucleoprotein complex	71		ribonucleoprotein complex	75
C	cytosol	81		cytosol	85
C	organelle membrane	128		organelle membrane	87
C	thylakoid	121		thylakoid	88
C	nucleus	114		nucleus	94
C	intracellular non-membrane-bounded organelle	97		intracellular non-membrane-bounded organelle	95
C	non-membrane-bounded organelle	97		non-membrane-bounded organelle	95
C	protein complex	124		protein complex	109
C	chloroplast part	180		chloroplast part	138
C	plastid part	201		plastid part	162
C	macromolecular complex	196		macromolecular complex	188
C	membrane	308		membrane	233
C	chloroplast	321		chloroplast	243
C	intracellular organelle part	315		intracellular organelle part	259
C	organelle part	315		organelle part	259
C	plastid	343		plastid	264
C	intracellular membrane-bounded organelle	577		intracellular membrane-bounded organelle	442
C	membrane-bounded organelle	577		membrane-bounded organelle	442
C	cytoplasmic part	562		cytoplasmic part	457
C	cytoplasm	590		cytoplasm	478
C	intracellular organelle	624		intracellular organelle	494
C	organelle	624		organelle	494
C	intracellular part	692		intracellular part	556
C	intracellular	706		intracellular	564
C	cell	858		cell	668
C	cell part	858		cell part	668

## Sheet: Molecular Function
List of All GO identified in LE1+SE2 based on TAIR10	List of All GO identified in PVEPLE1+PVEPSE2 based on TAIR10			List of all GO identified in PVEPSE3 based on TAIR10
term_type	GO Term	query items		GO Term	query items
F	amine transmembrane transporter activity	5		amine transmembrane transporter activity	0
F	ATP-dependent helicase activity	5		ATP-dependent helicase activity	0
F	cellulose synthase activity	5		cellulose synthase activity	0
F	cysteine-type peptidase activity	5		cysteine-type peptidase activity	0
F	drug binding	5		drug binding	0
F	FK506 binding	5		FK506 binding	0
F	helicase activity	5		helicase activity	0
F	ligase activity, forming carbon-sulfur bonds	5		ligase activity, forming carbon-sulfur bonds	0
F	lipase activity	5		lipase activity	0
F	macrolide binding	5		macrolide binding	0
F	malate dehydrogenase activity	5		malate dehydrogenase activity	0
F	microtubule motor activity	5		microtubule motor activity	0
F	nuclease activity	5		nuclease activity	0
F	oxidoreductase activity, acting on single donors with incorporation of molecular oxygen	5		oxidoreductase activity, acting on single donors with incorporation of molecular oxygen	0
F	phosphoric diester hydrolase activity	5		phosphoric diester hydrolase activity	0
F	protein homodimerization activity	5		protein homodimerization activity	0
F	purine NTP-dependent helicase activity	5		purine NTP-dependent helicase activity	0
F	transaminase activity	5		transaminase activity	0
F	transferase activity, transferring nitrogenous groups	5		transferase activity, transferring nitrogenous groups	0
F	transition metal ion transmembrane transporter activity	5		transition metal ion transmembrane transporter activity	0
F	acetyltransferase activity	6		acetyltransferase activity	0
F	aminoacyl-tRNA ligase activity	6		aminoacyl-tRNA ligase activity	0
F	cation-transporting ATPase activity	6		cation-transporting ATPase activity	0
F	di-, tri-valent inorganic cation transmembrane transporter activity	6		di-, tri-valent inorganic cation transmembrane transporter activity	0
F	inorganic anion transmembrane transporter activity	6		inorganic anion transmembrane transporter activity	0
F	iron-sulfur cluster binding	6		iron-sulfur cluster binding	0
F	ligase activity, forming aminoacyl-tRNA and related compounds	6		ligase activity, forming aminoacyl-tRNA and related compounds	0
F	ligase activity, forming carbon-oxygen bonds	6		ligase activity, forming carbon-oxygen bonds	0
F	metal cluster binding	6		metal cluster binding	0
F	motor activity	6		motor activity	0
F	phospholipid binding	6		phospholipid binding	0
F	protein tyrosine kinase activity	6		protein tyrosine kinase activity	0
F	ribulose-bisphosphate carboxylase activity	6		ribulose-bisphosphate carboxylase activity	0
F	transferase activity, transferring pentosyl groups	6		transferase activity, transferring pentosyl groups	0
F	macromolecule transmembrane transporter activity	7		macromolecule transmembrane transporter activity	0
F	monooxygenase activity	7		monooxygenase activity	0
F	S-adenosylmethionine-dependent methyltransferase activity	7		S-adenosylmethionine-dependent methyltransferase activity	0
F	anion transmembrane transporter activity	8		anion transmembrane transporter activity	0
F	ATPase activity, coupled to transmembrane movement of ions	8		ATPase activity, coupled to transmembrane movement of ions	0
F	carbohydrate binding	8		carbohydrate binding	0
F	iron ion binding	8		iron ion binding	0
F	protein transmembrane transporter activity	8		protein transmembrane transporter activity	0
F	translation elongation factor activity	8		translation elongation factor activity	0
F	oxidoreductase activity, acting on paired donors, with incorporation or reduction of molecular oxygen	9		oxidoreductase activity, acting on paired donors, with incorporation or reduction of molecular oxygen	0
F	oxidoreductase activity, acting on the CH-CH group of donors	9		oxidoreductase activity, acting on the CH-CH group of donors	0
F	P-P-bond-hydrolysis-driven transmembrane transporter activity	18		P-P-bond-hydrolysis-driven transmembrane transporter activity	0
F	aspartic-type endopeptidase activity	0		aspartic-type endopeptidase activity	5
F	aspartic-type peptidase activity	0		aspartic-type peptidase activity	5
F	ATP-dependent peptidase activity	0		ATP-dependent peptidase activity	5
F	identical protein binding	5		identical protein binding	5
F	cytoskeletal protein binding	6		cytoskeletal protein binding	5
F	hydrogen ion transporting ATP synthase activity, rotational mechanism	6		hydrogen ion transporting ATP synthase activity, rotational mechanism	5
F	UDP-glucosyltransferase activity	6		UDP-glucosyltransferase activity	5
F	enzyme activator activity	7		enzyme activator activity	5
F	hydrolase activity, acting on carbon-nitrogen (but not peptide) bonds	9		hydrolase activity, acting on carbon-nitrogen (but not peptide) bonds	5
F	oxidoreductase activity, acting on NADH or NADPH	9		oxidoreductase activity, acting on NADH or NADPH	5
F	metal ion transmembrane transporter activity	10		metal ion transmembrane transporter activity	5
F	ATPase activity, coupled to movement of substances	11		ATPase activity, coupled to movement of substances	5
F	ATPase activity, coupled to transmembrane movement of substances	11		ATPase activity, coupled to transmembrane movement of substances	5
F	cis-trans isomerase activity	11		cis-trans isomerase activity	5
F	hydrolase activity, acting on acid anhydrides, catalyzing transmembrane movement of substances	11		hydrolase activity, acting on acid anhydrides, catalyzing transmembrane movement of substances	5
F	peptidyl-prolyl cis-trans isomerase activity	11		peptidyl-prolyl cis-trans isomerase activity	5
F	glyceraldehyde-3-phosphate dehydrogenase activity	5		glyceraldehyde-3-phosphate dehydrogenase activity	6
F	oxidoreductase activity, acting on the CH-NH2 group of donors	5		oxidoreductase activity, acting on the CH-NH2 group of donors	6
F	sequence-specific DNA binding	5		sequence-specific DNA binding	6
F	coenzyme binding	6		coenzyme binding	6
F	oxygen binding	6		oxygen binding	6
F	water channel activity	6		water channel activity	6
F	water transmembrane transporter activity	6		water transmembrane transporter activity	6
F	antiporter activity	7		antiporter activity	6
F	carboxylesterase activity	7		carboxylesterase activity	6
F	glucosyltransferase activity	11		glucosyltransferase activity	6
F	protein transporter activity	11		protein transporter activity	6
F	nucleotidyltransferase activity	12		nucleotidyltransferase activity	6
F	protein serine/threonine phosphatase activity	14		protein serine/threonine phosphatase activity	6
F	oxidoreductase activity, acting on the CH-OH group of donors, NAD or NADP as acceptor	15		oxidoreductase activity, acting on the CH-OH group of donors, NAD or NADP as acceptor	6
F	carbonate dehydratase activity	0		carbonate dehydratase activity	7
F	heat shock protein binding	0		heat shock protein binding	7
F	receptor activity	0		receptor activity	7
F	unfolded protein binding	0		unfolded protein binding	7
F	oxidoreductase activity, acting on peroxide as acceptor	6		oxidoreductase activity, acting on peroxide as acceptor	7
F	peroxidase activity	6		peroxidase activity	7
F	protein dimerization activity	6		protein dimerization activity	7
F	cofactor binding	7		cofactor binding	7
F	P-P-bond-hydrolysis-driven protein transmembrane transporter activity	7		P-P-bond-hydrolysis-driven transmembrane transporter activity	7
F	oxidoreductase activity, acting on sulfur group of donors	10		oxidoreductase activity, acting on sulfur group of donors	7
F	phosphoprotein phosphatase activity	15		phosphoprotein phosphatase activity	7
F	methyltransferase activity	16		methyltransferase activity	7
F	transferase activity, transferring one-carbon groups	16		transferase activity, transferring one-carbon groups	7
F	intramolecular oxidoreductase activity	0		intramolecular oxidoreductase activity	8
F	metallopeptidase activity	5		metallopeptidase activity	8
F	structural constituent of cytoskeleton	5		structural constituent of cytoskeleton	8
F	transcription activator activity	5		transcription activator activity	8
F	secondary active transmembrane transporter activity	11		secondary active transmembrane transporter activity	8
F	transferase activity, transferring alkyl or aryl (other than methyl) groups	11		transferase activity, transferring alkyl or aryl (other than methyl) groups	8
F	translation initiation factor activity	11		translation initiation factor activity	8
F	UDP-glycosyltransferase activity	11		UDP-glycosyltransferase activity	8
F	carboxy-lyase activity	16		carboxy-lyase activity	8
F	primary active transmembrane transporter activity	18		primary active transmembrane transporter activity	8
F	channel activity	10		channel activity	9
F	passive transmembrane transporter activity	10		passive transmembrane transporter activity	9
F	substrate-specific channel activity	10		substrate-specific channel activity	9
F	GTP binding	11		GTP binding	9
F	guanyl nucleotide binding	11		guanyl nucleotide binding	9
F	guanyl ribonucleotide binding	11		guanyl ribonucleotide binding	9
F	carbon-carbon lyase activity	19		carbon-carbon lyase activity	9
F	serine hydrolase activity	6		serine hydrolase activity	10
F	serine-type peptidase activity	6		serine-type peptidase activity	10
F	oxidoreductase activity, acting on the aldehyde or oxo group of donors, NAD or NADP as acceptor	9		oxidoreductase activity, acting on the aldehyde or oxo group of donors, NAD or NADP as acceptor	10
F	poly(U) RNA binding	11		poly(U) RNA binding	10
F	poly-pyrimidine tract binding	11		poly-pyrimidine tract binding	10
F	single-stranded RNA binding	11		single-stranded RNA binding	10
F	acyltransferase activity	13		acyltransferase activity	10
F	calcium ion binding	14		calcium ion binding	10
F	hydrogen ion transmembrane transporter activity	15		hydrogen ion transmembrane transporter activity	10
F	oxidoreductase activity, acting on CH-OH group of donors	17		oxidoreductase activity, acting on CH-OH group of donors	10
F	hydro-lyase activity	8		hydro-lyase activity	11
F	lipid binding	13		lipid binding	11
F	electron carrier activity	16		electron carrier activity	11
F	monovalent inorganic cation transmembrane transporter activity	17		monovalent inorganic cation transmembrane transporter activity	11
F	transferase activity, transferring hexosyl groups	21		transferase activity, transferring hexosyl groups	11
F	antioxidant activity	10		antioxidant activity	12
F	oxidoreductase activity, acting on the aldehyde or oxo group of donors	12		oxidoreductase activity, acting on the aldehyde or oxo group of donors	12
F	enzyme regulator activity	15		enzyme regulator activity	12
F	ATPase activity, coupled	19		ATPase activity, coupled	12
F	translation factor activity, nucleic acid binding	19		translation factor activity, nucleic acid binding	12
F	endopeptidase activity	9		endopeptidase activity	13
F	transferase activity, transferring acyl groups other than amino-acyl groups	13		transferase activity, transferring acyl groups other than amino-acyl groups	13
F	ubiquitin-protein ligase activity	16		ubiquitin-protein ligase activity	13
F	transferase activity, transferring acyl groups	14		transferase activity, transferring acyl groups	14
F	inorganic cation transmembrane transporter activity	23		inorganic cation transmembrane transporter activity	14
F	phosphatase activity	25		phosphatase activity	14
F	molecular transducer activity	10		molecular transducer activity	15
F	signal transducer activity	10		signal transducer activity	15
F	carbon-oxygen lyase activity	11		carbon-oxygen lyase activity	15
F	acid-amino acid ligase activity	17		acid-amino acid ligase activity	15
F	small conjugating protein ligase activity	17		small conjugating protein ligase activity	15
F	hydrolase activity, hydrolyzing O-glycosyl compounds	16		hydrolase activity, hydrolyzing O-glycosyl compounds	16
F	phosphoric ester hydrolase activity	30		phosphoric ester hydrolase activity	16
F	transferase activity, transferring glycosyl groups	32		transferase activity, transferring glycosyl groups	16
F	active transmembrane transporter activity	34		active transmembrane transporter activity	17
F	calmodulin binding	9		calmodulin binding	18
F	protein serine/threonine kinase activity	19		protein serine/threonine kinase activity	18
F	cation transmembrane transporter activity	31		cation transmembrane transporter activity	19
F	hydrolase activity, acting on glycosyl bonds	19		hydrolase activity, acting on glycosyl bonds	20
F	chlorophyll binding	20		chlorophyll binding	20
F	ligase activity, forming carbon-nitrogen bonds	21		ligase activity, forming carbon-nitrogen bonds	20
F	isomerase activity	26		isomerase activity	20
F	ATPase activity	25		ATPase activity	21
F	tetrapyrrole binding	23		tetrapyrrole binding	23
F	ion transmembrane transporter activity	38		ion transmembrane transporter activity	23
F	hydrolase activity, acting on ester bonds	47		hydrolase activity, acting on ester bonds	25
F	ligase activity	33		ligase activity	27
F	lyase activity	31		lyase activity	28
F	nucleoside-triphosphatase activity	37		nucleoside-triphosphatase activity	29
F	protein kinase activity	37		protein kinase activity	29
F	hydrolase activity, acting on acid anhydrides	39		hydrolase activity, acting on acid anhydrides	29
F	hydrolase activity, acting on acid anhydrides, in phosphorus-containing anhydrides	39		hydrolase activity, acting on acid anhydrides, in phosphorus-containing anhydrides	29
F	pyrophosphatase activity	39		pyrophosphatase activity	29
F	peptidase activity, acting on L-amino acid peptides	22		peptidase activity, acting on L-amino acid peptides	30
F	peptidase activity	25		peptidase activity	31
F	RNA binding	54		RNA binding	31
F	phosphotransferase activity, alcohol group as acceptor	42		phosphotransferase activity, alcohol group as acceptor	35
F	ATP binding	59		ATP binding	35
F	substrate-specific transmembrane transporter activity	58		substrate-specific transmembrane transporter activity	36
F	adenyl nucleotide binding	59		adenyl nucleotide binding	36
F	adenyl ribonucleotide binding	59		adenyl ribonucleotide binding	36
F	nucleoside binding	59		nucleoside binding	36
F	purine nucleoside binding	59		purine nucleoside binding	36
F	zinc ion binding	49		zinc ion binding	39
F	transmembrane transporter activity	66		transmembrane transporter activity	41
F	transition metal ion binding	59		transition metal ion binding	44
F	substrate-specific transporter activity	67		substrate-specific transporter activity	44
F	transcription factor activity	59		transcription factor activity	45
F	purine nucleotide binding	70		purine nucleotide binding	45
F	purine ribonucleotide binding	70		purine ribonucleotide binding	45
F	ribonucleotide binding	70		ribonucleotide binding	45
F	kinase activity	65		kinase activity	47
F	transcription regulator activity	68		transcription regulator activity	54
F	transferase activity, transferring phosphorus-containing groups	77		transferase activity, transferring phosphorus-containing groups	55
F	transporter activity	85		transporter activity	58
F	nucleotide binding	94		nucleotide binding	60
F	metal ion binding	83		metal ion binding	63
F	cation binding	86		cation binding	66
F	ion binding	86		ion binding	66
F	structural constituent of ribosome	63		structural constituent of ribosome	69
F	DNA binding	85		DNA binding	70
F	oxidoreductase activity	110		oxidoreductase activity	72
F	structural molecule activity	82		structural molecule activity	80
F	transferase activity	158		transferase activity	103
F	protein binding	123		protein binding	114
F	hydrolase activity	147		hydrolase activity	114
F	nucleic acid binding	165		nucleic acid binding	119
F	catalytic activity	506		catalytic activity	362
F	binding	462		binding	364

## Sheet: Biological Process
List of All GO identified in PVEPLE1+PVEPSE2 based on TAIR10				List of all GO identified in PVEPSE3 based on TAIR10
term_type	GO Term	query items		GO Term	query items
P	amine transport	5		amine transport	0
P	amino acid transport	5		amino acid transport	0
P	carboxylic acid transport	5		carboxylic acid transport	0
P	cellular nitrogen compound catabolic process	5		cellular nitrogen compound catabolic process	0
P	DNA repair	5		DNA repair	0
P	flavonoid biosynthetic process	5		flavonoid biosynthetic process	0
P	flavonoid metabolic process	5		flavonoid metabolic process	0
P	glucan biosynthetic process	5		glucan biosynthetic process	0
P	hyperosmotic response	5		hyperosmotic response	0
P	hyperosmotic salinity response	5		hyperosmotic salinity response	0
P	negative regulation of cell communication	5		negative regulation of cell communication	0
P	negative regulation of developmental process	5		negative regulation of developmental process	0
P	negative regulation of post-embryonic development	5		negative regulation of post-embryonic development	0
P	negative regulation of signal transduction	5		negative regulation of signal transduction	0
P	nucleotide-sugar metabolic process	5		nucleotide-sugar metabolic process	0
P	organic acid transport	5		organic acid transport	0
P	photosystem II assembly	5		photosystem II assembly	0
P	polyamine metabolic process	5		polyamine metabolic process	0
P	regulation of abscisic acid mediated signaling pathway	5		regulation of abscisic acid mediated signaling pathway	0
P	regulation of photomorphogenesis	5		regulation of photomorphogenesis	0
P	response to chitin	5		response to chitin	0
P	rRNA metabolic process	5		rRNA metabolic process	0
P	rRNA processing	5		rRNA processing	0
P	secretion	5		secretion	0
P	secretion by cell	5		secretion by cell	0
P	steroid metabolic process	5		steroid metabolic process	0
P	terpenoid biosynthetic process	5		terpenoid biosynthetic process	0
P	transition metal ion transport	5		transition metal ion transport	0
P	abscisic acid mediated signaling pathway	6		abscisic acid mediated signaling pathway	0
P	apoptosis	6		apoptosis	0
P	aspartate family amino acid biosynthetic process	6		aspartate family amino acid biosynthetic process	0
P	cell cycle process	6		cell cycle process	0
P	cellular biogenic amine biosynthetic process	6		cellular biogenic amine biosynthetic process	0
P	cellular membrane organization	6		cellular membrane organization	0
P	cofactor catabolic process	6		cofactor catabolic process	0
P	di-, tri-valent inorganic cation transport	6		di-, tri-valent inorganic cation transport	0
P	dicarboxylic acid metabolic process	6		dicarboxylic acid metabolic process	0
P	enzyme linked receptor protein signaling pathway	6		enzyme linked receptor protein signaling pathway	0
P	jasmonic acid biosynthetic process	6		jasmonic acid biosynthetic process	0
P	jasmonic acid metabolic process	6		jasmonic acid metabolic process	0
P	methionine metabolic process	6		methionine metabolic process	0
P	organelle fission	6		organelle fission	0
P	regulation of flower development	6		regulation of flower development	0
P	response to gibberellin stimulus	6		response to gibberellin stimulus	0
P	RNA splicing	6		RNA splicing	0
P	translational elongation	6		translational elongation	0
P	transmembrane receptor protein tyrosine kinase signaling pathway	6		transmembrane receptor protein tyrosine kinase signaling pathway	0
P	cell morphogenesis involved in differentiation	7		cell morphogenesis involved in differentiation	0
P	cell surface receptor linked signaling pathway	7		cell surface receptor linked signaling pathway	0
P	cellular biogenic amine metabolic process	7		cellular biogenic amine metabolic process	0
P	mitochondrion organization	7		mitochondrion organization	0
P	oxylipin biosynthetic process	7		oxylipin biosynthetic process	0
P	oxylipin metabolic process	7		oxylipin metabolic process	0
P	pattern specification process	7		pattern specification process	0
P	plant-type cell wall biogenesis	7		plant-type cell wall biogenesis	0
P	post-embryonic morphogenesis	7		post-embryonic morphogenesis	0
P	posttranscriptional regulation of gene expression	7		posttranscriptional regulation of gene expression	0
P	protein localization in organelle	7		protein localization in organelle	0
P	regionalization	7		regionalization	0
P	response to nematode	7		response to nematode	0
P	cell division	8		cell division	0
P	cell wall biogenesis	8		cell wall biogenesis	0
P	cellular cell wall organization or biogenesis	8		cellular cell wall organization or biogenesis	0
P	cellular glucan metabolic process	8		cellular glucan metabolic process	0
P	ncRNA processing	8		ncRNA processing	0
P	negative regulation of response to stimulus	8		negative regulation of response to stimulus	0
P	cellular di-, tri-valent inorganic cation homeostasis	9		cellular di-, tri-valent inorganic cation homeostasis	0
P	glucan metabolic process	9		glucan metabolic process	0
P	regulation of post-embryonic development	11		regulation of post-embryonic development	0
P	actin filament-based process	0		actin filament-based process	5
P	anatomical structure arrangement	0		anatomical structure arrangement	5
P	carotenoid metabolic process	0		carotenoid metabolic process	5
P	cell maturation	0		cell maturation	5
P	chromatin assembly	0		chromatin assembly	5
P	DNA packaging	0		DNA packaging	5
P	ethylene mediated signaling pathway	0		ethylene mediated signaling pathway	5
P	fatty acid catabolic process	0		fatty acid catabolic process	5
P	glycine catabolic process	0		glycine catabolic process	5
P	nucleosome assembly	0		nucleosome assembly	5
P	nucleosome organization	0		nucleosome organization	5
P	oxygen and reactive oxygen species metabolic process	0		oxygen and reactive oxygen species metabolic process	5
P	photoperiodism, flowering	0		photoperiodism, flowering	5
P	protein-DNA complex assembly	0		protein-DNA complex assembly	5
P	regulation of defense response	0		regulation of defense response	5
P	regulation of response to stress	0		regulation of response to stress	5
P	response to gravity	0		response to gravity	5
P	root epidermal cell differentiation	0		root epidermal cell differentiation	5
P	root hair cell differentiation	0		root hair cell differentiation	5
P	serine family amino acid catabolic process	0		serine family amino acid catabolic process	5
P	stomatal movement	0		stomatal movement	5
P	tetraterpenoid metabolic process	0		tetraterpenoid metabolic process	5
P	trichoblast differentiation	0		trichoblast differentiation	5
P	trichoblast maturation	0		trichoblast maturation	5
P	cellular response to extracellular stimulus	5		cellular response to extracellular stimulus	5
P	pollen tube development	5		pollen tube development	5
P	post-embryonic root development	5		post-embryonic root development	5
P	regulation of catalytic activity	5		regulation of catalytic activity	5
P	regulation of generation of precursor metabolites and energy	5		regulation of generation of precursor metabolites and energy	5
P	regulation of photosynthesis	5		regulation of photosynthesis	5
P	regulation of photosynthesis, light reaction	5		regulation of photosynthesis, light reaction	5
P	response to extracellular stimulus	5		response to extracellular stimulus	5
P	response to virus	5		response to virus	5
P	terpenoid metabolic process	5		terpenoid metabolic process	5
P	tube development	5		tube development	5
P	amino acid activation	6		amino acid activation	5
P	embryo sac development	6		embryo sac development	5
P	glycine metabolic process	6		glycine metabolic process	5
P	meristem development	6		meristem development	5
P	negative regulation of cellular metabolic process	6		negative regulation of cellular metabolic process	5
P	pollination	6		pollination	5
P	pyruvate metabolic process	6		pyruvate metabolic process	5
P	regulation of cellular protein metabolic process	6		regulation of cellular protein metabolic process	5
P	regulation of protein metabolic process	6		regulation of protein metabolic process	5
P	response to DNA damage stimulus	6		response to DNA damage stimulus	5
P	tRNA aminoacylation	6		tRNA aminoacylation	5
P	tRNA aminoacylation for protein translation	6		tRNA aminoacylation for protein translation	5
P	cellular polysaccharide biosynthetic process	7		cellular polysaccharide biosynthetic process	5
P	negative regulation of metabolic process	7		negative regulation of metabolic process	5
P	aspartate family amino acid metabolic process	8		aspartate family amino acid metabolic process	5
P	isoprenoid biosynthetic process	9		isoprenoid biosynthetic process	5
P	photomorphogenesis	9		photomorphogenesis	5
P	polysaccharide biosynthetic process	9		polysaccharide biosynthetic process	5
P	translational initiation	9		translational initiation	5
P	tRNA metabolic process	9		tRNA metabolic process	5
P	cellular cation homeostasis	10		cellular cation homeostasis	5
P	cellular chemical homeostasis	10		cellular chemical homeostasis	5
P	cellular ion homeostasis	10		cellular ion homeostasis	5
P	cellular polysaccharide metabolic process	10		cellular polysaccharide metabolic process	5
P	di-, tri-valent inorganic cation homeostasis	10		di-, tri-valent inorganic cation homeostasis	5
P	regulation of cell communication	10		regulation of cell communication	5
P	regulation of signal transduction	10		regulation of signal transduction	5
P	response to salicylic acid stimulus	10		response to salicylic acid stimulus	5
P	cell cycle	11		cell cycle	5
P	phenylpropanoid biosynthetic process	11		phenylpropanoid biosynthetic process	5
P	protein amino acid dephosphorylation	12		protein amino acid dephosphorylation	5
P	dephosphorylation	13		dephosphorylation	5
P	phenylpropanoid metabolic process	13		phenylpropanoid metabolic process	5
P	fatty acid biosynthetic process	14		fatty acid biosynthetic process	5
P	cellular lipid catabolic process	0		cellular lipid catabolic process	6
P	lipid catabolic process	0		lipid catabolic process	6
P	positive regulation of gene expression	0		positive regulation of gene expression	6
P	positive regulation of macromolecule biosynthetic process	0		positive regulation of macromolecule biosynthetic process	6
P	positive regulation of macromolecule metabolic process	0		positive regulation of macromolecule metabolic process	6
P	positive regulation of nitrogen compound metabolic process	0		positive regulation of nitrogen compound metabolic process	6
P	positive regulation of nucleobase, nucleoside, nucleotide and nucleic acid metabolic process	0		positive regulation of nucleobase, nucleoside, nucleotide and nucleic acid metabolic process	6
P	positive regulation of transcription	0		positive regulation of transcription	6
P	response to cytokinin stimulus	0		response to cytokinin stimulus	6
P	auxin polar transport	5		auxin polar transport	6
P	auxin transport	5		auxin transport	6
P	chromatin assembly or disassembly	5		chromatin assembly or disassembly	6
P	hormone transport	5		hormone transport	6
P	reductive pentose-phosphate cycle	5		reductive pentose-phosphate cycle	6
P	two-component signal transduction system (phosphorelay)	5		two-component signal transduction system (phosphorelay)	6
P	nonphotochemical quenching	6		nonphotochemical quenching	6
P	photosynthesis, dark reaction	6		photosynthesis, dark reaction	6
P	response to hydrogen peroxide	6		response to hydrogen peroxide	6
P	ATP biosynthetic process	7		ATP biosynthetic process	6
P	ATP metabolic process	7		ATP metabolic process	6
P	ATP synthesis coupled proton transport	7		ATP synthesis coupled proton transport	6
P	energy coupled proton transport, down electrochemical gradient	7		energy coupled proton transport, down electrochemical gradient	6
P	pentose-phosphate shunt	7		pentose-phosphate shunt	6
P	purine ribonucleoside triphosphate biosynthetic process	7		purine ribonucleoside triphosphate biosynthetic process	6
P	purine ribonucleoside triphosphate metabolic process	7		purine ribonucleoside triphosphate metabolic process	6
P	ribonucleoside triphosphate biosynthetic process	7		ribonucleoside triphosphate biosynthetic process	6
P	ribonucleoside triphosphate metabolic process	7		ribonucleoside triphosphate metabolic process	6
P	sulfur amino acid biosynthetic process	7		sulfur amino acid biosynthetic process	6
P	vitamin biosynthetic process	7		vitamin biosynthetic process	6
P	vitamin metabolic process	7		vitamin metabolic process	6
P	anatomical structure formation involved in morphogenesis	8		anatomical structure formation involved in morphogenesis	6
P	nucleoside triphosphate biosynthetic process	8		nucleoside triphosphate biosynthetic process	6
P	nucleoside triphosphate metabolic process	8		nucleoside triphosphate metabolic process	6
P	oxidative phosphorylation	8		oxidative phosphorylation	6
P	phospholipid biosynthetic process	8		phospholipid biosynthetic process	6
P	protein import	8		protein import	6
P	purine nucleoside triphosphate biosynthetic process	8		purine nucleoside triphosphate biosynthetic process	6
P	purine nucleoside triphosphate metabolic process	8		purine nucleoside triphosphate metabolic process	6
P	mitochondrial transport	9		mitochondrial transport	6
P	phospholipid metabolic process	9		phospholipid metabolic process	6
P	programmed cell death	9		programmed cell death	6
P	microtubule-based process	10		microtubule-based process	6
P	organophosphate metabolic process	10		organophosphate metabolic process	6
P	cation homeostasis	11		cation homeostasis	6
P	ion homeostasis	11		ion homeostasis	6
P	polysaccharide metabolic process	13		polysaccharide metabolic process	6
P	regulation of multicellular organismal process	14		regulation of multicellular organismal process	6
P	metal ion transport	15		metal ion transport	6
P	carbon utilization	0		carbon utilization	7
P	circadian rhythm	0		circadian rhythm	7
P	defense response to fungus	0		defense response to fungus	7
P	developmental maturation	0		developmental maturation	7
P	floral whorl development	0		floral whorl development	7
P	photoperiodism	0		photoperiodism	7
P	rhythmic process	0		rhythmic process	7
P	seed germination	0		seed germination	7
P	tropism	0		tropism	7
P	vegetative to reproductive phase transition of meristem	0		vegetative to reproductive phase transition of meristem	7
P	leaf morphogenesis	5		leaf morphogenesis	7
P	regulation of molecular function	5		regulation of molecular function	7
P	alcohol biosynthetic process	6		alcohol biosynthetic process	7
P	protein ubiquitination	6		protein ubiquitination	7
P	defense response, incompatible interaction	7		defense response, incompatible interaction	7
P	NADP metabolic process	8		NADP metabolic process	7
P	NADPH regeneration	8		NADPH regeneration	7
P	nicotinamide metabolic process	8		nicotinamide metabolic process	7
P	nicotinamide nucleotide metabolic process	8		nicotinamide nucleotide metabolic process	7
P	purine ribonucleotide biosynthetic process	8		purine ribonucleotide biosynthetic process	7
P	sulfur amino acid metabolic process	8		sulfur amino acid metabolic process	7
P	alkaloid metabolic process	9		alkaloid metabolic process	7
P	cellular amide metabolic process	9		cellular amide metabolic process	7
P	purine ribonucleotide metabolic process	9		purine ribonucleotide metabolic process	7
P	pyridine nucleotide metabolic process	9		pyridine nucleotide metabolic process	7
P	sulfur compound biosynthetic process	9		sulfur compound biosynthetic process	7
P	aging	10		aging	7
P	developmental growth involved in morphogenesis	10		developmental growth involved in morphogenesis	7
P	purine nucleotide biosynthetic process	10		purine nucleotide biosynthetic process	7
P	purine nucleotide metabolic process	10		purine nucleotide metabolic process	7
P	unidimensional cell growth	10		unidimensional cell growth	7
P	DNA metabolic process	11		DNA metabolic process	7
P	aromatic compound biosynthetic process	14		aromatic compound biosynthetic process	7
P	cellular homeostasis	14		cellular homeostasis	7
P	regulation of developmental process	14		regulation of developmental process	7
P	positive regulation of biosynthetic process	0		positive regulation of biosynthetic process	8
P	positive regulation of metabolic process	0		positive regulation of metabolic process	8
P	positive regulation of cellular metabolic process	5		positive regulation of cellular biosynthetic process	8
P	cellular amino acid catabolic process	6		cellular amino acid catabolic process	8
P	ectoderm development	6		ectoderm development	8
P	epidermal cell differentiation	6		epidermal cell differentiation	8
P	epidermis development	6		epidermis development	8
P	photorespiration	6		photorespiration	8
P	positive regulation of cellular process	6		positive regulation of cellular metabolic process	8
P	amine catabolic process	7		amine catabolic process	8
P	protein modification by small protein conjugation	7		protein modification by small protein conjugation	8
P	cytoskeleton organization	8		cytoskeleton organization	8
P	response to UV	8		response to UV	8
P	root morphogenesis	8		root morphogenesis	8
P	serine family amino acid metabolic process	8		serine family amino acid metabolic process	8
P	ion transmembrane transport	9		ion transmembrane transport	8
P	isoprenoid metabolic process	9		isoprenoid metabolic process	8
P	photosynthetic electron transport in photosystem I	9		photosynthetic electron transport in photosystem I	8
P	ribonucleotide biosynthetic process	9		ribonucleotide biosynthetic process	8
P	oxidoreduction coenzyme metabolic process	10		oxidoreduction coenzyme metabolic process	8
P	protein targeting	10		protein targeting	8
P	ribonucleotide metabolic process	10		ribonucleotide metabolic process	8
P	transmembrane transport	11		transmembrane transport	8
P	chemical homeostasis	12		chemical homeostasis	8
P	nucleotide biosynthetic process	12		nucleotide biosynthetic process	8
P	cell death	13		cell death	8
P	chlorophyll biosynthetic process	13		chlorophyll biosynthetic process	8
P	death	13		death	8
P	regulation of response to stimulus	13		regulation of response to stimulus	8
P	ncRNA metabolic process	14		ncRNA metabolic process	8
P	porphyrin biosynthetic process	15		porphyrin biosynthetic process	8
P	tetrapyrrole biosynthetic process	15		tetrapyrrole biosynthetic process	8
P	positive regulation of metabolic process	5		positive regulation of cellular process	9
P	chloroplast organization	6		chloroplast organization	9
P	shoot morphogenesis	6		shoot morphogenesis	9
P	organ morphogenesis	7		organ morphogenesis	9
P	response to disaccharide stimulus	7		response to disaccharide stimulus	9
P	response to sucrose stimulus	7		response to sucrose stimulus	9
P	cellular metabolic compound salvage	8		cellular metabolic compound salvage	9
P	chromatin organization	8		chromatin organization	9
P	chromosome organization	8		chromosome organization	9
P	leaf development	8		leaf development	9
P	phyllome development	8		phyllome development	9
P	protein modification by small protein conjugation or removal	8		protein modification by small protein conjugation or removal	9
P	regulation of hormone levels	8		regulation of hormone levels	9
P	hydrogen transport	10		hydrogen transport	9
P	proton transport	10		proton transport	9
P	cell morphogenesis	12		cell morphogenesis	9
P	response to jasmonic acid stimulus	15		response to jasmonic acid stimulus	9
P	heterocycle biosynthetic process	20		heterocycle biosynthetic process	9
P	floral organ development	5		floral organ development	10
P	post-embryonic organ development	5		post-embryonic organ development	10
P	response to high light intensity	7		response to high light intensity	10
P	cell development	8		cell development	10
P	lipid localization	8		lipid localization	10
P	lipid transport	8		lipid transport	10
P	response to ethylene stimulus	9		response to ethylene stimulus	10
P	response to fungus	9		response to fungus	10
P	carbon fixation	11		carbon fixation	10
P	developmental growth	12		developmental growth	10
P	cellular component morphogenesis	13		cellular component morphogenesis	10
P	cell growth	14		cell growth	10
P	response to far red light	14		response to far red light	10
P	homeostatic process	16		homeostatic process	10
P	sulfur metabolic process	18		sulfur metabolic process	10
P	cellular amino acid derivative biosynthetic process	19		cellular amino acid derivative biosynthetic process	10
P	photosynthesis, light harvesting	9		photosynthesis, light harvesting	11
P	response to reactive oxygen species	9		response to reactive oxygen species	11
P	positive regulation of biological process	10		positive regulation of biological process	11
P	cellular protein complex assembly	12		cellular protein complex assembly	11
P	negative regulation of cellular process	12		negative regulation of cellular process	11
P	monovalent inorganic cation transport	13		monovalent inorganic cation transport	11
P	regulation of anatomical structure size	14		regulation of anatomical structure size	11
P	regulation of cell size	14		regulation of cell size	11
P	regulation of cellular component size	14		regulation of cellular component size	11
P	cell communication	15		cell communication	11
P	cellular amino acid biosynthetic process	15		cellular amino acid biosynthetic process	11
P	response to cadmium ion	15		response to cadmium ion	11
P	chlorophyll metabolic process	16		chlorophyll metabolic process	11
P	coenzyme metabolic process	16		coenzyme metabolic process	11
P	response to red light	16		response to red light	11
P	cellular response to hormone stimulus	17		cellular response to hormone stimulus	11
P	hormone-mediated signaling pathway	17		hormone-mediated signaling pathway	11
P	vesicle-mediated transport	17		vesicle-mediated transport	11
P	porphyrin metabolic process	18		porphyrin metabolic process	11
P	tetrapyrrole metabolic process	18		tetrapyrrole metabolic process	11
P	pigment biosynthetic process	19		pigment biosynthetic process	11
P	intracellular protein transport	20		intracellular protein transport	11
P	pigment metabolic process	21		pigment metabolic process	11
P	cellular aromatic compound metabolic process	23		cellular aromatic compound metabolic process	11
P	glycolysis	9		glycolysis	12
P	cell differentiation	13		cell differentiation	12
P	innate immune response	15		innate immune response	12
P	root development	15		root development	12
P	root system development	15		root system development	12
P	protein complex assembly	16		protein complex assembly	12
P	protein complex biogenesis	16		protein complex biogenesis	12
P	response to auxin stimulus	16		response to auxin stimulus	12
P	response to carbohydrate stimulus	16		response to carbohydrate stimulus	12
P	cellular protein localization	21		cellular protein localization	12
P	RNA processing	24		RNA processing	12
P	cellular amino acid derivative metabolic process	26		cellular amino acid derivative metabolic process	12
P	carboxylic acid catabolic process	8		carboxylic acid catabolic process	13
P	organic acid catabolic process	8		organic acid catabolic process	13
P	response to light intensity	9		response to light intensity	13
P	pollen development	10		pollen development	13
P	cellular carbohydrate biosynthetic process	13		cellular carbohydrate biosynthetic process	13
P	shoot development	13		shoot development	13
P	shoot system development	13		shoot system development	13
P	modification-dependent macromolecule catabolic process	18		modification-dependent macromolecule catabolic process	13
P	modification-dependent protein catabolic process	18		modification-dependent protein catabolic process	13
P	ubiquitin-dependent protein catabolic process	18		ubiquitin-dependent protein catabolic process	13
P	cofactor biosynthetic process	22		cofactor biosynthetic process	13
P	establishment of protein localization	26		establishment of protein localization	13
P	protein transport	26		protein transport	13
P	defense response to bacterium	13		defense response to bacterium	14
P	immune response	17		immune response	14
P	immune system process	17		immune system process	14
P	fatty acid metabolic process	18		fatty acid metabolic process	14
P	growth	18		growth	14
P	response to wounding	19		response to wounding	14
P	amine biosynthetic process	21		amine biosynthetic process	14
P	proteolysis involved in cellular protein catabolic process	21		proteolysis involved in cellular protein catabolic process	14
P	cellular macromolecule localization	22		cellular macromolecule localization	14
P	protein localization	27		protein localization	14
P	plastid organization	10		plastid organization	15
P	response to blue light	15		response to blue light	15
P	flower development	16		flower development	15
P	regulation of transcription, DNA-dependent	17		regulation of transcription, DNA-dependent	15
P	nucleoside phosphate metabolic process	20		nucleoside phosphate metabolic process	15
P	nucleotide metabolic process	20		nucleotide metabolic process	15
P	gametophyte development	12		gametophyte development	16
P	response to heat	13		response to heat	16
P	tissue development	14		tissue development	16
P	cellular macromolecular complex assembly	17		cellular macromolecular complex assembly	16
P	protein folding	17		protein folding	16
P	regulation of RNA metabolic process	17		regulation of RNA metabolic process	16
P	RNA biosynthetic process	19		RNA biosynthetic process	16
P	transcription, DNA-dependent	19		transcription, DNA-dependent	16
P	response to abscisic acid stimulus	24		response to abscisic acid stimulus	16
P	cellular macromolecular complex subunit organization	18		cellular macromolecular complex subunit organization	17
P	macromolecular complex assembly	21		macromolecular complex assembly	17
P	cellular component assembly	25		cellular component assembly	17
P	cation transport	26		cation transport	17
P	cellular response to chemical stimulus	29		cellular response to chemical stimulus	17
P	lipid biosynthetic process	31		lipid biosynthetic process	17
P	cellular response to stress	15		cellular response to stress	18
P	alcohol catabolic process	16		alcohol catabolic process	18
P	glucose catabolic process	16		glucose catabolic process	18
P	glucose metabolic process	16		glucose metabolic process	18
P	hexose catabolic process	16		hexose catabolic process	18
P	monosaccharide catabolic process	16		monosaccharide catabolic process	18
P	cellular carbohydrate catabolic process	17		cellular carbohydrate catabolic process	18
P	negative regulation of biological process	19		negative regulation of biological process	18
P	response to bacterium	20		response to bacterium	18
P	macromolecular complex subunit organization	22		macromolecular complex subunit organization	18
P	cellular protein catabolic process	23		cellular protein catabolic process	18
P	nucleobase, nucleoside and nucleotide metabolic process	24		nucleobase, nucleoside and nucleotide metabolic process	18
P	protein catabolic process	24		protein catabolic process	18
P	carboxylic acid biosynthetic process	34		carboxylic acid biosynthetic process	18
P	organic acid biosynthetic process	34		organic acid biosynthetic process	18
P	response to water	16		response to water	19
P	response to water deprivation	16		response to water deprivation	19
P	carbohydrate catabolic process	17		carbohydrate catabolic process	19
P	photosynthetic electron transport chain	17		photosynthetic electron transport chain	19
P	carbohydrate biosynthetic process	21		carbohydrate biosynthetic process	19
P	hexose metabolic process	21		hexose metabolic process	19
P	response to metal ion	25		response to metal ion	19
P	ion transport	29		ion transport	19
P	secondary metabolic process	29		secondary metabolic process	19
P	electron transport chain	18		electron transport chain	20
P	cellular developmental process	20		cellular developmental process	20
P	response to salt stress	26		response to salt stress	20
P	monocarboxylic acid metabolic process	30		monocarboxylic acid metabolic process	20
P	monosaccharide metabolic process	25		monosaccharide metabolic process	21
P	embryonic development ending in seed dormancy	26		embryonic development ending in seed dormancy	21
P	response to osmotic stress	31		response to osmotic stress	21
P	response to red or far red light	25		response to red or far red light	22
P	ribosome biogenesis	28		ribosome biogenesis	22
P	ribonucleoprotein complex biogenesis	29		ribonucleoprotein complex biogenesis	22
P	protein amino acid phosphorylation	31		protein amino acid phosphorylation	22
P	cellular nitrogen compound biosynthetic process	43		cellular nitrogen compound biosynthetic process	22
P	intracellular signaling cascade	35		intracellular signaling cascade	23
P	embryonic development	28		embryonic development	24
P	seed development	28		seed development	24
P	intracellular transport	29		intracellular transport	24
P	oxidation reduction	30		oxidation reduction	24
P	alcohol metabolic process	33		alcohol metabolic process	24
P	cofactor metabolic process	38		cofactor metabolic process	24
P	anatomical structure morphogenesis	28		anatomical structure morphogenesis	25
P	fruit development	31		fruit development	25
P	signal transduction	49		signal transduction	25
P	cellular lipid metabolic process	35		cellular lipid metabolic process	26
P	heterocycle metabolic process	42		heterocycle metabolic process	26
P	macromolecule localization	37		macromolecule localization	27
P	response to external stimulus	31		response to external stimulus	28
P	establishment of localization in cell	34		establishment of localization in cell	28
P	response to oxidative stress	24		response to oxidative stress	29
P	cellular amino acid metabolic process	30		cellular amino acid metabolic process	29
P	phosphorylation	40		phosphorylation	29
P	regulation of biological quality	40		regulation of biological quality	29
P	response to inorganic substance	34		response to inorganic substance	30
P	lipid metabolic process	46		lipid metabolic process	30
P	organ development	35		organ development	31
P	system development	35		system development	31
P	cellular localization	36		cellular localization	31
P	response to cold	43		response to cold	32
P	cellular carbohydrate metabolic process	44		cellular carbohydrate metabolic process	32
P	cellular amine metabolic process	37		cellular amine metabolic process	33
P	cellular response to stimulus	42		cellular response to stimulus	33
P	phosphate metabolic process	53		phosphate metabolic process	34
P	defense response	33		defense response	35
P	amine metabolic process	39		amine metabolic process	35
P	regulation of transcription	49		regulation of transcription	35
P	phosphorus metabolic process	54		phosphorus metabolic process	35
P	cellular macromolecule catabolic process	40		cellular macromolecule catabolic process	36
P	organelle organization	40		organelle organization	36
P	response to other organism	41		response to other organism	36
P	RNA metabolic process	54		RNA metabolic process	36
P	photosynthesis, light reaction	36		photosynthesis, light reaction	37
P	regulation of nucleobase, nucleoside, nucleotide and nucleic acid metabolic process	49		regulation of nucleobase, nucleoside, nucleotide and nucleic acid metabolic process	37
P	proteolysis	38		proteolysis	38
P	transcription	52		transcription	38
P	post-translational protein modification	55		post-translational protein modification	38
P	macromolecule catabolic process	41		macromolecule catabolic process	39
P	cellular amino acid and derivative metabolic process	52		cellular amino acid and derivative metabolic process	39
P	regulation of macromolecule biosynthetic process	53		regulation of macromolecule biosynthetic process	39
P	regulation of nitrogen compound metabolic process	51		regulation of nitrogen compound metabolic process	40
P	response to hormone stimulus	52		response to hormone stimulus	40
P	response to biotic stimulus	41		response to biotic stimulus	41
P	regulation of gene expression	56		regulation of gene expression	41
P	cellular component biogenesis	58		cellular component biogenesis	41
P	multi-organism process	47		multi-organism process	43
P	response to endogenous stimulus	60		response to endogenous stimulus	43
P	protein modification process	64		protein modification process	43
P	carbohydrate metabolic process	61		carbohydrate metabolic process	44
P	regulation of macromolecule metabolic process	58		regulation of macromolecule metabolic process	45
P	reproductive structure development	49		reproductive structure development	46
P	regulation of biosynthetic process	56		regulation of biosynthetic process	46
P	regulation of cellular biosynthetic process	56		regulation of cellular biosynthetic process	46
P	macromolecule modification	68		macromolecule modification	46
P	reproductive developmental process	51		reproductive developmental process	47
P	response to temperature stimulus	52		response to temperature stimulus	49
P	regulation of primary metabolic process	57		regulation of primary metabolic process	49
P	carboxylic acid metabolic process	64		carboxylic acid metabolic process	50
P	organic acid metabolic process	64		organic acid metabolic process	50
P	oxoacid metabolic process	64		oxoacid metabolic process	50
P	cellular nitrogen compound metabolic process	71		cellular nitrogen compound metabolic process	50
P	cellular ketone metabolic process	66		cellular ketone metabolic process	53
P	reproduction	55		reproduction	54
P	reproductive process	55		reproductive process	54
P	generation of precursor metabolites and energy	54		generation of precursor metabolites and energy	55
P	regulation of cellular metabolic process	62		regulation of cellular metabolic process	55
P	cellular component organization	63		cellular component organization	55
P	response to organic substance	78		response to organic substance	55
P	regulation of metabolic process	64		regulation of metabolic process	57
P	post-embryonic development	62		post-embryonic development	58
P	cellular catabolic process	63		cellular catabolic process	58
P	photosynthesis	62		photosynthesis	60
P	catabolic process	66		catabolic process	61
P	response to light stimulus	65		response to light stimulus	73
P	response to radiation	65		response to radiation	73
P	anatomical structure development	79		anatomical structure development	73
P	translation	86		translation	82
P	nucleobase, nucleoside, nucleotide and nucleic acid metabolic process	127		nucleobase, nucleoside, nucleotide and nucleic acid metabolic process	84
P	multicellular organismal development	95		multicellular organismal development	88
P	regulation of cellular process	119		regulation of cellular process	89
P	establishment of localization	110		establishment of localization	90
P	transport	110		transport	90
P	multicellular organismal process	97		multicellular organismal process	92
P	localization	112		localization	92
P	regulation of biological process	131		regulation of biological process	97
P	developmental process	109		developmental process	100
P	response to chemical stimulus	127		response to chemical stimulus	110
P	biological regulation	165		biological regulation	116
P	nitrogen compound metabolic process	182		nitrogen compound metabolic process	122
P	cellular macromolecule biosynthetic process	152		cellular macromolecule biosynthetic process	129
P	macromolecule biosynthetic process	154		macromolecule biosynthetic process	129
P	response to abiotic stimulus	142		response to abiotic stimulus	132
P	response to stress	149		response to stress	132
P	gene expression	163		gene expression	134
P	cellular protein metabolic process	185		cellular protein metabolic process	157
P	protein metabolic process	202		protein metabolic process	180
P	cellular biosynthetic process	257		cellular biosynthetic process	205
P	biosynthetic process	271		biosynthetic process	215
P	response to stimulus	264		response to stimulus	224
P	cellular macromolecule metabolic process	296		cellular macromolecule metabolic process	237
P	macromolecule metabolic process	321		macromolecule metabolic process	262
P	primary metabolic process	443		primary metabolic process	346
P	cellular metabolic process	510		cellular metabolic process	397
P	metabolic process	599		metabolic process	466
P	cellular process	647		cellular process	486
