# Supplementary material for: Dissecting Phaseolus vulgaris Innate Immune System against Colletotrichum lindemuthianum Infection
Source: PLoS One. 2012 Aug 17;7(8):e43161. doi: 10.1371/journal.pone.0043161 (PMC3422333; doi:10.1371/journal.pone.0043161)
Supplement: Table S4 — Relative expression of ESTs and their putative Arabidopsis orthologs. List of bean ESTs and their putative Arabidopsis orthologs. Relative abundance of bean transcripts in each EST collection was determined by counting the number of ESTs with significant similarity (E-value≤1×10−4) to the same Arabidopsis transcript model (AGI number). Statistical significance of EST abundance in each library was detected by Fisher’s exact test to infer relative gene expression values (Log10 of p-value). (XLSX) [file pone.0043161.s005.xlsx]

## Sheet: ATh x EST name - library SE2
List of putative Arabidopsis orthologs present in the P. vulgaris PVEPLE1 and PVEPSE2 EST libraries
AGI gene identity	Accesion Number - PVEPLE1+PVEPSE2 ESTs	Fisher's exact test p-value	Relative Expression = Log10p-value
AT2G39730	gi|59934015|gb|CB539452.1|CB539452	0.05	1.29		up-regulated ESTs
	gi|59934804|gb|CB540241.1|CB540241				down-regulated ESTs
	gi|59934014|gb|CB539451.1|CB539451
	gi|59933758|gb|CB539195.1|CB539195
	gi|59933492|gb|CB280547.1|CB280547
	gi|59935240|gb|CB540677.1|CB540677
	gi|59935531|gb|CB540968.1|CB540968
	gi|59936108|gb|CB541545.1|CB541545
	gi|59935021|gb|CB540458.1|CB540458
	gi|59933676|gb|CB539113.1|CB539113
	gi|59938509|gb|CB544195.1|CB544195
	gi|59934376|gb|CB539813.1|CB539813
	gi|59935764|gb|CB541201.1|CB541201
	gi|59933594|gb|CB280649.1|CB280649
	gi|59934626|gb|CB540063.1|CB540063
	gi|59934911|gb|CB540348.1|CB540348
	gi|59935543|gb|CB540980.1|CB540980
	gi|59934545|gb|CB539982.1|CB539982
	gi|59933821|gb|CB539258.1|CB539258
	gi|59935843|gb|CB541280.1|CB541280
	gi|59935821|gb|CB541258.1|CB541258
	gi|59934520|gb|CB539957.1|CB539957
ATCG00470	gi|59934060|gb|CB539497.1|CB539497	0.01	1.89
	gi|59933782|gb|CB539219.1|CB539219
	gi|59934579|gb|CB540016.1|CB540016
AT1G08380	gi|59934992|gb|CB540429.1|CB540429	0.09	-1.03
	gi|59935074|gb|CB540511.1|CB540511
	gi|59934281|gb|CB539718.1|CB539718
	gi|59934290|gb|CB539727.1|CB539727
	gi|59934255|gb|CB539692.1|CB539692
	gi|59934739|gb|CB540176.1|CB540176
	gi|59935879|gb|CB541316.1|CB541316
	gi|59934288|gb|CB539725.1|CB539725
	gi|59934536|gb|CB539973.1|CB539973
	gi|59933813|gb|CB539250.1|CB539250
	gi|59934067|gb|CB539504.1|CB539504
	gi|59934703|gb|CB540140.1|CB540140
	gi|59934855|gb|CB540292.1|CB540292
	gi|59938474|gb|CB544160.1|CB544160
AT1G15820	gi|59934221|gb|CB539658.1|CB539658	0.08	-1.1
	gi|59934116|gb|CB539553.1|CB539553
	gi|59934276|gb|CB539713.1|CB539713
	gi|59935825|gb|CB541262.1|CB541262
	gi|59934345|gb|CB539782.1|CB539782
	gi|59936106|gb|CB541543.1|CB541543
	gi|59934219|gb|CB539656.1|CB539656
	gi|59933985|gb|CB539422.1|CB539422
	gi|59934078|gb|CB539515.1|CB539515
	gi|59935728|gb|CB541165.1|CB541165
	gi|59933799|gb|CB539236.1|CB539236
	gi|59935185|gb|CB540622.1|CB540622
	gi|59935277|gb|CB540714.1|CB540714
	gi|59935785|gb|CB541222.1|CB541222
	gi|59935306|gb|CB540743.1|CB540743
	gi|59934073|gb|CB539510.1|CB539510
	gi|59936025|gb|CB541462.1|CB541462
	gi|59934528|gb|CB539965.1|CB539965
	gi|59935282|gb|CB540719.1|CB540719
	gi|59933884|gb|CB539321.1|CB539321
AT1G17880	gi|59934499|gb|CB539936.1|CB539936	0.13	-0.87
	gi|59933840|gb|CB539277.1|CB539277
	gi|59935394|gb|CB540831.1|CB540831
	gi|59938538|gb|CB544224.1|CB544224
AT1G61520	gi|59935152|gb|CB540589.1|CB540589	0.03	-1.55
	gi|59933600|gb|CB280655.1|CB280655
	gi|59933928|gb|CB539365.1|CB539365
	gi|59934793|gb|CB540230.1|CB540230
	gi|59934212|gb|CB539649.1|CB539649
	gi|59934837|gb|CB540274.1|CB540274
	gi|59934923|gb|CB540360.1|CB540360
	gi|59934502|gb|CB539939.1|CB539939
	gi|59933763|gb|CB539200.1|CB539200
	gi|59933471|gb|CB280526.1|CB280526
	gi|59934155|gb|CB539592.1|CB539592
	gi|59935151|gb|CB540588.1|CB540588
	gi|59934181|gb|CB539618.1|CB539618
	gi|59935424|gb|CB540861.1|CB540861
AT1G67090	gi|59933804|gb|CB539241.1|CB539241	0.04	-1.4
	gi|59933564|gb|CB280619.1|CB280619
	gi|59933621|gb|CB280676.1|CB280676
	gi|59933978|gb|CB539415.1|CB539415
	gi|59934113|gb|CB539550.1|CB539550
	gi|59934115|gb|CB539552.1|CB539552
	gi|59934264|gb|CB539701.1|CB539701
	gi|59934348|gb|CB539785.1|CB539785
	gi|59934406|gb|CB539843.1|CB539843
	gi|59934609|gb|CB540046.1|CB540046
	gi|59934877|gb|CB540314.1|CB540314
	gi|59935770|gb|CB541207.1|CB541207
	gi|59935788|gb|CB541225.1|CB541225
	gi|59933874|gb|CB539311.1|CB539311
	gi|59933882|gb|CB539319.1|CB539319
	gi|59935307|gb|CB540744.1|CB540744
	gi|59934721|gb|CB540158.1|CB540158
	gi|59933961|gb|CB539398.1|CB539398
	gi|59934715|gb|CB540152.1|CB540152
	gi|59934645|gb|CB540082.1|CB540082
	gi|59935426|gb|CB540863.1|CB540863
	gi|59933552|gb|CB280607.1|CB280607
	gi|59935308|gb|CB540745.1|CB540745
	gi|59935109|gb|CB540546.1|CB540546
	gi|59935422|gb|CB540859.1|CB540859
	gi|59934404|gb|CB539841.1|CB539841
	gi|59934961|gb|CB540398.1|CB540398
	gi|59935661|gb|CB541098.1|CB541098
	gi|59933641|gb|CB280696.1|CB280696
	gi|59933940|gb|CB539377.1|CB539377
	gi|59934222|gb|CB539659.1|CB539659
	gi|59935081|gb|CB540518.1|CB540518
	gi|59933518|gb|CB280573.1|CB280573
	gi|59933881|gb|CB539318.1|CB539318
	gi|59935544|gb|CB540981.1|CB540981
	gi|59934895|gb|CB540332.1|CB540332
	gi|59933500|gb|CB280555.1|CB280555
	gi|59934299|gb|CB539736.1|CB539736
	gi|59934484|gb|CB539921.1|CB539921
	gi|59935498|gb|CB540935.1|CB540935
	gi|59934465|gb|CB539902.1|CB539902
	gi|59933553|gb|CB280608.1|CB280608
	gi|59934493|gb|CB539930.1|CB539930
	gi|59934553|gb|CB539990.1|CB539990
	gi|59933439|gb|CB280494.1|CB280494
	gi|59934903|gb|CB540340.1|CB540340
	gi|59935513|gb|CB540950.1|CB540950
	gi|59935951|gb|CB541388.1|CB541388
	gi|59933535|gb|CB280590.1|CB280590
	gi|59934984|gb|CB540421.1|CB540421
	gi|59935095|gb|CB540532.1|CB540532
	gi|59934339|gb|CB539776.1|CB539776
	gi|59936064|gb|CB541501.1|CB541501
	gi|59933522|gb|CB280577.1|CB280577
	gi|59935483|gb|CB540920.1|CB540920
	gi|59936087|gb|CB541524.1|CB541524
	gi|59933784|gb|CB539221.1|CB539221
	gi|59934953|gb|CB540390.1|CB540390
	gi|59936141|gb|CB541578.1|CB541578
	gi|59936049|gb|CB541486.1|CB541486
	gi|59933577|gb|CB280632.1|CB280632
	gi|59935671|gb|CB541108.1|CB541108
	gi|59936139|gb|CB541576.1|CB541576
	gi|59933425|gb|CB280480.1|CB280480
	gi|59936033|gb|CB541470.1|CB541470
	gi|59934601|gb|CB540038.1|CB540038
	gi|59935964|gb|CB541401.1|CB541401
	gi|59933727|gb|CB539164.1|CB539164
	gi|59933745|gb|CB539182.1|CB539182
	gi|59935778|gb|CB541215.1|CB541215
	gi|59935876|gb|CB541313.1|CB541313
	gi|59938388|gb|CB544074.1|CB544074
	gi|59934641|gb|CB540078.1|CB540078
	gi|59935508|gb|CB540945.1|CB540945
	gi|59933462|gb|CB280517.1|CB280517
	gi|59933709|gb|CB539146.1|CB539146
	gi|59935088|gb|CB540525.1|CB540525
	gi|59938529|gb|CB544215.1|CB544215
	gi|59933777|gb|CB539214.1|CB539214
	gi|59934836|gb|CB540273.1|CB540273
	gi|59934466|gb|CB539903.1|CB539903
	gi|59936136|gb|CB541573.1|CB541573
	gi|59933695|gb|CB539132.1|CB539132
	gi|59933783|gb|CB539220.1|CB539220
	gi|59933681|gb|CB539118.1|CB539118
	gi|59933669|gb|CB539106.1|CB539106
	gi|59933686|gb|CB539123.1|CB539123
	gi|59938463|gb|CB544149.1|CB544149
	gi|59938505|gb|CB544191.1|CB544191
	gi|59935935|gb|CB541372.1|CB541372
	gi|59933483|gb|CB280538.1|CB280538
AT2G05100	gi|59934068|gb|CB539505.1|CB539505	0.01	-2.22
	gi|59933909|gb|CB539346.1|CB539346
	gi|59933991|gb|CB539428.1|CB539428
	gi|59934385|gb|CB539822.1|CB539822
	gi|59933833|gb|CB539270.1|CB539270
	gi|59934926|gb|CB540363.1|CB540363
	gi|59934239|gb|CB539676.1|CB539676
	gi|59935031|gb|CB540468.1|CB540468
	gi|59934535|gb|CB539972.1|CB539972
	gi|59934812|gb|CB540249.1|CB540249
	gi|59934280|gb|CB539717.1|CB539717
	gi|59935557|gb|CB540994.1|CB540994
	gi|59933437|gb|CB280492.1|CB280492
	gi|59934032|gb|CB539469.1|CB539469
	gi|59934506|gb|CB539943.1|CB539943
	gi|59935591|gb|CB541028.1|CB541028
	gi|59934846|gb|CB540283.1|CB540283
	gi|59933438|gb|CB280493.1|CB280493
	gi|59934784|gb|CB540221.1|CB540221
	gi|59935070|gb|CB540507.1|CB540507
	gi|59935913|gb|CB541350.1|CB541350
	gi|59935903|gb|CB541340.1|CB541340
AT2G13360	gi|59935881|gb|CB541318.1|CB541318	0.08	-1.08
	gi|59933497|gb|CB280552.1|CB280552
	gi|59934809|gb|CB540246.1|CB540246
	gi|59935260|gb|CB540697.1|CB540697
	gi|59933475|gb|CB280530.1|CB280530
	gi|59933680|gb|CB539117.1|CB539117
	gi|59933666|gb|CB539103.1|CB539103
AT2G34430	gi|59935237|gb|CB540674.1|CB540674	3.18e-10	-9.5
	gi|59934267|gb|CB539704.1|CB539704
	gi|59935304|gb|CB540741.1|CB540741
	gi|59933911|gb|CB539348.1|CB539348
	gi|59934287|gb|CB539724.1|CB539724
	gi|59934001|gb|CB539438.1|CB539438
	gi|59934562|gb|CB539999.1|CB539999
	gi|59934126|gb|CB539563.1|CB539563
	gi|59934352|gb|CB539789.1|CB539789
	gi|59935824|gb|CB541261.1|CB541261
	gi|59934653|gb|CB540090.1|CB540090
	gi|59935345|gb|CB540782.1|CB540782
	gi|59935451|gb|CB540888.1|CB540888
	gi|59934127|gb|CB539564.1|CB539564
	gi|59934457|gb|CB539894.1|CB539894
	gi|59935744|gb|CB541181.1|CB541181
	gi|59934408|gb|CB539845.1|CB539845
	gi|59935147|gb|CB540584.1|CB540584
	gi|59934760|gb|CB540197.1|CB540197
	gi|59934275|gb|CB539712.1|CB539712
	gi|59935281|gb|CB540718.1|CB540718
	gi|59935656|gb|CB541093.1|CB541093
	gi|59935060|gb|CB540497.1|CB540497
	gi|59934808|gb|CB540245.1|CB540245
	gi|59935188|gb|CB540625.1|CB540625
	gi|59935467|gb|CB540904.1|CB540904
	gi|59935641|gb|CB541078.1|CB541078
	gi|59935400|gb|CB540837.1|CB540837
	gi|59936058|gb|CB541495.1|CB541495
	gi|59935725|gb|CB541162.1|CB541162
	gi|59935781|gb|CB541218.1|CB541218
	gi|59934753|gb|CB540190.1|CB540190
	gi|59934981|gb|CB540418.1|CB540418
	gi|59934108|gb|CB539545.1|CB539545
	gi|59935137|gb|CB540574.1|CB540574
	gi|59934577|gb|CB540014.1|CB540014
	gi|59935732|gb|CB541169.1|CB541169
	gi|59935872|gb|CB541309.1|CB541309
	gi|59934304|gb|CB539741.1|CB539741
	gi|59934491|gb|CB539928.1|CB539928
	gi|59936022|gb|CB541459.1|CB541459
	gi|59935007|gb|CB540444.1|CB540444
	gi|59935415|gb|CB540852.1|CB540852
	gi|59935514|gb|CB540951.1|CB540951
	gi|59933633|gb|CB280688.1|CB280688
	gi|59934439|gb|CB539876.1|CB539876
	gi|59934848|gb|CB540285.1|CB540285
	gi|59935520|gb|CB540957.1|CB540957
	gi|59935057|gb|CB540494.1|CB540494
	gi|59935865|gb|CB541302.1|CB541302
	gi|59934840|gb|CB540277.1|CB540277
	gi|59934935|gb|CB540372.1|CB540372
	gi|59933942|gb|CB539379.1|CB539379
	gi|59933954|gb|CB539391.1|CB539391
	gi|59934166|gb|CB539603.1|CB539603
	gi|59934599|gb|CB540036.1|CB540036
	gi|59936081|gb|CB541518.1|CB541518
	gi|59935568|gb|CB541005.1|CB541005
	gi|59935559|gb|CB540996.1|CB540996
	gi|59934916|gb|CB540353.1|CB540353
	gi|59935161|gb|CB540598.1|CB540598
	gi|59935545|gb|CB540982.1|CB540982
	gi|59935128|gb|CB540565.1|CB540565
	gi|59933967|gb|CB539404.1|CB539404
	gi|59935678|gb|CB541115.1|CB541115
	gi|59936097|gb|CB541534.1|CB541534
	gi|59935916|gb|CB541353.1|CB541353
	gi|59936026|gb|CB541463.1|CB541463
	gi|59934902|gb|CB540339.1|CB540339
	gi|59935542|gb|CB540979.1|CB540979
	gi|59935990|gb|CB541427.1|CB541427
	gi|59936098|gb|CB541535.1|CB541535
	gi|59934205|gb|CB539642.1|CB539642
	gi|59933870|gb|CB539307.1|CB539307
	gi|59934330|gb|CB539767.1|CB539767
	gi|59935160|gb|CB540597.1|CB540597
	gi|59933481|gb|CB280536.1|CB280536
	gi|59934012|gb|CB539449.1|CB539449
	gi|59936035|gb|CB541472.1|CB541472
	gi|59933742|gb|CB539179.1|CB539179
	gi|59935986|gb|CB541423.1|CB541423
	gi|59935700|gb|CB541137.1|CB541137
	gi|59935717|gb|CB541154.1|CB541154
AT3G26740	gi|59934199|gb|CB539636.1|CB539636	0.13	-0.87
	gi|59934217|gb|CB539654.1|CB539654
	gi|59934539|gb|CB539976.1|CB539976
	gi|59934237|gb|CB539674.1|CB539674
AT3G61470	gi|59934034|gb|CB539471.1|CB539471	0.02	-1.82
	gi|59933661|gb|CB280716.1|CB280716
	gi|59934552|gb|CB539989.1|CB539989
	gi|59933842|gb|CB539279.1|CB539279
	gi|59933878|gb|CB539315.1|CB539315
	gi|59933831|gb|CB539268.1|CB539268
	gi|59935319|gb|CB540756.1|CB540756
	gi|59933906|gb|CB539343.1|CB539343
	gi|59933554|gb|CB280609.1|CB280609
	gi|59934566|gb|CB540003.1|CB540003
	gi|59934824|gb|CB540261.1|CB540261
	gi|59934037|gb|CB539474.1|CB539474
	gi|59935275|gb|CB540712.1|CB540712
	gi|59935330|gb|CB540767.1|CB540767
	gi|59935573|gb|CB541010.1|CB541010
	gi|59936062|gb|CB541499.1|CB541499
	gi|59935886|gb|CB541323.1|CB541323
	gi|59935469|gb|CB540906.1|CB540906
	gi|59934434|gb|CB539871.1|CB539871
	gi|59933418|gb|CB280473.1|CB280473
	gi|59933822|gb|CB539259.1|CB539259
	gi|59934511|gb|CB539948.1|CB539948
	gi|59933463|gb|CB280518.1|CB280518
	gi|59933723|gb|CB539160.1|CB539160
	gi|59935905|gb|CB541342.1|CB541342
	gi|59934919|gb|CB540356.1|CB540356
AT4G27440	gi|59935803|gb|CB541240.1|CB541240	0.13	-0.87
	gi|59935755|gb|CB541192.1|CB541192
	gi|59934871|gb|CB540308.1|CB540308
	gi|59934370|gb|CB539807.1|CB539807
AT4G37930	gi|59933720|gb|CB539157.1|CB539157	0.13	-0.87
	gi|59934200|gb|CB539637.1|CB539637
	gi|59933456|gb|CB280511.1|CB280511
	gi|59938502|gb|CB544188.1|CB544188
AT5G38430	gi|59933506|gb|CB280561.1|CB280561	0.001	-3
	gi|59934342|gb|CB539779.1|CB539779
	gi|59934602|gb|CB540039.1|CB540039
	gi|59934605|gb|CB540042.1|CB540042
	gi|59934607|gb|CB540044.1|CB540044
	gi|59935120|gb|CB540557.1|CB540557
	gi|59935214|gb|CB540651.1|CB540651
	gi|59935391|gb|CB540828.1|CB540828
	gi|59935871|gb|CB541308.1|CB541308
	gi|59933640|gb|CB280695.1|CB280695
	gi|59933659|gb|CB280714.1|CB280714
	gi|59933913|gb|CB539350.1|CB539350
	gi|59934019|gb|CB539456.1|CB539456
	gi|59934042|gb|CB539479.1|CB539479
	gi|59934240|gb|CB539677.1|CB539677
	gi|59934783|gb|CB540220.1|CB540220
	gi|59935114|gb|CB540551.1|CB540551
	gi|59935774|gb|CB541211.1|CB541211
	gi|59934394|gb|CB539831.1|CB539831
	gi|59934624|gb|CB540061.1|CB540061
	gi|59934841|gb|CB540278.1|CB540278
	gi|59935301|gb|CB540738.1|CB540738
	gi|59934790|gb|CB540227.1|CB540227
	gi|59934005|gb|CB539442.1|CB539442
	gi|59934326|gb|CB539763.1|CB539763
	gi|59934119|gb|CB539556.1|CB539556
	gi|59935261|gb|CB540698.1|CB540698
	gi|59933457|gb|CB280512.1|CB280512
	gi|59935268|gb|CB540705.1|CB540705
	gi|59935286|gb|CB540723.1|CB540723
	gi|59934972|gb|CB540409.1|CB540409
	gi|59935269|gb|CB540706.1|CB540706
	gi|59933545|gb|CB280600.1|CB280600
	gi|59934890|gb|CB540327.1|CB540327
	gi|59934803|gb|CB540240.1|CB540240
	gi|59934750|gb|CB540187.1|CB540187
	gi|59933551|gb|CB280606.1|CB280606
	gi|59935968|gb|CB541405.1|CB541405
	gi|59933490|gb|CB280545.1|CB280545
	gi|59933963|gb|CB539400.1|CB539400
	gi|59934915|gb|CB540352.1|CB540352
	gi|59935926|gb|CB541363.1|CB541363
	gi|59935906|gb|CB541343.1|CB541343
	gi|59935941|gb|CB541378.1|CB541378
	gi|59933519|gb|CB280574.1|CB280574
	gi|59933575|gb|CB280630.1|CB280630
	gi|59933557|gb|CB280612.1|CB280612
	gi|59934132|gb|CB539569.1|CB539569
	gi|59933502|gb|CB280557.1|CB280557
	gi|59933593|gb|CB280648.1|CB280648
	gi|59933609|gb|CB280664.1|CB280664
	gi|59934311|gb|CB539748.1|CB539748
	gi|59934173|gb|CB539610.1|CB539610
	gi|59934503|gb|CB539940.1|CB539940
	gi|59934082|gb|CB539519.1|CB539519
AT5G54190	gi|59935831|gb|CB541268.1|CB541268	0.13	-0.87
	gi|59935536|gb|CB540973.1|CB540973
	gi|59933889|gb|CB539326.1|CB539326
	gi|59938481|gb|CB544167.1|CB544167
AT5G54270	gi|59934140|gb|CB539577.1|CB539577	0.001309	-3
	gi|59934589|gb|CB540026.1|CB540026
	gi|59935756|gb|CB541193.1|CB541193
	gi|59934969|gb|CB540406.1|CB540406
	gi|59933915|gb|CB539352.1|CB539352
	gi|59933925|gb|CB539362.1|CB539362
	gi|59934638|gb|CB540075.1|CB540075
	gi|59934187|gb|CB539624.1|CB539624
	gi|59934570|gb|CB540007.1|CB540007
	gi|59933488|gb|CB280543.1|CB280543
	gi|59935479|gb|CB540916.1|CB540916
	gi|59934705|gb|CB540142.1|CB540142
	gi|59933417|gb|CB280472.1|CB280472
	gi|59933700|gb|CB539137.1|CB539137
	gi|59935485|gb|CB540922.1|CB540922
	gi|59935335|gb|CB540772.1|CB540772
	gi|59935342|gb|CB540779.1|CB540779
	gi|59934479|gb|CB539916.1|CB539916
	gi|59936004|gb|CB541441.1|CB541441
	gi|59933929|gb|CB539366.1|CB539366
	gi|59935049|gb|CB540486.1|CB540486
	gi|59935665|gb|CB541102.1|CB541102
	gi|59935047|gb|CB540484.1|CB540484
	gi|59935117|gb|CB540554.1|CB540554
	gi|59935328|gb|CB540765.1|CB540765
	gi|59934796|gb|CB540233.1|CB540233
	gi|59934997|gb|CB540434.1|CB540434
	gi|59935604|gb|CB541041.1|CB541041
	gi|59934154|gb|CB539591.1|CB539591
	gi|59938550|gb|CB544236.1|CB544236
	gi|59933893|gb|CB539330.1|CB539330
	gi|59935352|gb|CB540789.1|CB540789
	gi|59933740|gb|CB539177.1|CB539177
AT5G54770	gi|59935199|gb|CB540636.1|CB540636	0.02	-1.7
	gi|59934168|gb|CB539605.1|CB539605
	gi|59935232|gb|CB540669.1|CB540669
	gi|59934305|gb|CB539742.1|CB539742
	gi|59935505|gb|CB540942.1|CB540942
	gi|59934883|gb|CB540320.1|CB540320
	gi|59938453|gb|CB544139.1|CB544139
AT1G01060	gi|59933447|gb|CB280502.1|CB280502	p-value > 0.1
	gi|59933716|gb|CB539153.1|CB539153
AT1G01225	gi|59934076|gb|CB539513.1|CB539513	p-value > 0.1
AT1G01420	gi|59933927|gb|CB539364.1|CB539364	p-value > 0.1
AT1G01430	gi|59934798|gb|CB540235.1|CB540235	p-value > 0.1
AT1G02140	gi|59935870|gb|CB541307.1|CB541307	p-value > 0.1
AT1G02780	gi|59935180|gb|CB540617.1|CB540617	p-value > 0.1
AT1G02960	gi|59934033|gb|CB539470.1|CB539470	p-value > 0.1
AT1G03010	gi|59935244|gb|CB540681.1|CB540681	p-value > 0.1
AT1G03160	gi|59936113|gb|CB541550.1|CB541550	p-value > 0.1
AT1G03600	gi|59935812|gb|CB541249.1|CB541249	p-value > 0.1
	gi|59935817|gb|CB541254.1|CB541254
AT1G03780	gi|59934646|gb|CB540083.1|CB540083	p-value > 0.1
AT1G03900	gi|59934977|gb|CB540414.1|CB540414	p-value > 0.1
AT1G04140	gi|59935606|gb|CB541043.1|CB541043	p-value > 0.1
	gi|59934816|gb|CB540253.1|CB540253	p-value > 0.1
	gi|59934866|gb|CB540303.1|CB540303
AT1G04420	gi|59934180|gb|CB539617.1|CB539617	p-value > 0.1
AT1G04860	gi|59935699|gb|CB541136.1|CB541136	p-value > 0.1
AT1G05010	gi|59934377|gb|CB539814.1|CB539814	p-value > 0.1
	gi|59936031|gb|CB541468.1|CB541468
	gi|59936107|gb|CB541544.1|CB541544
	gi|59935279|gb|CB540716.1|CB540716
	gi|59934947|gb|CB540384.1|CB540384
AT1G05190	gi|59936086|gb|CB541523.1|CB541523	p-value > 0.1
AT1G05200	gi|59935445|gb|CB540882.1|CB540882	p-value > 0.1
AT1G05205	gi|59933843|gb|CB539280.1|CB539280	p-value > 0.1
AT1G05520	gi|59934672|gb|CB540109.1|CB540109	p-value > 0.1
AT1G05710	gi|59934208|gb|CB539645.1|CB539645	p-value > 0.1
AT1G05840	gi|59934618|gb|CB540055.1|CB540055	p-value > 0.1
AT1G06040	gi|59934334|gb|CB539771.1|CB539771	p-value > 0.1
	gi|59936143|gb|CB541580.1|CB541580
AT1G06270	gi|59935238|gb|CB540675.1|CB540675	p-value > 0.1
AT1G06680	gi|59934282|gb|CB539719.1|CB539719	p-value > 0.1
	gi|59933887|gb|CB539324.1|CB539324
	gi|59935196|gb|CB540633.1|CB540633
	gi|59933935|gb|CB539372.1|CB539372
	gi|59935015|gb|CB540452.1|CB540452
	gi|59933616|gb|CB280671.1|CB280671
	gi|59935150|gb|CB540587.1|CB540587
	gi|59935711|gb|CB541148.1|CB541148
	gi|59934813|gb|CB540250.1|CB540250
	gi|59935255|gb|CB540692.1|CB540692
	gi|59934252|gb|CB539689.1|CB539689
	gi|59934596|gb|CB540033.1|CB540033
	gi|59935067|gb|CB540504.1|CB540504
	gi|59934847|gb|CB540284.1|CB540284
	gi|59935852|gb|CB541289.1|CB541289
AT1G07080	gi|59935274|gb|CB540711.1|CB540711	p-value > 0.1
AT1G07110	gi|59935672|gb|CB541109.1|CB541109	p-value > 0.1
AT1G07140	gi|59934320|gb|CB539757.1|CB539757	p-value > 0.1
AT1G07280	gi|59934418|gb|CB539855.1|CB539855	p-value > 0.1
AT1G07350	gi|59935563|gb|CB541000.1|CB541000	p-value > 0.1
AT1G07750	gi|59934583|gb|CB540020.1|CB540020	p-value > 0.1
	gi|59934747|gb|CB540184.1|CB540184
AT1G07790	gi|59934555|gb|CB539992.1|CB539992	p-value > 0.1
AT1G07980	gi|59935731|gb|CB541168.1|CB541168	p-value > 0.1
AT1G08010	gi|59935688|gb|CB541125.1|CB541125	p-value > 0.1
AT1G08200	gi|59934247|gb|CB539684.1|CB539684	p-value > 0.1
	gi|59935359|gb|CB540796.1|CB540796
	gi|59935487|gb|CB540924.1|CB540924
AT1G08510	gi|59935890|gb|CB541327.1|CB541327	p-value > 0.1
AT1G08520	gi|59934325|gb|CB539762.1|CB539762	p-value > 0.1
AT1G08820	gi|59934800|gb|CB540237.1|CB540237	p-value > 0.1
AT1G08970	gi|59935856|gb|CB541293.1|CB541293	p-value > 0.1
AT1G09010	gi|59936110|gb|CB541547.1|CB541547	p-value > 0.1
AT1G09100	gi|59934771|gb|CB540208.1|CB540208	p-value > 0.1
AT1G09160	gi|59934333|gb|CB539770.1|CB539770	p-value > 0.1
AT1G09210	gi|59935008|gb|CB540445.1|CB540445	p-value > 0.1
AT1G09340	gi|59934878|gb|CB540315.1|CB540315	p-value > 0.1
	gi|59935918|gb|CB541355.1|CB541355
	gi|59936053|gb|CB541490.1|CB541490
	gi|59933656|gb|CB280711.1|CB280711
AT1G09640	gi|59935392|gb|CB540829.1|CB540829	p-value > 0.1
	gi|59933484|gb|CB280539.1|CB280539
	gi|59933670|gb|CB539107.1|CB539107
AT1G09840	gi|59935999|gb|CB541436.1|CB541436	p-value > 0.1
AT1G09900	gi|59933800|gb|CB539237.1|CB539237	p-value > 0.1
AT1G10020	gi|59935203|gb|CB540640.1|CB540640	p-value > 0.1
AT1G10360	gi|59935171|gb|CB540608.1|CB540608	p-value > 0.1
AT1G10657	gi|59935213|gb|CB540650.1|CB540650	p-value > 0.1
	gi|59935225|gb|CB540662.1|CB540662
AT1G10670	gi|59934757|gb|CB540194.1|CB540194	p-value > 0.1
	gi|59934773|gb|CB540210.1|CB540210
AT1G10760	gi|59935336|gb|CB540773.1|CB540773	p-value > 0.1
AT1G10780	gi|59935776|gb|CB541213.1|CB541213	p-value > 0.1
AT1G10950	gi|59935034|gb|CB540471.1|CB540471	p-value > 0.1
AT1G10960	gi|59935212|gb|CB540649.1|CB540649	p-value > 0.1
	gi|59935320|gb|CB540757.1|CB540757
	gi|59934630|gb|CB540067.1|CB540067
	gi|59935129|gb|CB540566.1|CB540566
	gi|59935024|gb|CB540461.1|CB540461
	gi|59936052|gb|CB541489.1|CB541489
	gi|59934292|gb|CB539729.1|CB539729
AT1G11240	gi|59935692|gb|CB541129.1|CB541129	p-value > 0.1
AT1G11360	gi|59935324|gb|CB540761.1|CB540761	p-value > 0.1
AT1G11650	gi|59936015|gb|CB541452.1|CB541452	p-value > 0.1
	gi|59933811|gb|CB539248.1|CB539248
AT1G11680	gi|59936054|gb|CB541491.1|CB541491	p-value > 0.1
AT1G11700	gi|59935693|gb|CB541130.1|CB541130	p-value > 0.1
AT1G11840	gi|59935983|gb|CB541420.1|CB541420	p-value > 0.1
AT1G11860	gi|59934681|gb|CB540118.1|CB540118	p-value > 0.1
	gi|59934020|gb|CB539457.1|CB539457
AT1G11910	gi|59934772|gb|CB540209.1|CB540209	p-value > 0.1
AT1G12040	gi|59935293|gb|CB540730.1|CB540730	p-value > 0.1
AT1G12250	gi|59934380|gb|CB539817.1|CB539817	p-value > 0.1
AT1G12470	gi|59934432|gb|CB539869.1|CB539869	p-value > 0.1
AT1G12640	gi|59934933|gb|CB540370.1|CB540370	p-value > 0.1
AT1G12840	gi|59935592|gb|CB541029.1|CB541029	p-value > 0.1
AT1G12850	gi|59934118|gb|CB539555.1|CB539555	p-value > 0.1
AT1G12900	gi|59933895|gb|CB539332.1|CB539332	p-value > 0.1
	gi|59933888|gb|CB539325.1|CB539325
	gi|59935362|gb|CB540799.1|CB540799
	gi|59933986|gb|CB539423.1|CB539423
	gi|59935341|gb|CB540778.1|CB540778
	gi|59934312|gb|CB539749.1|CB539749
	gi|59934746|gb|CB540183.1|CB540183
	gi|59934319|gb|CB539756.1|CB539756
	gi|59934494|gb|CB539931.1|CB539931
	gi|59935708|gb|CB541145.1|CB541145
	gi|59938475|gb|CB544161.1|CB544161
AT1G12940	gi|59934340|gb|CB539777.1|CB539777	p-value > 0.1
AT1G13020	gi|59935934|gb|CB541371.1|CB541371	p-value > 0.1
AT1G13440	gi|59935979|gb|CB541416.1|CB541416	p-value > 0.1
AT1G13950	gi|59934100|gb|CB539537.1|CB539537	p-value > 0.1
	gi|59934942|gb|CB540379.1|CB540379
AT1G14150	gi|59935266|gb|CB540703.1|CB540703	p-value > 0.1
AT1G14320	gi|59934697|gb|CB540134.1|CB540134	p-value > 0.1
AT1G14345	gi|59935900|gb|CB541337.1|CB541337	p-value > 0.1
AT1G14740	gi|59935631|gb|CB541068.1|CB541068	p-value > 0.1
AT1G14810	gi|59936024|gb|CB541461.1|CB541461	p-value > 0.1
AT1G15030	gi|59935586|gb|CB541023.1|CB541023	p-value > 0.1
AT1G15130	gi|59934374|gb|CB539811.1|CB539811	p-value > 0.1
AT1G15140	gi|59934567|gb|CB540004.1|CB540004	p-value > 0.1
AT1G15240	gi|59934360|gb|CB539797.1|CB539797	p-value > 0.1
AT1G15390	gi|59933628|gb|CB280683.1|CB280683	p-value > 0.1
AT1G15720	gi|59936028|gb|CB541465.1|CB541465	p-value > 0.1
AT1G15750	gi|59934164|gb|CB539601.1|CB539601	p-value > 0.1
	gi|59934968|gb|CB540405.1|CB540405
AT1G16180	gi|59934036|gb|CB539473.1|CB539473	p-value > 0.1
AT1G16240	gi|59934083|gb|CB539520.1|CB539520	p-value > 0.1
AT1G16470	gi|59936060|gb|CB541497.1|CB541497	p-value > 0.1
AT1G16570	gi|59934606|gb|CB540043.1|CB540043	p-value > 0.1
AT1G16720	gi|59934870|gb|CB540307.1|CB540307	p-value > 0.1
AT1G16880	gi|59934769|gb|CB540206.1|CB540206	p-value > 0.1
	gi|59935792|gb|CB541229.1|CB541229
	gi|59934633|gb|CB540070.1|CB540070
AT1G17050	gi|59934002|gb|CB539439.1|CB539439	p-value > 0.1
AT1G17330	gi|59935805|gb|CB541242.1|CB541242	p-value > 0.1
	gi|59934792|gb|CB540229.1|CB540229
AT1G17720	gi|59935108|gb|CB540545.1|CB540545	p-value > 0.1
AT1G18170	gi|59935553|gb|CB540990.1|CB540990	p-value > 0.1
AT1G18300	gi|59934845|gb|CB540282.1|CB540282	p-value > 0.1
	gi|59934867|gb|CB540304.1|CB540304
AT1G18460	gi|59936133|gb|CB541570.1|CB541570	p-value > 0.1
AT1G18540	gi|59935933|gb|CB541370.1|CB541370	p-value > 0.1
AT1G19150	gi|59934789|gb|CB540226.1|CB540226	p-value > 0.1
AT1G19580	gi|59935013|gb|CB540450.1|CB540450	p-value > 0.1
AT1G19660	gi|59935036|gb|CB540473.1|CB540473	p-value > 0.1
AT1G19800	gi|59935141|gb|CB540578.1|CB540578	p-value > 0.1
AT1G19840	gi|59934464|gb|CB539901.1|CB539901	p-value > 0.1
AT1G19920	gi|59934825|gb|CB540262.1|CB540262	p-value > 0.1
AT1G20020	gi|59936029|gb|CB541466.1|CB541466	p-value > 0.1
	gi|59933541|gb|CB280596.1|CB280596
AT1G20260	gi|59933658|gb|CB280713.1|CB280713	p-value > 0.1
AT1G20330	gi|59935854|gb|CB541291.1|CB541291	p-value > 0.1
AT1G20340	gi|59935782|gb|CB541219.1|CB541219	p-value > 0.1
	gi|59935167|gb|CB540604.1|CB540604
	gi|59935583|gb|CB541020.1|CB541020
	gi|59934727|gb|CB540164.1|CB540164
	gi|59934780|gb|CB540217.1|CB540217
AT1G20510	gi|59934420|gb|CB539857.1|CB539857	p-value > 0.1
AT1G20693	gi|59933863|gb|CB539300.1|CB539300	p-value > 0.1
AT1G20780	gi|59934886|gb|CB540323.1|CB540323	p-value > 0.1
AT1G20823	gi|59936144|gb|CB541581.1|CB541581	p-value > 0.1
AT1G20830	gi|59933864|gb|CB539301.1|CB539301	p-value > 0.1
AT1G20950	gi|59934062|gb|CB539499.1|CB539499	p-value > 0.1
AT1G20980	gi|59935832|gb|CB541269.1|CB541269	p-value > 0.1
AT1G21065	gi|59933919|gb|CB539356.1|CB539356	p-value > 0.1
	gi|59933486|gb|CB280541.1|CB280541
	gi|59933672|gb|CB539109.1|CB539109
AT1G21900	gi|59934321|gb|CB539758.1|CB539758	p-value > 0.1
AT1G22380	gi|59934476|gb|CB539913.1|CB539913	p-value > 0.1
AT1G22540	gi|59935680|gb|CB541117.1|CB541117	p-value > 0.1
AT1G22840	gi|59935423|gb|CB540860.1|CB540860	p-value > 0.1
AT1G22920	gi|59934314|gb|CB539751.1|CB539751	p-value > 0.1
AT1G23310	gi|59935588|gb|CB541025.1|CB541025	p-value > 0.1
AT1G23740	gi|59934689|gb|CB540126.1|CB540126	p-value > 0.1
	gi|59935326|gb|CB540763.1|CB540763
AT1G24120	gi|59933494|gb|CB280549.1|CB280549	p-value > 0.1
AT1G24267	gi|59933880|gb|CB539317.1|CB539317	p-value > 0.1
AT1G24360	gi|59935076|gb|CB540513.1|CB540513	p-value > 0.1
AT1G25280	gi|59934035|gb|CB539472.1|CB539472	p-value > 0.1
AT1G25375	gi|59935815|gb|CB541252.1|CB541252	p-value > 0.1
AT1G25440	gi|59934744|gb|CB540181.1|CB540181	p-value > 0.1
AT1G25682	gi|59934482|gb|CB539919.1|CB539919	p-value > 0.1
	gi|59935655|gb|CB541092.1|CB541092
AT1G26830	gi|59935942|gb|CB541379.1|CB541379	p-value > 0.1
AT1G26910	gi|59934651|gb|CB540088.1|CB540088	p-value > 0.1
AT1G26945	gi|59935622|gb|CB541059.1|CB541059	p-value > 0.1
AT1G27110	gi|59933441|gb|CB280496.1|CB280496	p-value > 0.1
AT1G27400	gi|59934929|gb|CB540366.1|CB540366	p-value > 0.1
	gi|59935554|gb|CB540991.1|CB540991
AT1G27680	gi|59934889|gb|CB540326.1|CB540326	p-value > 0.1
AT1G27950	gi|59935466|gb|CB540903.1|CB540903	p-value > 0.1
AT1G28100	gi|59933450|gb|CB280505.1|CB280505	p-value > 0.1
AT1G28140	gi|59935063|gb|CB540500.1|CB540500	p-value > 0.1
AT1G28330	gi|59934548|gb|CB539985.1|CB539985	p-value > 0.1
AT1G29150	gi|59935667|gb|CB541104.1|CB541104	p-value > 0.1
AT1G29930	gi|59934123|gb|CB539560.1|CB539560	p-value > 0.1
	gi|59935271|gb|CB540708.1|CB540708
	gi|59933566|gb|CB280621.1|CB280621
	gi|59934533|gb|CB539970.1|CB539970
	gi|59933865|gb|CB539302.1|CB539302
	gi|59935858|gb|CB541295.1|CB541295
	gi|59935027|gb|CB540464.1|CB540464
	gi|59935285|gb|CB540722.1|CB540722
	gi|59935997|gb|CB541434.1|CB541434
	gi|59933588|gb|CB280643.1|CB280643
	gi|59933970|gb|CB539407.1|CB539407
	gi|59934971|gb|CB540408.1|CB540408
	gi|59935126|gb|CB540563.1|CB540563
	gi|59935146|gb|CB540583.1|CB540583
	gi|59935158|gb|CB540595.1|CB540595
	gi|59935794|gb|CB541231.1|CB541231
	gi|59935814|gb|CB541251.1|CB541251
	gi|59933599|gb|CB280654.1|CB280654
	gi|59935501|gb|CB540938.1|CB540938
	gi|59935963|gb|CB541400.1|CB541400
	gi|59935660|gb|CB541097.1|CB541097
	gi|59936088|gb|CB541525.1|CB541525
	gi|59935012|gb|CB540449.1|CB540449
	gi|59933460|gb|CB280515.1|CB280515
AT1G29940	gi|59935207|gb|CB540644.1|CB540644	p-value > 0.1
AT1G29980	gi|59934860|gb|CB540297.1|CB540297	p-value > 0.1
	gi|59936085|gb|CB541522.1|CB541522
AT1G30380	gi|59933583|gb|CB280638.1|CB280638	p-value > 0.1
	gi|59934962|gb|CB540399.1|CB540399
	gi|59934818|gb|CB540255.1|CB540255
	gi|59934498|gb|CB539935.1|CB539935
	gi|59933773|gb|CB539210.1|CB539210
	gi|59933611|gb|CB280666.1|CB280666
AT1G30970	gi|59934389|gb|CB539826.1|CB539826	p-value > 0.1
AT1G31200	gi|59935290|gb|CB540727.1|CB540727	p-value > 0.1
AT1G31330	gi|59934153|gb|CB539590.1|CB539590	p-value > 0.1
	gi|59934617|gb|CB540054.1|CB540054
	gi|59934347|gb|CB539784.1|CB539784
	gi|59933717|gb|CB539154.1|CB539154
	gi|59934274|gb|CB539711.1|CB539711
	gi|59934424|gb|CB539861.1|CB539861
	gi|59934549|gb|CB539986.1|CB539986
	gi|59935334|gb|CB540771.1|CB540771
	gi|59933849|gb|CB539286.1|CB539286
	gi|59933451|gb|CB280506.1|CB280506
	gi|59934814|gb|CB540251.1|CB540251
	gi|59933775|gb|CB539212.1|CB539212
AT1G31720	gi|59935241|gb|CB540678.1|CB540678	p-value > 0.1
AT1G31850	gi|59934426|gb|CB539863.1|CB539863	p-value > 0.1
AT1G31860	gi|59933429|gb|CB280484.1|CB280484	p-value > 0.1
AT1G31910	gi|59934588|gb|CB540025.1|CB540025	p-value > 0.1
AT1G32060	gi|59934107|gb|CB539544.1|CB539544	p-value > 0.1
	gi|59934243|gb|CB539680.1|CB539680
	gi|59935712|gb|CB541149.1|CB541149
	gi|59934016|gb|CB539453.1|CB539453
	gi|59935183|gb|CB540620.1|CB540620
AT1G32210	gi|59934039|gb|CB539476.1|CB539476	p-value > 0.1
AT1G32220	gi|59934446|gb|CB539883.1|CB539883	p-value > 0.1
AT1G32470	gi|59933764|gb|CB539201.1|CB539201	p-value > 0.1
	gi|59933446|gb|CB280501.1|CB280501
	gi|59936039|gb|CB541476.1|CB541476
	gi|59935080|gb|CB540517.1|CB540517
	gi|59933715|gb|CB539152.1|CB539152
AT1G32780	gi|59933977|gb|CB539414.1|CB539414	p-value > 0.1
AT1G32900	gi|59934250|gb|CB539687.1|CB539687	p-value > 0.1
AT1G32990	gi|59934120|gb|CB539557.1|CB539557	p-value > 0.1
AT1G33810	gi|59934188|gb|CB539625.1|CB539625	p-value > 0.1
AT1G34000	gi|59935166|gb|CB540603.1|CB540603	p-value > 0.1
AT1G34020	gi|59935347|gb|CB540784.1|CB540784	p-value > 0.1
AT1G34750	gi|59936014|gb|CB541451.1|CB541451	p-value > 0.1
AT1G42970	gi|59934531|gb|CB539968.1|CB539968	p-value > 0.1
AT1G43670	gi|59935202|gb|CB540639.1|CB540639	p-value > 0.1
	gi|59934874|gb|CB540311.1|CB540311
	gi|59934378|gb|CB539815.1|CB539815
AT1G44446	gi|59935540|gb|CB540977.1|CB540977	p-value > 0.1
AT1G44575	gi|59936095|gb|CB541532.1|CB541532	p-value > 0.1
	gi|59934898|gb|CB540335.1|CB540335
	gi|59934000|gb|CB539437.1|CB539437
	gi|59934341|gb|CB539778.1|CB539778
	gi|59934411|gb|CB539848.1|CB539848
	gi|59934815|gb|CB540252.1|CB540252
AT1G44770	gi|59936067|gb|CB541504.1|CB541504	p-value > 0.1
	gi|59934768|gb|CB540205.1|CB540205
AT1G45688	gi|59936008|gb|CB541445.1|CB541445	p-value > 0.1
AT1G47480	gi|59933657|gb|CB280712.1|CB280712	p-value > 0.1
AT1G48440	gi|59935005|gb|CB540442.1|CB540442	p-value > 0.1
AT1G48480	gi|59935465|gb|CB540902.1|CB540902	p-value > 0.1
AT1G48630	gi|59933996|gb|CB539433.1|CB539433	p-value > 0.1
AT1G49320	gi|59934900|gb|CB540337.1|CB540337	p-value > 0.1
AT1G49970	gi|59934543|gb|CB539980.1|CB539980	p-value > 0.1
AT1G50010	gi|59935087|gb|CB540524.1|CB540524	p-value > 0.1
	gi|59934473|gb|CB539910.1|CB539910
AT1G50440	gi|59934688|gb|CB540125.1|CB540125	p-value > 0.1
AT1G50640	gi|59935016|gb|CB540453.1|CB540453	p-value > 0.1
AT1G51110	gi|59934524|gb|CB539961.1|CB539961	p-value > 0.1
AT1G51200	gi|59934939|gb|CB540376.1|CB540376	p-value > 0.1
	gi|59935808|gb|CB541245.1|CB541245
AT1G51400	gi|59935388|gb|CB540825.1|CB540825	p-value > 0.1
	gi|59933590|gb|CB280645.1|CB280645
AT1G51410	gi|59935623|gb|CB541060.1|CB541060	p-value > 0.1
AT1G51580	gi|59934006|gb|CB539443.1|CB539443	p-value > 0.1
	gi|59934131|gb|CB539568.1|CB539568
AT1G52230	gi|59935647|gb|CB541084.1|CB541084	p-value > 0.1
	gi|59933654|gb|CB280709.1|CB280709
	gi|59934471|gb|CB539908.1|CB539908
	gi|59933744|gb|CB539181.1|CB539181
	gi|59934990|gb|CB540427.1|CB540427
AT1G52670	gi|59933682|gb|CB539119.1|CB539119	p-value > 0.1
AT1G52780	gi|59933787|gb|CB539224.1|CB539224	p-value > 0.1
AT1G53035	gi|59934751|gb|CB540188.1|CB540188	p-value > 0.1
AT1G53090	gi|59933627|gb|CB280682.1|CB280682	p-value > 0.1
AT1G53200	gi|59935512|gb|CB540949.1|CB540949	p-value > 0.1
AT1G53300	gi|59933637|gb|CB280692.1|CB280692	p-value > 0.1
AT1G53520	gi|59934233|gb|CB539670.1|CB539670	p-value > 0.1
	gi|59935891|gb|CB541328.1|CB541328
AT1G53760	gi|59934795|gb|CB540232.1|CB540232	p-value > 0.1
AT1G53910	gi|59934921|gb|CB540358.1|CB540358	p-value > 0.1
AT1G54220	gi|59935369|gb|CB540806.1|CB540806	p-value > 0.1
AT1G54320	gi|59933824|gb|CB539261.1|CB539261	p-value > 0.1
AT1G54350	gi|59933444|gb|CB280499.1|CB280499	p-value > 0.1
AT1G54690	gi|59935618|gb|CB541055.1|CB541055	p-value > 0.1
AT1G54780	gi|59935504|gb|CB540941.1|CB540941	p-value > 0.1
AT1G54990	gi|59935053|gb|CB540490.1|CB540490	p-value > 0.1
AT1G55020	gi|59935572|gb|CB541009.1|CB541009	p-value > 0.1
AT1G55040	gi|59935601|gb|CB541038.1|CB541038	p-value > 0.1
AT1G55080	gi|59933772|gb|CB539209.1|CB539209	p-value > 0.1
AT1G55370	gi|59935018|gb|CB540455.1|CB540455	p-value > 0.1
AT1G55490	gi|59933968|gb|CB539405.1|CB539405	p-value > 0.1
AT1G55670	gi|59933614|gb|CB280669.1|CB280669	p-value > 0.1
	gi|59934336|gb|CB539773.1|CB539773
	gi|59935090|gb|CB540527.1|CB540527
	gi|59936006|gb|CB541443.1|CB541443
	gi|59934910|gb|CB540347.1|CB540347
	gi|59933532|gb|CB280587.1|CB280587
AT1G56190	gi|59935849|gb|CB541286.1|CB541286	p-value > 0.1
	gi|59934950|gb|CB540387.1|CB540387
AT1G56210	gi|59934324|gb|CB539761.1|CB539761	p-value > 0.1
AT1G56220	gi|59934054|gb|CB539491.1|CB539491	p-value > 0.1
AT1G56450	gi|59933798|gb|CB539235.1|CB539235	p-value > 0.1
AT1G56700	gi|59935138|gb|CB540575.1|CB540575	p-value > 0.1
	gi|59935911|gb|CB541348.1|CB541348
AT1G57680	gi|59934148|gb|CB539585.1|CB539585	p-value > 0.1
AT1G57720	gi|59936112|gb|CB541549.1|CB541549	p-value > 0.1
AT1G57770	gi|59933730|gb|CB539167.1|CB539167	p-value > 0.1
AT1G57820	gi|59935208|gb|CB540645.1|CB540645	p-value > 0.1
	gi|59935006|gb|CB540443.1|CB540443
AT1G57860	gi|59934047|gb|CB539484.1|CB539484	p-value > 0.1
AT1G58170	gi|59935205|gb|CB540642.1|CB540642	p-value > 0.1
AT1G58290	gi|59934056|gb|CB539493.1|CB539493	p-value > 0.1
AT1G58290	gi|59934098|gb|CB539535.1|CB539535	p-value > 0.1
AT1G58360	gi|59935332|gb|CB540769.1|CB540769	p-value > 0.1
AT1G60000	gi|59934422|gb|CB539859.1|CB539859	p-value > 0.1
AT1G60160	gi|59934684|gb|CB540121.1|CB540121	p-value > 0.1
AT1G60600	gi|59934821|gb|CB540258.1|CB540258	p-value > 0.1
AT1G60740	gi|59935496|gb|CB540933.1|CB540933	p-value > 0.1
AT1G61240	gi|59935131|gb|CB540568.1|CB540568	p-value > 0.1
AT1G61700	gi|59934159|gb|CB539596.1|CB539596	p-value > 0.1
AT1G62020	gi|59934160|gb|CB539597.1|CB539597	p-value > 0.1
AT1G62750	gi|59933896|gb|CB539333.1|CB539333	p-value > 0.1
AT1G62750	gi|59938760|gb|CB556131.1|CB556131	p-value > 0.1
AT1G63020	gi|59934356|gb|CB539793.1|CB539793	p-value > 0.1
AT1G63300	gi|59934355|gb|CB539792.1|CB539792	p-value > 0.1
AT1G63640	gi|59934441|gb|CB539878.1|CB539878	p-value > 0.1
AT1G63710	gi|59933841|gb|CB539278.1|CB539278	p-value > 0.1
AT1G63770	gi|59936145|gb|CB541582.1|CB541582	p-value > 0.1
	gi|59935749|gb|CB541186.1|CB541186
AT1G63900	gi|59935264|gb|CB540701.1|CB540701	p-value > 0.1
AT1G64160	gi|59935861|gb|CB541298.1|CB541298	p-value > 0.1
AT1G64390	gi|59935518|gb|CB540955.1|CB540955	p-value > 0.1
AT1G64430	gi|59935670|gb|CB541107.1|CB541107	p-value > 0.1
AT1G64770	gi|59934893|gb|CB540330.1|CB540330	p-value > 0.1
AT1G64860	gi|59933630|gb|CB280685.1|CB280685	p-value > 0.1
	gi|59934467|gb|CB539904.1|CB539904
AT1G64950	gi|59934363|gb|CB539800.1|CB539800	p-value > 0.1
AT1G65230	gi|59935145|gb|CB540582.1|CB540582	p-value > 0.1
AT1G65230	gi|59933598|gb|CB280653.1|CB280653	p-value > 0.1
AT1G65840	gi|59934461|gb|CB539898.1|CB539898	p-value > 0.1
AT1G65930	gi|59934928|gb|CB540365.1|CB540365	p-value > 0.1
	gi|59933918|gb|CB539355.1|CB539355
	gi|59934417|gb|CB539854.1|CB539854
AT1G66260	gi|59935156|gb|CB540593.1|CB540593	p-value > 0.1
AT1G66520	gi|59935154|gb|CB540591.1|CB540591	p-value > 0.1
AT1G67000	gi|59935153|gb|CB540590.1|CB540590	p-value > 0.1
AT1G67060	gi|59935259|gb|CB540696.1|CB540696	p-value > 0.1
AT1G67250	gi|59934474|gb|CB539911.1|CB539911	p-value > 0.1
AT1G67280	gi|59935111|gb|CB540548.1|CB540548	p-value > 0.1
AT1G67430	gi|59934027|gb|CB539464.1|CB539464	p-value > 0.1
AT1G67740	gi|59935226|gb|CB540663.1|CB540663	p-value > 0.1
	gi|59934190|gb|CB539627.1|CB539627
	gi|59936150|gb|CB541587.1|CB541587
AT1G67750	gi|59933459|gb|CB280514.1|CB280514	p-value > 0.1
AT1G68070	gi|59933959|gb|CB539396.1|CB539396	p-value > 0.1
AT1G68270	gi|59935367|gb|CB540804.1|CB540804	p-value > 0.1
AT1G68520	gi|59935143|gb|CB540580.1|CB540580	p-value > 0.1
AT1G68580	gi|59934779|gb|CB540216.1|CB540216	p-value > 0.1
AT1G68620	gi|59935857|gb|CB541294.1|CB541294	p-value > 0.1
AT1G68660	gi|59934948|gb|CB540385.1|CB540385	p-value > 0.1
AT1G68750	gi|59935020|gb|CB540457.1|CB540457	p-value > 0.1
AT1G68830	gi|59936075|gb|CB541512.1|CB541512	p-value > 0.1
	gi|59933853|gb|CB539290.1|CB539290
AT1G69550	gi|59934182|gb|CB539619.1|CB539619	p-value > 0.1
AT1G69840	gi|59936094|gb|CB541531.1|CB541531	p-value > 0.1
AT1G70000	gi|59934616|gb|CB540053.1|CB540053	p-value > 0.1
AT1G70070	gi|59934936|gb|CB540373.1|CB540373	p-value > 0.1
AT1G70370	gi|59934728|gb|CB540165.1|CB540165	p-value > 0.1
AT1G70580	gi|59934057|gb|CB539494.1|CB539494	p-value > 0.1
	gi|59934354|gb|CB539791.1|CB539791
	gi|59934983|gb|CB540420.1|CB540420
AT1G70670	gi|59936011|gb|CB541448.1|CB541448	p-value > 0.1
AT1G70850	gi|59935130|gb|CB540567.1|CB540567	p-value > 0.1
AT1G70890	gi|59933875|gb|CB539312.1|CB539312	p-value > 0.1
AT1G71270	gi|59934527|gb|CB539964.1|CB539964	p-value > 0.1
AT1G71500	gi|59935779|gb|CB541216.1|CB541216	p-value > 0.1
AT1G71500	gi|59935169|gb|CB540606.1|CB540606	p-value > 0.1
	gi|59935546|gb|CB540983.1|CB540983
AT1G71720	gi|59933683|gb|CB539120.1|CB539120	p-value > 0.1
AT1G71810	gi|59936038|gb|CB541475.1|CB541475	p-value > 0.1
	gi|59936091|gb|CB541528.1|CB541528
AT1G72020	gi|59935353|gb|CB540790.1|CB540790	p-value > 0.1
AT1G72330	gi|59936146|gb|CB541583.1|CB541583	p-value > 0.1
AT1G72370	gi|59933860|gb|CB539297.1|CB539297	p-value > 0.1
	gi|59934453|gb|CB539890.1|CB539890
AT1G72610	gi|59934851|gb|CB540288.1|CB540288	p-value > 0.1
	gi|59934802|gb|CB540239.1|CB540239
AT1G72750	gi|59933890|gb|CB539327.1|CB539327	p-value > 0.1
AT1G72770	gi|59935381|gb|CB540818.1|CB540818	p-value > 0.1
AT1G72880	gi|59933993|gb|CB539430.1|CB539430	p-value > 0.1
AT1G73110	gi|59934307|gb|CB539744.1|CB539744	p-value > 0.1
AT1G73590	gi|59935112|gb|CB540549.1|CB540549	p-value > 0.1
	gi|59935082|gb|CB540519.1|CB540519
AT1G74470	gi|59934225|gb|CB539662.1|CB539662	p-value > 0.1
AT1G74670	gi|59935564|gb|CB541001.1|CB541001	p-value > 0.1
	gi|59934095|gb|CB539532.1|CB539532
AT1G74880	gi|59934150|gb|CB539587.1|CB539587	p-value > 0.1
AT1G74910	gi|59934965|gb|CB540402.1|CB540402	p-value > 0.1
	gi|59934362|gb|CB539799.1|CB539799
AT1G75380	gi|59933867|gb|CB539304.1|CB539304	p-value > 0.1
AT1G75780	gi|59935786|gb|CB541223.1|CB541223	p-value > 0.1
AT1G75850	gi|59935182|gb|CB540619.1|CB540619	p-value > 0.1
AT1G76080	gi|59935455|gb|CB540892.1|CB540892	p-value > 0.1
AT1G76080	gi|59935457|gb|CB540894.1|CB540894	p-value > 0.1
AT1G76130	gi|59933998|gb|CB539435.1|CB539435	p-value > 0.1
AT1G76400	gi|59934110|gb|CB539547.1|CB539547	p-value > 0.1
AT1G76450	gi|59933571|gb|CB280626.1|CB280626	p-value > 0.1
AT1G76690	gi|59938530|gb|CB544216.1|CB544216	p-value > 0.1
AT1G77090	gi|59933885|gb|CB539322.1|CB539322	p-value > 0.1
AT1G77210	gi|59934636|gb|CB540073.1|CB540073	p-value > 0.1
AT1G77280	gi|59934430|gb|CB539867.1|CB539867	p-value > 0.1
AT1G77610	gi|59933642|gb|CB280697.1|CB280697	p-value > 0.1
AT1G77680	gi|59935242|gb|CB540679.1|CB540679	p-value > 0.1
AT1G77690	gi|59934495|gb|CB539932.1|CB539932	p-value > 0.1
AT1G78020	gi|59935526|gb|CB540963.1|CB540963	p-value > 0.1
AT1G78170	gi|59934683|gb|CB540120.1|CB540120	p-value > 0.1
AT1G78300	gi|59934442|gb|CB539879.1|CB539879	p-value > 0.1
AT1G78420	gi|59934761|gb|CB540198.1|CB540198	p-value > 0.1
AT1G78580	gi|59936072|gb|CB541509.1|CB541509	p-value > 0.1
AT1G79040	gi|59935162|gb|CB540599.1|CB540599	p-value > 0.1
	gi|59934152|gb|CB539589.1|CB539589
	gi|59934690|gb|CB540127.1|CB540127
	gi|59934711|gb|CB540148.1|CB540148
	gi|59935450|gb|CB540887.1|CB540887
	gi|59935683|gb|CB541120.1|CB541120
	gi|59933430|gb|CB280485.1|CB280485
	gi|59934409|gb|CB539846.1|CB539846
	gi|59934572|gb|CB540009.1|CB540009
	gi|59933420|gb|CB280475.1|CB280475
	gi|59933835|gb|CB539272.1|CB539272
	gi|59935313|gb|CB540750.1|CB540750
	gi|59933767|gb|CB539204.1|CB539204
	gi|59933702|gb|CB539139.1|CB539139
	gi|59933705|gb|CB539142.1|CB539142
	gi|59933779|gb|CB539216.1|CB539216
	gi|59934644|gb|CB540081.1|CB540081
	gi|59933469|gb|CB280524.1|CB280524
	gi|59933547|gb|CB280602.1|CB280602
AT1G79550	gi|59935610|gb|CB541047.1|CB541047	p-value > 0.1
AT1G79600	gi|59933596|gb|CB280651.1|CB280651	p-value > 0.1
AT1G79620	gi|59933989|gb|CB539426.1|CB539426	p-value > 0.1
AT1G80070	gi|59934262|gb|CB539699.1|CB539699	p-value > 0.1
AT1G80190	gi|59935055|gb|CB540492.1|CB540492	p-value > 0.1
AT1G80300	gi|59934959|gb|CB540396.1|CB540396	p-value > 0.1
AT1G80920	gi|59935491|gb|CB540928.1|CB540928	p-value > 0.1
	gi|59933679|gb|CB539116.1|CB539116
AT2G01060	gi|59935984|gb|CB541421.1|CB541421	p-value > 0.1
AT2G02070	gi|59933515|gb|CB280570.1|CB280570	p-value > 0.1
AT2G02240	gi|59934857|gb|CB540294.1|CB540294	p-value > 0.1
AT2G02500	gi|59935157|gb|CB540594.1|CB540594	p-value > 0.1
AT2G02760	gi|59934448|gb|CB539885.1|CB539885	p-value > 0.1
AT2G03350	gi|59935684|gb|CB541121.1|CB541121	p-value > 0.1
AT2G03390	gi|59935810|gb|CB541247.1|CB541247	p-value > 0.1
AT2G03420	gi|59935399|gb|CB540836.1|CB540836	p-value > 0.1
AT2G03440	gi|59935184|gb|CB540621.1|CB540621	p-value > 0.1
	gi|59934177|gb|CB539614.1|CB539614
	gi|59934102|gb|CB539539.1|CB539539
AT2G04030	gi|59935346|gb|CB540783.1|CB540783	p-value > 0.1
AT2G04520	gi|59934677|gb|CB540114.1|CB540114	p-value > 0.1
AT2G04530	gi|59934244|gb|CB539681.1|CB539681	p-value > 0.1
AT2G04780	gi|59934101|gb|CB539538.1|CB539538	p-value > 0.1
AT2G04842	gi|59936063|gb|CB541500.1|CB541500	p-value > 0.1
AT2G05070	gi|59935571|gb|CB541008.1|CB541008	p-value > 0.1
	gi|59933432|gb|CB280487.1|CB280487
	gi|59933753|gb|CB539190.1|CB539190
	gi|59936043|gb|CB541480.1|CB541480
AT2G05590	gi|59934475|gb|CB539912.1|CB539912	p-value > 0.1
AT2G05710	gi|59935578|gb|CB541015.1|CB541015	p-value > 0.1
AT2G06010	gi|59935291|gb|CB540728.1|CB540728	p-value > 0.1
AT2G06520	gi|59936023|gb|CB541460.1|CB541460	p-value > 0.1
	gi|59935288|gb|CB540725.1|CB540725
	gi|59933504|gb|CB280559.1|CB280559
	gi|59933527|gb|CB280582.1|CB280582
	gi|59933685|gb|CB539122.1|CB539122
AT2G06530	gi|59934174|gb|CB539611.1|CB539611	p-value > 0.1
	gi|59934130|gb|CB539567.1|CB539567
AT2G14580	gi|59934759|gb|CB540196.1|CB540196	p-value > 0.1
AT2G14680	gi|59934009|gb|CB539446.1|CB539446	p-value > 0.1
AT2G14740	gi|59935201|gb|CB540638.1|CB540638	p-value > 0.1
AT2G14835	gi|59934207|gb|CB539644.1|CB539644	p-value > 0.1
AT2G15000	gi|59935165|gb|CB540602.1|CB540602	p-value > 0.1
AT2G15480	gi|59935994|gb|CB541431.1|CB541431	p-value > 0.1
AT2G16485	gi|59934896|gb|CB540333.1|CB540333	p-value > 0.1
AT2G16570	gi|59933832|gb|CB539269.1|CB539269	p-value > 0.1
AT2G16600	gi|59934109|gb|CB539546.1|CB539546	p-value > 0.1
AT2G16710	gi|59933489|gb|CB280544.1|CB280544	p-value > 0.1
AT2G17120	gi|59933427|gb|CB280482.1|CB280482	p-value > 0.1
AT2G17390	gi|59934854|gb|CB540291.1|CB540291	p-value > 0.1
	gi|59934133|gb|CB539570.1|CB539570
AT2G17650	gi|59935982|gb|CB541419.1|CB541419	p-value > 0.1
AT2G17695	gi|59935350|gb|CB540787.1|CB540787	p-value > 0.1
AT2G17820	gi|59935135|gb|CB540572.1|CB540572	p-value > 0.1
AT2G17972	gi|59934564|gb|CB540001.1|CB540001	p-value > 0.1
AT2G18110	gi|59938484|gb|CB544170.1|CB544170	p-value > 0.1
AT2G19070	gi|59934702|gb|CB540139.1|CB540139	p-value > 0.1
	gi|59935405|gb|CB540842.1|CB540842	p-value > 0.1
AT2G19080	gi|59935873|gb|CB541310.1|CB541310	p-value > 0.1
AT2G20190	gi|59934183|gb|CB539620.1|CB539620	p-value > 0.1
AT2G20260	gi|59934387|gb|CB539824.1|CB539824	p-value > 0.1
	gi|59935029|gb|CB540466.1|CB540466	p-value > 0.1
	gi|59935482|gb|CB540919.1|CB540919	p-value > 0.1
	gi|59934628|gb|CB540065.1|CB540065	p-value > 0.1
	gi|59938437|gb|CB544123.1|CB544123	p-value > 0.1
	gi|59935113|gb|CB540550.1|CB540550	p-value > 0.1
AT2G20360	gi|59934041|gb|CB539478.1|CB539478	p-value > 0.1
AT2G20450	gi|59934106|gb|CB539543.1|CB539543	p-value > 0.1
AT2G20830	gi|59933565|gb|CB280620.1|CB280620	p-value > 0.1
AT2G20890	gi|59933448|gb|CB280503.1|CB280503	p-value > 0.1
	gi|59933662|gb|CB280717.1|CB280717	p-value > 0.1
AT2G20990	gi|59934765|gb|CB540202.1|CB540202	p-value > 0.1
AT2G21120	gi|59934625|gb|CB540062.1|CB540062	p-value > 0.1
AT2G21130	gi|59935181|gb|CB540618.1|CB540618	p-value > 0.1
	gi|59935723|gb|CB541160.1|CB541160
	gi|59934763|gb|CB540200.1|CB540200
	gi|59933898|gb|CB539335.1|CB539335
AT2G21150	gi|59933423|gb|CB280478.1|CB280478	p-value > 0.1
	gi|59933704|gb|CB539141.1|CB539141	p-value > 0.1
AT2G21170	gi|59934300|gb|CB539737.1|CB539737	p-value > 0.1
AT2G21300	gi|59935519|gb|CB540956.1|CB540956	p-value > 0.1
AT2G21330	gi|59934781|gb|CB540218.1|CB540218	p-value > 0.1
	gi|59935344|gb|CB540781.1|CB540781
	gi|59933655|gb|CB280710.1|CB280710
	gi|59938535|gb|CB544221.1|CB544221
	gi|59935959|gb|CB541396.1|CB541396
	gi|59934167|gb|CB539604.1|CB539604
	gi|59934509|gb|CB539946.1|CB539946
	gi|59936003|gb|CB541440.1|CB541440
	gi|59934427|gb|CB539864.1|CB539864
	gi|59935646|gb|CB541083.1|CB541083
	gi|59935912|gb|CB541349.1|CB541349
AT2G21430	gi|59935023|gb|CB540460.1|CB540460	p-value > 0.1
AT2G21660	gi|59935263|gb|CB540700.1|CB540700	p-value > 0.1
AT2G21770	gi|59934229|gb|CB539666.1|CB539666	p-value > 0.1
AT2G21950	gi|59933733|gb|CB539170.1|CB539170	p-value > 0.1
AT2G21960	gi|59934934|gb|CB540371.1|CB540371	p-value > 0.1
AT2G22125	gi|59934632|gb|CB540069.1|CB540069	p-value > 0.1
AT2G22240	gi|59933631|gb|CB280686.1|CB280686	p-value > 0.1
	gi|59933646|gb|CB280701.1|CB280701
	gi|59934402|gb|CB539839.1|CB539839
AT2G22430	gi|59935163|gb|CB540600.1|CB540600	p-value > 0.1
AT2G22900	gi|59935772|gb|CB541209.1|CB541209	p-value > 0.1
AT2G22942	gi|59938413|gb|CB544099.1|CB544099	p-value > 0.1
AT2G23070	gi|59934270|gb|CB539707.1|CB539707	p-value > 0.1
AT2G23090	gi|59934008|gb|CB539445.1|CB539445	p-value > 0.1
AT2G23140	gi|59934587|gb|CB540024.1|CB540024	p-value > 0.1
AT2G23300	gi|59935652|gb|CB541089.1|CB541089	p-value > 0.1
AT2G23320	gi|59934010|gb|CB539447.1|CB539447	p-value > 0.1
AT2G23340	gi|59934710|gb|CB540147.1|CB540147	p-value > 0.1
AT2G23810	gi|59934568|gb|CB540005.1|CB540005	p-value > 0.1
AT2G24090	gi|59934038|gb|CB539475.1|CB539475	p-value > 0.1
AT2G24270	gi|59935245|gb|CB540682.1|CB540682	p-value > 0.1
AT2G24360	gi|59934575|gb|CB540012.1|CB540012	p-value > 0.1
AT2G24590	gi|59934074|gb|CB539511.1|CB539511	p-value > 0.1
AT2G25070	gi|59934954|gb|CB540391.1|CB540391	p-value > 0.1
AT2G25355	gi|59933778|gb|CB539215.1|CB539215	p-value > 0.1
AT2G25430	gi|59935965|gb|CB541402.1|CB541402	p-value > 0.1
AT2G25490	gi|59935490|gb|CB540927.1|CB540927	p-value > 0.1
AT2G25830	gi|59934674|gb|CB540111.1|CB540111	p-value > 0.1
AT2G25910	gi|59935575|gb|CB541012.1|CB541012	p-value > 0.1
AT2G26060	gi|59933562|gb|CB280617.1|CB280617	p-value > 0.1
AT2G26080	gi|59934268|gb|CB539705.1|CB539705	p-value > 0.1
AT2G26240	gi|59934582|gb|CB540019.1|CB540019	p-value > 0.1
AT2G26280	gi|59935677|gb|CB541114.1|CB541114	p-value > 0.1
	gi|59935042|gb|CB540479.1|CB540479
AT2G26500	gi|59933605|gb|CB280660.1|CB280660	p-value > 0.1
	gi|59933612|gb|CB280667.1|CB280667
AT2G26560	gi|59935234|gb|CB540671.1|CB540671	p-value > 0.1
AT2G26570	gi|59935716|gb|CB541153.1|CB541153	p-value > 0.1
AT2G26690	gi|59935118|gb|CB540555.1|CB540555	p-value > 0.1
AT2G26770	gi|59933766|gb|CB539203.1|CB539203	p-value > 0.1
AT2G26980	gi|59935123|gb|CB540560.1|CB540560	p-value > 0.1
AT2G27020	gi|59934386|gb|CB539823.1|CB539823	p-value > 0.1
AT2G27020	gi|59933449|gb|CB280504.1|CB280504	p-value > 0.1
AT2G27600	gi|59934246|gb|CB539683.1|CB539683	p-value > 0.1
AT2G27710	gi|59934580|gb|CB540017.1|CB540017	p-value > 0.1
AT2G27730	gi|59933892|gb|CB539329.1|CB539329	p-value > 0.1
AT2G28190	gi|59935221|gb|CB540658.1|CB540658	p-value > 0.1
AT2G28305	gi|59933953|gb|CB539390.1|CB539390	p-value > 0.1
AT2G28470	gi|59935664|gb|CB541101.1|CB541101	p-value > 0.1
AT2G28790	gi|59935431|gb|CB540868.1|CB540868	p-value > 0.1
AT2G28800	gi|59935987|gb|CB541424.1|CB541424	p-value > 0.1
AT2G28840	gi|59934899|gb|CB540336.1|CB540336	p-value > 0.1
	gi|59934901|gb|CB540338.1|CB540338
AT2G29140	gi|59935697|gb|CB541134.1|CB541134	p-value > 0.1
AT2G29420	gi|59935459|gb|CB540896.1|CB540896	p-value > 0.1
AT2G29530	gi|59935908|gb|CB541345.1|CB541345	p-value > 0.1
AT2G29670	gi|59934179|gb|CB539616.1|CB539616	p-value > 0.1
AT2G30110	gi|59934241|gb|CB539678.1|CB539678	p-value > 0.1
AT2G30520	gi|59933693|gb|CB539130.1|CB539130	p-value > 0.1
AT2G30570	gi|59933589|gb|CB280644.1|CB280644	p-value > 0.1
	gi|59935826|gb|CB541263.1|CB541263
	gi|59935472|gb|CB540909.1|CB540909
	gi|59935283|gb|CB540720.1|CB540720
	gi|59935395|gb|CB540832.1|CB540832
	gi|59934496|gb|CB539933.1|CB539933
	gi|59935420|gb|CB540857.1|CB540857
	gi|59935075|gb|CB540512.1|CB540512
AT2G30620	gi|59934558|gb|CB539995.1|CB539995	p-value > 0.1
AT2G30880	gi|59935030|gb|CB540467.1|CB540467	p-value > 0.1
AT2G30950	gi|59935860|gb|CB541297.1|CB541297	p-value > 0.1
AT2G31010	gi|59934648|gb|CB540085.1|CB540085	p-value > 0.1
AT2G31350	gi|59934592|gb|CB540029.1|CB540029	p-value > 0.1
AT2G31560	gi|59933416|gb|CB280471.1|CB280471	p-value > 0.1
AT2G31610	gi|59935048|gb|CB540485.1|CB540485	p-value > 0.1
AT2G32070	gi|59934122|gb|CB539559.1|CB539559	p-value > 0.1
AT2G32170	gi|59934172|gb|CB539609.1|CB539609	p-value > 0.1
AT2G32240	gi|59935298|gb|CB540735.1|CB540735	p-value > 0.1
AT2G32290	gi|59934673|gb|CB540110.1|CB540110	p-value > 0.1
AT2G32810	gi|59934787|gb|CB540224.1|CB540224	p-value > 0.1
AT2G32850	gi|59934610|gb|CB540047.1|CB540047	p-value > 0.1
AT2G33040	gi|59935284|gb|CB540721.1|CB540721	p-value > 0.1
AT2G33150	gi|59935724|gb|CB541161.1|CB541161	p-value > 0.1
AT2G33255	gi|59935944|gb|CB541381.1|CB541381	p-value > 0.1
AT2G33460	gi|59935078|gb|CB540515.1|CB540515	p-value > 0.1
AT2G33530	gi|59934403|gb|CB539840.1|CB539840	p-value > 0.1
AT2G34190	gi|59936104|gb|CB541541.1|CB541541	p-value > 0.1
AT2G34250	gi|59933610|gb|CB280665.1|CB280665	p-value > 0.1
AT2G34420	gi|59935771|gb|CB541208.1|CB541208	p-value > 0.1
	gi|59935393|gb|CB540830.1|CB540830
	gi|59933917|gb|CB539354.1|CB539354
	gi|59935780|gb|CB541217.1|CB541217
	gi|59934879|gb|CB540316.1|CB540316
	gi|59935413|gb|CB540850.1|CB540850
	gi|59938526|gb|CB544212.1|CB544212
	gi|59935694|gb|CB541131.1|CB541131
	gi|59938440|gb|CB544126.1|CB544126
	gi|59933982|gb|CB539419.1|CB539419
	gi|59935659|gb|CB541096.1|CB541096
	gi|59935989|gb|CB541426.1|CB541426
	gi|59934371|gb|CB539808.1|CB539808
	gi|59934372|gb|CB539809.1|CB539809
	gi|59933638|gb|CB280693.1|CB280693
	gi|59938415|gb|CB544101.1|CB544101
	gi|59938436|gb|CB544122.1|CB544122
	gi|59936105|gb|CB541542.1|CB541542
	gi|59935736|gb|CB541173.1|CB541173
	gi|59933724|gb|CB539161.1|CB539161
	gi|59933741|gb|CB539178.1|CB539178
	gi|59936115|gb|CB541552.1|CB541552
	gi|59938543|gb|CB544229.1|CB544229
	gi|59935312|gb|CB540749.1|CB540749
	gi|59938542|gb|CB544228.1|CB544228
	gi|59938459|gb|CB544145.1|CB544145
	gi|59935884|gb|CB541321.1|CB541321
	gi|59935228|gb|CB540665.1|CB540665
AT2G34450	gi|59938406|gb|CB544092.1|CB544092	p-value > 0.1
AT2G34470	gi|59934712|gb|CB540149.1|CB540149	p-value > 0.1
AT2G34480	gi|59933922|gb|CB539359.1|CB539359	p-value > 0.1
	gi|59934011|gb|CB539448.1|CB539448
AT2G35260	gi|59933487|gb|CB280542.1|CB280542	p-value > 0.1
	gi|59933673|gb|CB539110.1|CB539110
AT2G35490	gi|59934639|gb|CB540076.1|CB540076	p-value > 0.1
AT2G35630	gi|59934302|gb|CB539739.1|CB539739	p-value > 0.1
AT2G35736	gi|59935807|gb|CB541244.1|CB541244	p-value > 0.1
AT2G35880	gi|59933827|gb|CB539264.1|CB539264	p-value > 0.1
AT2G35940	gi|59935473|gb|CB540910.1|CB540910	p-value > 0.1
	gi|59933559|gb|CB280614.1|CB280614
AT2G36530	gi|59935600|gb|CB541037.1|CB541037	p-value > 0.1
	gi|59935446|gb|CB540883.1|CB540883
AT2G36750	gi|59935348|gb|CB540785.1|CB540785	p-value > 0.1
AT2G36760	gi|59935292|gb|CB540729.1|CB540729	p-value > 0.1
AT2G36810	gi|59935577|gb|CB541014.1|CB541014	p-value > 0.1
AT2G36830	gi|59935790|gb|CB541227.1|CB541227	p-value > 0.1
	gi|59934065|gb|CB539502.1|CB539502
	gi|59934331|gb|CB539768.1|CB539768
	gi|59934709|gb|CB540146.1|CB540146
	gi|59938449|gb|CB544135.1|CB544135
	gi|59935988|gb|CB541425.1|CB541425
	gi|59938441|gb|CB544127.1|CB544127
AT2G36835	gi|59935103|gb|CB540540.1|CB540540	p-value > 0.1
AT2G36960	gi|59935065|gb|CB540502.1|CB540502	p-value > 0.1
AT2G37080	gi|59934234|gb|CB539671.1|CB539671	p-value > 0.1
AT2G37180	gi|59933512|gb|CB280567.1|CB280567	p-value > 0.1
AT2G37210	gi|59935186|gb|CB540623.1|CB540623	p-value > 0.1
AT2G37240	gi|59934092|gb|CB539529.1|CB539529	p-value > 0.1
AT2G37340	gi|59935550|gb|CB540987.1|CB540987	p-value > 0.1
AT2G37840	gi|59935614|gb|CB541051.1|CB541051	p-value > 0.1
AT2G37940	gi|59936148|gb|CB541585.1|CB541585	p-value > 0.1
AT2G37990	gi|59934134|gb|CB539571.1|CB539571	p-value > 0.1
AT2G38090	gi|59935287|gb|CB540724.1|CB540724	p-value > 0.1
AT2G38360	gi|59934604|gb|CB540041.1|CB540041	p-value > 0.1
AT2G38610	gi|59933473|gb|CB280528.1|CB280528	p-value > 0.1
AT2G38670	gi|59933957|gb|CB539394.1|CB539394	p-value > 0.1
	gi|59934852|gb|CB540289.1|CB540289	p-value > 0.1
AT2G38750	gi|59935125|gb|CB540562.1|CB540562	p-value > 0.1
	gi|59935443|gb|CB540880.1|CB540880
AT2G39000	gi|59934249|gb|CB539686.1|CB539686	p-value > 0.1
	gi|59934557|gb|CB539994.1|CB539994
AT2G39450	gi|59934143|gb|CB539580.1|CB539580	p-value > 0.1
	gi|59933818|gb|CB539255.1|CB539255
AT2G39570	gi|59935179|gb|CB540616.1|CB540616	p-value > 0.1
AT2G39760	gi|59935603|gb|CB541040.1|CB541040	p-value > 0.1
AT2G40100	gi|59935784|gb|CB541221.1|CB541221	p-value > 0.1
AT2G40110	gi|59935570|gb|CB541007.1|CB541007	p-value > 0.1
AT2G40140	gi|59933788|gb|CB539225.1|CB539225	p-value > 0.1
AT2G40290	gi|59935626|gb|CB541063.1|CB541063	p-value > 0.1
AT2G40300	gi|59936000|gb|CB541437.1|CB541437	p-value > 0.1
AT2G40320	gi|59934393|gb|CB539830.1|CB539830	p-value > 0.1
AT2G40400	gi|59933698|gb|CB539135.1|CB539135	p-value > 0.1
AT2G40610	gi|59934357|gb|CB539794.1|CB539794	p-value > 0.1
AT2G40960	gi|59934450|gb|CB539887.1|CB539887	p-value > 0.1
AT2G41190	gi|59935662|gb|CB541099.1|CB541099	p-value > 0.1
AT2G41290	gi|59933667|gb|CB539104.1|CB539104	p-value > 0.1
	gi|59933477|gb|CB280532.1|CB280532
AT2G41430	gi|59933791|gb|CB539228.1|CB539228	p-value > 0.1
AT2G41790	gi|59935463|gb|CB540900.1|CB540900	p-value > 0.1
AT2G41940	gi|59935894|gb|CB541331.1|CB541331	p-value > 0.1
AT2G42010	gi|59933861|gb|CB539298.1|CB539298	p-value > 0.1
AT2G42220	gi|59935051|gb|CB540488.1|CB540488	p-value > 0.1
	gi|59935855|gb|CB541292.1|CB541292
AT2G42500	gi|59934827|gb|CB540264.1|CB540264	p-value > 0.1
AT2G42590	gi|59935435|gb|CB540872.1|CB540872	p-value > 0.1
AT2G42760	gi|59933555|gb|CB280610.1|CB280610	p-value > 0.1
AT2G42960	gi|59935793|gb|CB541230.1|CB541230	p-value > 0.1
AT2G43030	gi|59933729|gb|CB539166.1|CB539166	p-value > 0.1
AT2G43070	gi|59934730|gb|CB540167.1|CB540167	p-value > 0.1
AT2G43240	gi|59933823|gb|CB539260.1|CB539260	p-value > 0.1
AT2G43360	gi|59934046|gb|CB539483.1|CB539483	p-value > 0.1
AT2G43945	gi|59934574|gb|CB540011.1|CB540011	p-value > 0.1
	gi|59934358|gb|CB539795.1|CB539795
AT2G44270	gi|59933629|gb|CB280684.1|CB280684	p-value > 0.1
AT2G44310	gi|59934421|gb|CB539858.1|CB539858	p-value > 0.1
	gi|59935289|gb|CB540726.1|CB540726
AT2G44620	gi|59934335|gb|CB539772.1|CB539772	p-value > 0.1
AT2G44730	gi|59935220|gb|CB540657.1|CB540657	p-value > 0.1
AT2G44870	gi|59934708|gb|CB540145.1|CB540145	p-value > 0.1
AT2G45030	gi|59934508|gb|CB539945.1|CB539945	p-value > 0.1
AT2G45180	gi|59933634|gb|CB280689.1|CB280689	p-value > 0.1
	gi|59935276|gb|CB540713.1|CB540713
	gi|59933648|gb|CB280703.1|CB280703
AT2G45190	gi|59934597|gb|CB540034.1|CB540034	p-value > 0.1
AT2G45240	gi|59933912|gb|CB539349.1|CB539349	p-value > 0.1
AT2G45290	gi|59934590|gb|CB540027.1|CB540027	p-value > 0.1
	gi|59935136|gb|CB540573.1|CB540573
	gi|59933728|gb|CB539165.1|CB539165
AT2G45300	gi|59935406|gb|CB540843.1|CB540843	p-value > 0.1
AT2G45330	gi|59934691|gb|CB540128.1|CB540128	p-value > 0.1
AT2G45820	gi|59934831|gb|CB540268.1|CB540268	p-value > 0.1
AT2G46340	gi|59935844|gb|CB541281.1|CB541281	p-value > 0.1
AT2G46700	gi|59935869|gb|CB541306.1|CB541306	p-value > 0.1
AT2G46710	gi|59935278|gb|CB540715.1|CB540715	p-value > 0.1
AT2G46735	gi|59933872|gb|CB539309.1|CB539309	p-value > 0.1
AT2G46820	gi|59934323|gb|CB539760.1|CB539760	p-value > 0.1
AT2G46820	gi|59936077|gb|CB541514.1|CB541514	p-value > 0.1
AT2G46915	gi|59934720|gb|CB540157.1|CB540157	p-value > 0.1
AT2G47170	gi|59934875|gb|CB540312.1|CB540312	p-value > 0.1
AT2G47240	gi|59935923|gb|CB541360.1|CB541360	p-value > 0.1
AT2G47400	gi|59934328|gb|CB539765.1|CB539765	p-value > 0.1
AT2G47590	gi|59934938|gb|CB540375.1|CB540375	p-value > 0.1
AT2G48030	gi|59934622|gb|CB540059.1|CB540059	p-value > 0.1
AT3G01060	gi|59935099|gb|CB540536.1|CB540536	p-value > 0.1
AT3G01120	gi|59935842|gb|CB541279.1|CB541279	p-value > 0.1
AT3G01280	gi|59933926|gb|CB539363.1|CB539363	p-value > 0.1
AT3G01390	gi|59933476|gb|CB280531.1|CB280531	p-value > 0.1
AT3G01440	gi|59934844|gb|CB540281.1|CB540281	p-value > 0.1
AT3G01480	gi|59933826|gb|CB539263.1|CB539263	p-value > 0.1
	gi|59935132|gb|CB540569.1|CB540569
AT3G01500	gi|59934072|gb|CB539509.1|CB539509	p-value > 0.1
	gi|59933759|gb|CB539196.1|CB539196
	gi|59934472|gb|CB539909.1|CB539909
	gi|59935690|gb|CB541127.1|CB541127
	gi|59934686|gb|CB540123.1|CB540123
	gi|59934649|gb|CB540086.1|CB540086
	gi|59933619|gb|CB280674.1|CB280674
	gi|59935071|gb|CB540508.1|CB540508
	gi|59935734|gb|CB541171.1|CB541171
	gi|59933806|gb|CB539243.1|CB539243
	gi|59935727|gb|CB541164.1|CB541164
	gi|59935574|gb|CB541011.1|CB541011
	gi|59933412|gb|CB280467.1|CB280467
	gi|59934203|gb|CB539640.1|CB539640
	gi|59935658|gb|CB541095.1|CB541095
	gi|59936021|gb|CB541458.1|CB541458
	gi|59935085|gb|CB540522.1|CB540522
	gi|59933529|gb|CB280584.1|CB280584
	gi|59934766|gb|CB540203.1|CB540203
	gi|59933904|gb|CB539341.1|CB539341
	gi|59934770|gb|CB540207.1|CB540207
	gi|59933604|gb|CB280659.1|CB280659
	gi|59933591|gb|CB280646.1|CB280646
AT3G01540	gi|59935094|gb|CB540531.1|CB540531	p-value > 0.1
AT3G01670	gi|59935668|gb|CB541105.1|CB541105	p-value > 0.1
AT3G01910	gi|59934097|gb|CB539534.1|CB539534	p-value > 0.1
AT3G02080	gi|59934913|gb|CB540350.1|CB540350	p-value > 0.1
AT3G02260	gi|59934571|gb|CB540008.1|CB540008	p-value > 0.1
AT3G02360	gi|59933622|gb|CB280677.1|CB280677	p-value > 0.1
AT3G02468	gi|59934396|gb|CB539833.1|CB539833	p-value > 0.1
AT3G02470	gi|59935032|gb|CB540469.1|CB540469	p-value > 0.1
AT3G02520	gi|59933930|gb|CB539367.1|CB539367	p-value > 0.1
AT3G02560	gi|59934888|gb|CB540325.1|CB540325	p-value > 0.1
AT3G02780	gi|59933951|gb|CB539388.1|CB539388	p-value > 0.1
AT3G02860	gi|59935608|gb|CB541045.1|CB541045	p-value > 0.1
AT3G03770	gi|59934585|gb|CB540022.1|CB540022	p-value > 0.1
AT3G03860	gi|59935223|gb|CB540660.1|CB540660	p-value > 0.1
AT3G03920	gi|59934631|gb|CB540068.1|CB540068	p-value > 0.1
AT3G03960	gi|59935317|gb|CB540754.1|CB540754	p-value > 0.1
	gi|59933934|gb|CB539371.1|CB539371
AT3G04030	gi|59935448|gb|CB540885.1|CB540885	p-value > 0.1
AT3G04120	gi|59934685|gb|CB540122.1|CB540122	p-value > 0.1
AT3G04240	gi|59936030|gb|CB541467.1|CB541467	p-value > 0.1
AT3G04290	gi|59933595|gb|CB280650.1|CB280650	p-value > 0.1
AT3G04400	gi|59938447|gb|CB544133.1|CB544133	p-value > 0.1
AT3G04630	gi|59935492|gb|CB540929.1|CB540929	p-value > 0.1
AT3G04840	gi|59934525|gb|CB539962.1|CB539962	p-value > 0.1
AT3G05060	gi|59935083|gb|CB540520.1|CB540520	p-value > 0.1
AT3G05540	gi|59934591|gb|CB540028.1|CB540028	p-value > 0.1
	gi|59935173|gb|CB540610.1|CB540610
	gi|59934410|gb|CB539847.1|CB539847
	gi|59935247|gb|CB540684.1|CB540684
AT3G05700	gi|59934735|gb|CB540172.1|CB540172	p-value > 0.1
AT3G05970	gi|59935046|gb|CB540483.1|CB540483	p-value > 0.1
AT3G05975	gi|59933615|gb|CB280670.1|CB280670	p-value > 0.1
AT3G06190	gi|59935829|gb|CB541266.1|CB541266	p-value > 0.1
AT3G06483	gi|59935507|gb|CB540944.1|CB540944	p-value > 0.1
AT3G06540	gi|59936061|gb|CB541498.1|CB541498	p-value > 0.1
AT3G06790	gi|59936071|gb|CB541508.1|CB541508	p-value > 0.1
AT3G07170	gi|59935215|gb|CB540652.1|CB540652	p-value > 0.1
	gi|59935217|gb|CB540654.1|CB540654
AT3G07660	gi|59935339|gb|CB540776.1|CB540776	p-value > 0.1
AT3G07800	gi|59933971|gb|CB539408.1|CB539408	p-value > 0.1
AT3G08030	gi|59933938|gb|CB539375.1|CB539375	p-value > 0.1
AT3G08590	gi|59934634|gb|CB540071.1|CB540071	p-value > 0.1
AT3G08620	gi|59933664|gb|CB539101.1|CB539101	p-value > 0.1
AT3G08720	gi|59933472|gb|CB280527.1|CB280527	p-value > 0.1
AT3G08740	gi|59934542|gb|CB539979.1|CB539979	p-value > 0.1
AT3G08770	gi|59934517|gb|CB539954.1|CB539954	p-value > 0.1
AT3G08900	gi|59935569|gb|CB541006.1|CB541006	p-value > 0.1
AT3G08920	gi|59933812|gb|CB539249.1|CB539249	p-value > 0.1
AT3G08940	gi|59934669|gb|CB540106.1|CB540106	p-value > 0.1
	gi|59935730|gb|CB541167.1|CB541167
	gi|59936118|gb|CB541555.1|CB541555
	gi|59933687|gb|CB539124.1|CB539124
	gi|59934667|gb|CB540104.1|CB540104
	gi|59938497|gb|CB544183.1|CB544183
AT3G09050	gi|59934161|gb|CB539598.1|CB539598	p-value > 0.1
AT3G09200	gi|59935364|gb|CB540801.1|CB540801	p-value > 0.1
	gi|59935767|gb|CB541204.1|CB541204
	gi|59935066|gb|CB540503.1|CB540503
AT3G09300	gi|59934842|gb|CB540279.1|CB540279	p-value > 0.1
AT3G09390	gi|59934228|gb|CB539665.1|CB539665	p-value > 0.1
	gi|59935529|gb|CB540966.1|CB540966
	gi|59934443|gb|CB539880.1|CB539880
	gi|59935041|gb|CB540478.1|CB540478
	gi|59935464|gb|CB540901.1|CB540901
	gi|59933910|gb|CB539347.1|CB539347
	gi|59933508|gb|CB280563.1|CB280563
	gi|59933639|gb|CB280694.1|CB280694
AT3G09470	gi|59934028|gb|CB539465.1|CB539465	p-value > 0.1
AT3G09630	gi|59934995|gb|CB540432.1|CB540432	p-value > 0.1
	gi|59935587|gb|CB541024.1|CB541024
AT3G09640	gi|59935368|gb|CB540805.1|CB540805	p-value > 0.1
AT3G10230	gi|59935613|gb|CB541050.1|CB541050	p-value > 0.1
AT3G10260	gi|59935910|gb|CB541347.1|CB541347	p-value > 0.1
AT3G10360	gi|59934786|gb|CB540223.1|CB540223	p-value > 0.1
AT3G10640	gi|59935921|gb|CB541358.1|CB541358	p-value > 0.1
AT3G10690	gi|59934416|gb|CB539853.1|CB539853	p-value > 0.1
AT3G10950	gi|59934504|gb|CB539941.1|CB539941	p-value > 0.1
AT3G10970	gi|59934231|gb|CB539668.1|CB539668	p-value > 0.1
AT3G11050	gi|59938504|gb|CB544190.1|CB544190	p-value > 0.1
AT3G11170	gi|59935648|gb|CB541085.1|CB541085	p-value > 0.1
AT3G11660	gi|59935246|gb|CB540683.1|CB540683	p-value > 0.1
AT3G11700	gi|59935750|gb|CB541187.1|CB541187	p-value > 0.1
AT3G11910	gi|59933899|gb|CB539336.1|CB539336	p-value > 0.1
AT3G12050	gi|59935421|gb|CB540858.1|CB540858	p-value > 0.1
AT3G12110	gi|59934388|gb|CB539825.1|CB539825	p-value > 0.1
	gi|59933623|gb|CB280678.1|CB280678
	gi|59935449|gb|CB540886.1|CB540886
AT3G12490	gi|59935478|gb|CB540915.1|CB540915	p-value > 0.1
AT3G12560	gi|59936048|gb|CB541485.1|CB541485	p-value > 0.1
AT3G12580	gi|59935230|gb|CB540667.1|CB540667	p-value > 0.1
AT3G12920	gi|59936066|gb|CB541503.1|CB541503	p-value > 0.1
AT3G12930	gi|59934764|gb|CB540201.1|CB540201	p-value > 0.1
AT3G13050	gi|59933636|gb|CB280691.1|CB280691	p-value > 0.1
AT3G13080	gi|59935194|gb|CB540631.1|CB540631	p-value > 0.1
AT3G13580	gi|59934298|gb|CB539735.1|CB539735	p-value > 0.1
AT3G13620	gi|59935383|gb|CB540820.1|CB540820	p-value > 0.1
AT3G13690	gi|59935515|gb|CB540952.1|CB540952	p-value > 0.1
AT3G14420	gi|59934415|gb|CB539852.1|CB539852	p-value > 0.1
	gi|59934541|gb|CB539978.1|CB539978
	gi|59935262|gb|CB540699.1|CB540699
	gi|59933810|gb|CB539247.1|CB539247
AT3G14450	gi|59934049|gb|CB539486.1|CB539486	p-value > 0.1
AT3G14470	gi|59933974|gb|CB539411.1|CB539411	p-value > 0.1
	gi|59935760|gb|CB541197.1|CB541197
AT3G14850	gi|59933988|gb|CB539425.1|CB539425	p-value > 0.1
AT3G14940	gi|59934315|gb|CB539752.1|CB539752	p-value > 0.1
AT3G15020	gi|59933428|gb|CB280483.1|CB280483	p-value > 0.1
AT3G15050	gi|59935696|gb|CB541133.1|CB541133	p-value > 0.1
AT3G15360	gi|59935325|gb|CB540762.1|CB540762	p-value > 0.1
AT3G15520	gi|59933945|gb|CB539382.1|CB539382	p-value > 0.1
AT3G15580	gi|59938425|gb|CB544111.1|CB544111	p-value > 0.1
AT3G15640	gi|59934621|gb|CB540058.1|CB540058	p-value > 0.1
AT3G15690	gi|59933501|gb|CB280556.1|CB280556	p-value > 0.1
	gi|59935429|gb|CB540866.1|CB540866
AT3G15690	gi|59935092|gb|CB540529.1|CB540529	p-value > 0.1
AT3G15730	gi|59934193|gb|CB539630.1|CB539630	p-value > 0.1
AT3G16030	gi|59935248|gb|CB540685.1|CB540685	p-value > 0.1
	gi|59935249|gb|CB540686.1|CB540686
AT3G16060	gi|59934914|gb|CB540351.1|CB540351	p-value > 0.1
AT3G16240	gi|59935177|gb|CB540614.1|CB540614	p-value > 0.1
	gi|59935297|gb|CB540734.1|CB540734
AT3G16250	gi|59933873|gb|CB539310.1|CB539310	p-value > 0.1
AT3G16290	gi|59935250|gb|CB540687.1|CB540687	p-value > 0.1
	gi|59935251|gb|CB540688.1|CB540688
AT3G16370	gi|59935523|gb|CB540960.1|CB540960	p-value > 0.1
AT3G16460	gi|59936111|gb|CB541548.1|CB541548	p-value > 0.1
AT3G16520	gi|59933626|gb|CB280681.1|CB280681	p-value > 0.1
AT3G16560	gi|59934129|gb|CB539566.1|CB539566	p-value > 0.1
AT3G16630	gi|59933795|gb|CB539232.1|CB539232	p-value > 0.1
AT3G16780	gi|59935382|gb|CB540819.1|CB540819	p-value > 0.1
	gi|59936103|gb|CB541540.1|CB541540
AT3G16850	gi|59935629|gb|CB541066.1|CB541066	p-value > 0.1
AT3G16920	gi|59934537|gb|CB539974.1|CB539974	p-value > 0.1
AT3G17170	gi|59933445|gb|CB280500.1|CB280500	p-value > 0.1
AT3G17205	gi|59935236|gb|CB540673.1|CB540673	p-value > 0.1
AT3G17390	gi|59934664|gb|CB540101.1|CB540101	p-value > 0.1
	gi|59935643|gb|CB541080.1|CB541080
AT3G17810	gi|59933897|gb|CB539334.1|CB539334	p-value > 0.1
AT3G17860	gi|59935224|gb|CB540661.1|CB540661	p-value > 0.1
	gi|59934522|gb|CB539959.1|CB539959
	gi|59933947|gb|CB539384.1|CB539384
	gi|59935704|gb|CB541141.1|CB541141
AT3G17930	gi|59933606|gb|CB280661.1|CB280661	p-value > 0.1
AT3G17940	gi|59935072|gb|CB540509.1|CB540509	p-value > 0.1
AT3G18000	gi|59934556|gb|CB539993.1|CB539993	p-value > 0.1
AT3G18080	gi|59934629|gb|CB540066.1|CB540066	p-value > 0.1
AT3G18130	gi|59933902|gb|CB539339.1|CB539339	p-value > 0.1
AT3G18190	gi|59935650|gb|CB541087.1|CB541087	p-value > 0.1
AT3G18820	gi|59935682|gb|CB541119.1|CB541119	p-value > 0.1
AT3G18890	gi|59933653|gb|CB280708.1|CB280708	p-value > 0.1
	gi|59935327|gb|CB540764.1|CB540764
	gi|59938476|gb|CB544162.1|CB544162
AT3G18930	gi|59936082|gb|CB541519.1|CB541519	p-value > 0.1
AT3G19010	gi|59933603|gb|CB280658.1|CB280658	p-value > 0.1
AT3G19670	gi|59935740|gb|CB541177.1|CB541177	p-value > 0.1
AT3G19820	gi|59935718|gb|CB541155.1|CB541155	p-value > 0.1
AT3G20250	gi|59933834|gb|CB539271.1|CB539271	p-value > 0.1
AT3G20410	gi|59935322|gb|CB540759.1|CB540759	p-value > 0.1
AT3G20680	gi|59934435|gb|CB539872.1|CB539872	p-value > 0.1
	gi|59938422|gb|CB544108.1|CB544108
AT3G21510	gi|59935209|gb|CB540646.1|CB540646	p-value > 0.1
AT3G21690	gi|59933838|gb|CB539275.1|CB539275	p-value > 0.1
	gi|59933894|gb|CB539331.1|CB539331
AT3G22790	gi|59935747|gb|CB541184.1|CB541184	p-value > 0.1
AT3G22840	gi|59933748|gb|CB539185.1|CB539185	p-value > 0.1
	gi|59934945|gb|CB540382.1|CB540382
AT3G22930	gi|59934184|gb|CB539621.1|CB539621	p-value > 0.1
AT3G22990	gi|59938387|gb|CB544073.1|CB544073	p-value > 0.1
AT3G23050	gi|59934732|gb|CB540169.1|CB540169	p-value > 0.1
AT3G23090	gi|59935719|gb|CB541156.1|CB541156	p-value > 0.1
AT3G23200	gi|59933540|gb|CB280595.1|CB280595	p-value > 0.1
AT3G23310	gi|59933505|gb|CB280560.1|CB280560	p-value > 0.1
AT3G23400	gi|59933955|gb|CB539392.1|CB539392	p-value > 0.1
	gi|59933972|gb|CB539409.1|CB539409
AT3G23600	gi|59935972|gb|CB541409.1|CB541409	p-value > 0.1
AT3G23820	gi|59934749|gb|CB540186.1|CB540186	p-value > 0.1
AT3G23990	gi|59934007|gb|CB539444.1|CB539444	p-value > 0.1
AT3G24180	gi|59933434|gb|CB280489.1|CB280489	p-value > 0.1
	gi|59935594|gb|CB541031.1|CB541031
AT3G24506	gi|59934213|gb|CB539650.1|CB539650	p-value > 0.1
	gi|59934197|gb|CB539634.1|CB539634
AT3G24760	gi|59934619|gb|CB540056.1|CB540056	p-value > 0.1
AT3G24840	gi|59934643|gb|CB540080.1|CB540080	p-value > 0.1
AT3G25140	gi|59935710|gb|CB541147.1|CB541147	p-value > 0.1
AT3G25230	gi|59936007|gb|CB541444.1|CB541444	p-value > 0.1
AT3G25690	gi|59934064|gb|CB539501.1|CB539501	p-value > 0.1
	gi|59935549|gb|CB540986.1|CB540986
AT3G25710	gi|59934776|gb|CB540213.1|CB540213	p-value > 0.1
AT3G25905	gi|59935378|gb|CB540815.1|CB540815	p-value > 0.1
AT3G25920	gi|59935895|gb|CB541332.1|CB541332	p-value > 0.1
AT3G26060	gi|59935477|gb|CB540914.1|CB540914	p-value > 0.1
	gi|59935084|gb|CB540521.1|CB540521
AT3G26060	gi|59935630|gb|CB541067.1|CB541067	p-value > 0.1
AT3G26340	gi|59935948|gb|CB541385.1|CB541385	p-value > 0.1
AT3G26370	gi|59935486|gb|CB540923.1|CB540923	p-value > 0.1
AT3G26400	gi|59935932|gb|CB541369.1|CB541369	p-value > 0.1
AT3G26570	gi|59934650|gb|CB540087.1|CB540087	p-value > 0.1
AT3G26650	gi|59936154|gb|CB541591.1|CB541591	p-value > 0.1
	gi|59933765|gb|CB539202.1|CB539202
	gi|59934137|gb|CB539574.1|CB539574
	gi|59933498|gb|CB280553.1|CB280553
	gi|59934791|gb|CB540228.1|CB540228
	gi|59933574|gb|CB280629.1|CB280629
AT3G26670	gi|59935581|gb|CB541018.1|CB541018	p-value > 0.1
AT3G26680	gi|59934214|gb|CB539651.1|CB539651	p-value > 0.1
AT3G26720	gi|59935206|gb|CB540643.1|CB540643	p-value > 0.1
AT3G26730	gi|59935170|gb|CB540607.1|CB540607	p-value > 0.1
	gi|59934907|gb|CB540344.1|CB540344
AT3G27090	gi|59934775|gb|CB540212.1|CB540212	p-value > 0.1
	gi|59934640|gb|CB540077.1|CB540077
AT3G27570	gi|59933847|gb|CB539284.1|CB539284	p-value > 0.1
AT3G27690	gi|59933914|gb|CB539351.1|CB539351	p-value > 0.1
	gi|59935358|gb|CB540795.1|CB540795
	gi|59936100|gb|CB541537.1|CB541537
	gi|59935506|gb|CB540943.1|CB540943
	gi|59936121|gb|CB541558.1|CB541558
	gi|59935758|gb|CB541195.1|CB541195
	gi|59933678|gb|CB539115.1|CB539115
	gi|59935759|gb|CB541196.1|CB541196
	gi|59934253|gb|CB539690.1|CB539690
	gi|59933708|gb|CB539145.1|CB539145
	gi|59933697|gb|CB539134.1|CB539134
AT3G27690	gi|59938439|gb|CB544125.1|CB544125	p-value > 0.1
AT3G27850	gi|59934195|gb|CB539632.1|CB539632	p-value > 0.1
	gi|59935192|gb|CB540629.1|CB540629
	gi|59935089|gb|CB540526.1|CB540526
AT3G28050	gi|59933568|gb|CB280623.1|CB280623	p-value > 0.1
	gi|59934296|gb|CB539733.1|CB539733	p-value > 0.1
AT3G28700	gi|59935840|gb|CB541277.1|CB541277	p-value > 0.1
AT3G29170	gi|59934463|gb|CB539900.1|CB539900	p-value > 0.1
AT3G29240	gi|59938498|gb|CB544184.1|CB544184	p-value > 0.1
AT3G29250	gi|59938408|gb|CB544094.1|CB544094	p-value > 0.1
AT3G30180	gi|59934505|gb|CB539942.1|CB539942	p-value > 0.1
AT3G32980	gi|59935079|gb|CB540516.1|CB540516	p-value > 0.1
AT3G42723	gi|59935877|gb|CB541314.1|CB541314	p-value > 0.1
AT3G43190	gi|59934940|gb|CB540377.1|CB540377	p-value > 0.1
	gi|59935751|gb|CB541188.1|CB541188
	gi|59938402|gb|CB544088.1|CB544088
AT3G43740	gi|59934260|gb|CB539697.1|CB539697	p-value > 0.1
AT3G43810	gi|59934351|gb|CB539788.1|CB539788	p-value > 0.1
AT3G44110	gi|59934671|gb|CB540108.1|CB540108	p-value > 0.1
AT3G44880	gi|59935110|gb|CB540547.1|CB540547	p-value > 0.1
AT3G44890	gi|59935653|gb|CB541090.1|CB541090	p-value > 0.1
AT3G45140	gi|59934849|gb|CB540286.1|CB540286	p-value > 0.1
AT3G45310	gi|59936080|gb|CB541517.1|CB541517	p-value > 0.1
AT3G46780	gi|59934105|gb|CB539542.1|CB539542	p-value > 0.1
AT3G46960	gi|59934058|gb|CB539495.1|CB539495	p-value > 0.1
AT3G47070	gi|59934397|gb|CB539834.1|CB539834	p-value > 0.1
	gi|59934807|gb|CB540244.1|CB540244
	gi|59933743|gb|CB539180.1|CB539180
AT3G47370	gi|59934318|gb|CB539755.1|CB539755	p-value > 0.1
AT3G47470	gi|59935409|gb|CB540846.1|CB540846	p-value > 0.1
	gi|59934733|gb|CB540170.1|CB540170
	gi|59935397|gb|CB540834.1|CB540834
	gi|59935862|gb|CB541299.1|CB541299
	gi|59933921|gb|CB539358.1|CB539358
	gi|59933521|gb|CB280576.1|CB280576
	gi|59935657|gb|CB541094.1|CB541094
	gi|59936093|gb|CB541530.1|CB541530
	gi|59935267|gb|CB540704.1|CB540704
	gi|59935885|gb|CB541322.1|CB541322
	gi|59936001|gb|CB541438.1|CB541438
	gi|59933573|gb|CB280628.1|CB280628
AT3G47560	gi|59935412|gb|CB540849.1|CB540849	p-value > 0.1
AT3G47950	gi|59938454|gb|CB544140.1|CB544140	p-value > 0.1
AT3G48000	gi|59933584|gb|CB280639.1|CB280639	p-value > 0.1
AT3G48420	gi|59934308|gb|CB539745.1|CB539745	p-value > 0.1
	gi|59936019|gb|CB541456.1|CB541456
	gi|59934922|gb|CB540359.1|CB540359
AT3G48560	gi|59934546|gb|CB539983.1|CB539983	p-value > 0.1
AT3G49080	gi|59933538|gb|CB280593.1|CB280593	p-value > 0.1
AT3G50350	gi|59934254|gb|CB539691.1|CB539691	p-value > 0.1
AT3G50520	gi|59934332|gb|CB539769.1|CB539769	p-value > 0.1
AT3G50590	gi|59934191|gb|CB539628.1|CB539628	p-value > 0.1
AT3G50820	gi|59934204|gb|CB539641.1|CB539641	p-value > 0.1
	gi|59934061|gb|CB539498.1|CB539498
	gi|59934045|gb|CB539482.1|CB539482
	gi|59934215|gb|CB539652.1|CB539652
	gi|59935200|gb|CB540637.1|CB540637
	gi|59934295|gb|CB539732.1|CB539732
	gi|59935533|gb|CB540970.1|CB540970
	gi|59935634|gb|CB541071.1|CB541071
	gi|59935428|gb|CB540865.1|CB540865
	gi|59935140|gb|CB540577.1|CB540577
	gi|59934521|gb|CB539958.1|CB539958
	gi|59935868|gb|CB541305.1|CB541305
	gi|59934294|gb|CB539731.1|CB539731
	gi|59933939|gb|CB539376.1|CB539376
	gi|59935371|gb|CB540808.1|CB540808
	gi|59935925|gb|CB541362.1|CB541362
AT3G51030	gi|59936092|gb|CB541529.1|CB541529	p-value > 0.1
AT3G51290	gi|59935329|gb|CB540766.1|CB540766	p-value > 0.1
	gi|59934278|gb|CB539715.1|CB539715
AT3G51680	gi|59935714|gb|CB541151.1|CB541151	p-value > 0.1
AT3G51730	gi|59934458|gb|CB539895.1|CB539895	p-value > 0.1
AT3G51860	gi|59934734|gb|CB540171.1|CB540171	p-value > 0.1
	gi|59935064|gb|CB540501.1|CB540501
	gi|59934906|gb|CB540343.1|CB540343
AT3G51880	gi|59935253|gb|CB540690.1|CB540690	p-value > 0.1
AT3G52180	gi|59933933|gb|CB539370.1|CB539370	p-value > 0.1
	gi|59934600|gb|CB540037.1|CB540037
AT3G52370	gi|59935198|gb|CB540635.1|CB540635	p-value > 0.1
	gi|59934327|gb|CB539764.1|CB539764
AT3G52560	gi|59935938|gb|CB541375.1|CB541375	p-value > 0.1
AT3G52580	gi|59935969|gb|CB541406.1|CB541406	p-value > 0.1
AT3G52590	gi|59934114|gb|CB539551.1|CB539551	p-value > 0.1
AT3G52720	gi|59935475|gb|CB540912.1|CB540912	p-value > 0.1
AT3G52740	gi|59934676|gb|CB540113.1|CB540113	p-value > 0.1
AT3G52930	gi|59934192|gb|CB539629.1|CB539629	p-value > 0.1
AT3G52990	gi|59935495|gb|CB540932.1|CB540932	p-value > 0.1
AT3G53570	gi|59934550|gb|CB539987.1|CB539987	p-value > 0.1
AT3G53620	gi|59934944|gb|CB540381.1|CB540381	p-value > 0.1
AT3G53920	gi|59934713|gb|CB540150.1|CB540150	p-value > 0.1
AT3G54050	gi|59934858|gb|CB540295.1|CB540295	p-value > 0.1
	gi|59935432|gb|CB540869.1|CB540869
AT3G54220	gi|59933458|gb|CB280513.1|CB280513	p-value > 0.1
AT3G54500	gi|59934892|gb|CB540329.1|CB540329	p-value > 0.1
AT3G54660	gi|59934492|gb|CB539929.1|CB539929	p-value > 0.1
AT3G54890	gi|59935460|gb|CB540897.1|CB540897	p-value > 0.1
	gi|59935133|gb|CB540570.1|CB540570
	gi|59934469|gb|CB539906.1|CB539906
	gi|59933694|gb|CB539131.1|CB539131
	gi|59935305|gb|CB540742.1|CB540742
	gi|59935231|gb|CB540668.1|CB540668
	gi|59935846|gb|CB541283.1|CB541283
	gi|59933624|gb|CB280679.1|CB280679
	gi|59934974|gb|CB540411.1|CB540411
	gi|59933530|gb|CB280585.1|CB280585
	gi|59933516|gb|CB280571.1|CB280571
	gi|59936036|gb|CB541473.1|CB541473
	gi|59936079|gb|CB541516.1|CB541516
	gi|59933580|gb|CB280635.1|CB280635
	gi|59935579|gb|CB541016.1|CB541016
	gi|59935909|gb|CB541346.1|CB541346
AT3G55010	gi|59934258|gb|CB539695.1|CB539695	p-value > 0.1
AT3G55050	gi|59934801|gb|CB540238.1|CB540238	p-value > 0.1
AT3G55120	gi|59935142|gb|CB540579.1|CB540579	p-value > 0.1
AT3G55140	gi|59936076|gb|CB541513.1|CB541513	p-value > 0.1
AT3G55250	gi|59935204|gb|CB540641.1|CB540641	p-value > 0.1
AT3G55260	gi|59934726|gb|CB540163.1|CB540163	p-value > 0.1
AT3G55330	gi|59933747|gb|CB539184.1|CB539184	p-value > 0.1
AT3G55470	gi|59935470|gb|CB540907.1|CB540907	p-value > 0.1
AT3G55520	gi|59934806|gb|CB540243.1|CB540243	p-value > 0.1
AT3G55580	gi|59933620|gb|CB280675.1|CB280675	p-value > 0.1
AT3G55620	gi|59935904|gb|CB541341.1|CB541341	p-value > 0.1
AT3G55760	gi|59933891|gb|CB539328.1|CB539328	p-value > 0.1
AT3G55800	gi|59935233|gb|CB540670.1|CB540670	p-value > 0.1
	gi|59935272|gb|CB540709.1|CB540709
AT3G55960	gi|59935219|gb|CB540656.1|CB540656	p-value > 0.1
AT3G56010	gi|59938458|gb|CB544144.1|CB544144	p-value > 0.1
AT3G56140	gi|59933514|gb|CB280569.1|CB280569	p-value > 0.1
AT3G56290	gi|59933534|gb|CB280589.1|CB280589	p-value > 0.1
AT3G56340	gi|59933995|gb|CB539432.1|CB539432	p-value > 0.1
AT3G56940	gi|59934731|gb|CB540168.1|CB540168	p-value > 0.1
	gi|59933617|gb|CB280672.1|CB280672
	gi|59934478|gb|CB539915.1|CB539915
	gi|59933781|gb|CB539218.1|CB539218
	gi|59934147|gb|CB539584.1|CB539584
AT3G57090	gi|59933523|gb|CB280578.1|CB280578	p-value > 0.1
AT3G57280	gi|59935624|gb|CB541061.1|CB541061	p-value > 0.1
AT3G58610	gi|59934018|gb|CB539455.1|CB539455	p-value > 0.1
	gi|59936102|gb|CB541539.1|CB541539
AT3G58680	gi|59933950|gb|CB539387.1|CB539387	p-value > 0.1
	gi|59935702|gb|CB541139.1|CB541139
AT3G58760	gi|59934088|gb|CB539525.1|CB539525	p-value > 0.1
AT3G59400	gi|59938551|gb|CB544237.1|CB544237	p-value > 0.1
AT3G59540	gi|59934169|gb|CB539606.1|CB539606	p-value > 0.1
AT3G59630	gi|59934741|gb|CB540178.1|CB540178	p-value > 0.1
AT3G59760	gi|59933983|gb|CB539420.1|CB539420	p-value > 0.1
AT3G59840	gi|59935632|gb|CB541069.1|CB541069	p-value > 0.1
AT3G59980	gi|59935775|gb|CB541212.1|CB541212	p-value > 0.1
AT3G60200	gi|59934738|gb|CB540175.1|CB540175	p-value > 0.1
AT3G60370	gi|59934931|gb|CB540368.1|CB540368	p-value > 0.1
AT3G60750	gi|59934436|gb|CB539873.1|CB539873	p-value > 0.1
	gi|59935038|gb|CB540475.1|CB540475
	gi|59935144|gb|CB540581.1|CB540581
AT3G60860	gi|59935773|gb|CB541210.1|CB541210	p-value > 0.1
AT3G61110	gi|59935992|gb|CB541429.1|CB541429	p-value > 0.1
AT3G61440	gi|59938410|gb|CB544096.1|CB544096	p-value > 0.1
AT3G61790	gi|59934285|gb|CB539722.1|CB539722	p-value > 0.1
AT3G62000	gi|59933643|gb|CB280698.1|CB280698	p-value > 0.1
AT3G62360	gi|59933981|gb|CB539418.1|CB539418	p-value > 0.1
AT3G62410	gi|59933976|gb|CB539413.1|CB539413	p-value > 0.1
	gi|59935010|gb|CB540447.1|CB540447
	gi|59933647|gb|CB280702.1|CB280702
AT3G62580	gi|59935783|gb|CB541220.1|CB541220	p-value > 0.1
AT3G62830	gi|59934486|gb|CB539923.1|CB539923	p-value > 0.1
AT3G62980	gi|59933907|gb|CB539344.1|CB539344	p-value > 0.1
	gi|59934833|gb|CB540270.1|CB540270
AT3G63070	gi|59934447|gb|CB539884.1|CB539884	p-value > 0.1
AT3G63140	gi|59933503|gb|CB280558.1|CB280558	p-value > 0.1
	gi|59933684|gb|CB539121.1|CB539121	p-value > 0.1
AT3G63190	gi|59934578|gb|CB540015.1|CB540015	p-value > 0.1
AT3G63410	gi|59935673|gb|CB541110.1|CB541110	p-value > 0.1
AT3G63460	gi|59934956|gb|CB540393.1|CB540393	p-value > 0.1
AT3G63490	gi|59934023|gb|CB539460.1|CB539460	p-value > 0.1
	gi|59934429|gb|CB539866.1|CB539866
AT3G63530	gi|59934614|gb|CB540051.1|CB540051	p-value > 0.1
AT4G00110	gi|59934869|gb|CB540306.1|CB540306	p-value > 0.1
AT4G00370	gi|59934144|gb|CB539581.1|CB539581	p-value > 0.1
AT4G00430	gi|59934973|gb|CB540410.1|CB540410	p-value > 0.1
	gi|59934716|gb|CB540153.1|CB540153
	gi|59934661|gb|CB540098.1|CB540098
AT4G00755	gi|59935625|gb|CB541062.1|CB541062	p-value > 0.1
AT4G01050	gi|59934412|gb|CB539849.1|CB539849	p-value > 0.1
	gi|59935402|gb|CB540839.1|CB540839
	gi|59934040|gb|CB539477.1|CB539477
AT4G01100	gi|59935676|gb|CB541113.1|CB541113	p-value > 0.1
AT4G01150	gi|59934232|gb|CB539669.1|CB539669	p-value > 0.1
	gi|59934059|gb|CB539496.1|CB539496
	gi|59934595|gb|CB540032.1|CB540032
	gi|59934248|gb|CB539685.1|CB539685
	gi|59935343|gb|CB540780.1|CB540780
	gi|59934218|gb|CB539655.1|CB539655
	gi|59933485|gb|CB280540.1|CB280540
AT4G01310	gi|59934349|gb|CB539786.1|CB539786	p-value > 0.1
AT4G01690	gi|59935323|gb|CB540760.1|CB540760	p-value > 0.1
AT4G01800	gi|59934279|gb|CB539716.1|CB539716	p-value > 0.1
AT4G01850	gi|59935056|gb|CB540493.1|CB540493	p-value > 0.1
AT4G02040	gi|59933426|gb|CB280481.1|CB280481	p-value > 0.1
AT4G02260	gi|59935949|gb|CB541386.1|CB541386	p-value > 0.1
AT4G02360	gi|59935425|gb|CB540862.1|CB540862	p-value > 0.1
AT4G02380	gi|59935222|gb|CB540659.1|CB540659	p-value > 0.1
AT4G02400	gi|59934196|gb|CB539633.1|CB539633	p-value > 0.1
AT4G02425	gi|59935218|gb|CB540655.1|CB540655	p-value > 0.1
AT4G02450	gi|59933652|gb|CB280707.1|CB280707	p-value > 0.1
AT4G02480	gi|59934994|gb|CB540431.1|CB540431	p-value > 0.1
AT4G02630	gi|59935802|gb|CB541239.1|CB541239	p-value > 0.1
AT4G02770	gi|59936128|gb|CB541565.1|CB541565	p-value > 0.1
	gi|59934136|gb|CB539573.1|CB539573
	gi|59935077|gb|CB540514.1|CB540514
	gi|59934817|gb|CB540254.1|CB540254
	gi|59934547|gb|CB539984.1|CB539984
	gi|59935481|gb|CB540918.1|CB540918
	gi|59935839|gb|CB541276.1|CB541276
AT4G02840	gi|59935754|gb|CB541191.1|CB541191	p-value > 0.1
AT4G03000	gi|59933965|gb|CB539402.1|CB539402	p-value > 0.1
AT4G03090	gi|59935419|gb|CB540856.1|CB540856	p-value > 0.1
AT4G03110	gi|59933455|gb|CB280510.1|CB280510	p-value > 0.1
AT4G03210	gi|59935453|gb|CB540890.1|CB540890	p-value > 0.1
AT4G03280	gi|59935050|gb|CB540487.1|CB540487	p-value > 0.1
	gi|59934070|gb|CB539507.1|CB539507
	gi|59935389|gb|CB540826.1|CB540826
	gi|59935611|gb|CB541048.1|CB541048
	gi|59933871|gb|CB539308.1|CB539308
	gi|59935931|gb|CB541368.1|CB541368
	gi|59933608|gb|CB280663.1|CB280663
	gi|59934013|gb|CB539450.1|CB539450
	gi|59936132|gb|CB541569.1|CB541569
AT4G03390	gi|59934480|gb|CB539917.1|CB539917	p-value > 0.1
AT4G04350	gi|59935645|gb|CB541082.1|CB541082	p-value > 0.1
AT4G04610	gi|59934390|gb|CB539827.1|CB539827	p-value > 0.1
AT4G04640	gi|59933848|gb|CB539285.1|CB539285	p-value > 0.1
	gi|59934031|gb|CB539468.1|CB539468
AT4G04720	gi|59935769|gb|CB541206.1|CB541206	p-value > 0.1
AT4G04920	gi|59935372|gb|CB540809.1|CB540809	p-value > 0.1
AT4G04955	gi|59935841|gb|CB541278.1|CB541278	p-value > 0.1
AT4G05050	gi|59934051|gb|CB539488.1|CB539488	p-value > 0.1
AT4G05090	gi|59935620|gb|CB541057.1|CB541057	p-value > 0.1
AT4G05180	gi|59936050|gb|CB541487.1|CB541487	p-value > 0.1
	gi|59938521|gb|CB544207.1|CB544207
	gi|59938452|gb|CB544138.1|CB544138
	gi|59938544|gb|CB544230.1|CB544230
	gi|59935762|gb|CB541199.1|CB541199
AT4G05320	gi|59934958|gb|CB540395.1|CB540395	p-value > 0.1
	gi|59933879|gb|CB539316.1|CB539316
AT4G08170	gi|59934725|gb|CB540162.1|CB540162	p-value > 0.1
AT4G09040	gi|59935695|gb|CB541132.1|CB541132	p-value > 0.1
AT4G09320	gi|59934767|gb|CB540204.1|CB540204	p-value > 0.1
AT4G09650	gi|59936152|gb|CB541589.1|CB541589	p-value > 0.1
	gi|59935000|gb|CB540437.1|CB540437
	gi|59933526|gb|CB280581.1|CB280581
	gi|59933660|gb|CB280715.1|CB280715
AT4G09670	gi|59935605|gb|CB541042.1|CB541042	p-value > 0.1
AT4G09800	gi|59934151|gb|CB539588.1|CB539588	p-value > 0.1
AT4G09890	gi|59934313|gb|CB539750.1|CB539750	p-value > 0.1
AT4G10180	gi|59934774|gb|CB540211.1|CB540211	p-value > 0.1
AT4G10270	gi|59935052|gb|CB540489.1|CB540489	p-value > 0.1
AT4G10300	gi|59933413|gb|CB280468.1|CB280468	p-value > 0.1
	gi|59933414|gb|CB280469.1|CB280469	p-value > 0.1
	gi|59933699|gb|CB539136.1|CB539136	p-value > 0.1
AT4G10340	gi|59936116|gb|CB541553.1|CB541553	p-value > 0.1
	gi|59936151|gb|CB541588.1|CB541588
	gi|59934551|gb|CB539988.1|CB539988
	gi|59934238|gb|CB539675.1|CB539675
	gi|59934532|gb|CB539969.1|CB539969
	gi|59934586|gb|CB540023.1|CB540023
	gi|59935835|gb|CB541272.1|CB541272
	gi|59936120|gb|CB541557.1|CB541557
	gi|59933868|gb|CB539305.1|CB539305
	gi|59935745|gb|CB541182.1|CB541182
	gi|59934381|gb|CB539818.1|CB539818
	gi|59935294|gb|CB540731.1|CB540731
	gi|59936020|gb|CB541457.1|CB541457
	gi|59935980|gb|CB541417.1|CB541417
	gi|59936127|gb|CB541564.1|CB541564
	gi|59936125|gb|CB541562.1|CB541562
	gi|59934529|gb|CB539966.1|CB539966
	gi|59933464|gb|CB280519.1|CB280519
	gi|59933465|gb|CB280520.1|CB280520
	gi|59935011|gb|CB540448.1|CB540448
	gi|59934904|gb|CB540341.1|CB540341
	gi|59935433|gb|CB540870.1|CB540870
	gi|59935945|gb|CB541382.1|CB541382
	gi|59935946|gb|CB541383.1|CB541383
AT4G10610	gi|59933992|gb|CB539429.1|CB539429	p-value > 0.1
AT4G10730	gi|59935738|gb|CB541175.1|CB541175	p-value > 0.1
AT4G10840	gi|59935590|gb|CB541027.1|CB541027	p-value > 0.1
AT4G11080	gi|59933984|gb|CB539421.1|CB539421	p-value > 0.1
AT4G11350	gi|59933948|gb|CB539385.1|CB539385	p-value > 0.1
AT4G11440	gi|59935798|gb|CB541235.1|CB541235	p-value > 0.1
AT4G11570	gi|59935850|gb|CB541287.1|CB541287	p-value > 0.1
AT4G11600	gi|59936130|gb|CB541567.1|CB541567	p-value > 0.1
AT4G12480	gi|59933801|gb|CB539238.1|CB539238	p-value > 0.1
	gi|59934993|gb|CB540430.1|CB540430
AT4G12760	gi|59934666|gb|CB540103.1|CB540103	p-value > 0.1
AT4G12800	gi|59934206|gb|CB539643.1|CB539643	p-value > 0.1
	gi|59934198|gb|CB539635.1|CB539635
	gi|59934071|gb|CB539508.1|CB539508
	gi|59935380|gb|CB540817.1|CB540817
	gi|59934748|gb|CB540185.1|CB540185
	gi|59933607|gb|CB280662.1|CB280662
	gi|59934930|gb|CB540367.1|CB540367
	gi|59934967|gb|CB540404.1|CB540404
	gi|59934598|gb|CB540035.1|CB540035
	gi|59933665|gb|CB539102.1|CB539102
	gi|59933474|gb|CB280529.1|CB280529
	gi|59935809|gb|CB541246.1|CB541246
AT4G12830	gi|59934366|gb|CB539803.1|CB539803	p-value > 0.1
AT4G13930	gi|59935998|gb|CB541435.1|CB541435	p-value > 0.1
AT4G14220	gi|59935442|gb|CB540879.1|CB540879	p-value > 0.1
AT4G14360	gi|59935838|gb|CB541275.1|CB541275	p-value > 0.1
AT4G14370	gi|59935537|gb|CB540974.1|CB540974	p-value > 0.1
AT4G14510	gi|59934996|gb|CB540433.1|CB540433	p-value > 0.1
AT4G14550	gi|59934080|gb|CB539517.1|CB539517	p-value > 0.1
AT4G14620	gi|59935366|gb|CB540803.1|CB540803	p-value > 0.1
AT4G14710	gi|59935311|gb|CB540748.1|CB540748	p-value > 0.1
	gi|59936123|gb|CB541560.1|CB541560	p-value > 0.1
AT4G14746	gi|59933592|gb|CB280647.1|CB280647	p-value > 0.1
AT4G14870	gi|59935384|gb|CB540821.1|CB540821	p-value > 0.1
AT4G14960	gi|59936138|gb|CB541575.1|CB541575	p-value > 0.1
AT4G15093	gi|59934999|gb|CB540436.1|CB540436	p-value > 0.1
AT4G15520	gi|59936137|gb|CB541574.1|CB541574	p-value > 0.1
AT4G15530	gi|59936017|gb|CB541454.1|CB541454	p-value > 0.1
AT4G15570	gi|59934737|gb|CB540174.1|CB540174	p-value > 0.1
AT4G15780	gi|59935363|gb|CB540800.1|CB540800	p-value > 0.1
AT4G15910	gi|59934810|gb|CB540247.1|CB540247	p-value > 0.1
AT4G16070	gi|59936009|gb|CB541446.1|CB541446	p-value > 0.1
AT4G16143	gi|59934863|gb|CB540300.1|CB540300	p-value > 0.1
AT4G16144	gi|59935806|gb|CB541243.1|CB541243	p-value > 0.1
AT4G16150	gi|59935585|gb|CB541022.1|CB541022	p-value > 0.1
AT4G16380	gi|59935962|gb|CB541399.1|CB541399	p-value > 0.1
AT4G16390	gi|59935957|gb|CB541394.1|CB541394	p-value > 0.1
AT4G16430	gi|59936065|gb|CB541502.1|CB541502	p-value > 0.1
AT4G16660	gi|59935612|gb|CB541049.1|CB541049	p-value > 0.1
AT4G16710	gi|59934401|gb|CB539838.1|CB539838	p-value > 0.1
AT4G17050	gi|59934946|gb|CB540383.1|CB540383	p-value > 0.1
AT4G17140	gi|59935976|gb|CB541413.1|CB541413	p-value > 0.1
AT4G17600	gi|59934838|gb|CB540275.1|CB540275	p-value > 0.1
AT4G17670	gi|59935742|gb|CB541179.1|CB541179	p-value > 0.1
AT4G17890	gi|59935882|gb|CB541319.1|CB541319	p-value > 0.1
AT4G18010	gi|59934428|gb|CB539865.1|CB539865	p-value > 0.1
	gi|59938519|gb|CB544205.1|CB544205
AT4G18030	gi|59933994|gb|CB539431.1|CB539431	p-value > 0.1
AT4G18100	gi|59934873|gb|CB540310.1|CB540310	p-value > 0.1
	gi|59935178|gb|CB540615.1|CB540615
AT4G18370	gi|59933936|gb|CB539373.1|CB539373	p-value > 0.1
AT4G18700	gi|59935582|gb|CB541019.1|CB541019	p-value > 0.1
AT4G18905	gi|59934301|gb|CB539738.1|CB539738	p-value > 0.1
AT4G19050	gi|59935768|gb|CB541205.1|CB541205	p-value > 0.1
AT4G19650	gi|59934820|gb|CB540257.1|CB540257	p-value > 0.1
AT4G20070	gi|59935636|gb|CB541073.1|CB541073	p-value > 0.1
	gi|59934680|gb|CB540117.1|CB540117
AT4G20850	gi|59934437|gb|CB539874.1|CB539874	p-value > 0.1
AT4G21130	gi|59933956|gb|CB539393.1|CB539393	p-value > 0.1
AT4G21280	gi|59933632|gb|CB280687.1|CB280687	p-value > 0.1
	gi|59935265|gb|CB540702.1|CB540702
	gi|59934444|gb|CB539881.1|CB539881
	gi|59935216|gb|CB540653.1|CB540653
	gi|59934805|gb|CB540242.1|CB540242
AT4G21580	gi|59935349|gb|CB540786.1|CB540786	p-value > 0.1
AT4G21890	gi|59933560|gb|CB280615.1|CB280615	p-value > 0.1
AT4G21910	gi|59933569|gb|CB280624.1|CB280624	p-value > 0.1
AT4G21960	gi|59933836|gb|CB539273.1|CB539273	p-value > 0.1
	gi|59935354|gb|CB540791.1|CB540791	p-value > 0.1
	gi|59935595|gb|CB541032.1|CB541032	p-value > 0.1
	gi|59933815|gb|CB539252.1|CB539252	p-value > 0.1
	gi|59936057|gb|CB541494.1|CB541494	p-value > 0.1
	gi|59934970|gb|CB540407.1|CB540407	p-value > 0.1
	gi|59934584|gb|CB540021.1|CB540021	p-value > 0.1
AT4G22220	gi|59934368|gb|CB539805.1|CB539805	p-value > 0.1
AT4G22540	gi|59935602|gb|CB541039.1|CB541039	p-value > 0.1
AT4G22570	gi|59935996|gb|CB541433.1|CB541433	p-value > 0.1
AT4G22670	gi|59934998|gb|CB540435.1|CB540435	p-value > 0.1
AT4G22730	gi|59935927|gb|CB541364.1|CB541364	p-value > 0.1
AT4G22830	gi|59933973|gb|CB539410.1|CB539410	p-value > 0.1
AT4G22890	gi|59935686|gb|CB541123.1|CB541123	p-value > 0.1
AT4G22890	gi|59933435|gb|CB280490.1|CB280490	p-value > 0.1
	gi|59933436|gb|CB280491.1|CB280491	p-value > 0.1
AT4G22950	gi|59934701|gb|CB540138.1|CB540138	p-value > 0.1
AT4G23100	gi|59933845|gb|CB539282.1|CB539282	p-value > 0.1
AT4G23420	gi|59934094|gb|CB539531.1|CB539531	p-value > 0.1
AT4G23500	gi|59934091|gb|CB539528.1|CB539528	p-value > 0.1
AT4G23630	gi|59934089|gb|CB539526.1|CB539526	p-value > 0.1
AT4G23890	gi|59935303|gb|CB540740.1|CB540740	p-value > 0.1
AT4G23980	gi|59934289|gb|CB539726.1|CB539726	p-value > 0.1
AT4G24000	gi|59934920|gb|CB540357.1|CB540357	p-value > 0.1
AT4G24010	gi|59934053|gb|CB539490.1|CB539490	p-value > 0.1
	gi|59934055|gb|CB539492.1|CB539492
AT4G24090	gi|59933480|gb|CB280535.1|CB280535	p-value > 0.1
	gi|59933668|gb|CB539105.1|CB539105
AT4G24140	gi|59934379|gb|CB539816.1|CB539816	p-value > 0.1
AT4G24190	gi|59935408|gb|CB540845.1|CB540845	p-value > 0.1
AT4G24280	gi|59934611|gb|CB540048.1|CB540048	p-value > 0.1
	gi|59934620|gb|CB540057.1|CB540057
AT4G24330	gi|59935981|gb|CB541418.1|CB541418	p-value > 0.1
AT4G24470	gi|59935713|gb|CB541150.1|CB541150	p-value > 0.1
AT4G24500	gi|59934003|gb|CB539440.1|CB539440	p-value > 0.1
AT4G24740	gi|59933482|gb|CB280537.1|CB280537	p-value > 0.1
AT4G24770	gi|59935547|gb|CB540984.1|CB540984	p-value > 0.1
	gi|59936068|gb|CB541505.1|CB541505
AT4G24780	gi|59935991|gb|CB541428.1|CB541428	p-value > 0.1
	gi|59935675|gb|CB541112.1|CB541112
AT4G25050	gi|59935417|gb|CB540854.1|CB540854	p-value > 0.1
AT4G25650	gi|59933454|gb|CB280509.1|CB280509	p-value > 0.1
AT4G25810	gi|59934283|gb|CB539720.1|CB539720	p-value > 0.1
AT4G26080	gi|59935720|gb|CB541157.1|CB541157	p-value > 0.1
AT4G26100	gi|59935100|gb|CB540537.1|CB540537	p-value > 0.1
	gi|59934729|gb|CB540166.1|CB540166
	gi|59935896|gb|CB541333.1|CB541333
AT4G26510	gi|59933850|gb|CB539287.1|CB539287	p-value > 0.1
AT4G26530	gi|59933644|gb|CB280699.1|CB280699	p-value > 0.1
AT4G26690	gi|59934843|gb|CB540280.1|CB540280	p-value > 0.1
AT4G26840	gi|59934834|gb|CB540271.1|CB540271	p-value > 0.1
AT4G26850	gi|59933576|gb|CB280631.1|CB280631	p-value > 0.1
	gi|59933586|gb|CB280641.1|CB280641
AT4G26965	gi|59935863|gb|CB541300.1|CB541300	p-value > 0.1
AT4G27090	gi|59934949|gb|CB540386.1|CB540386	p-value > 0.1
	gi|59935300|gb|CB540737.1|CB540737
AT4G27130	gi|59935172|gb|CB540609.1|CB540609	p-value > 0.1
AT4G27270	gi|59935456|gb|CB540893.1|CB540893	p-value > 0.1
AT4G27380	gi|59935017|gb|CB540454.1|CB540454	p-value > 0.1
AT4G27430	gi|59936047|gb|CB541484.1|CB541484	p-value > 0.1
AT4G27600	gi|59933549|gb|CB280604.1|CB280604	p-value > 0.1
AT4G27690	gi|59935436|gb|CB540873.1|CB540873	p-value > 0.1
AT4G27700	gi|59936114|gb|CB541551.1|CB541551	p-value > 0.1
	gi|59935628|gb|CB541065.1|CB541065
	gi|59935893|gb|CB541330.1|CB541330
AT4G27800	gi|59935037|gb|CB540474.1|CB540474	p-value > 0.1
AT4G27960	gi|59934988|gb|CB540425.1|CB540425	p-value > 0.1
AT4G28200	gi|59935511|gb|CB540948.1|CB540948	p-value > 0.1
AT4G28210	gi|59935816|gb|CB541253.1|CB541253	p-value > 0.1
AT4G28240	gi|59934440|gb|CB539877.1|CB539877	p-value > 0.1
AT4G28390	gi|59935552|gb|CB540989.1|CB540989	p-value > 0.1
	gi|59935509|gb|CB540946.1|CB540946	p-value > 0.1
	gi|59934226|gb|CB539663.1|CB539663	p-value > 0.1
	gi|59934516|gb|CB539953.1|CB539953	p-value > 0.1
AT4G28530	gi|59934581|gb|CB540018.1|CB540018	p-value > 0.1
AT4G28950	gi|59934573|gb|CB540010.1|CB540010	p-value > 0.1
AT4G29120	gi|59934952|gb|CB540389.1|CB540389	p-value > 0.1
AT4G29160	gi|59935102|gb|CB540539.1|CB540539	p-value > 0.1
AT4G29350	gi|59934627|gb|CB540064.1|CB540064	p-value > 0.1
AT4G29410	gi|59934635|gb|CB540072.1|CB540072	p-value > 0.1
AT4G29480	gi|59935576|gb|CB541013.1|CB541013	p-value > 0.1
AT4G29670	gi|59936140|gb|CB541577.1|CB541577	p-value > 0.1
AT4G30210	gi|59933735|gb|CB539172.1|CB539172	p-value > 0.1
AT4G30310	gi|59934565|gb|CB540002.1|CB540002	p-value > 0.1
AT4G30690	gi|59933837|gb|CB539274.1|CB539274	p-value > 0.1
	gi|59933876|gb|CB539313.1|CB539313
AT4G30880	gi|59934364|gb|CB539801.1|CB539801	p-value > 0.1
AT4G30930	gi|59933943|gb|CB539380.1|CB539380	p-value > 0.1
AT4G30960	gi|59936032|gb|CB541469.1|CB541469	p-value > 0.1
AT4G31080	gi|59935548|gb|CB540985.1|CB540985	p-value > 0.1
AT4G31180	gi|59935098|gb|CB540535.1|CB540535	p-value > 0.1
AT4G31210	gi|59935516|gb|CB540953.1|CB540953	p-value > 0.1
AT4G31330	gi|59933645|gb|CB280700.1|CB280700	p-value > 0.1
AT4G31340	gi|59934086|gb|CB539523.1|CB539523	p-value > 0.1
AT4G31700	gi|59934656|gb|CB540093.1|CB540093	p-value > 0.1
AT4G31750	gi|59935607|gb|CB541044.1|CB541044	p-value > 0.1
	gi|59934885|gb|CB540322.1|CB540322
AT4G31860	gi|59935357|gb|CB540794.1|CB540794	p-value > 0.1
AT4G31990	gi|59933528|gb|CB280583.1|CB280583	p-value > 0.1
AT4G32190	gi|59936070|gb|CB541507.1|CB541507	p-value > 0.1
AT4G32260	gi|59933802|gb|CB539239.1|CB539239	p-value > 0.1
AT4G32300	gi|59934343|gb|CB539780.1|CB539780	p-value > 0.1
AT4G32400	gi|59935441|gb|CB540878.1|CB540878	p-value > 0.1
AT4G32480	gi|59934655|gb|CB540092.1|CB540092	p-value > 0.1
AT4G32520	gi|59934752|gb|CB540189.1|CB540189	p-value > 0.1
AT4G32551	gi|59935149|gb|CB540586.1|CB540586	p-value > 0.1
	gi|59934745|gb|CB540182.1|CB540182
AT4G32720	gi|59933750|gb|CB539187.1|CB539187	p-value > 0.1
AT4G32960	gi|59935917|gb|CB541354.1|CB541354	p-value > 0.1
AT4G33010	gi|59935106|gb|CB540543.1|CB540543	p-value > 0.1
	gi|59934158|gb|CB539595.1|CB539595
AT4G33110	gi|59933771|gb|CB539208.1|CB539208	p-value > 0.1
AT4G33210	gi|59934391|gb|CB539828.1|CB539828	p-value > 0.1
AT4G33350	gi|59934117|gb|CB539554.1|CB539554	p-value > 0.1
	gi|59934399|gb|CB539836.1|CB539836	p-value > 0.1
AT4G33470	gi|59934982|gb|CB540419.1|CB540419	p-value > 0.1
AT4G33510	gi|59934029|gb|CB539466.1|CB539466	p-value > 0.1
	gi|59935970|gb|CB541407.1|CB541407	p-value > 0.1
AT4G33520	gi|59934960|gb|CB540397.1|CB540397	p-value > 0.1
AT4G33790	gi|59934652|gb|CB540089.1|CB540089	p-value > 0.1
AT4G33985	gi|59934081|gb|CB539518.1|CB539518	p-value > 0.1
	gi|59935864|gb|CB541301.1|CB541301	p-value > 0.1
AT4G34040	gi|59935315|gb|CB540752.1|CB540752	p-value > 0.1
AT4G34050	gi|59933797|gb|CB539234.1|CB539234	p-value > 0.1
	gi|59938508|gb|CB544194.1|CB544194
AT4G34110	gi|59936013|gb|CB541450.1|CB541450	p-value > 0.1
AT4G34190	gi|59934284|gb|CB539721.1|CB539721	p-value > 0.1
AT4G34450	gi|59934489|gb|CB539926.1|CB539926	p-value > 0.1
AT4G34530	gi|59935746|gb|CB541183.1|CB541183	p-value > 0.1
AT4G34720	gi|59935040|gb|CB540477.1|CB540477	p-value > 0.1
AT4G35090	gi|59935939|gb|CB541376.1|CB541376	p-value > 0.1
	gi|59934048|gb|CB539485.1|CB539485
AT4G35100	gi|59934353|gb|CB539790.1|CB539790	p-value > 0.1
AT4G35250	gi|59934145|gb|CB539582.1|CB539582	p-value > 0.1
AT4G35260	gi|59935370|gb|CB540807.1|CB540807	p-value > 0.1
AT4G35450	gi|59933817|gb|CB539254.1|CB539254	p-value > 0.1
AT4G35580	gi|59935956|gb|CB541393.1|CB541393	p-value > 0.1
AT4G35630	gi|59935922|gb|CB541359.1|CB541359	p-value > 0.1
AT4G35640	gi|59936069|gb|CB541506.1|CB541506	p-value > 0.1
AT4G35770	gi|59934077|gb|CB539514.1|CB539514	p-value > 0.1
	gi|59934603|gb|CB540040.1|CB540040
	gi|59934872|gb|CB540309.1|CB540309
AT4G35780	gi|59935973|gb|CB541410.1|CB541410	p-value > 0.1
AT4G35785	gi|59933461|gb|CB280516.1|CB280516	p-value > 0.1
AT4G35830	gi|59933886|gb|CB539323.1|CB539323	p-value > 0.1
AT4G36690	gi|59934778|gb|CB540215.1|CB540215	p-value > 0.1
AT4G36780	gi|59935340|gb|CB540777.1|CB540777	p-value > 0.1
AT4G36890	gi|59935616|gb|CB541053.1|CB541053	p-value > 0.1
AT4G36940	gi|59935309|gb|CB540746.1|CB540746	p-value > 0.1
AT4G37000	gi|59935256|gb|CB540693.1|CB540693	p-value > 0.1
AT4G37070	gi|59935044|gb|CB540481.1|CB540481	p-value > 0.1
AT4G37260	gi|59933808|gb|CB539245.1|CB539245	p-value > 0.1
AT4G37270	gi|59933803|gb|CB539240.1|CB539240	p-value > 0.1
AT4G37370	gi|59935427|gb|CB540864.1|CB540864	p-value > 0.1
	gi|59935733|gb|CB541170.1|CB541170
AT4G37800	gi|59934124|gb|CB539561.1|CB539561	p-value > 0.1
	gi|59933525|gb|CB280580.1|CB280580
AT4G38020	gi|59934052|gb|CB539489.1|CB539489	p-value > 0.1
AT4G38510	gi|59934941|gb|CB540378.1|CB540378	p-value > 0.1
	gi|59934563|gb|CB540000.1|CB540000
AT4G38970	gi|59934856|gb|CB540293.1|CB540293	p-value > 0.1
	gi|59934271|gb|CB539708.1|CB539708
	gi|59935974|gb|CB541411.1|CB541411
	gi|59935640|gb|CB541077.1|CB541077
AT4G39280	gi|59935599|gb|CB541036.1|CB541036	p-value > 0.1
AT4G39680	gi|59935721|gb|CB541158.1|CB541158	p-value > 0.1
AT4G39690	gi|59934194|gb|CB539631.1|CB539631	p-value > 0.1
AT4G39730	gi|59934346|gb|CB539783.1|CB539783	p-value > 0.1
AT4G39800	gi|59933440|gb|CB280495.1|CB280495	p-value > 0.1
AT4G39820	gi|59935338|gb|CB540775.1|CB540775	p-value > 0.1
AT4G40030	gi|59935541|gb|CB540978.1|CB540978	p-value > 0.1
AT5G01530	gi|59934329|gb|CB539766.1|CB539766	p-value > 0.1
[truncated: 491 more rows]

## Sheet: ATh x EST name - library SE3
List of putative Arabidopsis orthologs present in the P. vulgaris PVEPSE3 EST library
AGI gene identity	Accesion Number - PVEPSE3 ESTs	Fisher's exact test p-value	Relative Expression = Log10p-value
AT1G06430	gi|59936974|gb|CB542305|CB542305	0.09	1.06		up-regulated ESTs
	gi|59938037|gb|CB543366|CB543366				down-regulated ESTs
	gi|59937621|gb|CB542952|CB542952
AT1G07320	gi|59937730|gb|CB543061|CB543061	0.09	1.06
	gi|59938268|gb|CB543597|CB543597
	gi|59937022|gb|CB542353|CB542353
AT1G74730	gi|59938069|gb|CB543398|CB543398	0.09	1.06
	gi|59938347|gb|CB543676|CB543676
	gi|59937607|gb|CB542938|CB542938
AT2G07706	gi|59937675|gb|CB543006|CB543006	0.04	1.41
	gi|59936367|gb|CB541804|CB541804
	gi|59936378|gb|CB541815|CB541815
	gi|59937827|gb|CB543158|CB543158
AT2G32060	gi|59938363|gb|CB543692|CB543692	0.04	1.41
	gi|59938145|gb|CB543474|CB543474
	gi|59936999|gb|CB542330|CB542330
	gi|59936942|gb|CB542273|CB542273
AT2G39730	gi|59938005|gb|CB543334|CB543334	0.05	1.29
	gi|59936802|gb|CB542221|CB542221
	gi|59937720|gb|CB543051|CB543051
	gi|59936966|gb|CB542297|CB542297
	gi|59938622|gb|CB555993|CB555993
	gi|59938054|gb|CB543383|CB543383
	gi|59938091|gb|CB543420|CB543420
	gi|59937646|gb|CB542977|CB542977
	gi|59937339|gb|CB542670|CB542670
	gi|59936809|gb|CB542228|CB542228
	gi|59937443|gb|CB542774|CB542774
	gi|59936559|gb|CB541996|CB541996
	gi|59936434|gb|CB541871|CB541871
	gi|59936193|gb|CB541630|CB541630
	gi|59936319|gb|CB541756|CB541756
	gi|59936795|gb|CB542216|CB542216
	gi|59936676|gb|CB542113|CB542113
	gi|59936456|gb|CB541893|CB541893
	gi|59936254|gb|CB541691|CB541691
	gi|59938008|gb|CB543337|CB543337
	gi|59936998|gb|CB542329|CB542329
	gi|59938207|gb|CB543536|CB543536
	gi|59936683|gb|CB542120|CB542120
	gi|59936572|gb|CB542009|CB542009
	gi|59937841|gb|CB543172|CB543172
	gi|59937654|gb|CB542985|CB542985
	gi|59937936|gb|CB543265|CB543265
	gi|59938227|gb|CB543556|CB543556
	gi|59937159|gb|CB542490|CB542490
	gi|59937991|gb|CB543320|CB543320
	gi|59937020|gb|CB542351|CB542351
AT2G41250	gi|59937810|gb|CB543141|CB543141	0.09	1.06
	gi|59938148|gb|CB543477|CB543477
	gi|59938643|gb|CB556014|CB556014
AT2G46830	gi|59937207|gb|CB542538|CB542538	0.09	1.06
	gi|59938334|gb|CB543663|CB543663
	gi|59936261|gb|CB541698|CB541698
AT3G01470	gi|59937210|gb|CB542541|CB542541	0.09	1.06
	gi|59937044|gb|CB542375|CB542375
	gi|59938198|gb|CB543527|CB543527
AT3G12630	gi|59936680|gb|CB542117|CB542117	0.09	1.06
	gi|59937770|gb|CB543101|CB543101
	gi|59936945|gb|CB542276|CB542276
AT3G14415	gi|59938062|gb|CB543391|CB543391	0.09	1.06
	gi|59937127|gb|CB542458|CB542458
	gi|59937054|gb|CB542385|CB542385
AT3G16150	gi|59938173|gb|CB543502|CB543502	0.09	1.06
	gi|59937971|gb|CB543300|CB543300
	gi|59936956|gb|CB542287|CB542287
AT3G16640	gi|59936390|gb|CB541827|CB541827	0.04	1.41
	gi|59938143|gb|CB543472|CB543472
	gi|59937491|gb|CB542822|CB542822
	gi|59936179|gb|CB541616|CB541616
AT3G18280	gi|59937714|gb|CB543045|CB543045	0.09	1.06
	gi|59937225|gb|CB542556|CB542556
	gi|59936698|gb|CB542133|CB542133
AT3G20820	gi|59936669|gb|CB542106|CB542106	0.04	1.41
	gi|59936258|gb|CB541695|CB541695
	gi|59936357|gb|CB541794|CB541794
	gi|59936220|gb|CB541657|CB541657
AT3G25570	gi|59936401|gb|CB541838|CB541838	0.04	1.41
	gi|59937086|gb|CB542417|CB542417
	gi|59937856|gb|CB543187|CB543187
	gi|59937074|gb|CB542405|CB542405
AT3G47340	gi|59937486|gb|CB542817|CB542817	0.04	1.41
	gi|59938210|gb|CB543539|CB543539
	gi|59938278|gb|CB543607|CB543607
	gi|59937711|gb|CB543042|CB543042
AT4G09160	gi|59937557|gb|CB542888|CB542888	0.09	1.06
	gi|59937818|gb|CB543149|CB543149
	gi|59937394|gb|CB542725|CB542725
AT4G16260	gi|59937438|gb|CB542769|CB542769	0.04	1.41
	gi|59937729|gb|CB543060|CB543060
	gi|59936602|gb|CB542039|CB542039
	gi|59937965|gb|CB543294|CB543294
AT4G20360	gi|59937661|gb|CB542992|CB542992	0.09	1.06
	gi|59937176|gb|CB542507|CB542507
	gi|59936670|gb|CB542107|CB542107
AT4G27670	gi|59936495|gb|CB541932|CB541932	0.09	1.06
	gi|59936277|gb|CB541714|CB541714
	gi|59936536|gb|CB541973|CB541973
AT5G15410	gi|59937251|gb|CB542582|CB542582	0.09	1.06
	gi|59937049|gb|CB542380|CB542380
	gi|59936447|gb|CB541884|CB541884
AT5G23120	gi|59937489|gb|CB542820|CB542820	0.09	1.06
	gi|59937202|gb|CB542533|CB542533
	gi|59937600|gb|CB542931|CB542931
AT5G56600	gi|59937614|gb|CB542945|CB542945	0.04	1.41
	gi|59938167|gb|CB543496|CB543496
	gi|59937310|gb|CB542641|CB542641
	gi|59937719|gb|CB543050|CB543050
ATCG00470	gi|59936928|gb|CB542259|CB542259	0.01	1.89
	gi|59937613|gb|CB542944|CB542944
	gi|59937832|gb|CB543163|CB543163
	gi|59938351|gb|CB543680|CB543680
	gi|59936475|gb|CB541912|CB541912
	gi|59937193|gb|CB542524|CB542524
	gi|59936462|gb|CB541899|CB541899
	gi|59936464|gb|CB541901|CB541901
	gi|59936290|gb|CB541727|CB541727
	gi|59938139|gb|CB543468|CB543468
	gi|59937236|gb|CB542567|CB542567
ATCG01130	gi|59936535|gb|CB541972|CB541972	0.04	1.41
	gi|59938738|gb|CB556109|CB556109
	gi|59937023|gb|CB542354|CB542354
	gi|59936167|gb|CB541604|CB541604
AT1G08380	gi|59936416|gb|CB541853|CB541853	0.09	-1.03
	gi|59936778|gb|CB542201|CB542201
	gi|59936796|gb|CB542217|CB542217
	gi|59938629|gb|CB556000|CB556000
AT1G15820	gi|59938305|gb|CB543634|CB543634	0.08	-1.1
	gi|59938341|gb|CB543670|CB543670
	gi|59937471|gb|CB542802|CB542802
	gi|59937498|gb|CB542829|CB542829
	gi|59937064|gb|CB542395|CB542395
	gi|59936929|gb|CB542260|CB542260
	gi|59937615|gb|CB542946|CB542946
AT1G61520	gi|59938048|gb|CB543377|CB543377	0.03	-1.55
	gi|59938061|gb|CB543390|CB543390
	gi|59938627|gb|CB555998|CB555998
AT1G67090	gi|59937866|gb|CB543197|CB543197	0.04	-1.4
	gi|59936249|gb|CB541686|CB541686
	gi|59936779|gb|CB542202|CB542202
	gi|59938271|gb|CB543600|CB543600
	gi|59937087|gb|CB542418|CB542418
	gi|59937461|gb|CB542792|CB542792
	gi|59938228|gb|CB543557|CB543557
	gi|59937134|gb|CB542465|CB542465
	gi|59937731|gb|CB543062|CB543062
	gi|59937858|gb|CB543189|CB543189
	gi|59936253|gb|CB541690|CB541690
	gi|59937739|gb|CB543070|CB543070
	gi|59937080|gb|CB542411|CB542411
	gi|59937839|gb|CB543170|CB543170
	gi|59936564|gb|CB542001|CB542001
	gi|59937665|gb|CB542996|CB542996
	gi|59937999|gb|CB543328|CB543328
	gi|59936622|gb|CB542059|CB542059
	gi|59937256|gb|CB542587|CB542587
	gi|59936243|gb|CB541680|CB541680
	gi|59938357|gb|CB543686|CB543686
	gi|59938141|gb|CB543470|CB543470
	gi|59936878|gb|CB542247|CB542247
	gi|59937701|gb|CB543032|CB543032
	gi|59937974|gb|CB543303|CB543303
	gi|59936565|gb|CB542002|CB542002
	gi|59936803|gb|CB542222|CB542222
	gi|59938023|gb|CB543352|CB543352
	gi|59938322|gb|CB543651|CB543651
	gi|59937344|gb|CB542675|CB542675
	gi|59937163|gb|CB542494|CB542494
	gi|59938156|gb|CB543485|CB543485
	gi|59936629|gb|CB542066|CB542066
	gi|59936442|gb|CB541879|CB541879
	gi|59937930|gb|CB543259|CB543259
	gi|59936767|gb|CB542190|CB542190
	gi|59938367|gb|CB543696|CB543696
	gi|59938297|gb|CB543626|CB543626
	gi|59938299|gb|CB543628|CB543628
	gi|59936406|gb|CB541843|CB541843
	gi|59936441|gb|CB541878|CB541878
	gi|59937676|gb|CB543007|CB543007
	gi|59936431|gb|CB541868|CB541868
	gi|59936450|gb|CB541887|CB541887
	gi|59937292|gb|CB542623|CB542623
	gi|59936203|gb|CB541640|CB541640
	gi|59936444|gb|CB541881|CB541881
	gi|59937185|gb|CB542516|CB542516
	gi|59938239|gb|CB543568|CB543568
	gi|59937919|gb|CB543248|CB543248
	gi|59936761|gb|CB542186|CB542186
AT2G05100	gi|59937547|gb|CB542878|CB542878	0.01	-2.22
	gi|59937458|gb|CB542789|CB542789
	gi|59938150|gb|CB543479|CB543479
	gi|59936660|gb|CB542097|CB542097
	gi|59937947|gb|CB543276|CB543276
AT2G13360	gi|59937120|gb|CB542451|CB542451	0.08	-1.08
AT2G34430	gi|59936707|gb|CB542140|CB542140	3.18e-10	-9.5
	gi|59937579|gb|CB542910|CB542910
	gi|59938242|gb|CB543571|CB543571
	gi|59936537|gb|CB541974|CB541974
	gi|59937046|gb|CB542377|CB542377
	gi|59937327|gb|CB542658|CB542658
	gi|59937446|gb|CB542777|CB542777
	gi|59938346|gb|CB543675|CB543675
	gi|59938081|gb|CB543410|CB543410
	gi|59937417|gb|CB542748|CB542748
	gi|59936806|gb|CB542225|CB542225
	gi|59937014|gb|CB542345|CB542345
	gi|59937920|gb|CB543249|CB543249
	gi|59938316|gb|CB543645|CB543645
AT3G61470	gi|59936710|gb|CB542143|CB542143	0.02	-1.82
	gi|59937887|gb|CB543218|CB543218
	gi|59937699|gb|CB543030|CB543030
	gi|59936218|gb|CB541655|CB541655
	gi|59936487|gb|CB541924|CB541924
	gi|59937823|gb|CB543154|CB543154
	gi|59937904|gb|CB543235|CB543235
	gi|59938733|gb|CB556104|CB556104
AT5G38430	gi|59936776|gb|CB542199|CB542199	0.001	-3
	gi|59937756|gb|CB543087|CB543087
	gi|59938279|gb|CB543608|CB543608
	gi|59938060|gb|CB543389|CB543389
	gi|59937108|gb|CB542439|CB542439
	gi|59936263|gb|CB541700|CB541700
	gi|59936656|gb|CB542093|CB542093
	gi|59937668|gb|CB542999|CB542999
	gi|59938284|gb|CB543613|CB543613
	gi|59938084|gb|CB543413|CB543413
	gi|59938191|gb|CB543520|CB543520
	gi|59936531|gb|CB541968|CB541968
	gi|59937219|gb|CB542550|CB542550
	gi|59937791|gb|CB543122|CB543122
	gi|59937559|gb|CB542890|CB542890
	gi|59937224|gb|CB542555|CB542555
	gi|59937164|gb|CB542495|CB542495
	gi|59936615|gb|CB542052|CB542052
	gi|59937603|gb|CB542934|CB542934
	gi|59936327|gb|CB541764|CB541764
AT5G54270	gi|59936267|gb|CB541704|CB541704	0.001309	-3
	gi|59936625|gb|CB542062|CB542062
	gi|59937259|gb|CB542590|CB542590
	gi|59937868|gb|CB543199|CB543199
	gi|59937328|gb|CB542659|CB542659
	gi|59936724|gb|CB542153|CB542153
	gi|59936666|gb|CB542103|CB542103
	gi|59937126|gb|CB542457|CB542457
AT1G01060	gi|59936355|gb|CB541792|CB541792	p-value > 0.1
	gi|59938234|gb|CB543563|CB543563
	gi|59936784|gb|CB542205|CB542205
	gi|59937128|gb|CB542459|CB542459
	gi|59938301|gb|CB543630|CB543630
	gi|59938065|gb|CB543394|CB543394
AT1G01170	gi|59936248|gb|CB541685|CB541685	p-value > 0.1
AT1G01320	gi|59936235|gb|CB541672|CB541672	p-value > 0.1
AT1G01620	gi|59938263|gb|CB543592|CB543592	p-value > 0.1
AT1G01720	gi|59938095|gb|CB543424|CB543424	p-value > 0.1
AT1G02500	gi|59937450|gb|CB542781|CB542781	p-value > 0.1
AT1G02890	gi|59937977|gb|CB543306|CB543306	p-value > 0.1
AT1G03070	gi|59938729|gb|CB556100|CB556100	p-value > 0.1
AT1G03140	gi|59938384|gb|CB543713|CB543713	p-value > 0.1
AT1G03410	gi|59936883|gb|CB542252|CB542252	p-value > 0.1
AT1G04410	gi|59938024|gb|CB543353|CB543353	p-value > 0.1
AT1G04750	gi|59936344|gb|CB541781|CB541781	p-value > 0.1
AT1G04910	gi|59938671|gb|CB556042|CB556042	p-value > 0.1
AT1G04920	gi|59936315|gb|CB541752|CB541752	p-value > 0.1
AT1G04990	gi|59936245|gb|CB541682|CB541682	p-value > 0.1
AT1G05010	gi|59938358|gb|CB543687|CB543687	p-value > 0.1
	gi|59937322|gb|CB542653|CB542653
AT1G05140	gi|59937105|gb|CB542436|CB542436	p-value > 0.1
AT1G05190	gi|59936788|gb|CB542209|CB542209	p-value > 0.1
	gi|59937847|gb|CB543178|CB543178
AT1G05270	gi|59937655|gb|CB542986|CB542986	p-value > 0.1
AT1G05590	gi|59937968|gb|CB543297|CB543297	p-value > 0.1
AT1G06040	gi|59937343|gb|CB542674|CB542674	p-value > 0.1
AT1G06150	gi|59936687|gb|CB542122|CB542122	p-value > 0.1
AT1G06230	gi|59936738|gb|CB542165|CB542165	p-value > 0.1
AT1G06680	gi|59936384|gb|CB541821|CB541821	p-value > 0.1
	gi|59938294|gb|CB543623|CB543623
	gi|59936875|gb|CB542244|CB542244
	gi|59937713|gb|CB543044|CB543044
	gi|59936472|gb|CB541909|CB541909
	gi|59936233|gb|CB541670|CB541670
AT1G06950	gi|59937563|gb|CB542894|CB542894	p-value > 0.1
AT1G07570	gi|59937545|gb|CB542876|CB542876	p-value > 0.1
AT1G07705	gi|59936758|gb|CB542183|CB542183	p-value > 0.1
AT1G07890	gi|59936888|gb|CB542257|CB542257	p-value > 0.1
AT1G08110	gi|59937606|gb|CB542937|CB542937	p-value > 0.1
AT1G08230	gi|59937433|gb|CB542764|CB542764	p-value > 0.1
AT1G08520	gi|59936822|gb|CB542241|CB542241	p-value > 0.1
AT1G08550	gi|59937581|gb|CB542912|CB542912	p-value > 0.1
AT1G08830	gi|59937286|gb|CB542617|CB542617	p-value > 0.1
AT1G08940	gi|59937009|gb|CB542340|CB542340	p-value > 0.1
AT1G09060	gi|59937656|gb|CB542987|CB542987	p-value > 0.1
AT1G09270	gi|59936501|gb|CB541938|CB541938	p-value > 0.1
AT1G09340	gi|59938379|gb|CB543708|CB543708	p-value > 0.1
AT1G09750	gi|59936709|gb|CB542142|CB542142	p-value > 0.1
AT1G09870	gi|59937307|gb|CB542638|CB542638	p-value > 0.1
AT1G10390	gi|59936742|gb|CB542169|CB542169	p-value > 0.1
	gi|59937571|gb|CB542902|CB542902
AT1G10890	gi|59936886|gb|CB542255|CB542255	p-value > 0.1
AT1G10960	gi|59937089|gb|CB542420|CB542420	p-value > 0.1
	gi|59937320|gb|CB542651|CB542651
	gi|59938080|gb|CB543409|CB543409
	gi|59936252|gb|CB541689|CB541689
	gi|59936681|gb|CB542118|CB542118
	gi|59936626|gb|CB542063|CB542063
AT1G11430	gi|59937428|gb|CB542759|CB542759	p-value > 0.1
AT1G11510	gi|59937342|gb|CB542673|CB542673	p-value > 0.1
AT1G11580	gi|59937527|gb|CB542858|CB542858	p-value > 0.1
AT1G11660	gi|59937379|gb|CB542710|CB542710	p-value > 0.1
AT1G11840	gi|59937834|gb|CB543165|CB543165	p-value > 0.1
AT1G11860	gi|59938291|gb|CB543620|CB543620	p-value > 0.1
	gi|59937783|gb|CB543114|CB543114
	gi|59937623|gb|CB542954|CB542954
	gi|59937932|gb|CB543261|CB543261
AT1G12240	gi|59937429|gb|CB542760|CB542760	p-value > 0.1
AT1G12310	gi|59937671|gb|CB543002|CB543002	p-value > 0.1
	gi|59936476|gb|CB541913|CB541913	p-value > 0.1
AT1G12360	gi|59937136|gb|CB542467|CB542467	p-value > 0.1
AT1G12410	gi|59938047|gb|CB543376|CB543376	p-value > 0.1
AT1G12900	gi|59938757|gb|CB556128|CB556128	p-value > 0.1
	gi|59936547|gb|CB541984|CB541984
	gi|59936418|gb|CB541855|CB541855
	gi|59937389|gb|CB542720|CB542720
AT1G13080	gi|59938723|gb|CB556094|CB556094	p-value > 0.1
AT1G13320	gi|59937037|gb|CB542368|CB542368	p-value > 0.1
AT1G13440	gi|59936719|gb|CB542150|CB542150	p-value > 0.1
	gi|59936885|gb|CB542254|CB542254
	gi|59936649|gb|CB542086|CB542086
	gi|59936979|gb|CB542310|CB542310
AT1G13560	gi|59938217|gb|CB543546|CB543546	p-value > 0.1
AT1G13950	gi|59938184|gb|CB543513|CB543513	p-value > 0.1
AT1G14270	gi|59937978|gb|CB543307|CB543307	p-value > 0.1
AT1G14820	gi|59938199|gb|CB543528|CB543528	p-value > 0.1
AT1G14830	gi|59938068|gb|CB543397|CB543397	p-value > 0.1
	gi|59937988|gb|CB543317|CB543317
AT1G15290	gi|59936996|gb|CB542327|CB542327	p-value > 0.1
	gi|59936672|gb|CB542109|CB542109
AT1G15340	gi|59937152|gb|CB542483|CB542483	p-value > 0.1
AT1G15410	gi|59936991|gb|CB542322|CB542322	p-value > 0.1
AT1G15420	gi|59936771|gb|CB542194|CB542194	p-value > 0.1
AT1G15660	gi|59937596|gb|CB542927|CB542927	p-value > 0.1
AT1G15690	gi|59937434|gb|CB542765|CB542765	p-value > 0.1
AT1G15980	gi|59937181|gb|CB542512|CB542512	p-value > 0.1
	gi|59937906|gb|CB543237|CB543237
AT1G16810	gi|59938249|gb|CB543578|CB543578	p-value > 0.1
AT1G17280	gi|59936175|gb|CB541612|CB541612	p-value > 0.1
AT1G17420	gi|59937457|gb|CB542788|CB542788	p-value > 0.1
AT1G17720	gi|59936469|gb|CB541906|CB541906	p-value > 0.1
AT1G17745	gi|59936246|gb|CB541683|CB541683	p-value > 0.1
	gi|59937024|gb|CB542355|CB542355	p-value > 0.1
AT1G18540	gi|59937852|gb|CB543183|CB543183	p-value > 0.1
AT1G20010	gi|59938314|gb|CB543643|CB543643	p-value > 0.1
AT1G20260	gi|59937501|gb|CB542832|CB542832	p-value > 0.1
AT1G20340	gi|59937551|gb|CB542882|CB542882	p-value > 0.1
	gi|59937312|gb|CB542643|CB542643
	gi|59937356|gb|CB542687|CB542687
	gi|59937399|gb|CB542730|CB542730
	gi|59937479|gb|CB542810|CB542810
	gi|59938157|gb|CB543486|CB543486
	gi|59937851|gb|CB543182|CB543182
	gi|59937605|gb|CB542936|CB542936
	gi|59936874|gb|CB542243|CB542243
AT1G20560	gi|59938224|gb|CB543553|CB543553	p-value > 0.1
AT1G20693	gi|59937402|gb|CB542733|CB542733	p-value > 0.1
	gi|59936884|gb|CB542253|CB542253
AT1G20850	gi|59938092|gb|CB543421|CB543421	p-value > 0.1
AT1G21360	gi|59936800|gb|CB542219|CB542219	p-value > 0.1
AT1G21450	gi|59937765|gb|CB543096|CB543096	p-value > 0.1
AT1G21680	gi|59937039|gb|CB542370|CB542370	p-value > 0.1
	gi|59936376|gb|CB541813|CB541813
AT1G21850	gi|59936398|gb|CB541835|CB541835	p-value > 0.1
AT1G22610	gi|59936262|gb|CB541699|CB541699	p-value > 0.1
AT1G22850	gi|59938110|gb|CB543439|CB543439	p-value > 0.1
	gi|59938311|gb|CB543640|CB543640
AT1G23280	gi|59936754|gb|CB542179|CB542179	p-value > 0.1
AT1G23730	gi|59938318|gb|CB543647|CB543647	p-value > 0.1
AT1G23740	gi|59937490|gb|CB542821|CB542821	p-value > 0.1
AT1G23780	gi|59938144|gb|CB543473|CB543473	p-value > 0.1
AT1G23900	gi|59937254|gb|CB542585|CB542585	p-value > 0.1
AT1G24020	gi|59938056|gb|CB543385|CB543385	p-value > 0.1
	gi|59936523|gb|CB541960|CB541960
AT1G24706	gi|59937541|gb|CB542872|CB542872	p-value > 0.1
AT1G25450	gi|59936959|gb|CB542290|CB542290	p-value > 0.1
AT1G26355	gi|59937567|gb|CB542898|CB542898	p-value > 0.1
AT1G26910	gi|59937726|gb|CB543057|CB543057	p-value > 0.1
AT1G27040	gi|59938059|gb|CB543388|CB543388	p-value > 0.1
AT1G27460	gi|59937540|gb|CB542871|CB542871	p-value > 0.1
AT1G27480	gi|59937778|gb|CB543109|CB543109	p-value > 0.1
AT1G27520	gi|59937229|gb|CB542560|CB542560	p-value > 0.1
AT1G27650	gi|59936217|gb|CB541654|CB541654	p-value > 0.1
AT1G27840	gi|59937359|gb|CB542690|CB542690	p-value > 0.1
AT1G27870	gi|59937849|gb|CB543180|CB543180	p-value > 0.1
AT1G27970	gi|59936228|gb|CB541665|CB541665	p-value > 0.1
	gi|59938321|gb|CB543650|CB543650
AT1G28330	gi|59936972|gb|CB542303|CB542303	p-value > 0.1
AT1G28395	gi|59937110|gb|CB542441|CB542441	p-value > 0.1
AT1G28680	gi|59937484|gb|CB542815|CB542815	p-value > 0.1
AT1G29070	gi|59936391|gb|CB541828|CB541828	p-value > 0.1
AT1G29670	gi|59937016|gb|CB542347|CB542347	p-value > 0.1
AT1G29850	gi|59937192|gb|CB542523|CB542523	p-value > 0.1
AT1G29930	gi|59936810|gb|CB542229|CB542229	p-value > 0.1
	gi|59936792|gb|CB542213|CB542213
	gi|59936427|gb|CB541864|CB541864
	gi|59937583|gb|CB542914|CB542914
	gi|59936727|gb|CB542156|CB542156
	gi|59937047|gb|CB542378|CB542378
	gi|59937986|gb|CB543315|CB543315
	gi|59936817|gb|CB542236|CB542236
	gi|59937306|gb|CB542637|CB542637
	gi|59936424|gb|CB541861|CB541861
	gi|59937598|gb|CB542929|CB542929
	gi|59937894|gb|CB543225|CB543225
	gi|59937481|gb|CB542812|CB542812
	gi|59938352|gb|CB543681|CB543681
	gi|59936987|gb|CB542318|CB542318
	gi|59937451|gb|CB542782|CB542782
	gi|59937061|gb|CB542392|CB542392
	gi|59938063|gb|CB543392|CB543392
	gi|59937522|gb|CB542853|CB542853
	gi|59937440|gb|CB542771|CB542771
	gi|59937602|gb|CB542933|CB542933
	gi|59938155|gb|CB543484|CB543484
	gi|59937976|gb|CB543305|CB543305
AT1G30130	gi|59936482|gb|CB541919|CB541919	p-value > 0.1
AT1G30380	gi|59936641|gb|CB542078|CB542078	p-value > 0.1
	gi|59936952|gb|CB542283|CB542283
	gi|59938340|gb|CB543669|CB543669
	gi|59937132|gb|CB542463|CB542463
	gi|59936287|gb|CB541724|CB541724
	gi|59937692|gb|CB543023|CB543023
	gi|59937174|gb|CB542505|CB542505
AT1G30440	gi|59936201|gb|CB541638|CB541638	p-value > 0.1
AT1G30490	gi|59937187|gb|CB542518|CB542518	p-value > 0.1
AT1G31200	gi|59937123|gb|CB542454|CB542454	p-value > 0.1
AT1G31310	gi|59937025|gb|CB542356|CB542356	p-value > 0.1
AT1G31330	gi|59937314|gb|CB542645|CB542645	p-value > 0.1
	gi|59936605|gb|CB542042|CB542042
	gi|59936438|gb|CB541875|CB541875
	gi|59937100|gb|CB542431|CB542431
	gi|59938240|gb|CB543569|CB543569
	gi|59937364|gb|CB542695|CB542695
	gi|59937892|gb|CB543223|CB543223
	gi|59938290|gb|CB543619|CB543619
	gi|59937941|gb|CB543270|CB543270
AT1G31650	gi|59938261|gb|CB543590|CB543590	p-value > 0.1
AT1G31940	gi|59936692|gb|CB542127|CB542127	p-value > 0.1
AT1G32060	gi|59937421|gb|CB542752|CB542752	p-value > 0.1
	gi|59936417|gb|CB541854|CB541854
	gi|59937208|gb|CB542539|CB542539
	gi|59937215|gb|CB542546|CB542546
	gi|59936330|gb|CB541767|CB541767
	gi|59937672|gb|CB543003|CB543003
	gi|59938331|gb|CB543660|CB543660
AT1G32400	gi|59937260|gb|CB542591|CB542591	p-value > 0.1
AT1G32470	gi|59936714|gb|CB542147|CB542147	p-value > 0.1
AT1G32500	gi|59937535|gb|CB542866|CB542866	p-value > 0.1
AT1G32790	gi|59936730|gb|CB542159|CB542159	p-value > 0.1
AT1G32900	gi|59937667|gb|CB542998|CB542998	p-value > 0.1
	gi|59936219|gb|CB541656|CB541656
AT1G33140	gi|59937325|gb|CB542656|CB542656	p-value > 0.1
AT1G33720	gi|59938383|gb|CB543712|CB543712	p-value > 0.1
AT1G34000	gi|59937115|gb|CB542446|CB542446	p-value > 0.1
AT1G34020	gi|59938273|gb|CB543602|CB543602	p-value > 0.1
AT1G34190	gi|59937010|gb|CB542341|CB542341	p-value > 0.1
AT1G34370	gi|59936652|gb|CB542089|CB542089	p-value > 0.1
AT1G35620	gi|59938260|gb|CB543589|CB543589	p-value > 0.1
AT1G36730	gi|59937485|gb|CB542816|CB542816	p-value > 0.1
	gi|59936521|gb|CB541958|CB541958
AT1G42440	gi|59936682|gb|CB542119|CB542119	p-value > 0.1
AT1G42960	gi|59938356|gb|CB543685|CB543685	p-value > 0.1
	gi|59937355|gb|CB542686|CB542686
AT1G42970	gi|59937107|gb|CB542438|CB542438	p-value > 0.1
	gi|59936628|gb|CB542065|CB542065
AT1G43560	gi|59937963|gb|CB543292|CB543292	p-value > 0.1
AT1G43670	gi|59937442|gb|CB542773|CB542773	p-value > 0.1
AT1G44170	gi|59937767|gb|CB543098|CB543098	p-value > 0.1
AT1G44575	gi|59938166|gb|CB543495|CB543495	p-value > 0.1
	gi|59937336|gb|CB542667|CB542667
	gi|59937264|gb|CB542595|CB542595
	gi|59938621|gb|CB555992|CB555992
	gi|59937593|gb|CB542924|CB542924
	gi|59937905|gb|CB543236|CB543236
	gi|59937387|gb|CB542718|CB542718
	gi|59937573|gb|CB542904|CB542904
AT1G44920	gi|59937776|gb|CB543107|CB543107	p-value > 0.1
AT1G45150	gi|59936623|gb|CB542060|CB542060	p-value > 0.1
AT1G45230	gi|59937007|gb|CB542338|CB542338	p-value > 0.1
AT1G46480	gi|59936881|gb|CB542250|CB542250	p-value > 0.1
AT1G47480	gi|59937796|gb|CB543127|CB543127	p-value > 0.1
AT1G47500	gi|59937560|gb|CB542891|CB542891	p-value > 0.1
AT1G47740	gi|59937907|gb|CB543238|CB543238	p-value > 0.1
AT1G48030	gi|59938277|gb|CB543606|CB543606	p-value > 0.1
AT1G48160	gi|59936428|gb|CB541865|CB541865	p-value > 0.1
AT1G48350	gi|59937757|gb|CB543088|CB543088	p-value > 0.1
AT1G48410	gi|59937104|gb|CB542435|CB542435	p-value > 0.1
AT1G48620	gi|59936635|gb|CB542072|CB542072	p-value > 0.1
AT1G49170	gi|59936631|gb|CB542068|CB542068	p-value > 0.1
AT1G49380	gi|59937589|gb|CB542920|CB542920	p-value > 0.1
AT1G49750	gi|59937420|gb|CB542751|CB542751	p-value > 0.1
	gi|59936485|gb|CB541922|CB541922
AT1G49760	gi|59938233|gb|CB543562|CB543562	p-value > 0.1
AT1G50010	gi|59937381|gb|CB542712|CB542712	p-value > 0.1
AT1G50200	gi|59936760|gb|CB542185|CB542185	p-value > 0.1
AT1G50250	gi|59937376|gb|CB542707|CB542707	p-value > 0.1
	gi|59936443|gb|CB541880|CB541880
AT1G50440	gi|59937987|gb|CB543316|CB543316	p-value > 0.1
AT1G50570	gi|59938329|gb|CB543658|CB543658	p-value > 0.1
AT1G51400	gi|59937337|gb|CB542668|CB542668	p-value > 0.1
	gi|59937462|gb|CB542793|CB542793
	gi|59938645|gb|CB556016|CB556016
	gi|59937109|gb|CB542440|CB542440
AT1G52230	gi|59936192|gb|CB541629|CB541629	p-value > 0.1
AT1G52570	gi|59936981|gb|CB542312|CB542312	p-value > 0.1
AT1G53530	gi|59936567|gb|CB542004|CB542004	p-value > 0.1
AT1G54270	gi|59937890|gb|CB543221|CB543221	p-value > 0.1
AT1G55310	gi|59937477|gb|CB542808|CB542808	p-value > 0.1
AT1G55340	gi|59937294|gb|CB542625|CB542625	p-value > 0.1
AT1G55480	gi|59937811|gb|CB543142|CB543142	p-value > 0.1
AT1G55670	gi|59937073|gb|CB542404|CB542404	p-value > 0.1
	gi|59936561|gb|CB541998|CB541998
AT1G55680	gi|59936819|gb|CB542238|CB542238	p-value > 0.1
	gi|59938117|gb|CB543446|CB543446
AT1G55730	gi|59937213|gb|CB542544|CB542544	p-value > 0.1
AT1G55860	gi|59936578|gb|CB542015|CB542015	p-value > 0.1
	gi|59938572|gb|CB555943|CB555943	p-value > 0.1
AT1G56070	gi|59937983|gb|CB543312|CB543312	p-value > 0.1
	gi|59936184|gb|CB541621|CB541621
AT1G56190	gi|59937518|gb|CB542849|CB542849	p-value > 0.1
AT1G56220	gi|59938111|gb|CB543440|CB543440	p-value > 0.1
	gi|59936360|gb|CB541797|CB541797
	gi|59936278|gb|CB541715|CB541715
AT1G56580	gi|59938000|gb|CB543329|CB543329	p-value > 0.1
AT1G56700	gi|59937008|gb|CB542339|CB542339	p-value > 0.1
AT1G57860	gi|59936375|gb|CB541812|CB541812	p-value > 0.1
	gi|59936237|gb|CB541674|CB541674
AT1G59077	gi|59937408|gb|CB542739|CB542739	p-value > 0.1
AT1G59900	gi|59938176|gb|CB543505|CB543505	p-value > 0.1
AT1G59970	gi|59936266|gb|CB541703|CB541703	p-value > 0.1
AT1G60000	gi|59938651|gb|CB556022|CB556022	p-value > 0.1
	gi|59936560|gb|CB541997|CB541997
AT1G60600	gi|59937542|gb|CB542873|CB542873	p-value > 0.1
	gi|59938295|gb|CB543624|CB543624	p-value > 0.1
AT1G60950	gi|59938022|gb|CB543351|CB543351	p-value > 0.1
	gi|59938623|gb|CB555994|CB555994
AT1G61350	gi|59936636|gb|CB542073|CB542073	p-value > 0.1
AT1G61580	gi|59936166|gb|CB541603|CB541603	p-value > 0.1
AT1G62360	gi|59937268|gb|CB542599|CB542599	p-value > 0.1
AT1G62400	gi|59938644|gb|CB556015|CB556015	p-value > 0.1
AT1G62750	gi|59937611|gb|CB542942|CB542942	p-value > 0.1
	gi|59938028|gb|CB543357|CB543357
	gi|59936575|gb|CB542012|CB542012
AT1G64150	gi|59936486|gb|CB541923|CB541923	p-value > 0.1
AT1G65032	gi|59936270|gb|CB541707|CB541707	p-value > 0.1
AT1G65260	gi|59938064|gb|CB543393|CB543393	p-value > 0.1
AT1G65295	gi|59938673|gb|CB556044|CB556044	p-value > 0.1
AT1G65810	gi|59938611|gb|CB555982|CB555982	p-value > 0.1
AT1G65920	gi|59938607|gb|CB555978|CB555978	p-value > 0.1
AT1G65980	gi|59937349|gb|CB542680|CB542680	p-value > 0.1
AT1G66330	gi|59937876|gb|CB543207|CB543207	p-value > 0.1
AT1G66910	gi|59937266|gb|CB542597|CB542597	p-value > 0.1
AT1G67280	gi|59936982|gb|CB542313|CB542313	p-value > 0.1
AT1G67325	gi|59937085|gb|CB542416|CB542416	p-value > 0.1
AT1G67350	gi|59937036|gb|CB542367|CB542367	p-value > 0.1
AT1G67360	gi|59937972|gb|CB543301|CB543301	p-value > 0.1
	gi|59938142|gb|CB543471|CB543471
AT1G67430	gi|59936592|gb|CB542029|CB542029	p-value > 0.1
AT1G67740	gi|59936663|gb|CB542100|CB542100	p-value > 0.1
	gi|59936408|gb|CB541845|CB541845
	gi|59938104|gb|CB543433|CB543433
	gi|59937608|gb|CB542939|CB542939
	gi|59936789|gb|CB542210|CB542210
	gi|59936160|gb|CB541597|CB541597
AT1G68070	gi|59937195|gb|CB542526|CB542526	p-value > 0.1
AT1G68220	gi|59938243|gb|CB543572|CB543572	p-value > 0.1
AT1G68560	gi|59937258|gb|CB542589|CB542589	p-value > 0.1
AT1G68570	gi|59937957|gb|CB543286|CB543286	p-value > 0.1
AT1G68580	gi|59937577|gb|CB542908|CB542908	p-value > 0.1
AT1G68590	gi|59936630|gb|CB542067|CB542067	p-value > 0.1
AT1G68830	gi|59936492|gb|CB541929|CB541929	p-value > 0.1
	gi|59936265|gb|CB541702|CB541702
AT1G69040	gi|59937277|gb|CB542608|CB542608	p-value > 0.1
AT1G69410	gi|59938147|gb|CB543476|CB543476	p-value > 0.1
	gi|59936953|gb|CB542284|CB542284
AT1G70580	gi|59937211|gb|CB542542|CB542542	p-value > 0.1
	gi|59936970|gb|CB542301|CB542301
AT1G70830	gi|59936337|gb|CB541774|CB541774	p-value > 0.1
AT1G70890	gi|59938715|gb|CB556086|CB556086	p-value > 0.1
AT1G71410	gi|59936584|gb|CB542021|CB542021	p-value > 0.1
AT1G71480	gi|59938204|gb|CB543533|CB543533	p-value > 0.1
AT1G71695	gi|59937361|gb|CB542692|CB542692	p-value > 0.1
AT1G71810	gi|59938332|gb|CB543661|CB543661	p-value > 0.1
AT1G72030	gi|59936650|gb|CB542087|CB542087	p-value > 0.1
AT1G72190	gi|59937898|gb|CB543229|CB543229	p-value > 0.1
AT1G72300	gi|59937937|gb|CB543266|CB543266	p-value > 0.1
AT1G73590	gi|59937209|gb|CB542540|CB542540	p-value > 0.1
AT1G73600	gi|59937267|gb|CB542598|CB542598	p-value > 0.1
AT1G73660	gi|59937554|gb|CB542885|CB542885	p-value > 0.1
AT1G73885	gi|59937804|gb|CB543135|CB543135	p-value > 0.1
AT1G74060	gi|59936171|gb|CB541608|CB541608	p-value > 0.1
AT1G74270	gi|59938182|gb|CB543511|CB543511	p-value > 0.1
	gi|59937836|gb|CB543167|CB543167	p-value > 0.1
AT1G74520	gi|59937706|gb|CB543037|CB543037	p-value > 0.1
AT1G74670	gi|59937482|gb|CB542813|CB542813	p-value > 0.1
AT1G74690	gi|59936976|gb|CB542307|CB542307	p-value > 0.1
AT1G74750	gi|59937990|gb|CB543319|CB543319	p-value > 0.1
AT1G74910	gi|59938006|gb|CB543335|CB543335	p-value > 0.1
AT1G74970	gi|59936964|gb|CB542295|CB542295	p-value > 0.1
	gi|59937897|gb|CB543228|CB543228
	gi|59937093|gb|CB542424|CB542424
AT1G75130	gi|59937911|gb|CB543242|CB543242	p-value > 0.1
AT1G75420	gi|59938034|gb|CB543363|CB543363	p-value > 0.1
AT1G76150	gi|59938133|gb|CB543462|CB543462	p-value > 0.1
AT1G76160	gi|59938598|gb|CB555969|CB555969	p-value > 0.1
AT1G76180	gi|59937642|gb|CB542973|CB542973	p-value > 0.1
	gi|59937101|gb|CB542432|CB542432
AT1G78140	gi|59937913|gb|CB543244|CB543244	p-value > 0.1
AT1G78150	gi|59936363|gb|CB541800|CB541800	p-value > 0.1
AT1G78510	gi|59936467|gb|CB541904|CB541904	p-value > 0.1
AT1G78870	gi|59937956|gb|CB543285|CB543285	p-value > 0.1
AT1G78900	gi|59938135|gb|CB543464|CB543464	p-value > 0.1
AT1G78915	gi|59937865|gb|CB543196|CB543196	p-value > 0.1
AT1G79040	gi|59937276|gb|CB542607|CB542607	p-value > 0.1
	gi|59937982|gb|CB543311|CB543311
	gi|59937293|gb|CB542624|CB542624
	gi|59937724|gb|CB543055|CB543055
	gi|59936955|gb|CB542286|CB542286
	gi|59938336|gb|CB543665|CB543665
	gi|59936932|gb|CB542263|CB542263
	gi|59936989|gb|CB542320|CB542320
AT1G79110	gi|59937687|gb|CB543018|CB543018	p-value > 0.1
AT1G79470	gi|59936301|gb|CB541738|CB541738	p-value > 0.1
AT1G79550	gi|59936686|gb|CB542121|CB542121	p-value > 0.1
AT1G79740	gi|59938238|gb|CB543567|CB543567	p-value > 0.1
AT1G79810	gi|59936209|gb|CB541646|CB541646	p-value > 0.1
AT1G79850	gi|59936773|gb|CB542196|CB542196	p-value > 0.1
AT1G79915	gi|59937244|gb|CB542575|CB542575	p-value > 0.1
AT1G80440	gi|59936280|gb|CB541717|CB541717	p-value > 0.1
AT1G80490	gi|59937154|gb|CB542485|CB542485	p-value > 0.1
AT1G80500	gi|59937218|gb|CB542549|CB542549	p-value > 0.1
AT1G80510	gi|59936550|gb|CB541987|CB541987	p-value > 0.1
AT2G01130	gi|59937257|gb|CB542588|CB542588	p-value > 0.1
AT2G01250	gi|59936446|gb|CB541883|CB541883	p-value > 0.1
AT2G01290	gi|59936423|gb|CB541860|CB541860	p-value > 0.1
AT2G01680	gi|59937644|gb|CB542975|CB542975	p-value > 0.1
AT2G01830	gi|59936358|gb|CB541795|CB541795	p-value > 0.1
AT2G01918	gi|59938073|gb|CB543402|CB543402	p-value > 0.1
AT2G01970	gi|59938219|gb|CB543548|CB543548	p-value > 0.1
AT2G02760	gi|59936320|gb|CB541757|CB541757	p-value > 0.1
	gi|59936310|gb|CB541747|CB541747
AT2G02790	gi|59936993|gb|CB542324|CB542324	p-value > 0.1
AT2G03090	gi|59936591|gb|CB542028|CB542028	p-value > 0.1
AT2G03440	gi|59936639|gb|CB542076|CB542076	p-value > 0.1
	gi|59937002|gb|CB542333|CB542333
	gi|59936544|gb|CB541981|CB541981
AT2G03667	gi|59936627|gb|CB542064|CB542064	p-value > 0.1
AT2G03810	gi|59937441|gb|CB542772|CB542772	p-value > 0.1
AT2G03870	gi|59936933|gb|CB542264|CB542264	p-value > 0.1
AT2G03890	gi|59938376|gb|CB543705|CB543705	p-value > 0.1
AT2G04030	gi|59936740|gb|CB542167|CB542167	p-value > 0.1
AT2G04520	gi|59937304|gb|CB542635|CB542635	p-value > 0.1
AT2G04520	gi|59936695|gb|CB542130|CB542130	p-value > 0.1
AT2G04845	gi|59937183|gb|CB542514|CB542514	p-value > 0.1
AT2G05070	gi|59937157|gb|CB542488|CB542488	p-value > 0.1
	gi|59937817|gb|CB543148|CB543148	p-value > 0.1
AT2G05220	gi|59938335|gb|CB543664|CB543664	p-value > 0.1
AT2G05620	gi|59937636|gb|CB542967|CB542967	p-value > 0.1
AT2G05755	gi|59936323|gb|CB541760|CB541760	p-value > 0.1
AT2G06210	gi|59936741|gb|CB542168|CB542168	p-value > 0.1
AT2G06520	gi|59938103|gb|CB543432|CB543432	p-value > 0.1
	gi|59936299|gb|CB541736|CB541736
	gi|59937979|gb|CB543308|CB543308
	gi|59936978|gb|CB542309|CB542309
AT2G09990	gi|59936678|gb|CB542115|CB542115	p-value > 0.1
	gi|59937862|gb|CB543193|CB543193
AT2G10940	gi|59937973|gb|CB543302|CB543302	p-value > 0.1
	gi|59938211|gb|CB543540|CB543540
AT2G12400	gi|59936961|gb|CB542292|CB542292	p-value > 0.1
AT2G14170	gi|59937975|gb|CB543304|CB543304	p-value > 0.1
AT2G14580	gi|59937643|gb|CB542974|CB542974	p-value > 0.1
	gi|59937917|gb|CB543246|CB543246
	gi|59936340|gb|CB541777|CB541777
	gi|59937006|gb|CB542337|CB542337
AT2G14720	gi|59937146|gb|CB542477|CB542477	p-value > 0.1
AT2G15020	gi|59938025|gb|CB543354|CB543354	p-value > 0.1
AT2G15230	gi|59937645|gb|CB542976|CB542976	p-value > 0.1
AT2G16595	gi|59937599|gb|CB542930|CB542930	p-value > 0.1
AT2G16630	gi|59937632|gb|CB542963|CB542963	p-value > 0.1
AT2G16800	gi|59937409|gb|CB542740|CB542740	p-value > 0.1
AT2G16850	gi|59936194|gb|CB541631|CB541631	p-value > 0.1
AT2G17033	gi|59937232|gb|CB542563|CB542563	p-value > 0.1
AT2G17350	gi|59937641|gb|CB542972|CB542972	p-value > 0.1
AT2G17550	gi|59937454|gb|CB542785|CB542785	p-value > 0.1
AT2G18390	gi|59936573|gb|CB542010|CB542010	p-value > 0.1
AT2G18560	gi|59937926|gb|CB543255|CB543255	p-value > 0.1
	gi|59938075|gb|CB543404|CB543404
AT2G19480	gi|59937000|gb|CB542331|CB542331	p-value > 0.1
	gi|59937838|gb|CB543169|CB543169
AT2G19580	gi|59938753|gb|CB556124|CB556124	p-value > 0.1
AT2G19760	gi|59936696|gb|CB542131|CB542131	p-value > 0.1
AT2G19810	gi|59937659|gb|CB542990|CB542990	p-value > 0.1
AT2G19880	gi|59938741|gb|CB556112|CB556112	p-value > 0.1
AT2G20140	gi|59937365|gb|CB542696|CB542696	p-value > 0.1
AT2G20260	gi|59937384|gb|CB542715|CB542715	p-value > 0.1
	gi|59936346|gb|CB541783|CB541783
	gi|59937470|gb|CB542801|CB542801
	gi|59937392|gb|CB542723|CB542723
	gi|59936958|gb|CB542289|CB542289
AT2G20330	gi|59938018|gb|CB543347|CB543347	p-value > 0.1
AT2G20450	gi|59937681|gb|CB543012|CB543012	p-value > 0.1
AT2G20570	gi|59936794|gb|CB542215|CB542215	p-value > 0.1
AT2G20740	gi|59937367|gb|CB542698|CB542698	p-value > 0.1
AT2G20820	gi|59938029|gb|CB543358|CB543358	p-value > 0.1
AT2G20860	gi|59936369|gb|CB541806|CB541806	p-value > 0.1
AT2G21130	gi|59937072|gb|CB542403|CB542403	p-value > 0.1
	gi|59938040|gb|CB543369|CB543369
	gi|59937145|gb|CB542476|CB542476
	gi|59937582|gb|CB542913|CB542913
	gi|59937184|gb|CB542515|CB542515
AT2G21170	gi|59936988|gb|CB542319|CB542319	p-value > 0.1
AT2G21320	gi|59937580|gb|CB542911|CB542911	p-value > 0.1
AT2G21330	gi|59936480|gb|CB541917|CB541917	p-value > 0.1
	gi|59936493|gb|CB541930|CB541930
	gi|59936595|gb|CB542032|CB542032
	gi|59937964|gb|CB543293|CB543293
	gi|59936341|gb|CB541778|CB541778
	gi|59937469|gb|CB542800|CB542800
	gi|59937422|gb|CB542753|CB542753
	gi|59936552|gb|CB541989|CB541989
AT2G21660	gi|59937809|gb|CB543140|CB543140	p-value > 0.1
AT2G21770	gi|59937165|gb|CB542496|CB542496	p-value > 0.1
AT2G22240	gi|59937826|gb|CB543157|CB543157	p-value > 0.1
AT2G22430	gi|59936887|gb|CB542256|CB542256	p-value > 0.1
	gi|59937683|gb|CB543014|CB543014
AT2G22730	gi|59937959|gb|CB543288|CB543288	p-value > 0.1
AT2G22910	gi|59936507|gb|CB541944|CB541944	p-value > 0.1
AT2G23070	gi|59937139|gb|CB542470|CB542470	p-value > 0.1
AT2G23670	gi|59938293|gb|CB543622|CB543622	p-value > 0.1
AT2G24280	gi|59936307|gb|CB541744|CB541744	p-value > 0.1
AT2G24520	gi|59936317|gb|CB541754|CB541754	p-value > 0.1
	gi|59937694|gb|CB543025|CB543025
AT2G24540	gi|59936654|gb|CB542091|CB542091	p-value > 0.1
AT2G24820	gi|59938634|gb|CB556005|CB556005	p-value > 0.1
AT2G26080	gi|59936256|gb|CB541693|CB541693	p-value > 0.1
AT2G26280	gi|59937590|gb|CB542921|CB542921	p-value > 0.1
	gi|59936321|gb|CB541758|CB541758
AT2G26500	gi|59938090|gb|CB543419|CB543419	p-value > 0.1
	gi|59937844|gb|CB543175|CB543175
	gi|59938247|gb|CB543576|CB543576
AT2G26550	gi|59936242|gb|CB541679|CB541679	p-value > 0.1
AT2G26570	gi|59937721|gb|CB543052|CB543052	p-value > 0.1
AT2G26740	gi|59937710|gb|CB543041|CB543041	p-value > 0.1
AT2G27450	gi|59937494|gb|CB542825|CB542825	p-value > 0.1
AT2G27680	gi|59937520|gb|CB542851|CB542851	p-value > 0.1
AT2G27900	gi|59937512|gb|CB542843|CB542843	p-value > 0.1
AT2G28190	gi|59938285|gb|CB543614|CB543614	p-value > 0.1
AT2G28360	gi|59936963|gb|CB542294|CB542294	p-value > 0.1
AT2G28940	gi|59936949|gb|CB542280|CB542280	p-value > 0.1
AT2G29210	gi|59938138|gb|CB543467|CB543467	p-value > 0.1
AT2G29260	gi|59937682|gb|CB543013|CB543013	p-value > 0.1
AT2G29530	gi|59937771|gb|CB543102|CB543102	p-value > 0.1
AT2G29570	gi|59938714|gb|CB556085|CB556085	p-value > 0.1
AT2G30070	gi|59937764|gb|CB543095|CB543095	p-value > 0.1
AT2G30110	gi|59938118|gb|CB543447|CB543447	p-value > 0.1
	gi|59936460|gb|CB541897|CB541897
AT2G30390	gi|59937707|gb|CB543038|CB543038	p-value > 0.1
AT2G30490	gi|59937411|gb|CB542742|CB542742	p-value > 0.1
AT2G30520	gi|59937245|gb|CB542576|CB542576	p-value > 0.1
	gi|59938194|gb|CB543523|CB543523
AT2G30570	gi|59936590|gb|CB542027|CB542027	p-value > 0.1
	gi|59937779|gb|CB543110|CB543110
	gi|59937155|gb|CB542486|CB542486
	gi|59936251|gb|CB541688|CB541688
	gi|59938161|gb|CB543490|CB543490
	gi|59938319|gb|CB543648|CB543648
	gi|59938038|gb|CB543367|CB543367
AT2G30580	gi|59938617|gb|CB555988|CB555988	p-value > 0.1
AT2G30950	gi|59938282|gb|CB543611|CB543611	p-value > 0.1
AT2G31130	gi|59937475|gb|CB542806|CB542806	p-value > 0.1
AT2G31400	gi|59937092|gb|CB542423|CB542423	p-value > 0.1
AT2G31560	gi|59938201|gb|CB543530|CB543530	p-value > 0.1
AT2G31670	gi|59936769|gb|CB542192|CB542192	p-value > 0.1
AT2G32150	gi|59938014|gb|CB543343|CB543343	p-value > 0.1
AT2G32240	gi|59937503|gb|CB542834|CB542834	p-value > 0.1
AT2G32260	gi|59936407|gb|CB541844|CB541844	p-value > 0.1
AT2G32290	gi|59937371|gb|CB542702|CB542702	p-value > 0.1
AT2G33430	gi|59937989|gb|CB543318|CB543318	p-value > 0.1
AT2G33800	gi|59936322|gb|CB541759|CB541759	p-value > 0.1
AT2G34200	gi|59938755|gb|CB556126|CB556126	p-value > 0.1
AT2G34420	gi|59937026|gb|CB542357|CB542357	p-value > 0.1
	gi|59937419|gb|CB542750|CB542750
	gi|59937263|gb|CB542594|CB542594
	gi|59938328|gb|CB543657|CB543657
	gi|59938164|gb|CB543493|CB543493
	gi|59936568|gb|CB542005|CB542005
	gi|59938684|gb|CB556055|CB556055
	gi|59936204|gb|CB541641|CB541641
	gi|59936449|gb|CB541886|CB541886
	gi|59936506|gb|CB541943|CB541943
	gi|59936563|gb|CB542000|CB542000
	gi|59938174|gb|CB543503|CB543503
	gi|59936502|gb|CB541939|CB541939
	gi|59936198|gb|CB541635|CB541635
	gi|59936221|gb|CB541658|CB541658
	gi|59936162|gb|CB541599|CB541599
	gi|59937158|gb|CB542489|CB542489
	gi|59938700|gb|CB556071|CB556071
	gi|59936753|gb|CB542178|CB542178
	gi|59936196|gb|CB541633|CB541633
	gi|59938589|gb|CB555960|CB555960
	gi|59938682|gb|CB556053|CB556053
	gi|59938737|gb|CB556108|CB556108
AT2G34460	gi|59937507|gb|CB542838|CB542838	p-value > 0.1
AT2G34620	gi|59937340|gb|CB542671|CB542671	p-value > 0.1
AT2G34640	gi|59938066|gb|CB543395|CB543395	p-value > 0.1
AT2G34860	gi|59937357|gb|CB542688|CB542688	p-value > 0.1
AT2G35260	gi|59936690|gb|CB542125|CB542125	p-value > 0.1
AT2G35500	gi|59938236|gb|CB543565|CB543565	p-value > 0.1
	gi|59938747|gb|CB556118|CB556118	p-value > 0.1
AT2G35610	gi|59938257|gb|CB543586|CB543586	p-value > 0.1
AT2G35800	gi|59938089|gb|CB543418|CB543418	p-value > 0.1
AT2G35860	gi|59937180|gb|CB542511|CB542511	p-value > 0.1
AT2G35880	gi|59937940|gb|CB543269|CB543269	p-value > 0.1
AT2G36145	gi|59937768|gb|CB543099|CB543099	p-value > 0.1
AT2G36305	gi|59937362|gb|CB542693|CB542693	p-value > 0.1
AT2G36310	gi|59936711|gb|CB542144|CB542144	p-value > 0.1
AT2G36460	gi|59938274|gb|CB543603|CB543603	p-value > 0.1
AT2G36530	gi|59937815|gb|CB543146|CB543146	p-value > 0.1
	gi|59938044|gb|CB543373|CB543373
	gi|59937749|gb|CB543080|CB543080
AT2G36830	gi|59937543|gb|CB542874|CB542874	p-value > 0.1
	gi|59936294|gb|CB541731|CB541731
	gi|59936607|gb|CB542044|CB542044
	gi|59937143|gb|CB542474|CB542474
	gi|59938560|gb|CB555931|CB555931
AT2G36910	gi|59938206|gb|CB543535|CB543535	p-value > 0.1
AT2G37020	gi|59938223|gb|CB543552|CB543552	p-value > 0.1
AT2G37040	gi|59938140|gb|CB543469|CB543469	p-value > 0.1
AT2G37220	gi|59937677|gb|CB543008|CB543008	p-value > 0.1
	gi|59937678|gb|CB543009|CB543009
AT2G37250	gi|59936611|gb|CB542048|CB542048	p-value > 0.1
AT2G37660	gi|59937888|gb|CB543219|CB543219	p-value > 0.1
AT2G37970	gi|59936164|gb|CB541601|CB541601	p-value > 0.1
AT2G38360	gi|59937133|gb|CB542464|CB542464	p-value > 0.1
AT2G38540	gi|59937850|gb|CB543181|CB543181	p-value > 0.1
AT2G38630	gi|59937689|gb|CB543020|CB543020	p-value > 0.1
AT2G39140	gi|59936454|gb|CB541891|CB541891	p-value > 0.1
AT2G39460	gi|59937011|gb|CB542342|CB542342	p-value > 0.1
AT2G39470	gi|59937040|gb|CB542371|CB542371	p-value > 0.1
AT2G39570	gi|59937744|gb|CB543075|CB543075	p-value > 0.1
	gi|59936393|gb|CB541830|CB541830
	gi|59936377|gb|CB541814|CB541814
AT2G40490	gi|59937702|gb|CB543033|CB543033	p-value > 0.1
AT2G40610	gi|59936562|gb|CB541999|CB541999	p-value > 0.1
	gi|59937962|gb|CB543291|CB543291
AT2G40950	gi|59938222|gb|CB543551|CB543551	p-value > 0.1
AT2G41945	gi|59937345|gb|CB542676|CB542676	p-value > 0.1
AT2G42240	gi|59938100|gb|CB543429|CB543429	p-value > 0.1
AT2G42590	gi|59937496|gb|CB542827|CB542827	p-value > 0.1
AT2G42750	gi|59936555|gb|CB541992|CB541992	p-value > 0.1
AT2G42810	gi|59936302|gb|CB541739|CB541739	p-value > 0.1
AT2G42870	gi|59937315|gb|CB542646|CB542646	p-value > 0.1
AT2G43070	gi|59937170|gb|CB542501|CB542501	p-value > 0.1
AT2G43750	gi|59937741|gb|CB543072|CB543072	p-value > 0.1
AT2G43950	gi|59937205|gb|CB542536|CB542536	p-value > 0.1
AT2G43970	gi|59937103|gb|CB542434|CB542434	p-value > 0.1
AT2G44525	gi|59937027|gb|CB542358|CB542358	p-value > 0.1
AT2G44530	gi|59937248|gb|CB542579|CB542579	p-value > 0.1
AT2G44800	gi|59937186|gb|CB542517|CB542517	p-value > 0.1
AT2G44920	gi|59937055|gb|CB542386|CB542386	p-value > 0.1
AT2G44930	gi|59937954|gb|CB543283|CB543283	p-value > 0.1
AT2G45170	gi|59937569|gb|CB542900|CB542900	p-value > 0.1
AT2G45180	gi|59936281|gb|CB541718|CB541718	p-value > 0.1
	gi|59936534|gb|CB541971|CB541971
	gi|59938031|gb|CB543360|CB543360
	gi|59938333|gb|CB543662|CB543662
	gi|59936240|gb|CB541677|CB541677
	gi|59936345|gb|CB541782|CB541782
	gi|59937933|gb|CB543262|CB543262
AT2G45270	gi|59936799|gb|CB542218|CB542218	p-value > 0.1
AT2G45290	gi|59937275|gb|CB542606|CB542606	p-value > 0.1
AT2G45560	gi|59938575|gb|CB555946|CB555946	p-value > 0.1
AT2G45640	gi|59937780|gb|CB543111|CB543111	p-value > 0.1
AT2G45670	gi|59936596|gb|CB542033|CB542033	p-value > 0.1
AT2G45730	gi|59937375|gb|CB542706|CB542706	p-value > 0.1
AT2G46220	gi|59937308|gb|CB542639|CB542639	p-value > 0.1
AT2G46600	gi|59937995|gb|CB543324|CB543324	p-value > 0.1
AT2G46820	gi|59936342|gb|CB541779|CB541779	p-value > 0.1
AT2G47110	gi|59937179|gb|CB542510|CB542510	p-value > 0.1
AT2G47510	gi|59936458|gb|CB541895|CB541895	p-value > 0.1
AT2G47730	gi|59936744|gb|CB542171|CB542171	p-value > 0.1
AT2G47900	gi|59937220|gb|CB542551|CB542551	p-value > 0.1
AT2G48010	gi|59937842|gb|CB543173|CB543173	p-value > 0.1
AT2G48070	gi|59936177|gb|CB541614|CB541614	p-value > 0.1
AT2G48160	gi|59936967|gb|CB542298|CB542298	p-value > 0.1
AT3G01060	gi|59937111|gb|CB542442|CB542442	p-value > 0.1
AT3G01120	gi|59937223|gb|CB542554|CB542554	p-value > 0.1
	gi|59937418|gb|CB542749|CB542749
	gi|59938713|gb|CB556084|CB556084
AT3G01410	gi|59937190|gb|CB542521|CB542521	p-value > 0.1
AT3G01480	gi|59938313|gb|CB543642|CB543642	p-value > 0.1
AT3G01500	gi|59938372|gb|CB543701|CB543701	p-value > 0.1
	gi|59937854|gb|CB543185|CB543185
	gi|59936168|gb|CB541605|CB541605
	gi|59938381|gb|CB543710|CB543710
	gi|59937255|gb|CB542586|CB542586
	gi|59937822|gb|CB543153|CB543153
	gi|59936701|gb|CB542136|CB542136
	gi|59937635|gb|CB542966|CB542966
	gi|59936699|gb|CB542134|CB542134
	gi|59938300|gb|CB543629|CB543629
	gi|59937751|gb|CB543082|CB543082
	gi|59936577|gb|CB542014|CB542014
	gi|59936691|gb|CB542126|CB542126
	gi|59936312|gb|CB541749|CB541749
	gi|59936731|gb|CB542160|CB542160
	gi|59938597|gb|CB555968|CB555968
AT3G01930	gi|59938265|gb|CB543594|CB543594	p-value > 0.1
AT3G02470	gi|59937324|gb|CB542655|CB542655	p-value > 0.1
	gi|59936540|gb|CB541977|CB541977
AT3G02540	gi|59937662|gb|CB542993|CB542993	p-value > 0.1
AT3G02560	gi|59936394|gb|CB541831|CB541831	p-value > 0.1
	gi|59936362|gb|CB541799|CB541799
AT3G02780	gi|59937303|gb|CB542634|CB542634	p-value > 0.1
AT3G03610	gi|59938681|gb|CB556052|CB556052	p-value > 0.1
AT3G03940	gi|59936328|gb|CB541765|CB541765	p-value > 0.1
AT3G04090	gi|59937090|gb|CB542421|CB542421	p-value > 0.1
AT3G04120	gi|59936934|gb|CB542265|CB542265	p-value > 0.1
AT3G04400	gi|59936395|gb|CB541832|CB541832	p-value > 0.1
	gi|59936811|gb|CB542230|CB542230
	gi|59936965|gb|CB542296|CB542296
AT3G04720	gi|59937697|gb|CB543028|CB543028	p-value > 0.1
AT3G04730	gi|59937483|gb|CB542814|CB542814	p-value > 0.1
AT3G04790	gi|59937938|gb|CB543267|CB543267	p-value > 0.1
	gi|59938185|gb|CB543514|CB543514
AT3G05000	gi|59937505|gb|CB542836|CB542836	p-value > 0.1
AT3G05170	gi|59936451|gb|CB541888|CB541888	p-value > 0.1
AT3G05345	gi|59936289|gb|CB541726|CB541726	p-value > 0.1
AT3G05530	gi|59936429|gb|CB541866|CB541866	p-value > 0.1
AT3G05540	gi|59936351|gb|CB541788|CB541788	p-value > 0.1
	gi|59937837|gb|CB543168|CB543168
	gi|59937013|gb|CB542344|CB542344
	gi|59936946|gb|CB542277|CB542277
	gi|59936702|gb|CB542137|CB542137
	gi|59937212|gb|CB542543|CB542543
AT3G05580	gi|59937570|gb|CB542901|CB542901	p-value > 0.1
AT3G05600	gi|59936361|gb|CB541798|CB541798	p-value > 0.1
AT3G05670	gi|59937221|gb|CB542552|CB542552	p-value > 0.1
AT3G06270	gi|59937591|gb|CB542922|CB542922	p-value > 0.1
AT3G06483	gi|59938158|gb|CB543487|CB543487	p-value > 0.1
AT3G06680	gi|59936181|gb|CB541618|CB541618	p-value > 0.1
AT3G06760	gi|59937001|gb|CB542332|CB542332	p-value > 0.1
AT3G07230	gi|59938232|gb|CB543561|CB543561	p-value > 0.1
AT3G07570	gi|59938377|gb|CB543706|CB543706	p-value > 0.1
AT3G08030	gi|59936793|gb|CB542214|CB542214	p-value > 0.1
AT3G08700	gi|59938087|gb|CB543416|CB543416	p-value > 0.1
AT3G08770	gi|59936303|gb|CB541740|CB541740	p-value > 0.1
AT3G08900	gi|59938669|gb|CB556040|CB556040	p-value > 0.1
AT3G08940	gi|59937067|gb|CB542398|CB542398	p-value > 0.1
	gi|59937335|gb|CB542666|CB542666
	gi|59938732|gb|CB556103|CB556103
	gi|59936291|gb|CB541728|CB541728
AT3G09210	gi|59938208|gb|CB543537|CB543537	p-value > 0.1
AT3G09270	gi|59937698|gb|CB543029|CB543029	p-value > 0.1
AT3G09390	gi|59936333|gb|CB541770|CB541770	p-value > 0.1
	gi|59936293|gb|CB541730|CB541730
	gi|59936356|gb|CB541793|CB541793
	gi|59937455|gb|CB542786|CB542786
	gi|59936370|gb|CB541807|CB541807
	gi|59936726|gb|CB542155|CB542155
	gi|59937716|gb|CB543047|CB543047
	gi|59937077|gb|CB542408|CB542408
	gi|59936814|gb|CB542233|CB542233
AT3G09440	gi|59938348|gb|CB543677|CB543677	p-value > 0.1
AT3G09630	gi|59938209|gb|CB543538|CB543538	p-value > 0.1
	gi|59937199|gb|CB542530|CB542530
AT3G09690	gi|59936511|gb|CB541948|CB541948	p-value > 0.1
AT3G09735	gi|59937997|gb|CB543326|CB543326	p-value > 0.1
AT3G09980	gi|59936227|gb|CB541664|CB541664	p-value > 0.1
AT3G10290	gi|59936288|gb|CB541725|CB541725	p-value > 0.1
AT3G10405	gi|59936172|gb|CB541609|CB541609	p-value > 0.1
AT3G10450	gi|59937436|gb|CB542767|CB542767	p-value > 0.1
AT3G10860	gi|59936283|gb|CB541720|CB541720	p-value > 0.1
AT3G10950	gi|59937329|gb|CB542660|CB542660	p-value > 0.1
AT3G11200	gi|59937594|gb|CB542925|CB542925	p-value > 0.1
AT3G11660	gi|59937819|gb|CB543150|CB543150	p-value > 0.1
AT3G11940	gi|59936437|gb|CB541874|CB541874	p-value > 0.1
AT3G12050	gi|59938137|gb|CB543466|CB543466	p-value > 0.1
AT3G12110	gi|59938202|gb|CB543531|CB543531	p-value > 0.1
AT3G12140	gi|59937952|gb|CB543281|CB543281	p-value > 0.1
AT3G12345	gi|59938165|gb|CB543494|CB543494	p-value > 0.1
AT3G12345	gi|59937812|gb|CB543143|CB543143	p-value > 0.1
AT3G12500	gi|59938105|gb|CB543434|CB543434	p-value > 0.1
	gi|59936939|gb|CB542270|CB542270
AT3G12580	gi|59937797|gb|CB543128|CB543128	p-value > 0.1
	gi|59936708|gb|CB542141|CB542141
AT3G12780	gi|59936571|gb|CB542008|CB542008	p-value > 0.1
AT3G12860	gi|59937996|gb|CB543325|CB543325	p-value > 0.1
	gi|59937984|gb|CB543313|CB543313
AT3G13200	gi|59938124|gb|CB543453|CB543453	p-value > 0.1
AT3G13310	gi|59937149|gb|CB542480|CB542480	p-value > 0.1
AT3G13490	gi|59936296|gb|CB541733|CB541733	p-value > 0.1
AT3G13580	gi|59937534|gb|CB542865|CB542865	p-value > 0.1
AT3G13920	gi|59938015|gb|CB543344|CB543344	p-value > 0.1
AT3G14420	gi|59938375|gb|CB543704|CB543704	p-value > 0.1
	gi|59937670|gb|CB543001|CB543001
	gi|59937043|gb|CB542374|CB542374
	gi|59937188|gb|CB542519|CB542519
AT3G14470	gi|59936238|gb|CB541675|CB541675	p-value > 0.1
	gi|59937167|gb|CB542498|CB542498
	gi|59936718|gb|CB542149|CB542149
	gi|59937777|gb|CB543108|CB543108
	gi|59937871|gb|CB543202|CB543202
AT3G14830	gi|59937816|gb|CB543147|CB543147	p-value > 0.1
AT3G14860	gi|59936336|gb|CB541773|CB541773	p-value > 0.1
	gi|59936335|gb|CB541772|CB541772
AT3G15360	gi|59938009|gb|CB543338|CB543338	p-value > 0.1
	gi|59936224|gb|CB541661|CB541661
AT3G16080	gi|59937860|gb|CB543191|CB543191	p-value > 0.1
AT3G16510	gi|59937309|gb|CB542640|CB542640	p-value > 0.1
AT3G16520	gi|59936174|gb|CB541611|CB541611	p-value > 0.1
AT3G16630	gi|59936674|gb|CB542111|CB542111	p-value > 0.1
AT3G16850	gi|59937709|gb|CB543040|CB543040	p-value > 0.1
AT3G17210	gi|59936359|gb|CB541796|CB541796	p-value > 0.1
AT3G17240	gi|59937705|gb|CB543036|CB543036	p-value > 0.1
AT3G17860	gi|59936273|gb|CB541710|CB541710	p-value > 0.1
AT3G18000	gi|59937788|gb|CB543119|CB543119	p-value > 0.1
AT3G18035	gi|59937425|gb|CB542756|CB542756	p-value > 0.1
AT3G18080	gi|59937297|gb|CB542628|CB542628	p-value > 0.1
AT3G18140	gi|59936612|gb|CB542049|CB542049	p-value > 0.1
	gi|59937738|gb|CB543069|CB543069	p-value > 0.1
AT3G18165	gi|59938045|gb|CB543374|CB543374	p-value > 0.1
AT3G18390	gi|59937704|gb|CB543035|CB543035	p-value > 0.1
AT3G18610	gi|59938086|gb|CB543415|CB543415	p-value > 0.1
AT3G18820	gi|59936212|gb|CB541649|CB541649	p-value > 0.1
AT3G18830	gi|59937718|gb|CB543049|CB543049	p-value > 0.1
	gi|59937300|gb|CB542631|CB542631
AT3G18860	gi|59937289|gb|CB542620|CB542620	p-value > 0.1
AT3G18890	gi|59937119|gb|CB542450|CB542450	p-value > 0.1
AT3G19130	gi|59938270|gb|CB543599|CB543599	p-value > 0.1
AT3G19320	gi|59936821|gb|CB542240|CB542240	p-value > 0.1
AT3G19420	gi|59938077|gb|CB543406|CB543406	p-value > 0.1
AT3G19900	gi|59937397|gb|CB542728|CB542728	p-value > 0.1
AT3G19960	gi|59937353|gb|CB542684|CB542684	p-value > 0.1
AT3G20630	gi|59937095|gb|CB542426|CB542426	p-value > 0.1
AT3G20780	gi|59936732|gb|CB542161|CB542161	p-value > 0.1
AT3G21180	gi|59937703|gb|CB543034|CB543034	p-value > 0.1
AT3G21220	gi|59937825|gb|CB543156|CB543156	p-value > 0.1
AT3G21510	gi|59937083|gb|CB542414|CB542414	p-value > 0.1
AT3G21870	gi|59938342|gb|CB543671|CB543671	p-value > 0.1
AT3G22142	gi|59937030|gb|CB542361|CB542361	p-value > 0.1
AT3G22400	gi|59938007|gb|CB543336|CB543336	p-value > 0.1
AT3G22460	gi|59936545|gb|CB541982|CB541982	p-value > 0.1
AT3G22670	gi|59936439|gb|CB541876|CB541876	p-value > 0.1
AT3G22840	gi|59937981|gb|CB543310|CB543310	p-value > 0.1
	gi|59937558|gb|CB542889|CB542889
	gi|59937196|gb|CB542527|CB542527
AT3G22850	gi|59937383|gb|CB542714|CB542714	p-value > 0.1
AT3G22960	gi|59937532|gb|CB542863|CB542863	p-value > 0.1
AT3G23050	gi|59937117|gb|CB542448|CB542448	p-value > 0.1
AT3G23240	gi|59937637|gb|CB542968|CB542968	p-value > 0.1
AT3G24170	gi|59937478|gb|CB542809|CB542809	p-value > 0.1
AT3G24190	gi|59938650|gb|CB556021|CB556021	p-value > 0.1
AT3G25070	gi|59937725|gb|CB543056|CB543056	p-value > 0.1
AT3G25220	gi|59937082|gb|CB542413|CB542413	p-value > 0.1
	gi|59937214|gb|CB542545|CB542545
AT3G25230	gi|59937427|gb|CB542758|CB542758	p-value > 0.1
AT3G25690	gi|59936399|gb|CB541836|CB541836	p-value > 0.1
	gi|59936225|gb|CB541662|CB541662
AT3G25770	gi|59937690|gb|CB543021|CB543021	p-value > 0.1
AT3G25920	gi|59938039|gb|CB543368|CB543368	p-value > 0.1
AT3G26360	gi|59938369|gb|CB543698|CB543698	p-value > 0.1
AT3G26650	gi|59936818|gb|CB542237|CB542237	p-value > 0.1
	gi|59937326|gb|CB542657|CB542657
	gi|59936617|gb|CB542054|CB542054
	gi|59938262|gb|CB543591|CB543591
	gi|59936260|gb|CB541697|CB541697
	gi|59937877|gb|CB543208|CB543208
AT3G26810	gi|59936808|gb|CB542227|CB542227	p-value > 0.1
AT3G27020	gi|59936586|gb|CB542023|CB542023	p-value > 0.1
AT3G27100	gi|59937265|gb|CB542596|CB542596	p-value > 0.1
AT3G27160	gi|59937942|gb|CB543271|CB543271	p-value > 0.1
AT3G27580	gi|59936941|gb|CB542272|CB542272	p-value > 0.1
AT3G27690	gi|59936430|gb|CB541867|CB541867	p-value > 0.1
	gi|59937555|gb|CB542886|CB542886
	gi|59936205|gb|CB541642|CB541642
	gi|59937467|gb|CB542798|CB542798
AT3G27830	gi|59938310|gb|CB543639|CB543639	p-value > 0.1
AT3G27925	gi|59936413|gb|CB541850|CB541850	p-value > 0.1
AT3G28050	gi|59936775|gb|CB542198|CB542198	p-value > 0.1
AT3G42790	gi|59937065|gb|CB542396|CB542396	p-value > 0.1
AT3G43190	gi|59937407|gb|CB542738|CB542738	p-value > 0.1
AT3G44100	gi|59936613|gb|CB542050|CB542050	p-value > 0.1
	gi|59936947|gb|CB542278|CB542278
AT3G44260	gi|59937453|gb|CB542784|CB542784	p-value > 0.1
AT3G44540	gi|59936583|gb|CB542020|CB542020	p-value > 0.1
AT3G44890	gi|59937334|gb|CB542665|CB542665	p-value > 0.1
AT3G45780	gi|59938120|gb|CB543449|CB543449	p-value > 0.1
	gi|59936510|gb|CB541947|CB541947
AT3G46000	gi|59937005|gb|CB542336|CB542336	p-value > 0.1
AT3G47470	gi|59936338|gb|CB541775|CB541775	p-value > 0.1
	gi|59936477|gb|CB541914|CB541914
	gi|59938072|gb|CB543401|CB543401
	gi|59938567|gb|CB555938|CB555938
	gi|59937855|gb|CB543186|CB543186
	gi|59937830|gb|CB543161|CB543161
AT3G47500	gi|59936187|gb|CB541624|CB541624	p-value > 0.1
AT3G48530	gi|59938566|gb|CB555937|CB555937	p-value > 0.1
AT3G48690	gi|59937238|gb|CB542569|CB542569	p-value > 0.1
AT3G48710	gi|59936743|gb|CB542170|CB542170	p-value > 0.1
AT3G49645	gi|59937140|gb|CB542471|CB542471	p-value > 0.1
AT3G49950	gi|59936729|gb|CB542158|CB542158	p-value > 0.1
AT3G50685	gi|59937517|gb|CB542848|CB542848	p-value > 0.1
	gi|59937734|gb|CB543065|CB543065
AT3G50820	gi|59937625|gb|CB542956|CB542956	p-value > 0.1
	gi|59937319|gb|CB542650|CB542650
	gi|59938354|gb|CB543683|CB543683
	gi|59937872|gb|CB543203|CB543203
	gi|59937891|gb|CB543222|CB543222
	gi|59937627|gb|CB542958|CB542958
	gi|59937722|gb|CB543053|CB543053
AT3G51030	gi|59936241|gb|CB541678|CB541678	p-value > 0.1
	gi|59936466|gb|CB541903|CB541903
AT3G51610	gi|59938149|gb|CB543478|CB543478	p-value > 0.1
AT3G51660	gi|59937492|gb|CB542823|CB542823	p-value > 0.1
AT3G51800	gi|59937121|gb|CB542452|CB542452	p-value > 0.1
AT3G51860	gi|59937923|gb|CB543252|CB543252	p-value > 0.1
	gi|59936645|gb|CB542082|CB542082
AT3G51870	gi|59937960|gb|CB543289|CB543289	p-value > 0.1
AT3G52220	gi|59938215|gb|CB543544|CB543544	p-value > 0.1
AT3G52420	gi|59936386|gb|CB541823|CB541823	p-value > 0.1
AT3G52580	gi|59938370|gb|CB543699|CB543699	p-value > 0.1
AT3G52590	gi|59937150|gb|CB542481|CB542481	p-value > 0.1
	gi|59938083|gb|CB543412|CB543412
AT3G52740	gi|59937688|gb|CB543019|CB543019	p-value > 0.1
AT3G53520	gi|59937333|gb|CB542664|CB542664	p-value > 0.1
AT3G53750	gi|59936314|gb|CB541751|CB541751	p-value > 0.1
AT3G53830	gi|59937787|gb|CB543118|CB543118	p-value > 0.1
	gi|59937078|gb|CB542409|CB542409
AT3G53870	gi|59936339|gb|CB541776|CB541776	p-value > 0.1
AT3G54110	gi|59938281|gb|CB543610|CB543610	p-value > 0.1
AT3G54390	gi|59936553|gb|CB541990|CB541990	p-value > 0.1
AT3G54400	gi|59936655|gb|CB542092|CB542092	p-value > 0.1
AT3G54480	gi|59938026|gb|CB543355|CB543355	p-value > 0.1
AT3G54500	gi|59938050|gb|CB543379|CB543379	p-value > 0.1
AT3G54790	gi|59936400|gb|CB541837|CB541837	p-value > 0.1
AT3G54810	gi|59936210|gb|CB541647|CB541647	p-value > 0.1
AT3G54840	gi|59938188|gb|CB543517|CB543517	p-value > 0.1
AT3G54890	gi|59938734|gb|CB556105|CB556105	p-value > 0.1
	gi|59938746|gb|CB556117|CB556117
	gi|59937524|gb|CB542855|CB542855
	gi|59936570|gb|CB542007|CB542007
	gi|59938685|gb|CB556056|CB556056
	gi|59938362|gb|CB543691|CB543691
	gi|59938343|gb|CB543672|CB543672
	gi|59936517|gb|CB541954|CB541954
AT3G55250	gi|59938659|gb|CB556030|CB556030	p-value > 0.1
AT3G55800	gi|59937246|gb|CB542577|CB542577	p-value > 0.1
	gi|59937382|gb|CB542713|CB542713
	gi|59936751|gb|CB542176|CB542176
	gi|59936259|gb|CB541696|CB541696
	gi|59936508|gb|CB541945|CB541945
	gi|59936985|gb|CB542316|CB542316
AT3G56040	gi|59937041|gb|CB542372|CB542372	p-value > 0.1
	gi|59936541|gb|CB541978|CB541978
AT3G56050	gi|59937405|gb|CB542736|CB542736	p-value > 0.1
AT3G56140	gi|59937556|gb|CB542887|CB542887	p-value > 0.1
AT3G56290	gi|59937113|gb|CB542444|CB542444	p-value > 0.1
AT3G56940	gi|59937241|gb|CB542572|CB542572	p-value > 0.1
	gi|59937285|gb|CB542616|CB542616
	gi|59936675|gb|CB542112|CB542112
	gi|59937410|gb|CB542741|CB542741
	gi|59936374|gb|CB541811|CB541811
AT3G56950	gi|59937528|gb|CB542859|CB542859	p-value > 0.1
AT3G57490	gi|59937228|gb|CB542559|CB542559	p-value > 0.1
AT3G57660	gi|59937476|gb|CB542807|CB542807	p-value > 0.1
AT3G57870	gi|59937798|gb|CB543129|CB543129	p-value > 0.1
	gi|59937909|gb|CB543240|CB543240	p-value > 0.1
AT3G57880	gi|59937506|gb|CB542837|CB542837	p-value > 0.1
AT3G58680	gi|59937252|gb|CB542583|CB542583	p-value > 0.1
	gi|59936388|gb|CB541825|CB541825
AT3G59400	gi|59936569|gb|CB542006|CB542006	p-value > 0.1
	gi|59936640|gb|CB542077|CB542077
	gi|59936350|gb|CB541787|CB541787
AT3G59540	gi|59937630|gb|CB542961|CB542961	p-value > 0.1
AT3G59640	gi|59937487|gb|CB542818|CB542818	p-value > 0.1
AT3G59690	gi|59936176|gb|CB541613|CB541613	p-value > 0.1
AT3G59760	gi|59936331|gb|CB541768|CB541768	p-value > 0.1
AT3G59780	gi|59936298|gb|CB541735|CB541735	p-value > 0.1
AT3G59920	gi|59937885|gb|CB543216|CB543216	p-value > 0.1
AT3G60750	gi|59938131|gb|CB543460|CB543460	p-value > 0.1
AT3G60820	gi|59937874|gb|CB543205|CB543205	p-value > 0.1
AT3G61600	gi|59936673|gb|CB542110|CB542110	p-value > 0.1
	gi|59937391|gb|CB542722|CB542722
AT3G61780	gi|59936816|gb|CB542235|CB542235	p-value > 0.1
AT3G61850	gi|59938136|gb|CB543465|CB543465	p-value > 0.1
AT3G61870	gi|59938030|gb|CB543359|CB543359	p-value > 0.1
AT3G61950	gi|59937610|gb|CB542941|CB542941	p-value > 0.1
AT3G62120	gi|59937431|gb|CB542762|CB542762	p-value > 0.1
AT3G62220	gi|59936211|gb|CB541648|CB541648	p-value > 0.1
AT3G62290	gi|59937612|gb|CB542943|CB542943	p-value > 0.1
AT3G62410	gi|59936984|gb|CB542315|CB542315	p-value > 0.1
	gi|59936747|gb|CB542174|CB542174
	gi|59938098|gb|CB543427|CB543427
	gi|59937803|gb|CB543134|CB543134
AT3G62580	gi|59936693|gb|CB542128|CB542128	p-value > 0.1
AT3G62870	gi|59936777|gb|CB542200|CB542200	p-value > 0.1
	gi|59937669|gb|CB543000|CB543000
AT3G63140	gi|59937882|gb|CB543213|CB543213	p-value > 0.1
AT3G63490	gi|59938192|gb|CB543521|CB543521	p-value > 0.1
	gi|59938099|gb|CB543428|CB543428
AT3G63520	gi|59937396|gb|CB542727|CB542727	p-value > 0.1
	gi|59936214|gb|CB541651|CB541651
AT3G63530	gi|59937390|gb|CB542721|CB542721	p-value > 0.1
AT3G66658	gi|59937835|gb|CB543166|CB543166	p-value > 0.1
AT4G00020	gi|59937302|gb|CB542633|CB542633	p-value > 0.1
AT4G00165	gi|59938303|gb|CB543632|CB543632	p-value > 0.1
AT4G00450	gi|59936665|gb|CB542102|CB542102	p-value > 0.1
AT4G00800	gi|59937638|gb|CB542969|CB542969	p-value > 0.1
	gi|59938672|gb|CB556043|CB556043
AT4G01040	gi|59937562|gb|CB542893|CB542893	p-value > 0.1
AT4G01050	gi|59937135|gb|CB542466|CB542466	p-value > 0.1
AT4G01150	gi|59936329|gb|CB541766|CB541766	p-value > 0.1
	gi|59936292|gb|CB541729|CB541729
	gi|59936558|gb|CB541995|CB541995
AT4G01310	gi|59938041|gb|CB543370|CB543370	p-value > 0.1
AT4G01800	gi|59937651|gb|CB542982|CB542982	p-value > 0.1
AT4G01995	gi|59936519|gb|CB541956|CB541956	p-value > 0.1
AT4G02380	gi|59937521|gb|CB542852|CB542852	p-value > 0.1
AT4G02770	gi|59938258|gb|CB543587|CB543587	p-value > 0.1
	gi|59937586|gb|CB542917|CB542917
	gi|59937004|gb|CB542335|CB542335
	gi|59936300|gb|CB541737|CB541737
	gi|59937330|gb|CB542661|CB542661
	gi|59937748|gb|CB543079|CB543079
AT4G03210	gi|59937985|gb|CB543314|CB543314	p-value > 0.1
AT4G03280	gi|59937536|gb|CB542867|CB542867	p-value > 0.1
	gi|59936783|gb|CB542204|CB542204
	gi|59937226|gb|CB542557|CB542557
	gi|59938625|gb|CB555996|CB555996
AT4G04210	gi|59938610|gb|CB555981|CB555981	p-value > 0.1
AT4G04630	gi|59936279|gb|CB541716|CB541716	p-value > 0.1
AT4G04640	gi|59937374|gb|CB542705|CB542705	p-value > 0.1
AT4G04770	gi|59936785|gb|CB542206|CB542206	p-value > 0.1
AT4G05010	gi|59936426|gb|CB541863|CB541863	p-value > 0.1
AT4G05050	gi|59936468|gb|CB541905|CB541905	p-value > 0.1
	gi|59936190|gb|CB541627|CB541627
AT4G05180	gi|59938108|gb|CB543437|CB543437	p-value > 0.1
	gi|59938588|gb|CB555959|CB555959
AT4G05320	gi|59937784|gb|CB543115|CB543115	p-value > 0.1
AT4G08290	gi|59937840|gb|CB543171|CB543171	p-value > 0.1
AT4G09010	gi|59936533|gb|CB541970|CB541970	p-value > 0.1
AT4G09150	gi|59937445|gb|CB542776|CB542776	p-value > 0.1
	gi|59936739|gb|CB542166|CB542166
AT4G09650	gi|59937084|gb|CB542415|CB542415	p-value > 0.1
AT4G10340	gi|59936748|gb|CB542175|CB542175	p-value > 0.1
	gi|59938178|gb|CB543507|CB543507
	gi|59936348|gb|CB541785|CB541785
	gi|59937488|gb|CB542819|CB542819
	gi|59938349|gb|CB543678|CB543678
	gi|59937033|gb|CB542364|CB542364
	gi|59937341|gb|CB542672|CB542672
	gi|59938315|gb|CB543644|CB543644
	gi|59937448|gb|CB542779|CB542779
	gi|59937142|gb|CB542473|CB542473
	gi|59936950|gb|CB542281|CB542281
AT4G10800	gi|59938244|gb|CB543573|CB543573	p-value > 0.1
AT4G10960	gi|59938245|gb|CB543574|CB543574	p-value > 0.1
AT4G11410	gi|59936728|gb|CB542157|CB542157	p-value > 0.1
AT4G11600	gi|59937200|gb|CB542531|CB542531	p-value > 0.1
AT4G11660	gi|59937299|gb|CB542630|CB542630	p-value > 0.1
AT4G12390	gi|59936244|gb|CB541681|CB541681	p-value > 0.1
AT4G12420	gi|59936879|gb|CB542248|CB542248	p-value > 0.1
	gi|59937929|gb|CB543258|CB543258
AT4G12480	gi|59937762|gb|CB543093|CB543093	p-value > 0.1
AT4G12560	gi|59936532|gb|CB541969|CB541969	p-value > 0.1
AT4G12790	gi|59936720|gb|CB542151|CB542151	p-value > 0.1
AT4G12800	gi|59938339|gb|CB543668|CB543668	p-value > 0.1
	gi|59936780|gb|CB542203|CB542203
	gi|59936756|gb|CB542181|CB542181
	gi|59936876|gb|CB542245|CB542245
	gi|59937206|gb|CB542537|CB542537
	gi|59936597|gb|CB542034|CB542034
	gi|59936634|gb|CB542071|CB542071
	gi|59938649|gb|CB556020|CB556020
	gi|59938696|gb|CB556067|CB556067
	gi|59938146|gb|CB543475|CB543475
AT4G12910	gi|59936574|gb|CB542011|CB542011	p-value > 0.1
AT4G13220	gi|59937227|gb|CB542558|CB542558	p-value > 0.1
AT4G13430	gi|59936746|gb|CB542173|CB542173	p-value > 0.1
AT4G14350	gi|59936554|gb|CB541991|CB541991	p-value > 0.1
AT4G14360	gi|59938371|gb|CB543700|CB543700	p-value > 0.1
	gi|59937879|gb|CB543210|CB543210
AT4G14420	gi|59937948|gb|CB543277|CB543277	p-value > 0.1
AT4G14550	gi|59938013|gb|CB543342|CB543342	p-value > 0.1
AT4G14890	gi|59937097|gb|CB542428|CB542428	p-value > 0.1
AT4G14960	gi|59937106|gb|CB542437|CB542437	p-value > 0.1
AT4G15093	gi|59938017|gb|CB543346|CB543346	p-value > 0.1
AT4G15248	gi|59936766|gb|CB542189|CB542189	p-value > 0.1
AT4G15545	gi|59937680|gb|CB543011|CB543011	p-value > 0.1
	gi|59936659|gb|CB542096|CB542096
AT4G16330	gi|59937403|gb|CB542734|CB542734	p-value > 0.1
AT4G16370	gi|59937510|gb|CB542841|CB542841	p-value > 0.1
AT4G16510	gi|59938726|gb|CB556097|CB556097	p-value > 0.1
AT4G16520	gi|59937575|gb|CB542906|CB542906	p-value > 0.1
AT4G16563	gi|59937921|gb|CB543250|CB543250	p-value > 0.1
AT4G16720	gi|59936539|gb|CB541976|CB541976	p-value > 0.1
AT4G16830	gi|59936414|gb|CB541851|CB541851	p-value > 0.1
	gi|59937278|gb|CB542609|CB542609
AT4G17040	gi|59937658|gb|CB542989|CB542989	p-value > 0.1
AT4G17170	gi|59937217|gb|CB542548|CB542548	p-value > 0.1
AT4G18480	gi|59936599|gb|CB542036|CB542036	p-value > 0.1
AT4G18905	gi|59937460|gb|CB542791|CB542791	p-value > 0.1
AT4G19110	gi|59937070|gb|CB542401|CB542401	p-value > 0.1
AT4G19120	gi|59938162|gb|CB543491|CB543491	p-value > 0.1
AT4G19645	gi|59937298|gb|CB542629|CB542629	p-value > 0.1
AT4G19660	gi|59938051|gb|CB543380|CB543380	p-value > 0.1
AT4G20070	gi|59937313|gb|CB542644|CB542644	p-value > 0.1
AT4G20280	gi|59936274|gb|CB541711|CB541711	p-value > 0.1
AT4G20380	gi|59937058|gb|CB542389|CB542389	p-value > 0.1
AT4G21190	gi|59937673|gb|CB543004|CB543004	p-value > 0.1
AT4G21215	gi|59937875|gb|CB543206|CB543206	p-value > 0.1
AT4G21280	gi|59937331|gb|CB542662|CB542662	p-value > 0.1
	gi|59937618|gb|CB542949|CB542949
AT4G21580	gi|59936161|gb|CB541598|CB541598	p-value > 0.1
AT4G21620	gi|59937922|gb|CB543251|CB543251	p-value > 0.1
AT4G21705	gi|59938088|gb|CB543417|CB543417	p-value > 0.1
AT4G21780	gi|59937794|gb|CB543125|CB543125	p-value > 0.1
AT4G21960	gi|59937352|gb|CB542683|CB542683	p-value > 0.1
	gi|59936440|gb|CB541877|CB541877
AT4G22140	gi|59937435|gb|CB542766|CB542766	p-value > 0.1
	gi|59937068|gb|CB542399|CB542399
AT4G22890	gi|59936371|gb|CB541808|CB541808	p-value > 0.1
	gi|59937069|gb|CB542400|CB542400
AT4G23160	gi|59936411|gb|CB541848|CB541848	p-value > 0.1
	gi|59937998|gb|CB543327|CB543327
AT4G23400	gi|59936770|gb|CB542193|CB542193	p-value > 0.1
	gi|59937880|gb|CB543211|CB543211
AT4G23500	gi|59938218|gb|CB543547|CB543547	p-value > 0.1
AT4G23895	gi|59938177|gb|CB543506|CB543506	p-value > 0.1
	gi|59936455|gb|CB541892|CB541892
AT4G24280	gi|59936276|gb|CB541713|CB541713	p-value > 0.1
AT4G24330	gi|59937820|gb|CB543151|CB543151	p-value > 0.1
AT4G24660	gi|59938109|gb|CB543438|CB543438	p-value > 0.1
AT4G24750	gi|59937994|gb|CB543323|CB543323	p-value > 0.1
AT4G24770	gi|59937544|gb|CB542875|CB542875	p-value > 0.1
AT4G24820	gi|59937474|gb|CB542805|CB542805	p-value > 0.1
AT4G24890	gi|59936318|gb|CB541755|CB541755	p-value > 0.1
AT4G24990	gi|59938127|gb|CB543456|CB543456	p-value > 0.1
AT4G25030	gi|59936804|gb|CB542223|CB542223	p-value > 0.1
AT4G25050	gi|59936420|gb|CB541857|CB541857	p-value > 0.1
AT4G25150	gi|59936334|gb|CB541771|CB541771	p-value > 0.1
AT4G25315	gi|59936222|gb|CB541659|CB541659	p-value > 0.1
AT4G25990	gi|59937943|gb|CB543272|CB543272	p-value > 0.1
AT4G26150	gi|59938272|gb|CB543601|CB543601	p-value > 0.1
AT4G26850	gi|59937504|gb|CB542835|CB542835	p-value > 0.1
	gi|59937624|gb|CB542955|CB542955
	gi|59936546|gb|CB541983|CB541983
	gi|59936582|gb|CB542019|CB542019
AT4G27240	gi|59937053|gb|CB542384|CB542384	p-value > 0.1
AT4G27745	gi|59938113|gb|CB543442|CB543442	p-value > 0.1
	gi|59938298|gb|CB543627|CB543627
AT4G28040	gi|59937595|gb|CB542926|CB542926	p-value > 0.1
	gi|59938653|gb|CB556024|CB556024
AT4G28050	gi|59937042|gb|CB542373|CB542373	p-value > 0.1
AT4G28390	gi|59938106|gb|CB543435|CB543435	p-value > 0.1
	gi|59936664|gb|CB542101|CB542101
AT4G28600	gi|59938344|gb|CB543673|CB543673	p-value > 0.1
AT4G28660	gi|59937281|gb|CB542612|CB542612	p-value > 0.1
AT4G28830	gi|59936667|gb|CB542104|CB542104	p-value > 0.1
AT4G28880	gi|59938002|gb|CB543331|CB543331	p-value > 0.1
AT4G29040	gi|59938355|gb|CB543684|CB543684	p-value > 0.1
AT4G29100	gi|59937050|gb|CB542381|CB542381	p-value > 0.1
	gi|59937182|gb|CB542513|CB542513
AT4G29210	gi|59938021|gb|CB543350|CB543350	p-value > 0.1
AT4G29530	gi|59937385|gb|CB542716|CB542716	p-value > 0.1
AT4G29590	gi|59937511|gb|CB542842|CB542842	p-value > 0.1
AT4G30020	gi|59937273|gb|CB542604|CB542604	p-value > 0.1
AT4G30160	gi|59936983|gb|CB542314|CB542314	p-value > 0.1
AT4G30320	gi|59937191|gb|CB542522|CB542522	p-value > 0.1
AT4G30710	gi|59937162|gb|CB542493|CB542493	p-value > 0.1
AT4G30845	gi|59938703|gb|CB556074|CB556074	p-value > 0.1
AT4G30960	gi|59937290|gb|CB542621|CB542621	p-value > 0.1
	gi|59938666|gb|CB556037|CB556037
AT4G30990	gi|59937222|gb|CB542553|CB542553	p-value > 0.1
AT4G31950	gi|59936616|gb|CB542053|CB542053	p-value > 0.1
AT4G31970	gi|59936234|gb|CB541671|CB541671	p-value > 0.1
AT4G31985	gi|59937664|gb|CB542995|CB542995	p-value > 0.1
AT4G32090	gi|59936752|gb|CB542177|CB542177	p-value > 0.1
AT4G32260	gi|59936490|gb|CB541927|CB541927	p-value > 0.1
	gi|59937081|gb|CB542412|CB542412
	gi|59937813|gb|CB543144|CB543144
	gi|59936478|gb|CB541915|CB541915
AT4G32660	gi|59936772|gb|CB542195|CB542195	p-value > 0.1
AT4G32770	gi|59937032|gb|CB542363|CB542363	p-value > 0.1
AT4G32870	gi|59937305|gb|CB542636|CB542636	p-value > 0.1
AT4G33010	gi|59937035|gb|CB542366|CB542366	p-value > 0.1
	gi|59938151|gb|CB543480|CB543480
	gi|59937497|gb|CB542828|CB542828
AT4G33250	gi|59938337|gb|CB543666|CB543666	p-value > 0.1
AT4G33410	gi|59937970|gb|CB543299|CB543299	p-value > 0.1
AT4G33580	gi|59937172|gb|CB542503|CB542503	p-value > 0.1
	gi|59937934|gb|CB543263|CB543263
	gi|59937056|gb|CB542387|CB542387
	gi|59936433|gb|CB541870|CB541870
AT4G33640	gi|59937640|gb|CB542971|CB542971	p-value > 0.1
AT4G33760	gi|59937015|gb|CB542346|CB542346	p-value > 0.1
AT4G33790	gi|59937969|gb|CB543298|CB543298	p-value > 0.1
AT4G34050	gi|59938657|gb|CB556028|CB556028	p-value > 0.1
AT4G34350	gi|59936997|gb|CB542328|CB542328	p-value > 0.1
AT4G34670	gi|59936473|gb|CB541910|CB541910	p-value > 0.1
	gi|59938689|gb|CB556060|CB556060
AT4G34720	gi|59937452|gb|CB542783|CB542783	p-value > 0.1
AT4G35000	gi|59936332|gb|CB541769|CB541769	p-value > 0.1
AT4G35020	gi|59937814|gb|CB543145|CB543145	p-value > 0.1
AT4G35090	gi|59936992|gb|CB542323|CB542323	p-value > 0.1
AT4G35100	gi|59938596|gb|CB555967|CB555967	p-value > 0.1
AT4G35250	gi|59936491|gb|CB541928|CB541928	p-value > 0.1
AT4G35450	gi|59938171|gb|CB543500|CB543500	p-value > 0.1
AT4G35450	gi|59937619|gb|CB542950|CB542950	p-value > 0.1
AT4G36040	gi|59938374|gb|CB543703|CB543703	p-value > 0.1
AT4G36130	gi|59938125|gb|CB543454|CB543454	p-value > 0.1
	gi|59938102|gb|CB543431|CB543431
AT4G36530	gi|59936543|gb|CB541980|CB541980	p-value > 0.1
AT4G36630	gi|59937752|gb|CB543083|CB543083	p-value > 0.1
AT4G36800	gi|59937250|gb|CB542581|CB542581	p-value > 0.1
	gi|59937234|gb|CB542565|CB542565
AT4G36810	gi|59936759|gb|CB542184|CB542184	p-value > 0.1
AT4G36920	gi|59937370|gb|CB542701|CB542701	p-value > 0.1
AT4G37320	gi|59937350|gb|CB542681|CB542681	p-value > 0.1
AT4G37660	gi|59937112|gb|CB542443|CB542443	p-value > 0.1
AT4G37680	gi|59937616|gb|CB542947|CB542947	p-value > 0.1
AT4G37790	gi|59936882|gb|CB542251|CB542251	p-value > 0.1
AT4G38090	gi|59938055|gb|CB543384|CB543384	p-value > 0.1
AT4G38160	gi|59937864|gb|CB543195|CB543195	p-value > 0.1
AT4G38510	gi|59936647|gb|CB542084|CB542084	p-value > 0.1
AT4G38540	gi|59937553|gb|CB542884|CB542884	p-value > 0.1
AT4G38630	gi|59938003|gb|CB543332|CB543332	p-value > 0.1
AT4G38690	gi|59937270|gb|CB542601|CB542601	p-value > 0.1
AT4G38710	gi|59936736|gb|CB542163|CB542163	p-value > 0.1
AT4G38800	gi|59936774|gb|CB542197|CB542197	p-value > 0.1
AT4G38970	gi|59936548|gb|CB541985|CB541985	p-value > 0.1
	gi|59936618|gb|CB542055|CB542055
	gi|59936461|gb|CB541898|CB541898
	gi|59937079|gb|CB542410|CB542410
AT4G39090	gi|59936268|gb|CB541705|CB541705	p-value > 0.1
	gi|59937148|gb|CB542479|CB542479
AT4G39140	gi|59937426|gb|CB542757|CB542757	p-value > 0.1
AT4G39220	gi|59938269|gb|CB543598|CB543598	p-value > 0.1
AT4G39230	gi|59937945|gb|CB543274|CB543274	p-value > 0.1
AT4G39800	gi|59937717|gb|CB543048|CB543048	p-value > 0.1
AT4G39870	gi|59938070|gb|CB543399|CB543399	p-value > 0.1
AT5G01410	gi|59938213|gb|CB543542|CB543542	p-value > 0.1
AT5G01430	gi|59938152|gb|CB543481|CB543481	p-value > 0.1
AT5G01530	gi|59937321|gb|CB542652|CB542652	p-value > 0.1
	gi|59937028|gb|CB542359|CB542359
	gi|59938214|gb|CB543543|CB543543
	gi|59936721|gb|CB542152|CB542152
	gi|59936365|gb|CB541802|CB541802
	gi|59937708|gb|CB543039|CB543039
	gi|59938004|gb|CB543333|CB543333
AT5G01600	gi|59936200|gb|CB541637|CB541637	p-value > 0.1
AT5G02120	gi|59937873|gb|CB543204|CB543204	p-value > 0.1
	gi|59937401|gb|CB542732|CB542732
AT5G02160	gi|59936608|gb|CB542045|CB542045	p-value > 0.1
	gi|59936609|gb|CB542046|CB542046
AT5G02230	gi|59938256|gb|CB543585|CB543585	p-value > 0.1
AT5G02540	gi|59937272|gb|CB542603|CB542603	p-value > 0.1
	gi|59938296|gb|CB543625|CB543625
AT5G02560	gi|59936944|gb|CB542275|CB542275	p-value > 0.1
AT5G02610	gi|59937578|gb|CB542909|CB542909	p-value > 0.1
AT5G02790	gi|59937216|gb|CB542547|CB542547	p-value > 0.1
AT5G02810	gi|59937992|gb|CB543321|CB543321	p-value > 0.1
AT5G03040	gi|59937928|gb|CB543257|CB543257	p-value > 0.1
AT5G03170	gi|59937363|gb|CB542694|CB542694	p-value > 0.1
AT5G03240	gi|59937414|gb|CB542745|CB542745	p-value > 0.1
	gi|59936994|gb|CB542325|CB542325
	gi|59937247|gb|CB542578|CB542578
	gi|59938253|gb|CB543582|CB543582
	gi|59936436|gb|CB541873|CB541873
AT5G03280	gi|59937529|gb|CB542860|CB542860	p-value > 0.1
AT5G03380	gi|59936632|gb|CB542069|CB542069	p-value > 0.1
AT5G03555	gi|59937178|gb|CB542509|CB542509	p-value > 0.1
AT5G04140	gi|59936295|gb|CB541732|CB541732	p-value > 0.1
	gi|59938189|gb|CB543518|CB543518
AT5G04530	gi|59936206|gb|CB541643|CB541643	p-value > 0.1
AT5G04560	gi|59937437|gb|CB542768|CB542768	p-value > 0.1
AT5G04870	gi|59937242|gb|CB542573|CB542573	p-value > 0.1
AT5G04990	gi|59937099|gb|CB542430|CB542430	p-value > 0.1
AT5G05710	gi|59937351|gb|CB542682|CB542682	p-value > 0.1
AT5G05740	gi|59938350|gb|CB543679|CB543679	p-value > 0.1
AT5G06550	gi|59938052|gb|CB543381|CB543381	p-value > 0.1
AT5G06600	gi|59937160|gb|CB542491|CB542491	p-value > 0.1
AT5G06690	gi|59937743|gb|CB543074|CB543074	p-value > 0.1
AT5G07020	gi|59937424|gb|CB542755|CB542755	p-value > 0.1
AT5G07090	gi|59937754|gb|CB543085|CB543085	p-value > 0.1
	gi|59936980|gb|CB542311|CB542311
AT5G07610	gi|59937508|gb|CB542839|CB542839	p-value > 0.1
AT5G07842	gi|59938280|gb|CB543609|CB543609	p-value > 0.1
AT5G08060	gi|59938205|gb|CB543534|CB543534	p-value > 0.1
AT5G08560	gi|59936257|gb|CB541694|CB541694	p-value > 0.1
AT5G08690	gi|59937924|gb|CB543253|CB543253	p-value > 0.1
AT5G09510	gi|59936208|gb|CB541645|CB541645	p-value > 0.1
AT5G09590	gi|59938195|gb|CB543524|CB543524	p-value > 0.1
AT5G09660	gi|59937243|gb|CB542574|CB542574	p-value > 0.1
	gi|59937495|gb|CB542826|CB542826
AT5G09770	gi|59938255|gb|CB543584|CB543584	p-value > 0.1
AT5G09810	gi|59936528|gb|CB541965|CB541965	p-value > 0.1
	gi|59937057|gb|CB542388|CB542388
AT5G09880	gi|59937348|gb|CB542679|CB542679	p-value > 0.1
AT5G10360	gi|59936435|gb|CB541872|CB541872	p-value > 0.1
AT5G10460	gi|59936239|gb|CB541676|CB541676	p-value > 0.1
AT5G10470	gi|59937291|gb|CB542622|CB542622	p-value > 0.1
	gi|59937685|gb|CB543016|CB543016
AT5G10480	gi|59936937|gb|CB542268|CB542268	p-value > 0.1
AT5G10870	gi|59937727|gb|CB543058|CB543058	p-value > 0.1
AT5G10930	gi|59936520|gb|CB541957|CB541957	p-value > 0.1
AT5G10980	gi|59938365|gb|CB543694|CB543694	p-value > 0.1
	gi|59937620|gb|CB542951|CB542951
AT5G11090	gi|59937048|gb|CB542379|CB542379	p-value > 0.1
AT5G11340	gi|59937802|gb|CB543133|CB543133	p-value > 0.1
AT5G11490	gi|59938096|gb|CB543425|CB543425	p-value > 0.1
AT5G11700	gi|59937465|gb|CB542796|CB542796	p-value > 0.1
AT5G11970	gi|59937197|gb|CB542528|CB542528	p-value > 0.1
	gi|59936931|gb|CB542262|CB542262
AT5G12380	gi|59936620|gb|CB542057|CB542057	p-value > 0.1
AT5G12860	gi|59937137|gb|CB542468|CB542468	p-value > 0.1
AT5G12960	gi|59937514|gb|CB542845|CB542845	p-value > 0.1
AT5G13000	gi|59937939|gb|CB543268|CB543268	p-value > 0.1
AT5G13030	gi|59938718|gb|CB556089|CB556089	p-value > 0.1
AT5G13100	gi|59937472|gb|CB542803|CB542803	p-value > 0.1
AT5G13460	gi|59937071|gb|CB542402|CB542402	p-value > 0.1
AT5G13630	gi|59938259|gb|CB543588|CB543588	p-value > 0.1
AT5G13770	gi|59936943|gb|CB542274|CB542274	p-value > 0.1
AT5G13930	gi|59938230|gb|CB543559|CB543559	p-value > 0.1
AT5G14050	gi|59937955|gb|CB543284|CB543284	p-value > 0.1
AT5G14390	gi|59937869|gb|CB543200|CB543200	p-value > 0.1
AT5G14420	gi|59938380|gb|CB543709|CB543709	p-value > 0.1
AT5G14620	gi|59938027|gb|CB543356|CB543356	p-value > 0.1
AT5G14670	gi|59938170|gb|CB543499|CB543499	p-value > 0.1
	gi|59937449|gb|CB542780|CB542780
	gi|59936969|gb|CB542300|CB542300
	gi|59937863|gb|CB543194|CB543194
AT5G14720	gi|59936930|gb|CB542261|CB542261	p-value > 0.1
AT5G14740	gi|59937843|gb|CB543174|CB543174	p-value > 0.1
AT5G15530	gi|59936352|gb|CB541789|CB541789	p-value > 0.1
AT5G16050	gi|59938032|gb|CB543361|CB543361	p-value > 0.1
AT5G16110	gi|59937094|gb|CB542425|CB542425	p-value > 0.1
AT5G16990	gi|59937499|gb|CB542830|CB542830	p-value > 0.1
AT5G17170	gi|59936368|gb|CB541805|CB541805	p-value > 0.1
	gi|59936382|gb|CB541819|CB541819
AT5G17230	gi|59936347|gb|CB541784|CB541784	p-value > 0.1
AT5G17510	gi|59937790|gb|CB543121|CB543121	p-value > 0.1
AT5G17540	gi|59937828|gb|CB543159|CB543159	p-value > 0.1
AT5G17640	gi|59938237|gb|CB543566|CB543566	p-value > 0.1
AT5G17720	gi|59936689|gb|CB542124|CB542124	p-value > 0.1
AT5G17870	gi|59938012|gb|CB543341|CB543341	p-value > 0.1
	gi|59937271|gb|CB542602|CB542602
AT5G18150	gi|59937753|gb|CB543084|CB543084	p-value > 0.1
AT5G18670	gi|59937122|gb|CB542453|CB542453	p-value > 0.1
AT5G19000	gi|59938175|gb|CB543504|CB543504	p-value > 0.1
AT5G19190	gi|59936349|gb|CB541786|CB541786	p-value > 0.1
AT5G19440	gi|59936644|gb|CB542081|CB542081	p-value > 0.1
	gi|59937198|gb|CB542529|CB542529
AT5G19590	gi|59937833|gb|CB543164|CB543164	p-value > 0.1
	gi|59937806|gb|CB543137|CB543137
AT5G19760	gi|59937781|gb|CB543112|CB543112	p-value > 0.1
AT5G19780	gi|59937801|gb|CB543132|CB543132	p-value > 0.1
	gi|59938076|gb|CB543405|CB543405	p-value > 0.1
	gi|59938119|gb|CB543448|CB543448	p-value > 0.1
AT5G19855	gi|59937398|gb|CB542729|CB542729	p-value > 0.1
AT5G19980	gi|59937493|gb|CB542824|CB542824	p-value > 0.1
AT5G20290	gi|59937500|gb|CB542831|CB542831	p-value > 0.1
	gi|59936576|gb|CB542013|CB542013
AT5G20350	gi|59938221|gb|CB543550|CB543550	p-value > 0.1
AT5G20490	gi|59937168|gb|CB542499|CB542499	p-value > 0.1
AT5G20570	gi|59936479|gb|CB541916|CB541916	p-value > 0.1
AT5G20720	gi|59936704|gb|CB542139|CB542139	p-value > 0.1
AT5G20890	gi|59937901|gb|CB543232|CB543232	p-value > 0.1
AT5G20950	gi|59937903|gb|CB543234|CB543234	p-value > 0.1
AT5G21274	gi|59936195|gb|CB541632|CB541632	p-value > 0.1
AT5G21430	gi|59936308|gb|CB541745|CB541745	p-value > 0.1
	gi|59937262|gb|CB542593|CB542593
AT5G21990	gi|59936505|gb|CB541942|CB541942	p-value > 0.1
	gi|59936504|gb|CB541941|CB541941
AT5G22000	gi|59936383|gb|CB541820|CB541820	p-value > 0.1
AT5G22210	gi|59936643|gb|CB542080|CB542080	p-value > 0.1
AT5G22860	gi|59937156|gb|CB542487|CB542487	p-value > 0.1
AT5G22950	gi|59936392|gb|CB541829|CB541829	p-value > 0.1
AT5G23280	gi|59936353|gb|CB541790|CB541790	p-value > 0.1
AT5G23450	gi|59936524|gb|CB541961|CB541961	p-value > 0.1
AT5G23530	gi|59937231|gb|CB542562|CB542562	p-value > 0.1
AT5G23740	gi|59937373|gb|CB542704|CB542704	p-value > 0.1
AT5G23740	gi|59938641|gb|CB556012|CB556012	p-value > 0.1
AT5G23860	gi|59938325|gb|CB543654|CB543654	p-value > 0.1
AT5G23900	gi|59937946|gb|CB543275|CB543275	p-value > 0.1
AT5G24060	gi|59936183|gb|CB541620|CB541620	p-value > 0.1
AT5G24260	gi|59937531|gb|CB542862|CB542862	p-value > 0.1
	gi|59937629|gb|CB542960|CB542960
AT5G24490	gi|59936619|gb|CB542056|CB542056	p-value > 0.1
AT5G24510	gi|59938128|gb|CB543457|CB543457	p-value > 0.1
	gi|59938186|gb|CB543515|CB543515
AT5G24930	gi|59937102|gb|CB542433|CB542433	p-value > 0.1
AT5G25170	gi|59938267|gb|CB543596|CB543596	p-value > 0.1
AT5G25280	gi|59937592|gb|CB542923|CB542923	p-value > 0.1
AT5G26610	gi|59937400|gb|CB542731|CB542731	p-value > 0.1
AT5G27700	gi|59937301|gb|CB542632|CB542632	p-value > 0.1
AT5G27850	gi|59937530|gb|CB542861|CB542861	p-value > 0.1
AT5G28010	gi|59938740|gb|CB556111|CB556111	p-value > 0.1
	gi|59938364|gb|CB543693|CB543693
AT5G28020	gi|59937413|gb|CB542744|CB542744	p-value > 0.1
AT5G28450	gi|59936499|gb|CB541936|CB541936	p-value > 0.1
AT5G28840	gi|59937021|gb|CB542352|CB542352	p-value > 0.1
AT5G30510	gi|59938241|gb|CB543570|CB543570	p-value > 0.1
AT5G35630	gi|59936284|gb|CB541721|CB541721	p-value > 0.1
AT5G35690	gi|59937848|gb|CB543179|CB543179	p-value > 0.1
AT5G36210	gi|59936812|gb|CB542231|CB542231	p-value > 0.1
AT5G36700	gi|59938036|gb|CB543365|CB543365	p-value > 0.1
	gi|59938594|gb|CB555965|CB555965
AT5G36890	gi|59937459|gb|CB542790|CB542790	p-value > 0.1
AT5G37780	gi|59937358|gb|CB542689|CB542689	p-value > 0.1
	gi|59937949|gb|CB543278|CB543278
AT5G38250	gi|59937967|gb|CB543296|CB543296	p-value > 0.1
AT5G38280	gi|59936494|gb|CB541931|CB541931	p-value > 0.1
AT5G38410	gi|59936512|gb|CB541949|CB541949	p-value > 0.1
	gi|59936936|gb|CB542267|CB542267
	gi|59938633|gb|CB556004|CB556004
	gi|59938697|gb|CB556068|CB556068
AT5G39680	gi|59937480|gb|CB542811|CB542811	p-value > 0.1
AT5G39950	gi|59937366|gb|CB542697|CB542697	p-value > 0.1
AT5G39990	gi|59936483|gb|CB541920|CB541920	p-value > 0.1
AT5G40370	gi|59938160|gb|CB543489|CB543489	p-value > 0.1
AT5G40450	gi|59937566|gb|CB542897|CB542897	p-value > 0.1
AT5G40660	gi|59938708|gb|CB556079|CB556079	p-value > 0.1
AT5G40890	gi|59937138|gb|CB542469|CB542469	p-value > 0.1
AT5G41600	gi|59936526|gb|CB541963|CB541963	p-value > 0.1
AT5G41700	gi|59938302|gb|CB543631|CB543631	p-value > 0.1
	gi|59938317|gb|CB543646|CB543646
AT5G41920	gi|59937795|gb|CB543126|CB543126	p-value > 0.1
AT5G42130	gi|59936971|gb|CB542302|CB542302	p-value > 0.1
AT5G42270	gi|59938694|gb|CB556065|CB556065	p-value > 0.1
AT5G42300	gi|59938361|gb|CB543690|CB543690	p-value > 0.1
AT5G42740	gi|59937953|gb|CB543282|CB543282	p-value > 0.1
AT5G42750	gi|59936489|gb|CB541926|CB541926	p-value > 0.1
AT5G42790	gi|59937735|gb|CB543066|CB543066	p-value > 0.1
AT5G42820	gi|59937516|gb|CB542847|CB542847	p-value > 0.1
AT5G42950	gi|59936713|gb|CB542146|CB542146	p-value > 0.1
AT5G43010	gi|59937029|gb|CB542360|CB542360	p-value > 0.1
AT5G43280	gi|59936271|gb|CB541708|CB541708	p-value > 0.1
AT5G43830	gi|59937153|gb|CB542484|CB542484	p-value > 0.1
AT5G44340	gi|59936471|gb|CB541908|CB541908	p-value > 0.1
AT5G45420	gi|59937950|gb|CB543279|CB543279	p-value > 0.1
AT5G45775	gi|59937993|gb|CB543322|CB543322	p-value > 0.1
	gi|59936488|gb|CB541925|CB541925
AT5G45930	gi|59937853|gb|CB543184|CB543184	p-value > 0.1
	gi|59938085|gb|CB543414|CB543414
AT5G46020	gi|59938169|gb|CB543498|CB543498	p-value > 0.1
AT5G46110	gi|59938190|gb|CB543519|CB543519	p-value > 0.1
	gi|59937317|gb|CB542648|CB542648
	gi|59937269|gb|CB542600|CB542600
	gi|59938078|gb|CB543407|CB543407
	gi|59936768|gb|CB542191|CB542191
AT5G46890	gi|59937189|gb|CB542520|CB542520	p-value > 0.1
AT5G47050	gi|59938134|gb|CB543463|CB543463	p-value > 0.1
AT5G47120	gi|59938564|gb|CB555935|CB555935	p-value > 0.1
AT5G47190	gi|59937980|gb|CB543309|CB543309	p-value > 0.1
AT5G47230	gi|59937931|gb|CB543260|CB543260	p-value > 0.1
AT5G47400	gi|59937648|gb|CB542979|CB542979	p-value > 0.1
AT5G47520	gi|59936324|gb|CB541761|CB541761	p-value > 0.1
AT5G47640	gi|59937369|gb|CB542700|CB542700	p-value > 0.1
AT5G48300	gi|59938578|gb|CB555949|CB555949	p-value > 0.1
AT5G48335	gi|59936697|gb|CB542132|CB542132	p-value > 0.1
AT5G48385	gi|59936594|gb|CB542031|CB542031	p-value > 0.1
	gi|59936813|gb|CB542232|CB542232
AT5G48570	gi|59937916|gb|CB543245|CB543245	p-value > 0.1
AT5G48760	gi|59938220|gb|CB543549|CB543549	p-value > 0.1
AT5G48930	gi|59937807|gb|CB543138|CB543138	p-value > 0.1
	gi|59937052|gb|CB542383|CB542383
AT5G49740	gi|59937388|gb|CB542719|CB542719	p-value > 0.1
AT5G49910	gi|59937883|gb|CB543214|CB543214	p-value > 0.1
AT5G50850	gi|59936396|gb|CB541833|CB541833	p-value > 0.1
	gi|59937927|gb|CB543256|CB543256
AT5G50920	gi|59936755|gb|CB542180|CB542180	p-value > 0.1
AT5G51010	gi|59936580|gb|CB542017|CB542017	p-value > 0.1
AT5G51100	gi|59937332|gb|CB542663|CB542663	p-value > 0.1
	gi|59938196|gb|CB543525|CB543525
AT5G51180	gi|59937626|gb|CB542957|CB542957	p-value > 0.1
AT5G51220	gi|59936990|gb|CB542321|CB542321	p-value > 0.1
AT5G51460	gi|59938289|gb|CB543618|CB543618	p-value > 0.1
AT5G51660	gi|59936646|gb|CB542083|CB542083	p-value > 0.1
AT5G51940	gi|59936404|gb|CB541841|CB541841	p-value > 0.1
	gi|59937918|gb|CB543247|CB543247
AT5G52210	gi|59938020|gb|CB543349|CB543349	p-value > 0.1
	gi|59936642|gb|CB542079|CB542079
AT5G52230	gi|59938286|gb|CB543615|CB543615	p-value > 0.1
AT5G52240	gi|59936264|gb|CB541701|CB541701	p-value > 0.1
AT5G52570	gi|59937468|gb|CB542799|CB542799	p-value > 0.1
AT5G52650	gi|59938154|gb|CB543483|CB543483	p-value > 0.1
AT5G52840	gi|59937896|gb|CB543227|CB543227	p-value > 0.1
AT5G52970	gi|59937237|gb|CB542568|CB542568	p-value > 0.1
AT5G52980	gi|59938183|gb|CB543512|CB543512	p-value > 0.1
AT5G53300	gi|59937124|gb|CB542455|CB542455	p-value > 0.1
	gi|59938126|gb|CB543455|CB543455
AT5G53440	gi|59938252|gb|CB543581|CB543581	p-value > 0.1
AT5G53490	gi|59937691|gb|CB543022|CB543022	p-value > 0.1
	gi|59938385|gb|CB543714|CB543714
AT5G53530	gi|59936585|gb|CB542022|CB542022	p-value > 0.1
AT5G53560	gi|59938624|gb|CB555995|CB555995	p-value > 0.1
AT5G53620	gi|59936354|gb|CB541791|CB541791	p-value > 0.1
AT5G53850	gi|59937141|gb|CB542472|CB542472	p-value > 0.1
AT5G53970	gi|59938033|gb|CB543362|CB543362	p-value > 0.1
AT5G54095	gi|59937466|gb|CB542797|CB542797	p-value > 0.1
AT5G54300	gi|59937249|gb|CB542580|CB542580	p-value > 0.1
AT5G54310	gi|59937066|gb|CB542397|CB542397	p-value > 0.1
AT5G54650	gi|59938163|gb|CB543492|CB543492	p-value > 0.1
AT5G54680	gi|59937062|gb|CB542393|CB542393	p-value > 0.1
AT5G54690	gi|59936973|gb|CB542304|CB542304	p-value > 0.1
AT5G54760	gi|59937568|gb|CB542899|CB542899	p-value > 0.1
AT5G55180	gi|59937323|gb|CB542654|CB542654	p-value > 0.1
AT5G55860	gi|59937416|gb|CB542747|CB542747	p-value > 0.1
AT5G56000	gi|59937201|gb|CB542532|CB542532	p-value > 0.1
AT5G56030	gi|59936668|gb|CB542105|CB542105	p-value > 0.1
AT5G56030	gi|59937456|gb|CB542787|CB542787	p-value > 0.1
AT5G56040	gi|59937745|gb|CB543076|CB543076	p-value > 0.1
AT5G56260	gi|59936169|gb|CB541606|CB541606	p-value > 0.1
AT5G56350	gi|59938360|gb|CB543689|CB543689	p-value > 0.1
AT5G56710	gi|59937893|gb|CB543224|CB543224	p-value > 0.1
	gi|59936481|gb|CB541918|CB541918
AT5G56940	gi|59936648|gb|CB542085|CB542085	p-value > 0.1
	gi|59937773|gb|CB543104|CB543104
	gi|59936379|gb|CB541816|CB541816
	gi|59938079|gb|CB543408|CB543408
AT5G56950	gi|59937686|gb|CB543017|CB543017	p-value > 0.1
AT5G57190	gi|59937151|gb|CB542482|CB542482	p-value > 0.1
AT5G57360	gi|59938664|gb|CB556035|CB556035	p-value > 0.1
AT5G57460	gi|59936820|gb|CB542239|CB542239	p-value > 0.1
	gi|59936518|gb|CB541955|CB541955
AT5G57660	gi|59937515|gb|CB542846|CB542846	p-value > 0.1
AT5G57815	gi|59936873|gb|CB542242|CB542242	p-value > 0.1
AT5G57930	gi|59937548|gb|CB542879|CB542879	p-value > 0.1
AT5G58140	gi|59937650|gb|CB542981|CB542981	p-value > 0.1
AT5G58430	gi|59937075|gb|CB542406|CB542406	p-value > 0.1
AT5G59030	gi|59937564|gb|CB542895|CB542895	p-value > 0.1
	gi|59936786|gb|CB542207|CB542207
AT5G59050	gi|59938115|gb|CB543444|CB543444	p-value > 0.1
AT5G59300	gi|59938229|gb|CB543558|CB543558	p-value > 0.1
AT5G59310	gi|59938248|gb|CB543577|CB543577	p-value > 0.1
	gi|59936316|gb|CB541753|CB541753
	gi|59938287|gb|CB543616|CB543616
	gi|59936651|gb|CB542088|CB542088
	gi|59937604|gb|CB542935|CB542935
AT5G59400	gi|59937539|gb|CB542870|CB542870	p-value > 0.1
AT5G59560	gi|59937755|gb|CB543086|CB543086	p-value > 0.1
AT5G59610	gi|59937861|gb|CB543192|CB543192	p-value > 0.1
AT5G59850	gi|59938049|gb|CB543378|CB543378	p-value > 0.1
	gi|59937829|gb|CB543160|CB543160
AT5G59880	gi|59936236|gb|CB541673|CB541673	p-value > 0.1
AT5G60160	gi|59937902|gb|CB543233|CB543233	p-value > 0.1
AT5G60390	gi|59938093|gb|CB543422|CB543422	p-value > 0.1
	gi|59937663|gb|CB542994|CB542994
	gi|59936614|gb|CB542051|CB542051
AT5G60540	gi|59937846|gb|CB543177|CB543177	p-value > 0.1
	gi|59937439|gb|CB542770|CB542770
AT5G60660	gi|59937423|gb|CB542754|CB542754	p-value > 0.1
	gi|59936387|gb|CB541824|CB541824
AT5G61540	gi|59938129|gb|CB543458|CB543458	p-value > 0.1
AT5G61590	gi|59938568|gb|CB555939|CB555939	p-value > 0.1
AT5G61640	gi|59937712|gb|CB543043|CB543043	p-value > 0.1
AT5G61780	gi|59937792|gb|CB543123|CB543123	p-value > 0.1
AT5G62180	gi|59937444|gb|CB542775|CB542775	p-value > 0.1
AT5G62390	gi|59936557|gb|CB541994|CB541994	p-value > 0.1
AT5G62740	gi|59936549|gb|CB541986|CB541986	p-value > 0.1
AT5G62760	gi|59937404|gb|CB542735|CB542735	p-value > 0.1
AT5G62790	gi|59937546|gb|CB542877|CB542877	p-value > 0.1
	gi|59938309|gb|CB543638|CB543638
AT5G63140	gi|59937870|gb|CB543201|CB543201	p-value > 0.1
AT5G63190	gi|59936657|gb|CB542094|CB542094	p-value > 0.1
AT5G63850	gi|59937674|gb|CB543005|CB543005	p-value > 0.1
AT5G64040	gi|59936671|gb|CB542108|CB542108	p-value > 0.1
	gi|59937628|gb|CB542959|CB542959
	gi|59938181|gb|CB543510|CB543510
	gi|59937750|gb|CB543081|CB543081
	gi|59936286|gb|CB541723|CB541723
	gi|59938121|gb|CB543450|CB543450
AT5G64050	gi|59937533|gb|CB542864|CB542864	p-value > 0.1
AT5G64130	gi|59937587|gb|CB542918|CB542918	p-value > 0.1
AT5G64270	gi|59936272|gb|CB541709|CB541709	p-value > 0.1
AT5G64430	gi|59937295|gb|CB542626|CB542626	p-value > 0.1
AT5G64550	gi|59938368|gb|CB543697|CB543697	p-value > 0.1
AT5G65360	gi|59938114|gb|CB543443|CB543443	p-value > 0.1
	gi|59937576|gb|CB542907|CB542907
AT5G65500	gi|59938276|gb|CB543605|CB543605	p-value > 0.1
AT5G65550	gi|59936422|gb|CB541859|CB541859	p-value > 0.1
AT5G65730	gi|59936415|gb|CB541852|CB541852	p-value > 0.1
	gi|59936305|gb|CB541742|CB541742
AT5G65840	gi|59937910|gb|CB543241|CB543241	p-value > 0.1
AT5G65910	gi|59937857|gb|CB543188|CB543188	p-value > 0.1
	gi|59937316|gb|CB542647|CB542647
AT5G66080	gi|59936373|gb|CB541810|CB541810	p-value > 0.1
AT5G66090	gi|59936199|gb|CB541636|CB541636	p-value > 0.1
AT5G66100	gi|59937622|gb|CB542953|CB542953	p-value > 0.1
AT5G66190	gi|59938074|gb|CB543403|CB543403	p-value > 0.1
	gi|59936566|gb|CB542003|CB542003
	gi|59936419|gb|CB541856|CB541856
	gi|59936326|gb|CB541763|CB541763
AT5G66570	gi|59937114|gb|CB542445|CB542445	p-value > 0.1
	gi|59936801|gb|CB542220|CB542220
	gi|59936448|gb|CB541885|CB541885
	gi|59936995|gb|CB542326|CB542326
	gi|59938609|gb|CB555980|CB555980
	gi|59938636|gb|CB556007|CB556007
	gi|59936158|gb|CB541595|CB541595
	gi|59937230|gb|CB542561|CB542561
AT5G67070	gi|59938053|gb|CB543382|CB543382	p-value > 0.1
AT5G67360	gi|59937657|gb|CB542988|CB542988	p-value > 0.1
AT5G67380	gi|59937338|gb|CB542669|CB542669	p-value > 0.1
AT5G67580	gi|59937742|gb|CB543073|CB543073	p-value > 0.1
ATCG00070	gi|59937525|gb|CB542856|CB542856	p-value > 0.1
	gi|59937096|gb|CB542427|CB542427
	gi|59936807|gb|CB542226|CB542226
ATCG00080	gi|59936453|gb|CB541890|CB541890	p-value > 0.1
ATCG00130	gi|59936951|gb|CB542282|CB542282	p-value > 0.1
ATCG00160	gi|59938677|gb|CB556048|CB556048	p-value > 0.1
ATCG00270	gi|59936306|gb|CB541743|CB541743	p-value > 0.1
ATCG00280	gi|59938338|gb|CB543667|CB543667	p-value > 0.1
ATCG00300	gi|59937284|gb|CB542615|CB542615	p-value > 0.1
ATCG00360	gi|59936938|gb|CB542269|CB542269	p-value > 0.1
ATCG00480	gi|59938235|gb|CB543564|CB543564	p-value > 0.1
	gi|59937432|gb|CB542763|CB542763
	gi|59936402|gb|CB541839|CB541839
	gi|59937867|gb|CB543198|CB543198
	gi|59936624|gb|CB542061|CB542061
ATCG00490	gi|59938097|gb|CB543426|CB543426	p-value > 0.1
	gi|59938750|gb|CB556121|CB556121
	gi|59936247|gb|CB541684|CB541684
ATCG00520	gi|59938042|gb|CB543371|CB543371	p-value > 0.1
ATCG00540	gi|59936529|gb|CB541966|CB541966	p-value > 0.1
ATCG00640	gi|59936962|gb|CB542293|CB542293	p-value > 0.1
	gi|59938698|gb|CB556069|CB556069
ATCG00650	gi|59936633|gb|CB542070|CB542070	p-value > 0.1
ATCG00800	gi|59936405|gb|CB541842|CB541842	p-value > 0.1
ATCG00905	gi|59937031|gb|CB542362|CB542362	p-value > 0.1
ATCG01280	gi|59938246|gb|CB543575|CB543575	p-value > 0.1
ATMG00860	gi|59937386|gb|CB542717|CB542717	p-value > 0.1
ATMG01190	gi|59936593|gb|CB542030|CB542030	p-value > 0.1
